# Supplementary material for: Egr1 is a sex-dependent regulator of neuronal chromatin, structural plasticity, and behaviour
Source: Nat Commun. 2025 Dec 13;16:11405. doi: 10.1038/s41467-025-66217-6 (PMC12738549; doi:10.1038/s41467-025-66217-6)
Supplement: Supplementary file 3 — Supplementary Data 1 [file 41467_2025_66217_MOESM3_ESM.xlsx]

## Sheet: Suppl. Data 1a
Supplementary Data 1a. Summary statistics for Egr1 gene expression over the oestrus cycle (Fig. 1b)
	ANOVA Table
	Df	Sum Sq	Mean Sq	F-value	P-value
Group	3	1.5812	0.5271	14.81	3.27e-05
Residuals	19	0.6761	0.0356
	Post hoc Pairwise Comparison P-values (Holm)
	Pro	Est	Met
Est	0.14891	-	-
Met	0.14891	0.01152	-
Die	0.00053	3.1e-05	0.02309

## Sheet: Suppl. Data 1b
Supplementary Data 1b. Summary statistics for elevated plus maze open arms time across the oestrus cycle (Fig. 1c)
	ANOVA Table
	Df	Sum Sq	Mean Sq	F-value	P-value
Group	3	2103	700.9	4.282	0.0115
Residuals	34	5565	163.7
	Post hoc Pairwise Comparison P-values (Holm)
	Pro	Est	Met
Est	0.042	-	-
Met	0.044	1	-
Die	0.028	1	1

## Sheet: Suppl. Data 1c
Supplementary Data 1c. Summary statistics for Egr1 gene expression in the oestradiol replacement experiment (Fig. 1e)
	ANOVA Table
	Df	Sum Sq	Mean Sq	F-value	P-value
Group	2	2.0308	1.0154	24.27	7.77e-06
Residuals	18	0.7532	0.0418
	Post hoc Pairwise Comparison P-values (Holm)
	OVX-EB	OVX-Veh
OVX-Veh	4.3e-05	-
Pro	0.28	2.7e-05

## Sheet: Suppl. Data 1d
Supplementary Data 1d. Summary statistics for open field centre time in the oestradiol replacement experiment (Fig. 1f)
	ANOVA Table
	Df	Sum Sq	Mean Sq	F-value	P-value
Group	2	7840	3920	131.3	1.84e-11
Residuals	18	537	30
	Post hoc Pairwise Comparison P-values (Holm)
	OVX-EB	OVX-Veh
OVX-Veh	1.1e-08	-
Pro	2.8e-06	1.7e-11

## Sheet: Suppl. Data 1e
Supplementary Data 1e. Summary statistics for open field center entries, elevated plus maze open arms time, and forced swim test time immobile for eGFP vs. Egr1 virus females (Fig. 1h)
Open Field - Center Entries - Welch Two Sample t-test
Df	T statistic	eGFP mean	Egr1 mean	p-value
17.436	2.7211	27.8	44.7	0.01429
						All tests were performed two-sided
Elevated Plus Maze - Open Arms Time - Welch Two Sample t-test
Df	T statistic	eGFP mean	Egr1 mean	p-value
13.488	4.3976	9.23	19.09	0.000662
Forced Swim Test - Time Immobile - Welch Two Sample t-test
Df	T statistic	eGFP mean	Egr1 mean	p-value
17.575	2.5115	171.26	131.31	0.02204

## Sheet: Suppl. Data 1f
Supplementary Data 1f. Summary statistics for open field center entries, elevated plus maze open arms time, and forced swim test time immobile for eGFP vs. Egr1 virus males (Fig. 1i)
Open Field - Center Entries - Welch Two Sample t-test
Df	T statistic	eGFP mean	Egr1 mean	p-value
17.578	0.040916	46.25	46.5	0.9678
						All tests were performed two-sided
Elevated Plus Maze - Open Arms Time - Welch Two Sample t-test
Df	T statistic	eGFP mean	Egr1 mean	p-value
16.472	0.54599	26.2167	29.62	0.5924
Forced Swim Test - Time Immobile - Welch Two Sample t-test
Df	T statistic	eGFP mean	Egr1 mean	p-value
19.605	1.9989	85.5333	126.72	0.05968

## Sheet: Suppl. Data 1g
Supplementary Data 1g. Summary statistics for ventral hippocampal dendritic spine density for animals receiving eGFP versus Egr1 virus (Fig. 4g)
Dendritic Spine Density - Females - Welch Two Sample t-test
Df	T statistic	eGFP mean	Egr1 mean	p-value	Effect Size
150.96	9.6861	4.85072	7.2479	< 2.2e-16	1.532*
						All tests were performed two-sided
Dendritic Spine Density - Males - Welch Two Sample t-test
Df	T statistic	eGFP mean	Egr1 mean	p-value	Effect Size
148.15	2.8257	6.0659	6.94479	0.005369	0.4468*
*Note: Effect sizes are represented as Cohen's d and were estimated using pooled standard deviation

## Sheet: Suppl. Data 1h
Supplementary Data 1h. Summary statistics for Ppp1r1b gene expression over the oestrus cycle (Supplementary Fig. 1)
	ANOVA Table
	Df	Sum Sq	Mean Sq	F-value	P-value
Group	3	5.453	1.8178	4.686	0.0123
Residuals	20	7.758	0.3879
	Post hoc Pairwise Comparison P-values (Holm)
	Pro	Est	Met
Est	0.1617	-	-
Met	0.4121	0.4605	-
Die	0.0091	0.4121	0.1856

## Sheet: Suppl. Data 1i
Supplementary Data 1i. Summary statistics for elevated plus maze open arms time for cycling versus ovariectomized female mice (Supplementary Fig. 3)
	ANOVA Table
	Df	Sum Sq	Mean Sq	F-value	P-value
Group	2	8053	4027	11.81	0.000224
Residuals	26	8863	341
	Post hoc Pairwise Comparison P-values (Holm)
	Die	Pro
Pro	0.00999	-
OVX	0.17755	0.00016

## Sheet: Suppl. Data 1j
Supplementary Data 1j. Summary statistics for distance traveled in the open field after Egr1 or eGFP virus (Supplementary Fig. 4a)
Open Field - Distance (Female) - Welch Two Sample t-test
Df	T statistic	eGFP mean	Egr1 mean	p-value
16.293	1.7491	20.4407	24.9481	0.09909
						All tests were performed two-sided
Open Field - Distance (Male) - Welch Two Sample t-test
Df	T statistic	eGFP mean	Egr1 mean	p-value
18.632	0.49165	31.4631	30.2179	0.6287

[truncated: 2 more sheets: Suppl. Data 1k, Suppl. Data 1l]
