# Supplementary material for: Egr1 is a sex-dependent regulator of neuronal chromatin, structural plasticity, and behaviour
Source: Nat Commun. 2025 Dec 13;16:11405. doi: 10.1038/s41467-025-66217-6 (PMC12738549; doi:10.1038/s41467-025-66217-6)
Supplement: Supplementary file 4 — Supplementary Data 2 [file 41467_2025_66217_MOESM4_ESM.xlsx]

## Sheet: Suppl. Data 2a
Supplementary Data 2a. Gene expression (DESeq2) results for the female Con vs. Egr1 analysis*
*Wald statistical test was used for this analysis
EnsID	baseMean	log2FoldChange	lfcSE	stat	pvalue	padj	entrez	SYMBOL	FC
ENSMUSG00000029561	402.938	-5.98816	0.31311	-19.1248	1.57085e-81	2.4089e-77	23962	Oasl2	63.477
ENSMUSG00000023341	181.789	-4.37805	0.293981	-14.8923	3.69874e-50	2.83601e-46	17858	Mx2	20.7934
ENSMUSG00000024079	368.246	-3.07975	0.231	-13.3323	1.50289e-40	7.68227e-37	19106	Eif2ak2	8.45469
ENSMUSG00000034459	793.98	-6.79341	0.522071	-13.0124	1.03973e-38	3.98608e-35	15957	Ifit1	110.923
ENSMUSG00000026104	519.136	-2.55304	0.200329	-12.7443	3.35541e-37	1.0291e-33	20846	Stat1	5.86869
ENSMUSG00000026896	168.031	-3.82033	0.304266	-12.5559	3.68943e-36	9.42956e-33	71586	Ifih1	14.1265
ENSMUSG00000074896	160.707	-3.10692	0.253634	-12.2496	1.68791e-34	3.69773e-31	15959	Ifit3	8.61542
ENSMUSG00000025498	121.751	-4.41407	0.3609	-12.2307	2.13098e-34	4.08482e-31	54123	Irf7	21.319
ENSMUSG00000016763	2941.86	-1.79602	0.156146	-11.5022	1.28631e-30	2.10974e-27	64706	Scube1	3.47262
ENSMUSG00000038418	7385.27	-3.8112	0.331513	-11.4964	1.37577e-30	2.10974e-27	13653	Egr1	14.0374
ENSMUSG00000030107	89.9495	-4.35157	0.389696	-11.1666	5.94253e-29	8.28443e-26	24110	Usp18	20.4152
ENSMUSG00000030218	165.362	-2.22978	0.204136	-10.923	8.94572e-28	1.14319e-24	17313	Mgp	4.69062
ENSMUSG00000040253	88.103	-4.31822	0.409974	-10.5329	6.09214e-26	7.18638e-23	229900	Gbp7	19.9487
ENSMUSG00000070327	2707.04	-4.51691	0.43224	-10.45	1.46509e-25	1.6048e-22	672511	Rnf213	22.8942
ENSMUSG00000047735	222.992	-2.82804	0.271531	-10.4152	2.11453e-25	2.16175e-22	209086	Samd9l	7.10107
ENSMUSG00000061232	158.669	-2.54062	0.244663	-10.3842	2.92702e-25	2.80537e-22	14972	H2-K1	5.8184
ENSMUSG00000040483	145.928	-3.21667	0.313986	-10.2446	1.25136e-24	1.1288e-21	327959	Xaf1	9.29636
ENSMUSG00000029605	73.7723	-5.55817	0.55084	-10.0904	6.09475e-24	5.19239e-21	23961	Oas1b	47.1169
ENSMUSG00000020641	78.6253	-4.48916	0.44535	-10.0801	6.76756e-24	5.46213e-21	58185	Rsad2	22.458
ENSMUSG00000032690	232.455	-6.24543	0.627134	-9.95869	2.31093e-23	1.77191e-20	246728	Oas2	75.8687
ENSMUSG00000040296	214.333	-2.44931	0.247509	-9.89581	4.34077e-23	3.1698e-20	230073	Rigi	5.46153
ENSMUSG00000028037	100.223	-7.02887	0.712106	-9.87053	5.58666e-23	3.89416e-20	99899	Ifi44	130.587
ENSMUSG00000048721	126.243	-2.17967	0.227357	-9.58699	9.06906e-22	6.0467e-19	320116	Fndc9	4.5305
ENSMUSG00000028601	371.917	1.77589	0.186705	9.51174	1.875e-21	1.19805e-18	52430	Echdc2	3.4245
ENSMUSG00000016496	72.1388	-3.28318	0.349201	-9.40196	5.35535e-21	3.28497e-18	60533	Cd274	9.73498
ENSMUSG00000033880	344.951	-1.76165	0.18882	-9.32979	1.06081e-20	6.25676e-18	19039	Lgals3bp	3.39087
ENSMUSG00000068245	58.5647	-4.96857	0.538052	-9.23435	2.59847e-20	1.47584e-17	219132	Phf11d	31.3103
ENSMUSG00000071984	412.411	1.5215	0.165978	9.1669	4.86817e-20	2.66619e-17	68655	Fndc1	2.8709
ENSMUSG00000078853	93.2253	-3.41837	0.378948	-9.0207	1.86891e-19	9.88266e-17	16145	Igtp	10.6914
ENSMUSG00000030921	50.6905	-4.91166	0.553582	-8.87251	7.15152e-19	3.65562e-16	20128	Trim30a	30.0994
ENSMUSG00000027070	234.391	2.22574	0.252838	8.80303	1.33171e-18	6.58769e-16	14725	Lrp2	4.6775
ENSMUSG00000027004	379.935	1.59211	0.181074	8.79261	1.46129e-18	7.00275e-16	20378	Frzb	3.01491
ENSMUSG00000000386	100.238	-7.76918	0.884926	-8.77946	1.64256e-18	7.63294e-16	17857	Mx1	218.15
ENSMUSG00000046718	77.3379	-3.17561	0.364465	-8.71309	2.95698e-18	1.33369e-15	69550	Bst2	9.03556
ENSMUSG00000032596	207.26	-2.3345	0.268425	-8.69704	3.40652e-18	1.49254e-15	74153	Uba7	5.04376
ENSMUSG00000066357	2432.56	0.836531	0.0968543	8.637	5.77096e-18	2.45827e-15	83669	Wdr6	1.78575
ENSMUSG00000037921	319.76	-5.134	0.601549	-8.53464	1.4059e-17	5.82688e-15	234311	Ddx60	35.1147
ENSMUSG00000046879	214.51	-1.95135	0.228752	-8.5304	1.45843e-17	5.88554e-15	15944	Irgm1	3.86736
ENSMUSG00000028268	61.0302	-4.04729	0.475715	-8.50781	1.77248e-17	6.96949e-15	55932	Gbp3	16.5332
ENSMUSG00000000732	256.953	1.80992	0.216531	8.35869	6.34206e-17	2.43139e-14	50723	Icosl	3.50622
ENSMUSG00000053093	228.859	-1.9345	0.232845	-8.30809	9.72555e-17	3.63759e-14	140781	Myh7	3.82246
ENSMUSG00000039997	585.537	-1.68193	0.203686	-8.25746	1.48809e-16	5.43331e-14	15950	Ifi203	3.20856
ENSMUSG00000003657	227.9	1.49066	0.182181	8.18232	2.78426e-16	9.92943e-14	12308	Calb2	2.81018
ENSMUSG00000094840	395.706	-1.35164	0.165261	-8.17878	2.86737e-16	9.99342e-14	619309	Muc3a	2.55201
ENSMUSG00000028681	150.669	-1.64114	0.20113	-8.15962	3.36093e-16	1.14533e-13	19207	Ptch2	3.11913
ENSMUSG00000073418	245.02	-1.67177	0.206067	-8.11273	4.94961e-16	1.62516e-13	12268	C4b	3.18605
ENSMUSG00000013089	2025.25	-1.00774	0.124229	-8.11196	4.98094e-16	1.62516e-13	104156	Etv5	2.01076
ENSMUSG00000056144	45.1769	-4.10142	0.515453	-7.95692	1.76369e-15	5.63463e-13	94094	Trim34a	17.1652
ENSMUSG00000095407	225.666	1.33094	0.167548	7.94363	1.96342e-15	6.14472e-13	622645	Tmem200c	2.51566
ENSMUSG00000062372	967.625	-1.16308	0.148397	-7.83765	4.59041e-15	1.40788e-12	83762	Otof	2.23936
ENSMUSG00000005125	686.415	1.23548	0.157789	7.82998	4.87944e-15	1.46718e-12	17988	Ndrg1	2.3546
ENSMUSG00000030966	75.1643	-2.55487	0.327854	-7.79272	6.55811e-15	1.93401e-12	20821	Trim21	5.87615
ENSMUSG00000046415	53.792	2.66692	0.349124	7.63888	2.19126e-14	6.34019e-12	338360	B430212C06Rik	6.3507
ENSMUSG00000079657	1045.29	0.992042	0.130395	7.608	2.78369e-14	7.90518e-12	328778	Rab26	1.989
ENSMUSG00000040033	1115.25	-1.06382	0.141541	-7.51598	5.64856e-14	1.56252e-11	20847	Stat2	2.09045
ENSMUSG00000002325	456.718	-1.23961	0.164958	-7.51466	5.70598e-14	1.56252e-11	16391	Irf9	2.36134
ENSMUSG00000033355	47.7347	-3.08048	0.415371	-7.41622	1.2051e-13	3.24215e-11	67775	Rtp4	8.45897
ENSMUSG00000024008	709.194	-1.1943	0.162136	-7.36606	1.75748e-13	4.64673e-11	240058	Cpne5	2.28834
ENSMUSG00000053137	924.179	-1.02412	0.139127	-7.36105	1.8247e-13	4.74267e-11	19094	Mapk11	2.03372
ENSMUSG00000032411	2097.99	-0.75882	0.103332	-7.34352	2.08052e-13	5.31746e-11	211586	Tfdp2	1.69211
ENSMUSG00000108849	91.0101	-2.5686	0.350306	-7.33244	2.26002e-13	5.68153e-11	102638626	Gm35147	5.93233
ENSMUSG00000028273	338.989	1.03269	0.142499	7.24695	4.26268e-13	1.05433e-10	56376	Pdlim5	2.04583
ENSMUSG00000097726	63.0658	-2.58457	0.357471	-7.23015	4.82448e-13	1.17434e-10	654796	9530036O11Rik	5.99836
ENSMUSG00000037966	137.121	1.53693	0.213954	7.18349	6.79536e-13	1.62823e-10	18081	Ninj1	2.90177
ENSMUSG00000063268	59.7172	-2.67483	0.373682	-7.15803	8.18438e-13	1.90252e-10	671535	Parp10	6.38562
ENSMUSG00000021943	249.777	1.70377	0.238024	7.15797	8.18823e-13	1.90252e-10	14560	Gdf10	3.2575
ENSMUSG00000043557	1760.23	0.93107	0.130328	7.14407	9.06076e-13	2.07383e-10	74762	Mdga1	1.90669
ENSMUSG00000036862	865.528	0.839321	0.117932	7.11698	1.10317e-12	2.48781e-10	233651	Dchs1	1.78921
ENSMUSG00000035692	38.2674	-6.38419	0.906506	-7.04263	1.88638e-12	4.19242e-10	100038882	Isg15	83.5283
ENSMUSG00000060802	506.74	-1.38851	0.19933	-6.9659	3.26315e-12	7.14863e-10	12010	B2m	2.61808
ENSMUSG00000025089	1496.35	0.80419	0.11715	6.8646	6.66788e-12	1.44017e-09	14585	Gfra1	1.74616
ENSMUSG00000031790	185.4	1.23408	0.182023	6.77984	1.20308e-11	2.55371e-09	17388	Mmp15	2.35232
ENSMUSG00000044847	532.087	0.911289	0.134441	6.77834	1.21566e-11	2.55371e-09	72290	Lsm11	1.88072
ENSMUSG00000037321	173.781	-2.02662	0.299359	-6.76986	1.28904e-11	2.67127e-09	21354	Tap1	4.07449
ENSMUSG00000071714	64.5435	2.53209	0.376122	6.73208	1.67256e-11	3.41983e-09	12984	Csf2rb2	5.78407
ENSMUSG00000063065	730.122	1.35965	0.203329	6.68694	2.27887e-11	4.59821e-09	26417	Mapk3	2.56623
ENSMUSG00000020601	638.545	-0.983797	0.147977	-6.64833	2.96427e-11	5.90352e-09	217410	Trib2	1.97766
ENSMUSG00000030905	2952.54	0.915514	0.138195	6.62482	3.47682e-11	6.83551e-09	12971	Crym	1.88624
ENSMUSG00000030093	276.322	1.1361	0.172081	6.60213	4.05301e-11	7.86746e-09	22421	Wnt7a	2.19787
ENSMUSG00000038463	1038.43	1.25363	0.190434	6.583	4.61038e-11	8.83752e-09	320078	Olfml2b	2.3844
ENSMUSG00000021567	256.423	1.20459	0.184327	6.53508	6.35769e-11	1.20364e-08	72293	Nkd2	2.30471
ENSMUSG00000023918	256.736	-1.10436	0.169571	-6.51267	7.38262e-11	1.38064e-08	78249	Adgrf4	2.15004
ENSMUSG00000048612	313.83	1.19428	0.185011	6.45521	1.08072e-10	1.99672e-08	226101	Myof	2.28831
ENSMUSG00000078627	92.447	-1.9578	0.303379	-6.45334	1.09414e-10	1.99746e-08	632687	Marchf10	3.8847
ENSMUSG00000027660	2948.92	-0.616505	0.0957492	-6.43875	1.2046e-10	2.17324e-08	20482	Skil	1.53316
ENSMUSG00000054072	174.841	-4.8144	0.749412	-6.42424	1.32533e-10	2.36324e-08	60440	Iigp1	28.137
ENSMUSG00000025776	521.228	-0.947687	0.147586	-6.42127	1.35144e-10	2.38211e-08	83691	Crispld1	1.92878
ENSMUSG00000024027	81.0827	1.93459	0.301817	6.40981	1.45698e-10	2.53896e-08	14652	Glp1r	3.8227
ENSMUSG00000020848	1757.3	-0.868606	0.135573	-6.40693	1.48482e-10	2.55839e-08	13447	Doc2b	1.8259
ENSMUSG00000006369	309.752	1.18149	0.184469	6.40478	1.50591e-10	2.5659e-08	14114	Fbln1	2.2681
ENSMUSG00000059901	155.973	1.75682	0.275065	6.38693	1.69246e-10	2.85207e-08	237360	Adamts14	3.37953
ENSMUSG00000022257	699.578	0.717252	0.112352	6.38398	1.72548e-10	2.87611e-08	114128	Laptm4b	1.64405
ENSMUSG00000029249	227.783	-1.28289	0.201692	-6.36065	2.00896e-10	3.28137e-08	19712	Rest	2.43326
ENSMUSG00000028004	1153.05	0.896545	0.140956	6.36047	2.0114e-10	3.28137e-08	18167	Npy2r	1.8616
ENSMUSG00000035929	24.7376	-4.47393	0.703764	-6.35714	2.05546e-10	3.31794e-08	15015	H2-Q4	22.2222
ENSMUSG00000078349	191.079	-1.31831	0.207832	-6.34313	2.25137e-10	3.59633e-08	100382	AW011738	2.49373
ENSMUSG00000045932	131.519	-1.46224	0.231129	-6.32649	2.50798e-10	3.96494e-08	15958	Ifit2	2.75535
ENSMUSG00000025931	1127.72	0.749793	0.118609	6.32153	2.58993e-10	4.05271e-08	74229	Paqr8	1.68155
ENSMUSG00000062488	50.7163	-2.56637	0.406246	-6.31729	2.66196e-10	4.12336e-08	667370	Ifit3b	5.92318
ENSMUSG00000032334	51.6932	2.20077	0.351417	6.26256	3.78704e-10	5.80743e-08	16949	Loxl1	4.59726
ENSMUSG00000084890	1450.02	-0.875827	0.139965	-6.25745	3.91314e-10	5.94139e-08	353123	A830036E02Rik	1.83506
ENSMUSG00000052125	1689.83	0.838044	0.134062	6.25115	4.07442e-10	6.12561e-08	320046	F730043M19Rik	1.78762
ENSMUSG00000034855	30.179	-3.56277	0.572816	-6.21975	4.97945e-10	7.41358e-08	15945	Cxcl10	11.8168
ENSMUSG00000017692	315.964	1.09921	0.177489	6.19311	5.89869e-10	8.69774e-08	246104	Rhbdl3	2.14238
ENSMUSG00000035208	31.3549	-3.36103	0.543495	-6.18411	6.24555e-10	9.12148e-08	276950	Slfn8	10.2748
ENSMUSG00000022324	1718.63	0.813678	0.131689	6.1788	6.45911e-10	9.34439e-08	17181	Matn2	1.75769
ENSMUSG00000002900	2373.23	0.612317	0.099726	6.14	8.25227e-10	1.1827e-07	16777	Lamb1	1.52871
ENSMUSG00000028655	139.208	1.50171	0.246014	6.10417	1.03338e-09	1.46731e-07	76574	Mfsd2a	2.83178
ENSMUSG00000039059	816.116	0.868998	0.142704	6.0895	1.13265e-09	1.59351e-07	99296	Hrh3	1.82639
ENSMUSG00000053110	302.638	-0.876138	0.144165	-6.07733	1.22203e-09	1.70363e-07	22601	Yap1	1.83545
ENSMUSG00000075707	128.498	1.67511	0.276308	6.06248	1.34036e-09	1.85176e-07	107585	Dio3	3.19344
ENSMUSG00000047139	71.1921	1.87645	0.310463	6.04403	1.50309e-09	2.05803e-07	12484	Cd24a	3.6717
ENSMUSG00000044674	268.461	1.02262	0.16927	6.04133	1.52846e-09	2.07424e-07	14362	Fzd1	2.0316
ENSMUSG00000042817	718.937	0.686906	0.114329	6.00815	1.87654e-09	2.52427e-07	14255	Flt3	1.60983
ENSMUSG00000064023	171.354	-1.39561	0.232632	-5.99921	1.98274e-09	2.63128e-07	259277	Klk8	2.631
ENSMUSG00000044337	250.598	0.986323	0.164426	5.99859	1.9904e-09	2.63128e-07	12778	Ackr3	1.98113
ENSMUSG00000028270	45.9548	-3.21301	0.536746	-5.98609	2.14943e-09	2.81722e-07	14469	Gbp2	9.27283
ENSMUSG00000059361	781.502	0.733288	0.123114	5.95617	2.58222e-09	3.35579e-07	228777	Nrsn2	1.66242
ENSMUSG00000024338	29.502	-2.77208	0.465624	-5.95347	2.6251e-09	3.38222e-07	16913	Psmb8	6.83091
ENSMUSG00000033454	978.798	-0.653174	0.109738	-5.95214	2.64666e-09	3.38222e-07	268564	Zbtb1	1.57262
ENSMUSG00000022610	169.909	-1.53854	0.258804	-5.94482	2.76759e-09	3.50752e-07	29857	Mapk12	2.90501
ENSMUSG00000069874	45.1064	-2.78792	0.471034	-5.91872	3.24457e-09	4.07832e-07	54396	Irgm2	6.90632
ENSMUSG00000073073	423.181	-0.972619	0.16453	-5.91149	3.39032e-09	4.22688e-07	666427	Gm8098	1.9624
ENSMUSG00000079259	219.036	-1.04735	0.177667	-5.89502	3.74643e-09	4.6086e-07	636931	Trim71	2.06673
ENSMUSG00000031309	1826.75	-0.850751	0.144328	-5.89457	3.7566e-09	4.6086e-07	110651	Rps6ka3	1.80344
ENSMUSG00000022906	156.027	-1.43109	0.243005	-5.88913	3.88242e-09	4.72515e-07	80285	Parp9	2.6965
ENSMUSG00000048965	140.669	1.21341	0.207332	5.85252	4.84189e-09	5.84649e-07	244238	Mrgpre	2.31885
ENSMUSG00000038034	4249.53	0.783568	0.134036	5.84594	5.03718e-09	6.03478e-07	140559	Igsf8	1.72138
ENSMUSG00000040605	212.286	1.63271	0.279467	5.84224	5.15036e-09	6.12254e-07	56175	Bace2	3.10095
ENSMUSG00000028033	4022.73	0.553934	0.0951289	5.82299	5.78054e-09	6.81882e-07	226922	Kcnq5	1.46808
ENSMUSG00000033960	1761.1	-0.636685	0.109454	-5.81693	5.99369e-09	7.01627e-07	240185	Jcad	1.55475
ENSMUSG00000020140	109.159	1.54506	0.265695	5.81517	6.05705e-09	7.03673e-07	14160	Lgr5	2.91817
ENSMUSG00000029826	81.6934	-1.86427	0.323188	-5.76839	8.00329e-09	9.22785e-07	78781	Zc3hav1	3.64085
ENSMUSG00000045053	675.252	0.81964	0.142532	5.75055	8.89516e-09	1.01796e-06	225030	Kcng3	1.76497
ENSMUSG00000015243	1372.29	0.744283	0.130069	5.7222	1.05151e-08	1.19443e-06	11303	Abca1	1.67514
ENSMUSG00000024610	40.1343	-3.4248	0.599297	-5.71469	1.09903e-08	1.23924e-06	16149	Cd74	10.7391
ENSMUSG00000063455	6606.73	-0.595253	0.104293	-5.70752	1.14637e-08	1.28318e-06	330286	D630045J12Rik	1.51074
ENSMUSG00000004891	48.1541	-2.00419	0.351533	-5.70129	1.18904e-08	1.3213e-06	18008	Nes	4.01164
ENSMUSG00000026834	1190.41	-0.78926	0.139085	-5.67466	1.38961e-08	1.53307e-06	269275	Acvr1c	1.72819
ENSMUSG00000032532	3299.37	0.768273	0.135491	5.6703	1.42551e-08	1.56144e-06	12424	Cck	1.70323
ENSMUSG00000097993	54.0962	-2.04258	0.36042	-5.66721	1.4514e-08	1.57853e-06	13924	Ptprv	4.11981
ENSMUSG00000073555	58.8631	-7.53012	1.33037	-5.66017	1.51226e-08	1.63314e-06	240327	Gm4951	184.839
ENSMUSG00000036856	376.653	0.816036	0.144695	5.63968	1.70362e-08	1.82692e-06	22417	Wnt4	1.76056
ENSMUSG00000039191	906.311	-0.664273	0.118035	-5.62774	1.82581e-08	1.94436e-06	19664	Rbpj	1.58477
ENSMUSG00000033595	1453.47	0.858221	0.152554	5.62567	1.84792e-08	1.95434e-06	213469	Lgi3	1.8128
ENSMUSG00000031841	2198.69	0.63204	0.112594	5.61342	1.98366e-08	2.08352e-06	12554	Cdh13	1.54975
ENSMUSG00000001986	17781.4	-0.616619	0.109986	-5.60633	2.0666e-08	2.15588e-06	53623	Gria3	1.53328
ENSMUSG00000014813	79.3847	1.60419	0.28643	5.60063	2.13573e-08	2.21293e-06	20855	Stc1	3.04025
ENSMUSG00000033059	2315.16	0.600461	0.107241	5.59916	2.15395e-08	2.21684e-06	110078	Pygb	1.5162
ENSMUSG00000015749	432.156	-0.719463	0.128824	-5.58485	2.33906e-08	2.3913e-06	66471	Anp32e	1.64657
ENSMUSG00000041544	1540.18	0.652364	0.117743	5.54057	3.01488e-08	3.0618e-06	242748	Disp3	1.57174
ENSMUSG00000036545	420.509	0.770596	0.139871	5.50933	3.60194e-08	3.62504e-06	216725	Adamts2	1.70597
ENSMUSG00000091636	186.433	1.01968	0.185106	5.50861	3.61676e-08	3.62504e-06	320722	Akain1	2.02746
ENSMUSG00000030970	756.799	0.858614	0.156064	5.50169	3.76162e-08	3.72422e-06	13017	Ctbp2	1.8133
ENSMUSG00000015396	184.568	1.19241	0.216761	5.50104	3.77565e-08	3.72422e-06	12522	Cd83	2.28534
ENSMUSG00000101969	112.042	-1.47769	0.268649	-5.50043	3.78858e-08	3.72422e-06	100504235	Gm20125	2.78502
ENSMUSG00000073411	371.958	-1.23087	0.223896	-5.49749	3.85243e-08	3.76287e-06	14964	H2-D1	2.34708
ENSMUSG00000056116	314.623	-0.924401	0.168423	-5.48856	4.05235e-08	3.9203e-06	15039	H2-T22	1.8979
ENSMUSG00000051323	5181.92	0.577352	0.105202	5.48802	4.06474e-08	3.9203e-06	279653	Pcdh19	1.49211
ENSMUSG00000027276	202.145	1.18694	0.216686	5.4777	4.30892e-08	4.12983e-06	16449	Jag1	2.27669
ENSMUSG00000045912	414.783	0.774454	0.141432	5.47582	4.35485e-08	4.14792e-06	237397	C2cd4c	1.71054
ENSMUSG00000039683	623.72	0.656953	0.120069	5.47148	4.4629e-08	4.2246e-06	330222	Sdk1	1.57675
ENSMUSG00000084946	582.836	0.864419	0.158202	5.46402	4.6547e-08	4.37913e-06	111970	Dlx1as	1.82061
ENSMUSG00000034422	84.1065	-4.03062	0.737946	-5.46195	4.70931e-08	4.40349e-06	547253	Parp14	16.3433
ENSMUSG00000052407	668.024	-0.65022	0.119593	-5.43695	5.42014e-08	5.03745e-06	320226	Ccdc171	1.56941
ENSMUSG00000030731	1470.28	0.706021	0.130191	5.42296	5.8619e-08	5.4152e-06	20981	Syt3	1.6313
ENSMUSG00000020427	329.141	1.0038	0.185665	5.40653	6.42591e-08	5.90068e-06	16009	Igfbp3	2.00528
ENSMUSG00000030307	813.658	0.684382	0.126639	5.40419	6.51003e-08	5.94234e-06	243616	Slc6a11	1.60701
ENSMUSG00000031383	35.9764	-2.07119	0.383609	-5.39923	6.69266e-08	6.0509e-06	75590	Dusp9	4.20234
ENSMUSG00000026156	207.651	0.998561	0.184959	5.39882	6.70788e-08	6.0509e-06	280645	B3gat2	1.99801
ENSMUSG00000056724	526.957	0.677476	0.126216	5.3676	7.97915e-08	7.15557e-06	235627	Nbeal2	1.59934
ENSMUSG00000021721	765.368	0.692254	0.129367	5.35108	8.743e-08	7.76206e-06	15550	Htr1a	1.61581
ENSMUSG00000019848	126.07	1.13557	0.212224	5.3508	8.75667e-08	7.76206e-06	78977	Popdc3	2.19705
ENSMUSG00000026117	168.381	-1.23611	0.231114	-5.34847	8.86992e-08	7.79399e-06	22637	Zap70	2.35562
ENSMUSG00000032564	1115.84	0.804455	0.150428	5.34778	8.90408e-08	7.79399e-06	74020	Cpne4	1.74649
ENSMUSG00000090942	58.8059	-6.89951	1.29036	-5.34694	8.94517e-08	7.79399e-06	240328	F830016B08Rik	119.387
ENSMUSG00000025352	223.663	1.21712	0.227684	5.34565	9.0095e-08	7.80569e-06	14561	Gdf11	2.32482
ENSMUSG00000023067	114.321	-1.49086	0.280872	-5.30798	1.10849e-07	9.54982e-06	12575	Cdkn1a	2.81056
ENSMUSG00000043279	67.3058	-1.77631	0.335767	-5.29032	1.22103e-07	1.04606e-05	384309	Trim56	3.4255
ENSMUSG00000025950	359.065	0.800584	0.151568	5.28199	1.27785e-07	1.08865e-05	15926	Idh1	1.74181
ENSMUSG00000059187	1879.59	-0.56273	0.107062	-5.2561	1.47145e-07	1.24667e-05	320265	Tafa1	1.47706
ENSMUSG00000005124	67.7321	-1.41024	0.269225	-5.23814	1.62203e-07	1.36669e-05	22402	Ccn4	2.65781
ENSMUSG00000074151	120.323	-3.35672	0.641492	-5.23267	1.67075e-07	1.40005e-05	434341	Nlrc5	10.2441
ENSMUSG00000107686	18.0112	-3.30765	0.633063	-5.22484	1.74303e-07	1.45268e-05	668196	Gm9038	9.90154
ENSMUSG00000037706	2909.95	0.491579	0.0943022	5.2128	1.86009e-07	1.54186e-05	12520	Cd81	1.40598
ENSMUSG00000037410	646.053	0.675496	0.130261	5.1857	2.15203e-07	1.77427e-05	67016	Tbc1d2b	1.59715
ENSMUSG00000002020	26.4082	-3.11846	0.602733	-5.17386	2.2931e-07	1.88046e-05	16997	Ltbp2	8.68458
ENSMUSG00000057440	208.511	-0.966418	0.186989	-5.16831	2.36222e-07	1.91889e-05	75739	Mpp7	1.95398
ENSMUSG00000073421	19.1785	-3.87497	0.749788	-5.16809	2.36499e-07	1.91889e-05	14961	H2-Ab1	14.6718
ENSMUSG00000026643	3152.74	-0.644952	0.124891	-5.16414	2.4155e-07	1.94956e-05	18108	Nmt2	1.56369
ENSMUSG00000074575	1288.58	0.702957	0.13639	5.15402	2.54965e-07	2.04706e-05	241794	Kcng1	1.62784
ENSMUSG00000029093	1657.47	0.560816	0.108963	5.14685	2.64896e-07	2.11572e-05	81840	Sorcs2	1.4751
ENSMUSG00000034614	712.776	0.633015	0.123232	5.13676	2.79514e-07	2.22083e-05	216505	Pik3ip1	1.5508
ENSMUSG00000033717	378.438	0.729777	0.142096	5.1358	2.80952e-07	2.22083e-05	11551	Adra2a	1.65838
ENSMUSG00000027956	334.568	-0.96467	0.188062	-5.12953	2.90463e-07	2.28423e-05	70652	Tmem144	1.95162
ENSMUSG00000061462	285.181	-0.799096	0.156085	-5.11962	3.06152e-07	2.38492e-05	380698	Obscn	1.74001
ENSMUSG00000031639	67.071	-1.60126	0.312779	-5.11948	3.06377e-07	2.38492e-05	142980	Tlr3	3.03409
ENSMUSG00000024302	4997.11	-0.479192	0.0936919	-5.11455	3.14486e-07	2.43568e-05	13527	Dtna	1.39396
ENSMUSG00000006205	482.615	0.677744	0.132598	5.11129	3.1997e-07	2.4657e-05	56213	Htra1	1.59964
ENSMUSG00000037999	4019.43	-0.815033	0.159566	-5.10781	3.25922e-07	2.49901e-05	212285	Arap2	1.75934
ENSMUSG00000057596	19.3217	-3.61322	0.707756	-5.10518	3.30485e-07	2.52139e-05	209387	Trim30d	12.2374
ENSMUSG00000074892	1368.35	0.692066	0.135833	5.09499	3.48768e-07	2.6477e-05	93961	B3galt5	1.6156
ENSMUSG00000043857	1234.06	0.602056	0.118303	5.08909	3.59791e-07	2.71793e-05	268510	Mgat5b	1.51788
ENSMUSG00000015568	831.238	0.676965	0.133157	5.08394	3.69678e-07	2.77893e-05	16956	Lpl	1.59877
ENSMUSG00000021803	195.198	1.26801	0.249724	5.07762	3.82185e-07	2.85893e-05	170677	Cdhr1	2.40829
ENSMUSG00000018012	137.775	1.03232	0.203451	5.07403	3.89474e-07	2.89932e-05	170758	Rac3	2.04531
ENSMUSG00000002012	956.159	0.57827	0.114058	5.06998	3.97857e-07	2.94117e-05	93843	Pnck	1.49306
ENSMUSG00000023942	348.724	0.726903	0.1434	5.06907	3.99765e-07	2.94117e-05	63959	Slc29a1	1.65508
ENSMUSG00000041923	3104.61	-0.458354	0.0904466	-5.06767	4.02711e-07	2.94117e-05	319211	Nol4	1.37397
ENSMUSG00000028041	2393.21	0.47499	0.09373	5.06764	4.02768e-07	2.94117e-05	11490	Adam15	1.38991
ENSMUSG00000027966	714.741	-0.605997	0.11998	-5.0508	4.39955e-07	3.1975e-05	12814	Col11a1	1.52203
ENSMUSG00000036422	1819.37	0.817746	0.16208	5.04532	4.52764e-07	3.27506e-05	18530	Pcdh8	1.76265
ENSMUSG00000041468	395.522	0.971405	0.192963	5.03416	4.7995e-07	3.45542e-05	14738	Gpr12	1.96075
ENSMUSG00000000290	23.2451	-2.69763	0.536419	-5.02897	4.9313e-07	3.53372e-05	16414	Itgb2	6.48736
ENSMUSG00000028654	413.303	1.10131	0.219059	5.02746	4.97027e-07	3.54507e-05	16918	Mycl	2.1455
ENSMUSG00000012819	148.712	-1.238	0.247284	-5.00637	5.54662e-07	3.93784e-05	22295	Cdh23	2.35871
ENSMUSG00000030287	318.618	-0.819861	0.163831	-5.0043	5.60646e-07	3.96198e-05	16439	Itpr2	1.76524
ENSMUSG00000029361	1791.31	0.655098	0.130937	5.00317	5.63961e-07	3.96713e-05	18125	Nos1	1.57472
ENSMUSG00000034248	1123.39	-0.579879	0.116121	-4.99376	5.92161e-07	4.14648e-05	67712	Slc25a37	1.49472
ENSMUSG00000046169	506.211	-0.901722	0.180646	-4.99165	5.98654e-07	4.17289e-05	108154	Adamts6	1.86829
ENSMUSG00000078247	120.164	1.27615	0.256082	4.98337	6.24861e-07	4.33586e-05	104103	Airn	2.42192
ENSMUSG00000009555	1155.61	-0.527954	0.106026	-4.97947	6.37582e-07	4.38554e-05	107951	Cdk9	1.44188
ENSMUSG00000041120	548.811	-1.08132	0.217158	-4.97942	6.3774e-07	4.38554e-05	17965	Nbl1	2.11598
ENSMUSG00000021091	534.051	0.941495	0.1892	4.97619	6.48484e-07	4.43951e-05	20716	Serpina3n	1.92052
ENSMUSG00000016494	1426.08	-0.774296	0.155654	-4.97448	6.54231e-07	4.45895e-05	12490	Cd34	1.71036
ENSMUSG00000034206	293.015	-0.76801	0.154486	-4.97139	6.64738e-07	4.51051e-05	77782	Polq	1.70292
ENSMUSG00000049112	154.05	1.03079	0.207494	4.9678	6.77167e-07	4.57461e-05	18430	Oxtr	2.04314
ENSMUSG00000034825	1487.04	0.705283	0.142562	4.94719	7.52934e-07	5.06414e-05	78593	Nrip3	1.63046
ENSMUSG00000016179	709.949	-0.56655	0.114545	-4.94609	7.57192e-07	5.07054e-05	215303	Camk1g	1.48098
ENSMUSG00000006567	201.537	0.877309	0.177567	4.94073	7.78311e-07	5.1893e-05	11979	Atp7b	1.83695
ENSMUSG00000023886	855.265	0.90332	0.182909	4.93862	7.86767e-07	5.22297e-05	64074	Smoc2	1.87037
ENSMUSG00000025492	38.3858	-1.92247	0.389859	-4.9312	8.17262e-07	5.40203e-05	66141	Ifitm3	3.79072
ENSMUSG00000039959	686.706	0.670727	0.136051	4.92998	8.22388e-07	5.41258e-05	215114	Hip1	1.59188
ENSMUSG00000047259	150.808	0.981108	0.199482	4.91829	8.73048e-07	5.72145e-05	17202	Mc4r	1.97398
ENSMUSG00000041617	277.903	0.778708	0.158668	4.90779	9.21061e-07	6.00457e-05	72315	Ccdc74a	1.71559
ENSMUSG00000003573	323.86	1.10089	0.224344	4.90715	9.24081e-07	6.00457e-05	26558	Homer3	2.14487
ENSMUSG00000024789	2140.17	-0.631533	0.128828	-4.90215	9.47913e-07	6.13084e-05	16452	Jak2	1.54921
ENSMUSG00000030730	18.5858	-3.04517	0.621284	-4.90141	9.51509e-07	6.13084e-05	11937	Atp2a1	8.25443
ENSMUSG00000060519	129.914	-0.971714	0.198392	-4.89795	9.68408e-07	6.21361e-05	30935	Tor3a	1.96117
ENSMUSG00000034724	2488.6	-0.560675	0.114609	-4.89207	9.97814e-07	6.37562e-05	231464	Cnot6l	1.47496
ENSMUSG00000026065	1094.24	0.721689	0.147729	4.88523	1.03306e-06	6.57345e-05	110895	Slc9a4	1.64911
ENSMUSG00000047181	345.312	0.790717	0.1623	4.87193	1.10512e-06	6.98799e-05	217125	Samd14	1.72993
ENSMUSG00000031328	4773.58	-0.568927	0.116786	-4.87154	1.10732e-06	6.98799e-05	192176	Flna	1.48342
ENSMUSG00000042508	3484.01	-0.532321	0.10955	-4.85916	1.17888e-06	7.38785e-05	23857	Dmtf1	1.44625
ENSMUSG00000019230	376.097	0.892062	0.183593	4.85891	1.18032e-06	7.38785e-05	16876	Lhx9	1.85583
ENSMUSG00000041936	8746.56	-0.546888	0.112613	-4.85636	1.19564e-06	7.4533e-05	11603	Agrn	1.46093
ENSMUSG00000033082	74.9089	1.45384	0.300157	4.84359	1.27512e-06	7.89459e-05	243653	Clec1a	2.73936
ENSMUSG00000049892	286.16	-0.989602	0.204322	-4.84334	1.27673e-06	7.89459e-05	19416	Rasd1	1.98564
ENSMUSG00000002771	264.006	0.741254	0.15351	4.8287	1.37429e-06	8.44552e-05	14814	Grin2d	1.67163
ENSMUSG00000000275	57.5585	-1.5123	0.313243	-4.82788	1.37997e-06	8.44552e-05	217069	Trim25	2.85265
ENSMUSG00000016995	70.9825	1.70195	0.35255	4.82753	1.38234e-06	8.44552e-05	17183	Matn4	3.2534
ENSMUSG00000115149	73.0407	-1.29142	0.267597	-4.826	1.393e-06	8.47685e-05	380930	9330188P03Rik	2.4477
ENSMUSG00000042797	538.988	0.669104	0.138789	4.821	1.42842e-06	8.65801e-05	66333	Aqp11	1.59008
ENSMUSG00000023805	2944.22	-0.527535	0.109553	-4.81535	1.46941e-06	8.87144e-05	20975	Synj2	1.44146
ENSMUSG00000024781	805.317	-0.613713	0.127488	-4.81388	1.48026e-06	8.89051e-05	16889	Lipa	1.53019
ENSMUSG00000013846	854.255	0.731878	0.152052	4.81336	1.48417e-06	8.89051e-05	20442	St3gal1	1.6608
ENSMUSG00000026430	336.771	0.693482	0.144563	4.79709	1.60986e-06	9.6059e-05	54354	Rassf5	1.61718
ENSMUSG00000042401	4212.65	0.441911	0.0924364	4.78071	1.74677e-06	0.000103825	72832	Crtac1	1.3584
ENSMUSG00000040372	685.431	-0.608096	0.127374	-4.77411	1.805e-06	0.000106871	81006	Gpr63	1.52425
ENSMUSG00000020521	1153.53	-0.580971	0.121716	-4.77317	1.81346e-06	0.000106959	76892	Rnft1	1.49586
ENSMUSG00000017756	77.4654	1.29846	0.272137	4.77136	1.82988e-06	0.000107514	20499	Slc12a7	2.45967
ENSMUSG00000036502	757.469	0.965172	0.203044	4.7535	1.99923e-06	0.000117016	245386	Tmem255a	1.9523
ENSMUSG00000027546	10512.6	0.495384	0.104256	4.75161	2.01801e-06	0.000117666	11981	Atp9a	1.4097
ENSMUSG00000033965	1866.18	0.473073	0.0998823	4.73631	2.17647e-06	0.000126425	20502	Slc16a2	1.38806
ENSMUSG00000025511	157.098	0.884345	0.187237	4.72314	2.32236e-06	0.00013439	64540	Tspan4	1.84593
ENSMUSG00000024270	1515.57	0.628913	0.133201	4.72155	2.34052e-06	0.000134932	106957	Slc39a6	1.5464
ENSMUSG00000020183	159.667	0.948495	0.200932	4.72048	2.35292e-06	0.000135139	70574	Cpm	1.92986
ENSMUSG00000019880	497.835	0.687975	0.14585	4.71702	2.39324e-06	0.000136941	72780	Rspo3	1.61102
ENSMUSG00000068606	13.4082	-6.32413	1.34118	-4.71536	2.41289e-06	0.000137552	225594	Gm4841	80.1224
ENSMUSG00000017400	551.265	-0.761813	0.162252	-4.69524	2.66288e-06	0.000151242	217154	Stac2	1.69562
ENSMUSG00000026888	815.307	0.594562	0.126686	4.6932	2.68968e-06	0.0001522	50915	Grb14	1.51001
ENSMUSG00000032625	2838.69	0.614654	0.131199	4.6849	2.80099e-06	0.000157916	330267	Thsd7a	1.53119
ENSMUSG00000092341	779735	-0.410605	0.0877204	-4.68084	2.85699e-06	0.000160483	72289	Malat1	1.32924
ENSMUSG00000001123	36.6027	-1.83891	0.392999	-4.67918	2.88031e-06	0.000161203	16859	Lgals9	3.5774
ENSMUSG00000105504	18.6379	-3.10881	0.667835	-4.65506	3.23884e-06	0.000180231	229898	Gbp5	8.62672
ENSMUSG00000024427	306.037	-0.762015	0.163707	-4.65475	3.2438e-06	0.000180231	24066	Spry4	1.69586
ENSMUSG00000067212	141.784	-1.48352	0.318785	-4.65368	3.26057e-06	0.000180509	15040	H2-T23	2.79631
ENSMUSG00000070348	431.5	0.769612	0.165763	4.64283	3.43661e-06	0.00018957	12443	Ccnd1	1.70481
ENSMUSG00000028885	70.1034	1.43645	0.309559	4.6403	3.47912e-06	0.000191227	100340	Smpdl3b	2.70653
ENSMUSG00000015766	524.39	0.700886	0.151185	4.63595	3.55302e-06	0.000194391	13860	Eps8	1.6255
ENSMUSG00000029103	3601.18	0.452815	0.0976858	4.63543	3.56203e-06	0.000194391	16976	Lrpap1	1.36871
ENSMUSG00000079020	1507.7	0.485695	0.104829	4.63322	3.60028e-06	0.000195781	106068	Slc45a4	1.40026
ENSMUSG00000031169	1500	0.518631	0.111987	4.63117	3.63608e-06	0.000197029	53627	Porcn	1.4326
ENSMUSG00000035456	732.699	0.728178	0.157461	4.62449	3.75512e-06	0.000202763	77630	Prdm8	1.65655
ENSMUSG00000090272	420.669	-0.981276	0.212887	-4.60937	4.03883e-06	0.000217318	100040462	Mndal	1.97421
ENSMUSG00000074796	41.3213	-1.87931	0.408467	-4.60088	4.207e-06	0.000224732	269356	Slc4a11	3.67899
ENSMUSG00000021265	217.822	0.821888	0.178639	4.60082	4.20833e-06	0.000224732	214663	Slc25a29	1.76772
ENSMUSG00000057093	490.419	-0.720605	0.156646	-4.60021	4.22059e-06	0.000224732	112415	Zfp607b	1.64787
ENSMUSG00000096727	17.0189	-2.98202	0.648442	-4.59874	4.25051e-06	0.000224822	16912	Psmb9	7.90089
ENSMUSG00000031994	131.072	0.928148	0.201829	4.59869	4.2516e-06	0.000224822	30806	Adamts8	1.90283
ENSMUSG00000075033	694.484	0.579972	0.126225	4.59475	4.33268e-06	0.000228322	385658	Nxpe3	1.49482
ENSMUSG00000022180	2360.73	0.43738	0.0954848	4.58063	4.63585e-06	0.000243461	50934	Slc7a8	1.35414
ENSMUSG00000113581	67.5471	1.50624	0.329357	4.57329	4.80132e-06	0.000251291	353504	Dio3os	2.8407
ENSMUSG00000032012	2943.13	-0.634714	0.138974	-4.56714	4.94426e-06	0.000257892	58235	Nectin1	1.55263
ENSMUSG00000066438	52.9937	1.46672	0.321212	4.56621	4.96626e-06	0.000258162	217682	Plekhd1	2.76393
ENSMUSG00000052373	1999.65	0.566786	0.124408	4.55585	5.21738e-06	0.000270299	13384	Mpp3	1.48122
ENSMUSG00000021130	5450.62	0.455407	0.100103	4.54937	5.38067e-06	0.000276686	108760	Galnt16	1.37117
ENSMUSG00000037148	443.049	-0.711774	0.156459	-4.54927	5.38315e-06	0.000276686	78514	Arhgap10	1.63782
ENSMUSG00000033453	297.119	0.757191	0.166459	4.54882	5.39478e-06	0.000276686	235130	Adamts15	1.6902
ENSMUSG00000010358	34.2585	-1.95303	0.429443	-4.54782	5.4205e-06	0.000277078	70110	Ifi35	3.87186
ENSMUSG00000014599	471.141	0.722313	0.158925	4.54498	5.49397e-06	0.000279092	12977	Csf1	1.64983
ENSMUSG00000117994	80.2567	-1.21343	0.266987	-4.54489	5.4963e-06	0.000279092	545253	Gm5820	2.31888
ENSMUSG00000037972	1974.68	-0.471485	0.103836	-4.54069	5.60694e-06	0.000283306	20621	Snn	1.38654
ENSMUSG00000040943	7244.81	-0.437865	0.0964387	-4.54034	5.61624e-06	0.000283306	214133	Tet2	1.3546
ENSMUSG00000020534	70.4945	1.24685	0.274733	4.5384	5.66836e-06	0.000284998	20425	Shmt1	2.37322
ENSMUSG00000075590	1407.12	0.589305	0.129889	4.53698	5.70644e-06	0.000285975	223649	Nrbp2	1.50452
ENSMUSG00000041625	164.236	0.853563	0.188266	4.53381	5.7929e-06	0.000289362	223267	Ggact	1.80696
ENSMUSG00000019850	301.192	0.746746	0.164889	4.52879	5.93226e-06	0.000294901	21929	Tnfaip3	1.678
ENSMUSG00000060671	5685.98	-0.506446	0.111837	-4.52843	5.94226e-06	0.000294901	54667	Atp8b2	1.42055
ENSMUSG00000038777	393.995	0.842431	0.186087	4.52709	5.98027e-06	0.00029583	20360	Sema6c	1.79307
ENSMUSG00000020794	859.753	-0.537339	0.119008	-4.51515	6.32732e-06	0.000311913	67128	Ube2g1	1.45129
ENSMUSG00000037681	200.452	0.885078	0.196051	4.51452	6.34606e-06	0.000311913	272636	Esyt3	1.84686
ENSMUSG00000029442	216.516	0.89619	0.19859	4.51277	6.3985e-06	0.000313485	269701	Cfap251	1.86114
ENSMUSG00000029123	104.666	1.15511	0.256531	4.50279	6.70669e-06	0.000327538	64293	Stk32b	2.22701
ENSMUSG00000032595	37.2887	-1.63741	0.363726	-4.50176	6.73939e-06	0.000328091	69398	Cdhr4	3.11106
ENSMUSG00000075012	804.858	0.562916	0.125522	4.48461	7.30478e-06	0.00035449	14221	Fjx1	1.47725
ENSMUSG00000003282	706.545	-0.601211	0.134189	-4.48033	7.45276e-06	0.00036053	56711	Plag1	1.51699
ENSMUSG00000038872	140.393	-0.895997	0.200197	-4.47558	7.62045e-06	0.000367483	11906	Zfhx3	1.86089
ENSMUSG00000022262	727.885	0.693328	0.155067	4.47115	7.78008e-06	0.000374005	110082	Dnah5	1.61701
ENSMUSG00000041594	638.956	0.591248	0.132274	4.46986	7.82718e-06	0.000375093	70551	Tmtc4	1.50655
ENSMUSG00000030259	201.737	0.833176	0.186754	4.46135	8.1445e-06	0.000389084	71323	Rassf8	1.7816
ENSMUSG00000071647	110.861	-1.05449	0.236406	-4.46049	8.17717e-06	0.000389431	225898	Eml3	2.07698
ENSMUSG00000066392	18560.9	-0.409846	0.0920849	-4.45074	8.55744e-06	0.00040628	18191	Nrxn3	1.32854
ENSMUSG00000057329	407.684	-0.734755	0.165215	-4.44726	8.69732e-06	0.000411646	12043	Bcl2	1.66411
ENSMUSG00000118665	494.851	-0.571472	0.128656	-4.44185	8.91884e-06	0.000420832	231506	Lin54	1.48604
ENSMUSG00000117011	211.733	0.846758	0.190915	4.43525	9.19635e-06	0.000432595	545207	E130008D07Rik	1.79845
ENSMUSG00000032261	594.589	-0.542505	0.122959	-4.41206	1.0239e-05	0.000480166	212531	Sh3bgrl2	1.4565
ENSMUSG00000001763	711.195	0.614585	0.139583	4.403	1.06765e-05	0.000499161	232670	Tspan33	1.53112
ENSMUSG00000019772	246.012	1.04058	0.237622	4.37915	1.19144e-05	0.000555342	22353	Vip	2.05705
ENSMUSG00000102692	1618.3	0.682731	0.156163	4.37191	1.23164e-05	0.00057234	100534287	Dchs2	1.60518
ENSMUSG00000027931	46.1496	1.49407	0.341799	4.3712	1.23564e-05	0.000572464	18160	Npr1	2.81683
ENSMUSG00000033007	177.476	0.808013	0.184959	4.3686	1.25046e-05	0.000577584	241118	Asic4	1.7508
ENSMUSG00000086095	472.795	-0.644934	0.14771	-4.36621	1.26419e-05	0.000582171	328906	Gm15328	1.56367
ENSMUSG00000029338	135.155	0.887705	0.20335	4.3654	1.26892e-05	0.000582602	71914	Antxr2	1.85023
ENSMUSG00000045731	151.678	-0.830197	0.190616	-4.35533	1.32866e-05	0.000608207	18155	Pnoc	1.77793
ENSMUSG00000037697	4024.53	-0.452457	0.104019	-4.34977	1.36283e-05	0.000621017	114874	Ddhd1	1.36837
ENSMUSG00000023951	887.631	-0.625305	0.143766	-4.34946	1.36474e-05	0.000621017	22339	Vegfa	1.54254
ENSMUSG00000024883	1991.74	-0.515796	0.118675	-4.34627	1.3847e-05	0.000628234	225870	Rin1	1.42978
ENSMUSG00000005892	49.1854	-2.24449	0.516642	-4.34437	1.39676e-05	0.000631836	22044	Trh	4.73868
ENSMUSG00000030889	431.433	0.864196	0.199054	4.34152	1.41498e-05	0.000638197	233813	Vwa3a	1.82032
ENSMUSG00000042066	943.556	0.568026	0.130855	4.34087	1.41919e-05	0.000638221	68875	Tmcc2	1.48249
ENSMUSG00000036594	21.9981	-2.90938	0.670678	-4.33797	1.43807e-05	0.000644817	14960	H2-Aa	7.51294
ENSMUSG00000030137	90.8017	1.11038	0.256804	4.32384	1.53338e-05	0.000685551	53857	Tuba8	2.15902
ENSMUSG00000039114	2146.77	-0.487329	0.112741	-4.32256	1.54232e-05	0.000687542	68404	Nrn1	1.40185
ENSMUSG00000038642	82.9905	-1.41338	0.327063	-4.32145	1.5501e-05	0.00068901	13040	Ctss	2.66361
ENSMUSG00000028957	3256.05	-0.428823	0.099254	-4.32047	1.557e-05	0.000689641	18628	Per3	1.34614
ENSMUSG00000031133	599.439	0.666295	0.154236	4.31997	1.56052e-05	0.000689641	73341	Arhgef6	1.58699
ENSMUSG00000067597	55.2868	-1.46409	0.339704	-4.30989	1.63338e-05	0.000719767	668257	Dgat2l6	2.75889
ENSMUSG00000039899	62.7366	1.30973	0.304144	4.30628	1.66023e-05	0.000729504	14190	Fgl2	2.47895
ENSMUSG00000037605	14691.9	-0.457716	0.106433	-4.30049	1.70418e-05	0.000746674	319387	Adgrl3	1.37337
ENSMUSG00000097462	302.48	0.889283	0.206844	4.2993	1.71335e-05	0.000748555	330385	9530026P05Rik	1.85226
ENSMUSG00000041608	188.572	0.853744	0.199015	4.28985	1.78796e-05	0.000778932	215446	Entpd3	1.80718
ENSMUSG00000026626	1434.2	-0.448881	0.104737	-4.2858	1.82084e-05	0.000790239	226849	Ppp2r5a	1.36498
ENSMUSG00000060890	24.9745	-2.0768	0.484625	-4.28539	1.82422e-05	0.000790239	170735	Arr3	4.21872
ENSMUSG00000041324	153.213	-0.971263	0.226806	-4.28236	1.84923e-05	0.000798815	16323	Inhba	1.96056
ENSMUSG00000017830	59.4927	-1.34625	0.314569	-4.27968	1.87164e-05	0.000806225	80861	Dhx58	2.54251
ENSMUSG00000060586	17.0108	-2.64518	0.619614	-4.26908	1.96285e-05	0.000843145	14969	H2-Eb1	6.25573
ENSMUSG00000040479	6607.75	-0.525531	0.123124	-4.26831	1.96957e-05	0.00084367	104418	Dgkz	1.43946
ENSMUSG00000005043	129.776	0.921537	0.216157	4.26327	2.01459e-05	0.000860549	27029	Sgsh	1.89413
ENSMUSG00000036067	1171.18	0.51871	0.121758	4.26017	2.04269e-05	0.00086798	227659	Slc2a6	1.43267
ENSMUSG00000026315	119.398	-1.12511	0.264104	-4.26011	2.04331e-05	0.00086798	20725	Serpinb8	2.18118
ENSMUSG00000024957	330.057	-0.86823	0.203849	-4.25917	2.05183e-05	0.000869195	16528	Kcnk4	1.82542
ENSMUSG00000035580	50.7538	-1.37238	0.322964	-4.24934	2.14403e-05	0.000905726	211468	Kcnh8	2.58898
ENSMUSG00000024308	470.079	-0.748655	0.176207	-4.24873	2.14988e-05	0.000905726	21356	Tapbp	1.68023
ENSMUSG00000022105	1768.48	-0.512581	0.12069	-4.24708	2.16579e-05	0.00090993	19645	Rb1	1.4266
ENSMUSG00000036986	292.095	-0.620233	0.146165	-4.24339	2.20166e-05	0.000922472	18854	Pml	1.53712
ENSMUSG00000044864	1219.4	-0.424675	0.100294	-4.23432	2.29246e-05	0.0009579	99696	Ankrd50	1.34227
ENSMUSG00000015533	17.286	-2.45437	0.579738	-4.23358	2.29999e-05	0.000958434	16398	Itga2	5.48073
ENSMUSG00000121458	222.82	-0.725533	0.171514	-4.23017	2.33514e-05	0.000967261	331578	AW822252	1.65351
ENSMUSG00000047935	403.055	0.641718	0.151703	4.2301	2.33588e-05	0.000967261	434280	Sox1ot	1.56019
ENSMUSG00000055322	216.1	-0.727183	0.171934	-4.22943	2.34287e-05	0.000967261	21961	Tns1	1.6554
ENSMUSG00000114469	105.273	-0.982357	0.232286	-4.22909	2.3464e-05	0.000967261	320155	C730002L08Rik	1.97569
ENSMUSG00000061393	350.137	0.618616	0.146322	4.22777	2.36018e-05	0.000968603	11481	Acvr2b	1.5354
ENSMUSG00000042453	4313.9	0.560883	0.132673	4.22757	2.36229e-05	0.000968603	19699	Reln	1.47517
ENSMUSG00000023206	205.936	-0.79629	0.188453	-4.2254	2.38512e-05	0.000975355	16169	Il15ra	1.73663
ENSMUSG00000000628	119.667	-1.04425	0.247262	-4.22325	2.40807e-05	0.00098169	15277	Hk2	2.06229
ENSMUSG00000048218	850.766	0.659469	0.156185	4.22235	2.41767e-05	0.00098169	105827	Amigo2	1.5795
ENSMUSG00000000805	649.565	0.604752	0.143233	4.22215	2.41982e-05	0.00098169	12351	Car4	1.52072
ENSMUSG00000031016	353.571	-0.664141	0.157364	-4.22042	2.43844e-05	0.000986635	22390	Wee1	1.58462
ENSMUSG00000023328	1088.51	0.444433	0.105477	4.21353	2.51406e-05	0.00101456	11423	Ache	1.36078
ENSMUSG00000051726	2426.13	0.453478	0.107706	4.21033	2.54995e-05	0.00102621	382571	Kcnf1	1.36934
ENSMUSG00000030849	537.597	0.704999	0.167467	4.20977	2.55633e-05	0.00102621	14183	Fgfr2	1.63014
ENSMUSG00000024526	57.5817	1.308	0.310876	4.20745	2.58265e-05	0.00103105	12683	Cidea	2.47598
ENSMUSG00000044676	1391.92	-0.454723	0.108076	-4.20742	2.58297e-05	0.00103105	234725	Zfp612	1.37052
ENSMUSG00000057246	208.244	-0.780393	0.18552	-4.20651	2.59346e-05	0.00103105	407788	Tsbp1	1.7176
ENSMUSG00000049502	114.927	-0.99983	0.237695	-4.20635	2.59527e-05	0.00103105	209200	Dtx3l	1.99976
ENSMUSG00000052135	396.581	0.690147	0.164314	4.20018	2.66708e-05	0.00105513	329934	Foxo6	1.61345
ENSMUSG00000059602	1125.23	-0.626074	0.149067	-4.19996	2.66965e-05	0.00105513	27204	Syn3	1.54336
ENSMUSG00000027361	799.9	-0.494418	0.117876	-4.19439	2.73611e-05	0.00107862	14391	Gabpb1	1.40875
ENSMUSG00000055653	183.355	1.00866	0.240563	4.19293	2.75378e-05	0.0010828	14734	Gpc3	2.01204
ENSMUSG00000030401	453.118	0.615015	0.146708	4.19212	2.76365e-05	0.0010839	20167	Rtn2	1.53157
ENSMUSG00000020181	11346	-0.383816	0.0915869	-4.19073	2.78057e-05	0.00108776	260315	Nav3	1.30479
ENSMUSG00000049001	463.668	0.641362	0.15319	4.18672	2.83013e-05	0.00110346	68169	Ndnf	1.5598
ENSMUSG00000072663	365.07	-0.673472	0.160874	-4.18632	2.83509e-05	0.00110346	320277	Spef2	1.59491
ENSMUSG00000026630	16.174	-2.79023	0.667112	-4.18255	2.88262e-05	0.00111911	381319	Batf3	6.9174
ENSMUSG00000034310	1241.5	-0.526612	0.125965	-4.18061	2.90731e-05	0.00112585	243274	Tmem132d	1.44054
ENSMUSG00000115855	23.0286	-2.08911	0.499904	-4.17903	2.92757e-05	0.00113084	102637961	Gm34643	4.25486
ENSMUSG00000091415	22.994	2.04616	0.490206	4.17408	2.99186e-05	0.00115143	633979	Ak9	4.13006
ENSMUSG00000041798	44.3251	1.40112	0.335697	4.17378	2.99589e-05	0.00115143	103988	Gck	2.64107
ENSMUSG00000052062	159.329	0.891639	0.213787	4.17069	3.03675e-05	0.00116421	72823	Pard3b	1.85528
ENSMUSG00000036158	2356.41	-0.434218	0.104338	-4.16163	3.15991e-05	0.00120841	106042	Prickle1	1.35118
ENSMUSG00000022836	117.285	0.99439	0.239227	4.15668	3.2291e-05	0.0012318	107589	Mylk	1.99224
ENSMUSG00000059288	377.501	-0.564221	0.135844	-4.15344	3.27507e-05	0.00124383	12593	Cdyl	1.47859
ENSMUSG00000045312	652.959	0.596167	0.14354	4.15332	3.27687e-05	0.00124383	218454	Lhfpl2	1.5117
ENSMUSG00000060402	879.329	0.475843	0.114642	4.15068	3.31496e-05	0.00125518	68947	Chst8	1.39073
ENSMUSG00000050195	50.7697	-1.27373	0.307092	-4.14771	3.35822e-05	0.00126843	329065	Scd4	2.41785
ENSMUSG00000055818	55.0794	-1.22162	0.294597	-4.14676	3.3721e-05	0.00127054	442825	A230083G16Rik	2.33209
ENSMUSG00000027950	1838.27	0.412226	0.0994466	4.1452	3.39512e-05	0.00127608	11444	Chrnb2	1.33074
ENSMUSG00000020828	214.268	0.714682	0.172654	4.13938	3.48249e-05	0.00130572	18806	Pld2	1.64112
ENSMUSG00000020811	1594.21	0.50915	0.123082	4.13668	3.52361e-05	0.00131792	216881	Wscd1	1.42321
ENSMUSG00000058396	36.3543	-1.79343	0.433665	-4.13553	3.54135e-05	0.00132133	11536	Gpr182	3.46639
ENSMUSG00000027642	2458.44	0.396527	0.0959217	4.13386	3.56715e-05	0.00132772	20014	Rpn2	1.31634
ENSMUSG00000047161	239.85	0.740572	0.179202	4.1326	3.58676e-05	0.00133179	71367	Chst9	1.67084
ENSMUSG00000043635	2171.21	0.427312	0.103422	4.13171	3.60067e-05	0.00133373	330119	Adamts3	1.34473
ENSMUSG00000026223	13148.8	0.461087	0.111853	4.12225	3.75186e-05	0.00138638	64294	Itm2c	1.37658
ENSMUSG00000020275	178.637	-0.716641	0.173951	-4.11978	3.79228e-05	0.00139795	19696	Rel	1.64335
ENSMUSG00000027978	793.096	-0.614354	0.149216	-4.11722	3.83471e-05	0.0014102	19142	Prss12	1.53087
ENSMUSG00000029059	363.852	0.589627	0.143373	4.11253	3.91348e-05	0.00143572	66469	Prxl2b	1.50486
ENSMUSG00000027335	1421.43	0.659802	0.160488	4.11122	3.93575e-05	0.00143765	11550	Adra1d	1.57987
ENSMUSG00000005410	92.3284	-0.966977	0.23521	-4.11112	3.93749e-05	0.00143765	17218	Mcm5	1.95474
ENSMUSG00000055003	850.305	0.643708	0.156814	4.10492	4.04447e-05	0.00147321	211187	Lrtm2	1.56234
ENSMUSG00000021806	51.8643	1.30782	0.318767	4.10274	4.08285e-05	0.00148366	18074	Nid2	2.47567
ENSMUSG00000097178	266.441	-0.716578	0.174868	-4.09783	4.17041e-05	0.0015119	100504720	2310002F09Rik	1.64328
ENSMUSG00000035486	338.43	-0.902896	0.220496	-4.09485	4.22442e-05	0.00152681	216166	Plk5	1.86982
ENSMUSG00000026344	1555.5	0.465595	0.113728	4.09395	4.24087e-05	0.00152681	72585	Lypd1	1.38089
ENSMUSG00000050623	65.1291	-1.27024	0.310274	-4.09392	4.24141e-05	0.00152681	67077	Catsperz	2.41201
ENSMUSG00000026155	1844.31	-0.412785	0.100867	-4.09239	4.26952e-05	0.00153242	98366	Smap1	1.33125
ENSMUSG00000034413	831.759	0.482541	0.117923	4.09198	4.27698e-05	0.00153242	240055	Neurl1b	1.3972
ENSMUSG00000058498	241.689	-0.698619	0.170767	-4.09106	4.29401e-05	0.00153493	433809	Rnf207	1.62295
ENSMUSG00000056019	419.583	-0.608203	0.148716	-4.08969	4.31942e-05	0.00154043	236193	Zfp709	1.52436
ENSMUSG00000030835	3029.47	0.391158	0.0959088	4.07844	4.53397e-05	0.00160952	211548	Nomo1	1.31145
ENSMUSG00000017466	6674.53	0.479471	0.117563	4.07843	4.53415e-05	0.00160952	21858	Timp2	1.39423
ENSMUSG00000026768	3287.17	0.443143	0.108773	4.07402	4.62082e-05	0.0016365	241226	Itga8	1.35956
ENSMUSG00000030222	268.836	0.861035	0.211504	4.071	4.68114e-05	0.00165404	232441	Rerg	1.81634
ENSMUSG00000041556	200.635	0.809565	0.198947	4.06924	4.71668e-05	0.00166038	230904	Fbxo2	1.75268
ENSMUSG00000046805	51.6088	-1.57955	0.388189	-4.06904	4.72075e-05	0.00166038	17476	Mpeg1	2.98877
ENSMUSG00000034793	612.337	0.524023	0.128875	4.06614	4.77991e-05	0.00167735	68401	G6pc3	1.43796
ENSMUSG00000000416	18885	-0.337435	0.0830313	-4.06394	4.82504e-05	0.00168931	30785	Cttnbp2	1.26351
ENSMUSG00000030759	7344.82	-0.468302	0.115325	-4.06072	4.89217e-05	0.00170892	67420	Far1	1.38348
ENSMUSG00000048410	3065.85	-0.389131	0.0959468	-4.05569	4.99862e-05	0.00174213	240476	Zfp407	1.3096
ENSMUSG00000021136	150.612	0.771734	0.19036	4.05408	5.0331e-05	0.00175017	64075	Smoc1	1.70732
ENSMUSG00000020541	523.158	-0.542396	0.134125	-4.04397	5.25535e-05	0.00182332	71943	Tom1l1	1.45639
ENSMUSG00000041720	11409.1	-0.354141	0.0876163	-4.04195	5.30094e-05	0.00183291	224020	Pi4ka	1.27822
ENSMUSG00000004031	3799.24	0.415269	0.102747	4.04168	5.3069e-05	0.00183291	240843	Brinp2	1.33355
ENSMUSG00000035478	385.564	0.649674	0.160868	4.03855	5.37817e-05	0.00185335	17192	Mbd3	1.56881
ENSMUSG00000014444	117.206	0.888914	0.220387	4.03342	5.49706e-05	0.00189008	234839	Piezo1	1.85178
ENSMUSG00000033720	1072.6	0.502241	0.124858	4.02249	5.75852e-05	0.00197555	94282	Sfxn5	1.41641
ENSMUSG00000044288	7462.59	0.443485	0.110288	4.02116	5.79121e-05	0.00198207	12801	Cnr1	1.35989
ENSMUSG00000032327	123.618	0.993057	0.246988	4.02067	5.80338e-05	0.00198207	20897	Stra6	1.9904
ENSMUSG00000049928	166.193	0.79023	0.197372	4.00376	6.23431e-05	0.00212451	93896	Glp2r	1.72935
ENSMUSG00000094483	3403.03	-0.381718	0.095373	-4.00237	6.27114e-05	0.00213233	19291	Purb	1.30289
ENSMUSG00000028086	7366.78	-0.343706	0.0859091	-4.00081	6.31256e-05	0.00214012	50754	Fbxw7	1.26901
ENSMUSG00000037239	1138.81	-0.427306	0.106814	-4.00046	6.32196e-05	0.00214012	101809	Spred3	1.34472
ENSMUSG00000027015	49.0523	1.51026	0.377689	3.9987	6.36925e-05	0.00215138	73649	Cybrd1	2.84862
ENSMUSG00000032417	208.111	0.658586	0.164827	3.99561	6.45289e-05	0.00217484	69519	Rwdd2a	1.57853
ENSMUSG00000038764	2346.37	-0.405598	0.101741	-3.98657	6.70347e-05	0.00225434	545622	Ptpn3	1.32464
ENSMUSG00000039117	738.964	-0.499914	0.125487	-3.98379	6.78247e-05	0.00227591	228980	Taf4	1.41413
ENSMUSG00000068037	1295.36	0.579838	0.145571	3.98318	6.79978e-05	0.0022763	17171	Mas1	1.49468
ENSMUSG00000028053	12793.7	-0.339759	0.0853084	-3.98271	6.81332e-05	0.0022763	192195	Ash1l	1.26554
ENSMUSG00000020932	780.698	-0.500478	0.125763	-3.97952	6.90531e-05	0.00229827	14580	Gfap	1.41468
ENSMUSG00000027860	66.9533	1.27063	0.319303	3.9794	6.90904e-05	0.00229827	229658	Vangl1	2.41267
ENSMUSG00000049092	1339.66	-0.588642	0.148059	-3.97571	7.01696e-05	0.00232911	70713	Gpr137c	1.50383
ENSMUSG00000038665	4937.67	-0.488176	0.122924	-3.97135	7.14659e-05	0.00236702	320127	Dgki	1.40267
ENSMUSG00000027971	1519.92	-0.423491	0.106714	-3.96847	7.23363e-05	0.00239068	64580	Ndst4	1.34117
ENSMUSG00000061132	54.0777	-1.18073	0.297849	-3.9642	7.36435e-05	0.00242865	17060	Blnk	2.26692
ENSMUSG00000032827	7346.87	-0.36838	0.0929455	-3.9634	7.3889e-05	0.00243152	243725	Ppp1r9a	1.2909
ENSMUSG00000027217	714.069	0.68197	0.17233	3.95736	7.57828e-05	0.0024885	241556	Tspan18	1.60433
ENSMUSG00000027580	113.796	-0.885809	0.224228	-3.95049	7.79924e-05	0.00255558	229003	Helz2	1.8478
ENSMUSG00000039934	241.454	0.942976	0.238936	3.94657	7.928e-05	0.00259224	212167	Gsap	1.92249
ENSMUSG00000085007	159.218	-1.08972	0.276177	-3.94573	7.95576e-05	0.00259578	100503068	Smim43	2.12832
ENSMUSG00000038156	3513.42	0.406779	0.103153	3.94346	8.03157e-05	0.00261495	233744	Spon1	1.32572
ENSMUSG00000034055	536.34	0.515812	0.131183	3.932	8.42432e-05	0.00273701	18679	Phka1	1.4298
ENSMUSG00000036777	214.338	0.803906	0.204485	3.93137	8.44636e-05	0.00273837	68743	Anln	1.74582
ENSMUSG00000015363	561.835	0.472352	0.120306	3.92627	8.62719e-05	0.0027911	67976	Trabd	1.38737
ENSMUSG00000049191	448.355	-0.57942	0.147613	-3.92526	8.66366e-05	0.00279699	331474	Rtl5	1.49425
ENSMUSG00000005950	91.2275	1.02723	0.262007	3.92061	8.83251e-05	0.00284157	94045	P2rx5	2.0381
ENSMUSG00000032300	510.028	0.826541	0.210829	3.92044	8.8388e-05	0.00284157	74211	1700017B05Rik	1.77343
ENSMUSG00000027858	374.59	0.530324	0.135336	3.91859	8.90694e-05	0.00285749	70747	Tspan2	1.44425
ENSMUSG00000056342	13193.6	-0.522433	0.133397	-3.91637	8.98906e-05	0.00287781	17847	Usp34	1.43638
ENSMUSG00000028011	73.3087	1.61372	0.412341	3.91355	9.09479e-05	0.0029056	56720	Tdo2	3.0604
ENSMUSG00000022577	2888.24	0.434011	0.110926	3.91261	9.13047e-05	0.00290838	23934	Ly6h	1.35098
ENSMUSG00000066026	75.3857	1.03048	0.263395	3.91232	9.14144e-05	0.00290838	20148	Dhrs3	2.04271
ENSMUSG00000020681	555.889	-0.648339	0.166179	-3.90144	9.56222e-05	0.00303595	11421	Ace	1.56736
ENSMUSG00000022887	203.845	0.703224	0.180312	3.90005	9.61744e-05	0.00304718	17174	Masp1	1.62814
ENSMUSG00000027584	1811.75	0.41799	0.107198	3.89923	9.64979e-05	0.00305113	18389	Oprl1	1.33607
ENSMUSG00000026042	612.626	0.602212	0.154475	3.89846	9.6808e-05	0.00305463	12832	Col5a2	1.51804
ENSMUSG00000057406	6268.76	-0.430941	0.110578	-3.89716	9.73289e-05	0.00306476	107823	Nsd2	1.34811
ENSMUSG00000071847	381.294	0.872039	0.223858	3.89549	9.79995e-05	0.00307955	494504	Apcdd1	1.83025
ENSMUSG00000023175	5125.92	0.403679	0.103678	3.89357	9.87786e-05	0.00309769	12215	Bsg	1.32288
ENSMUSG00000025876	4692.39	0.464451	0.119371	3.89082	9.99071e-05	0.00312668	107448	Unc5a	1.37979
ENSMUSG00000040836	2937.33	-0.452676	0.11638	-3.88964	0.000100392	0.00313545	240888	Gpr161	1.36858
ENSMUSG00000037674	2906.67	-0.456063	0.117652	-3.87637	0.000106026	0.00330471	319758	Rfx7	1.37179
ENSMUSG00000046658	621.601	0.557268	0.144028	3.86916	0.000109212	0.00339581	54201	Zfp316	1.47148
ENSMUSG00000070565	6412.91	-0.375989	0.0971861	-3.86876	0.000109392	0.00339581	226525	Rasal2	1.29773
ENSMUSG00000039879	837.705	-0.440572	0.113937	-3.86681	0.000110269	0.00341611	380629	Heca	1.35714
ENSMUSG00000004151	2670.84	-0.603074	0.156323	-3.85787	0.000114379	0.00353629	14009	Etv1	1.51895
ENSMUSG00000021945	5781.41	-0.485602	0.126042	-3.8527	0.000116823	0.00360459	76007	Zmym2	1.40017
ENSMUSG00000102483	55.4679	-1.24133	0.322384	-3.85046	0.000117895	0.00363035	631584	Catspere1	2.36416
ENSMUSG00000033763	1496.24	0.420127	0.109171	3.84835	0.000118915	0.00365444	244654	Mtss2	1.33805
ENSMUSG00000090336	30.3446	1.63954	0.42633	3.84571	0.000120202	0.00368659	403185	Cfap97d2	3.11567
ENSMUSG00000046318	735.848	0.660899	0.171991	3.84263	0.000121722	0.00372577	320924	Ccbe1	1.58107
ENSMUSG00000046743	7305.9	0.498983	0.129935	3.84025	0.000122907	0.00375455	329628	Fat4	1.41322
ENSMUSG00000026987	3426.53	-0.367427	0.0957419	-3.83769	0.000124198	0.00378643	407823	Baz2b	1.29005
ENSMUSG00000040123	1331.6	-0.556408	0.145027	-3.83659	0.000124754	0.00379585	219105	Zmym5	1.4706
ENSMUSG00000022070	140.865	-0.763161	0.198943	-3.83607	0.000125017	0.00379632	77744	Bora	1.69721
ENSMUSG00000087368	269.038	-0.71342	0.186041	-3.83475	0.000125693	0.0038093	436230	BC065397	1.63969
ENSMUSG00000063415	84.4127	-1.17843	0.307397	-3.83358	0.000126292	0.00381991	232174	Cyp26b1	2.2633
ENSMUSG00000066258	18.5443	-2.43652	0.635721	-3.83269	0.000126751	0.0038229	76681	Trim12a	5.41335
ENSMUSG00000044328	36.8831	1.56636	0.408713	3.83242	0.00012689	0.0038229	216964	Trp53i13	2.96156
ENSMUSG00000024122	3180.24	-0.345931	0.0902812	-3.8317	0.000127258	0.00382364	18607	Pdpk1	1.27097
ENSMUSG00000025068	243.681	0.621261	0.16215	3.83141	0.000127413	0.00382364	14873	Gsto1	1.53822
ENSMUSG00000062866	560.281	0.663934	0.173329	3.83048	0.000127896	0.00383062	215789	Phactr2	1.5844
ENSMUSG00000025533	277.497	0.577626	0.150831	3.82964	0.000128332	0.00383621	109900	Asl	1.49239
ENSMUSG00000024713	3049.4	-0.374079	0.0977427	-3.82718	0.000129618	0.0038671	18552	Pcsk5	1.29601
ENSMUSG00000002007	58.1478	-1.27769	0.334074	-3.82456	0.000131006	0.00390091	56504	Srpk3	2.4245
ENSMUSG00000021360	791.694	0.413508	0.108137	3.82394	0.000131334	0.00390154	14538	Gcnt2	1.33192
ENSMUSG00000045975	421.543	0.575491	0.150512	3.82357	0.000131535	0.00390154	207781	C2cd2	1.49018
ENSMUSG00000041180	3110.64	-0.428206	0.112049	-3.82161	0.000132582	0.00392498	226098	Hectd2	1.34556
ENSMUSG00000061666	1149.48	0.394693	0.103372	3.81818	0.000134438	0.00397228	66569	Gdpd1	1.31466
ENSMUSG00000028771	1316.14	-0.503447	0.131882	-3.81741	0.000134861	0.0039771	19248	Ptpn12	1.4176
ENSMUSG00000003534	999.278	0.491528	0.128804	3.8161	0.000135578	0.00399057	12305	Ddr1	1.40593
ENSMUSG00000042298	3997.51	-0.439368	0.115241	-3.81261	0.000137508	0.00403963	72795	Ttc19	1.35601
ENSMUSG00000025321	989.74	-0.477542	0.125526	-3.80432	0.000142196	0.00416935	320910	Itgb8	1.39237
ENSMUSG00000026447	1160.2	-0.446446	0.117393	-3.803	0.000142953	0.00417748	240752	Pik3c2b	1.36268
ENSMUSG00000020080	147.73	-0.780913	0.205347	-3.80289	0.000143018	0.00417748	216019	Hkdc1	1.71822
ENSMUSG00000028970	402.778	0.675782	0.177746	3.80195	0.00014356	0.00418535	18669	Abcb1b	1.59746
ENSMUSG00000042554	51.6249	-1.30973	0.344694	-3.7997	0.000144871	0.00421556	22789	Zp3r	2.47895
ENSMUSG00000022540	1651.89	0.525337	0.138293	3.79873	0.000145441	0.00422412	66049	Rogdi	1.43927
ENSMUSG00000052566	316.252	0.583179	0.15364	3.79575	0.000147197	0.00426705	170833	Hook2	1.49815
ENSMUSG00000028964	611.969	0.50184	0.132244	3.7948	0.00014776	0.00427527	57320	Park7	1.41602
ENSMUSG00000096606	124.517	0.832498	0.219434	3.79384	0.000148336	0.00428388	100503386	Tpbgl	1.78077
ENSMUSG00000028600	213.96	-0.699368	0.18441	-3.79246	0.000149163	0.00429964	242608	Podn	1.62379
ENSMUSG00000020135	3153.02	0.388531	0.102481	3.79127	0.000149881	0.00431224	23805	Apc2	1.30906
ENSMUSG00000023915	3901.85	0.338081	0.0892398	3.78845	0.000151589	0.00435322	94185	Tnfrsf21	1.26407
ENSMUSG00000020892	421.531	0.579414	0.153287	3.77993	0.00015687	0.00449644	23801	Aloxe3	1.49424
ENSMUSG00000029298	28.4934	-2.24577	0.594217	-3.77939	0.000157216	0.00449796	236573	Gbp9	4.74291
ENSMUSG00000032131	1739.65	0.365724	0.0967817	3.77885	0.000157554	0.00449924	192663	Abcg4	1.28853
ENSMUSG00000033953	3864.98	-0.361756	0.0957944	-3.77638	0.000159124	0.00453435	19058	Ppp3r1	1.28499
ENSMUSG00000030407	480.418	0.507955	0.134522	3.77599	0.000159375	0.00453435	67369	Qpctl	1.42203
ENSMUSG00000047904	324.126	0.598311	0.158619	3.772	0.000161945	0.00459895	20606	Sstr2	1.51394
ENSMUSG00000027550	1672.34	-0.562795	0.14956	-3.76301	0.00016788	0.00475867	71710	Lrrcc1	1.47713
ENSMUSG00000068428	87.1663	1.02239	0.271765	3.76203	0.00016854	0.00476855	239789	Gmnc	2.03128
ENSMUSG00000013465	657.198	0.427401	0.1137	3.75903	0.000170572	0.00481716	58202	Nelfb	1.34481
ENSMUSG00000026726	70.1985	0.996389	0.265401	3.75428	0.000173842	0.00490049	65969	Cubn	1.995
ENSMUSG00000002032	1312.6	0.385765	0.102857	3.75049	0.000176489	0.00496597	71687	Tmem25	1.30655
ENSMUSG00000024968	232.305	0.695	0.185666	3.74328	0.000181632	0.00510132	104383	Rcor2	1.61888
ENSMUSG00000017167	3992	0.518968	0.139112	3.73059	0.000191034	0.00535148	53321	Cntnap1	1.43293
ENSMUSG00000021196	11946.7	-0.417968	0.112046	-3.73032	0.000191236	0.00535148	56421	Pfkp	1.33604
ENSMUSG00000053214	222.546	-0.643006	0.172478	-3.72805	0.000192968	0.00538481	100502829	Gm9899	1.56158
ENSMUSG00000024164	23.2267	-1.93853	0.520014	-3.72784	0.00019313	0.00538481	12266	C3	3.83314
ENSMUSG00000032120	4370.8	0.475017	0.127454	3.72697	0.000193799	0.00539365	71764	C2cd2l	1.38993
ENSMUSG00000027674	10238	-0.37229	0.0999066	-3.72638	0.000194252	0.00539522	58869	Pex5l	1.29441
ENSMUSG00000027351	2063.18	-0.510075	0.136907	-3.7257	0.000194776	0.00539522	114715	Spred1	1.42412
ENSMUSG00000021215	323.61	-0.626112	0.16806	-3.72552	0.000194911	0.00539522	56349	Net1	1.5434
ENSMUSG00000048602	1188.43	-0.406704	0.1092	-3.72438	0.000195793	0.00540988	240069	Morc2b	1.32565
ENSMUSG00000026837	772.528	0.709722	0.190591	3.72379	0.00019625	0.00541277	12831	Col5a1	1.63549
ENSMUSG00000041731	23.4676	1.8167	0.488292	3.72053	0.000198807	0.00547002	226041	Pgm5	3.52276
ENSMUSG00000044906	1084.69	-0.4012	0.107843	-3.72023	0.00019904	0.00547002	269033	4930503L19Rik	1.32061
ENSMUSG00000020034	303.314	0.557162	0.149823	3.71879	0.000200177	0.00548527	216198	Tcp11l2	1.47137
ENSMUSG00000059714	1081.1	0.422921	0.11373	3.71863	0.00020031	0.00548527	14251	Flot1	1.34064
ENSMUSG00000025425	2465.6	0.35681	0.0959855	3.71733	0.000201336	0.00550353	225742	St8sia5	1.28059
ENSMUSG00000016756	29.7776	-1.8996	0.511391	-3.71458	0.000203541	0.00555392	12763	Cmah	3.7311
ENSMUSG00000003411	360.82	0.550172	0.148167	3.71318	0.00020467	0.0055748	69908	Rab3b	1.46426
ENSMUSG00000042804	170.136	-1.03917	0.279906	-3.71258	0.000205154	0.00557809	100129	Gpr153	2.05505
ENSMUSG00000031785	541.598	0.46716	0.125911	3.71022	0.000207078	0.00562041	14766	Adgrg1	1.38239
ENSMUSG00000026347	187.002	0.801396	0.216213	3.70652	0.000210131	0.00569321	72160	Tmem163	1.74279
ENSMUSG00000052889	8434.63	-0.347658	0.0938585	-3.70407	0.000212172	0.00573574	18751	Prkcb	1.27249
ENSMUSG00000006576	3626.61	0.390619	0.105466	3.70373	0.000212449	0.00573574	20536	Slc4a3	1.31096
ENSMUSG00000025666	484.636	-0.544378	0.147024	-3.70264	0.000213369	0.00575046	192216	Tmem47	1.45839
ENSMUSG00000029671	15.9444	2.38842	0.645545	3.69985	0.000215727	0.00580382	93735	Wnt16	5.23584
ENSMUSG00000032128	899.254	-1.37135	0.371007	-3.6963	0.000218763	0.00587518	19649	Robo3	2.58713
ENSMUSG00000049598	21.7373	-2.06959	0.56024	-3.69411	0.000220657	0.00591284	240916	Vsig8	4.19767
ENSMUSG00000020467	90.6993	0.889956	0.240933	3.69379	0.000220936	0.00591284	216616	Efemp1	1.85312
ENSMUSG00000027977	5486.55	-0.449219	0.121635	-3.69316	0.000221484	0.00591718	83398	Ndst3	1.3653
ENSMUSG00000047085	3691.13	0.428636	0.116138	3.69075	0.000223596	0.00595941	272381	Lrrc4b	1.34596
ENSMUSG00000020674	10550.7	-0.475613	0.128876	-3.69047	0.000223842	0.00595941	69675	Pxdn	1.39051
ENSMUSG00000031112	725.096	-0.488981	0.132595	-3.68778	0.000226219	0.00601224	70415	Stk26	1.40345
ENSMUSG00000019873	466.502	-0.511741	0.13881	-3.68663	0.000227246	0.0060291	28193	Reep3	1.42577
ENSMUSG00000025889	2022.77	0.448451	0.121735	3.68383	0.000229754	0.00608511	20617	Snca	1.36457
ENSMUSG00000049577	295.875	-0.702409	0.190974	-3.67804	0.000235036	0.00621428	22761	Zfpm1	1.62722
ENSMUSG00000023011	6813.27	0.436196	0.11871	3.67446	0.000238353	0.00627472	72393	Faim2	1.35303
ENSMUSG00000048827	255.454	0.579	0.157579	3.67433	0.00023847	0.00627472	244646	Pkd1l3	1.49381
ENSMUSG00000038633	1201.32	0.411166	0.111922	3.67369	0.000239074	0.00627472	13244	Degs1	1.32976
ENSMUSG00000049076	8937.33	-0.342518	0.0932387	-3.67356	0.00023919	0.00627472	78618	Acap2	1.26797
ENSMUSG00000037419	1431.17	0.449926	0.122484	3.67334	0.000239403	0.00627472	71946	Endod1	1.36597
ENSMUSG00000059327	237.892	0.597057	0.162556	3.67294	0.000239777	0.00627472	13607	Eda	1.51263
ENSMUSG00000058656	1591.2	-0.418394	0.114048	-3.66859	0.000243888	0.0063712	320679	Samd12	1.33644
ENSMUSG00000078137	583.628	-0.595683	0.162392	-3.66817	0.000244295	0.0063712	383787	Ankrd63	1.51119
ENSMUSG00000037643	1477.09	-0.424053	0.115646	-3.66682	0.000245584	0.00638435	18759	Prkci	1.34169
ENSMUSG00000020297	8769.47	0.331343	0.0903637	3.66677	0.000245632	0.00638435	18197	Nsg2	1.25818
ENSMUSG00000028133	398.09	0.55013	0.150347	3.65908	0.000253125	0.00656797	66568	Rwdd3	1.46422
ENSMUSG00000058013	4621.63	-0.40877	0.111792	-3.65651	0.000255673	0.00662289	52398	Septin11	1.32755
ENSMUSG00000044689	19.2507	-1.96792	0.539034	-3.65082	0.000261402	0.00675987	433315	Gm13749	3.91203
ENSMUSG00000009376	328.899	0.643444	0.176511	3.64535	0.000267026	0.00689368	17295	Met	1.56205
ENSMUSG00000067889	10493.7	-0.383902	0.105339	-3.64446	0.000267955	0.00690603	20743	Sptbn2	1.30487
ENSMUSG00000040105	995.881	-0.452277	0.124125	-3.64371	0.000268734	0.0069145	74411	Plpp6	1.3682
ENSMUSG00000047419	355.868	0.511044	0.140284	3.64292	0.00026956	0.00692413	76469	Cmya5	1.42508
ENSMUSG00000017453	23.7934	-1.69725	0.466145	-3.64103	0.000271553	0.00695508	19193	Pipox	3.24282
ENSMUSG00000075316	706.969	0.678413	0.18633	3.64091	0.000271672	0.00695508	20274	Scn9a	1.60038
ENSMUSG00000026620	2479.48	-0.366507	0.100681	-3.64028	0.000272341	0.00696058	226778	Mark1	1.28923
ENSMUSG00000041075	175.097	0.753601	0.207063	3.63948	0.000273191	0.00697069	14369	Fzd7	1.686
ENSMUSG00000027827	3742.63	-0.32987	0.090715	-3.63634	0.000276544	0.00704453	16497	Kcnab1	1.2569
ENSMUSG00000001082	605.843	0.441359	0.12149	3.6329	0.000280255	0.00712498	68294	Mfsd10	1.35788
ENSMUSG00000017943	679.335	0.55061	0.151577	3.63255	0.000280632	0.00712498	228858	Gdap1l1	1.4647
ENSMUSG00000024459	50.5806	1.24472	0.34284	3.63062	0.000282738	0.0071666	240095	H2-M5	2.36973
ENSMUSG00000041372	93.8938	-1.08046	0.297733	-3.62895	0.000284576	0.00720128	330406	B4galnt3	2.11471
ENSMUSG00000007783	3305.3	0.373427	0.103093	3.62222	0.000292086	0.00737914	78070	Cpt1c	1.29543
ENSMUSG00000030232	1745.98	-0.358662	0.0990292	-3.62178	0.000292583	0.00737954	11569	Aebp2	1.28224
ENSMUSG00000074505	13484.6	-0.507091	0.140243	-3.61581	0.000299407	0.00753925	270120	Fat3	1.42118
ENSMUSG00000020961	442.367	0.60588	0.167646	3.61404	0.000301462	0.00757856	108800	Ston2	1.52191
ENSMUSG00000027078	48.7039	-1.25593	0.347627	-3.61285	0.000302845	0.00759165	56791	Ube2l6	2.38821
ENSMUSG00000054823	7648.42	-0.312701	0.0865551	-3.61274	0.000302973	0.00759165	234135	Nsd3	1.24203
ENSMUSG00000055912	260.46	0.578507	0.160205	3.61105	0.00030496	0.00762898	232086	Tmem150a	1.4933
ENSMUSG00000026473	2778.04	0.518856	0.143704	3.61058	0.000305517	0.00763047	14645	Glul	1.43282
ENSMUSG00000090063	1300.49	0.469851	0.130176	3.60935	0.000306971	0.00765431	320038	Dlx6os1	1.38497
ENSMUSG00000039976	341.408	0.619165	0.171588	3.60844	0.000308044	0.00766858	207592	Tbc1d16	1.53599
ENSMUSG00000031380	139.515	0.955725	0.265066	3.60561	0.000311425	0.0077402	14205	Vegfd	1.93955
ENSMUSG00000030322	389.41	-0.530074	0.147123	-3.60293	0.000314645	0.00780757	17193	Mbd4	1.444
ENSMUSG00000030022	968.714	0.661967	0.183934	3.59893	0.000319528	0.00791044	101401	Adamts9	1.58224
ENSMUSG00000044155	647.599	-0.418386	0.116261	-3.59868	0.000319842	0.00791044	76522	Lsm8	1.33643
ENSMUSG00000020422	826.387	0.586056	0.162871	3.59827	0.000320338	0.00791044	319939	Tns3	1.50114
ENSMUSG00000027303	6678.65	0.341009	0.0948342	3.59585	0.000323338	0.0079717	19262	Ptpra	1.26664
ENSMUSG00000041565	55.1854	1.37961	0.384387	3.58912	0.000331791	0.00816695	320858	L3mbtl4	2.60198
ENSMUSG00000035964	5646.9	0.412179	0.114882	3.58787	0.000333396	0.00819331	67937	Tmem59l	1.33069
ENSMUSG00000035270	162.876	-0.75603	0.211221	-3.57933	0.000344471	0.00845193	224224	Impg2	1.68884
ENSMUSG00000026494	1353.06	0.488522	0.136655	3.57486	0.000350415	0.00858405	269152	Kif26b	1.40301
ENSMUSG00000042705	641.307	-0.437389	0.122371	-3.57429	0.000351177	0.008589	69456	Commd10	1.35415
ENSMUSG00000028664	1397.94	0.467466	0.130856	3.57238	0.000353751	0.00863817	13844	Ephb2	1.38268
ENSMUSG00000028573	424.645	-0.527071	0.147755	-3.56719	0.000360823	0.00879686	75578	Fggy	1.441
ENSMUSG00000016918	555.043	-0.636582	0.17849	-3.56649	0.00036179	0.00880643	240725	Sulf1	1.55464
ENSMUSG00000023150	3402.46	-0.383099	0.107489	-3.56408	0.000365129	0.00887363	117198	Ivns1abp	1.30414
ENSMUSG00000029211	3199.22	-0.379467	0.106492	-3.56335	0.000366154	0.00887798	14397	Gabra4	1.30086
ENSMUSG00000016239	389.659	0.694107	0.194803	3.56312	0.000366466	0.00887798	74365	Lonrf3	1.61788
ENSMUSG00000019647	845.683	0.537938	0.151068	3.56091	0.000369575	0.00893918	20358	Sema6a	1.4519
ENSMUSG00000042073	287.744	0.522218	0.146721	3.55926	0.000371907	0.00898142	76491	Abhd14b	1.43616
ENSMUSG00000049303	1161.8	-0.442348	0.124344	-3.55746	0.000374465	0.00902823	171180	Syt12	1.35881
ENSMUSG00000049649	143.335	-0.776086	0.218182	-3.55706	0.000375023	0.00902823	14748	Gpr3	1.71248
ENSMUSG00000001288	200.468	0.662434	0.186387	3.55408	0.000379297	0.0091168	19411	Rarg	1.58275
ENSMUSG00000024247	378.556	0.514226	0.144705	3.55362	0.000379973	0.00911876	106522	Pkdcc	1.42823
ENSMUSG00000021390	20.1625	1.87746	0.5286	3.55177	0.000382652	0.00916465	18295	Ogn	3.67429
ENSMUSG00000032487	1156.02	-0.496908	0.139916	-3.55147	0.000383081	0.00916465	19225	Ptgs2	1.41119
ENSMUSG00000038047	378.933	-0.549478	0.154747	-3.55082	0.000384035	0.00917317	230376	Haus6	1.46356
ENSMUSG00000091956	54.3033	-1.20006	0.338265	-3.5477	0.000388611	0.00926803	75697	C2cd4b	2.2975
ENSMUSG00000015806	594.523	0.429139	0.120993	3.54683	0.000389903	0.00928442	110391	Qdpr	1.34643
ENSMUSG00000035620	1615.33	-0.375714	0.105954	-3.54602	0.000391095	0.00929835	237422	Ric8b	1.29748
ENSMUSG00000022710	8052.11	-0.372554	0.1051	-3.54477	0.000392963	0.00932832	252870	Usp7	1.29464
ENSMUSG00000031565	3758.36	0.394114	0.11123	3.54324	0.000395246	0.00936801	14182	Fgfr1	1.31414
ENSMUSG00000048215	76.7527	-1.03294	0.291767	-3.54031	0.000399662	0.00945804	231603	A630023P12Rik	2.04619
ENSMUSG00000074968	4906.94	-0.407024	0.115097	-3.53637	0.00040567	0.00956613	228432	Ano3	1.32595
ENSMUSG00000020205	173.351	-0.784789	0.22193	-3.53621	0.000405919	0.00956613	21664	Phlda1	1.72284
ENSMUSG00000003752	367.061	0.482773	0.136528	3.53609	0.000406101	0.00956613	233011	Itpkc	1.39743
ENSMUSG00000030703	39.4553	1.39583	0.395067	3.53315	0.000410635	0.00965811	68616	Gdpd3	2.6314
ENSMUSG00000055639	87.6957	0.912285	0.258328	3.5315	0.000413204	0.00970366	13134	Dach1	1.88202
ENSMUSG00000034998	771.79	-0.411783	0.116639	-3.53041	0.000414911	0.00972883	14236	Foxn2	1.33033
ENSMUSG00000038507	384.285	-0.72705	0.205999	-3.52939	0.000416523	0.00975173	243771	Parp12	1.65525
ENSMUSG00000078920	12.7581	-3.39689	0.963279	-3.52639	0.000421271	0.00984784	15953	Ifi47	10.5334
ENSMUSG00000027947	302.121	0.612119	0.173718	3.52364	0.000425665	0.00993367	16194	Il6ra	1.5285
ENSMUSG00000024501	1295.83	0.392567	0.111421	3.52328	0.000426238	0.00993367	22240	Dpysl3	1.31273
ENSMUSG00000025026	2324.57	0.425542	0.120806	3.52253	0.000427453	0.00994687	27360	Add3	1.34308
ENSMUSG00000042599	3514.53	-0.390008	0.110777	-3.52065	0.000430488	0.0100023	338523	Kdm7a	1.3104
ENSMUSG00000056267	2961.39	-0.418627	0.118955	-3.51922	0.000432826	0.0100213	68121	Cep70	1.33665
ENSMUSG00000035834	307.627	-0.588768	0.167303	-3.51916	0.00043291	0.0100213	67486	Polr3g	1.50396
ENSMUSG00000051146	258.161	0.579591	0.164706	3.51895	0.000433266	0.0100213	73047	Camk2n2	1.49443
ENSMUSG00000040860	1472.68	0.360661	0.102599	3.51524	0.000439359	0.0101469	230872	Crocc	1.28401
ENSMUSG00000022607	6635.13	-0.376415	0.107212	-3.51095	0.000446516	0.0102967	14083	Ptk2	1.29811
ENSMUSG00000004085	279.684	-0.565384	0.161079	-3.50998	0.00044814	0.0103011	65964	Map3k20	1.47978
ENSMUSG00000025656	8358.63	-0.342847	0.0976807	-3.50988	0.000448317	0.0103011	236915	Arhgef9	1.26826
ENSMUSG00000040007	1333.16	-0.477342	0.136009	-3.50964	0.000448721	0.0103011	228536	Bahd1	1.39218
ENSMUSG00000025920	2382.95	-0.36866	0.105114	-3.50725	0.000452761	0.0103723	29819	Stau2	1.29115
ENSMUSG00000024222	945.992	-0.541536	0.154415	-3.50701	0.000453174	0.0103723	14229	Fkbp5	1.45552
ENSMUSG00000020566	67.4446	0.984499	0.280861	3.50529	0.000456106	0.0104238	68775	Atp6v1c2	1.97863
ENSMUSG00000005397	28.9013	-1.53424	0.438044	-3.50248	0.000460941	0.0105186	18073	Nid1	2.89637
ENSMUSG00000024940	511.081	0.531828	0.152049	3.49773	0.000469233	0.010692	16998	Ltbp3	1.44576
ENSMUSG00000051890	419.64	-0.460169	0.131615	-3.49632	0.000471717	0.0107326	271005	Klhdc1	1.3757
ENSMUSG00000044150	516.738	-0.676253	0.193461	-3.49556	0.000473064	0.0107473	382252	Bclaf3	1.59798
ENSMUSG00000031111	209.869	0.747439	0.213959	3.49338	0.000476949	0.0108196	209268	Igsf1	1.67881
ENSMUSG00000067071	79.5037	0.926118	0.265345	3.49024	0.000482591	0.0109314	55927	Hes6	1.90016
ENSMUSG00000028461	512.362	0.580301	0.166338	3.48868	0.000485416	0.0109791	622404	Ccdc107	1.49516
ENSMUSG00000015461	1326.29	0.444296	0.127416	3.48696	0.000488542	0.0110336	12915	Atf6b	1.36065
ENSMUSG00000018001	1047.98	0.391585	0.112396	3.48398	0.000494014	0.0111298	19159	Cyth3	1.31183
ENSMUSG00000043659	127.743	-0.939709	0.269733	-3.48385	0.000494253	0.0111298	319239	Npsr1	1.91814
ENSMUSG00000036452	4443.63	-0.353197	0.101439	-3.48188	0.000497903	0.0111955	71302	Arhgap26	1.27739
ENSMUSG00000079056	1861.76	-0.388237	0.111545	-3.48054	0.000500408	0.0112354	56461	Kcnip3	1.30879
ENSMUSG00000024293	1300.05	-0.583231	0.167706	-3.4777	0.00050574	0.0113385	77805	Esco1	1.4982
ENSMUSG00000027583	531.081	-0.546933	0.157374	-3.47537	0.000510155	0.0113986	72147	Zbtb46	1.46098
ENSMUSG00000053846	75.2926	0.930577	0.267778	3.47518	0.000510502	0.0113986	16891	Lipg	1.90604
ENSMUSG00000039629	490.583	0.79621	0.229118	3.47511	0.000510653	0.0113986	320609	Strip2	1.73653
ENSMUSG00000031364	28.5974	1.69538	0.488175	3.4729	0.000514869	0.011476	14829	Grpr	3.23862
ENSMUSG00000034799	11020.5	-0.351101	0.101142	-3.47138	0.000517787	0.0115243	382018	Unc13a	1.27553
ENSMUSG00000066235	1111.05	0.408251	0.117624	3.47081	0.000518898	0.0115323	215494	Pomgnt2	1.32708
ENSMUSG00000097587	413.882	0.57819	0.166756	3.46728	0.000525745	0.0116676	75951	4930578M01Rik	1.49298
ENSMUSG00000021071	15400.8	-0.305806	0.0882384	-3.46568	0.000528896	0.0117205	94090	Trim9	1.23611
ENSMUSG00000019796	4254.3	0.35382	0.102108	3.46516	0.000529924	0.0117264	237253	Lrp11	1.27794
ENSMUSG00000031451	1808.07	0.385113	0.111229	3.46234	0.0005355	0.011816	14456	Gas6	1.30596
ENSMUSG00000027358	78.1175	0.876766	0.25323	3.46233	0.000535515	0.011816	12156	Bmp2	1.83626
ENSMUSG00000074579	720.044	-0.463618	0.13394	-3.46138	0.00053742	0.011841	624866	Lekr1	1.379
ENSMUSG00000074227	435.461	0.528537	0.152715	3.46092	0.000538325	0.0118439	20733	Spint2	1.44247
ENSMUSG00000108228	145.2	-0.715127	0.206705	-3.45964	0.000540897	0.0118835	330324	6430584L05Rik	1.64163
ENSMUSG00000057143	16.5411	-1.91676	0.554981	-3.45374	0.000552872	0.0121226	319236	Trim12c	3.77574
ENSMUSG00000043964	356.023	0.565234	0.16367	3.4535	0.000553364	0.0121226	269999	Orai3	1.47963
ENSMUSG00000039904	926.198	0.456987	0.132415	3.45117	0.000558172	0.0122105	14763	Gpr37	1.37267
ENSMUSG00000029287	1310.05	0.386097	0.11192	3.44975	0.000561101	0.0122521	21814	Tgfbr3	1.30685
ENSMUSG00000040618	1110.87	0.408468	0.118415	3.44948	0.000561672	0.0122521	74551	Pck2	1.32728
ENSMUSG00000064247	142.251	-0.759926	0.220401	-3.44792	0.000564921	0.0123055	403178	Plcxd1	1.6934
ENSMUSG00000114961	37.3942	-1.46135	0.423925	-3.44718	0.000566461	0.0123215	319467	A930002C04Rik	2.75365
ENSMUSG00000020923	2342.44	-0.377876	0.109749	-3.44308	0.000575138	0.0124925	21429	Ubtf	1.29943
ENSMUSG00000061859	792	-0.472739	0.137368	-3.4414	0.000578721	0.0125526	12695	Patj	1.38774
ENSMUSG00000034891	2138.78	0.466589	0.135603	3.44085	0.000579887	0.0125601	104069	Sncb	1.38184
ENSMUSG00000024124	18.5396	-1.80307	0.524341	-3.43874	0.000584434	0.0126408	30943	Prss30	3.48962
ENSMUSG00000040363	853.295	-0.42787	0.124474	-3.43742	0.000587284	0.0126797	71458	Bcor	1.34525
ENSMUSG00000022914	12221.6	-0.346194	0.100728	-3.43693	0.000588346	0.0126797	93871	Brwd1	1.2712
ENSMUSG00000035958	428.856	-0.528345	0.153749	-3.43643	0.000589445	0.0126797	56196	Tdp2	1.44227
ENSMUSG00000101501	28.3867	-1.40795	0.40972	-3.43638	0.000589541	0.0126797	100042094	Rps27a-ps1	2.65361
ENSMUSG00000051043	51.8292	-1.25223	0.36469	-3.43369	0.000595425	0.0127883	70355	Gprc5c	2.3821
ENSMUSG00000079110	30.6506	1.58463	0.461667	3.43242	0.000598215	0.0128302	12335	Capn3	2.99932
ENSMUSG00000029363	364.686	-0.534768	0.155825	-3.43185	0.000599472	0.0128391	72151	Rfc5	1.44871
ENSMUSG00000028804	8537.26	-0.368859	0.107493	-3.43148	0.000600302	0.0128391	329942	Csmd2	1.29133
ENSMUSG00000041308	2751.2	-0.348023	0.101542	-3.42738	0.00060943	0.0130162	20650	Sntb2	1.27282
ENSMUSG00000034685	1986.15	0.419959	0.122561	3.42654	0.000611333	0.0130344	217219	Fam171a2	1.33789
ENSMUSG00000003526	72.1081	0.979382	0.285884	3.4258	0.000612999	0.0130344	19125	Prodh	1.97162
ENSMUSG00000054733	2417.42	-0.322533	0.0941505	-3.42572	0.000613175	0.0130344	110265	Msra	1.25052
ENSMUSG00000031066	3616.21	-0.357025	0.104226	-3.42549	0.000613682	0.0130344	236733	Usp11	1.28078
ENSMUSG00000026341	3341.89	-0.325519	0.0950618	-3.42429	0.000616412	0.0130742	74117	Actr3	1.25312
ENSMUSG00000053552	467.613	0.449083	0.13121	3.42262	0.000620217	0.0131368	228598	Ebf4	1.36517
ENSMUSG00000058589	11893.5	-0.310084	0.0907035	-3.41865	0.000629325	0.0132937	77531	Anks1b	1.23978
ENSMUSG00000022382	655.009	0.462119	0.135176	3.41863	0.000629361	0.0132937	22422	Wnt7b	1.37756
ENSMUSG00000031616	88.089	0.989331	0.289495	3.41743	0.00063215	0.0133343	13617	Ednra	1.98526
ENSMUSG00000068876	174.246	0.662074	0.193776	3.4167	0.000633855	0.0133519	70737	Cgn	1.58236
ENSMUSG00000113204	371.35	-0.539322	0.15788	-3.41603	0.000635412	0.0133663	108168101	Gm46430	1.45329
ENSMUSG00000078185	257.838	-0.641989	0.18808	-3.41339	0.000641599	0.013478	12663	Chml	1.56048
ENSMUSG00000036661	385.697	0.521068	0.152805	3.41003	0.000649558	0.013615	105841	Dennd3	1.43502
ENSMUSG00000056851	3003.96	-0.349798	0.102583	-3.40989	0.000649896	0.013615	18521	Pcbp2	1.27438
ENSMUSG00000031438	584.781	0.498493	0.146273	3.40797	0.000654476	0.0136922	66889	Rnf128	1.41274
ENSMUSG00000033350	1643.89	0.356164	0.104638	3.40379	0.000664578	0.0138699	54371	Chst2	1.28002
ENSMUSG00000029228	1392.97	0.373433	0.109714	3.40371	0.000664777	0.0138699	16924	Lnx1	1.29543
ENSMUSG00000062961	760.262	0.406635	0.119533	3.40186	0.000669294	0.0139451	380768	Ccdc177	1.32559
ENSMUSG00000075419	505.011	0.466594	0.137197	3.40092	0.000671602	0.0139742	227697	Dolk	1.38184
ENSMUSG00000085396	3623.3	0.348067	0.102413	3.39867	0.000677144	0.0140564	103012	Firre	1.27285
ENSMUSG00000003934	2687.35	0.4229	0.124435	3.39857	0.000677384	0.0140564	13643	Efnb3	1.34062
ENSMUSG00000058594	3382.68	-0.337305	0.0992608	-3.39817	0.00067838	0.014058	50755	Fbh1	1.26339
ENSMUSG00000074766	80.9574	0.82659	0.243302	3.39738	0.000680341	0.0140797	319909	Ism1	1.77349
ENSMUSG00000004508	487.986	0.487066	0.143467	3.39497	0.000686352	0.0141849	14389	Gab2	1.40159
ENSMUSG00000063531	2754.82	0.319827	0.0942576	3.39312	0.000691013	0.014262	20349	Sema3e	1.24818
ENSMUSG00000026707	667.637	-0.484057	0.142723	-3.39158	0.00069492	0.0143043	74455	Nsun6	1.39867
ENSMUSG00000020102	2375.01	-0.40261	0.118709	-3.39157	0.000694926	0.0143043	20503	Slc16a7	1.3219
ENSMUSG00000038077	2107.69	0.345913	0.102019	3.39067	0.000697209	0.014332	16494	Kcna6	1.27095
ENSMUSG00000032925	588.966	0.750257	0.221345	3.38955	0.000700087	0.0143719	223272	Itgbl1	1.68209
ENSMUSG00000030157	21.2732	-1.68608	0.498875	-3.37976	0.000725497	0.0148419	93694	Clec2d	3.21781
ENSMUSG00000073427	511.277	-0.767853	0.227197	-3.37968	0.0007257	0.0148419	237412	Gm4924	1.70273
ENSMUSG00000053470	2977.74	-0.3724	0.11019	-3.37961	0.000725883	0.0148419	104263	Kdm3a	1.2945
ENSMUSG00000052415	78.1515	-0.894065	0.264695	-3.37772	0.000730905	0.0149247	99681	Tchh	1.85841
ENSMUSG00000020185	21.3262	-1.83203	0.542642	-3.37613	0.000735137	0.014983	52679	E2f7	3.56037
ENSMUSG00000092074	422.815	-0.497304	0.147309	-3.37591	0.000735715	0.014983	100310872	Dynlt1a	1.41157
ENSMUSG00000003531	386.69	0.49449	0.146532	3.37462	0.000739174	0.0150335	13353	Dgcr6	1.40882
ENSMUSG00000008496	323.551	-0.579018	0.171761	-3.37107	0.000748763	0.015202	18987	Pou2f2	1.49383
ENSMUSG00000021994	389.132	0.582603	0.172854	3.37049	0.000750336	0.015202	22418	Wnt5a	1.49755
ENSMUSG00000036578	189.301	0.806292	0.239241	3.37022	0.000751093	0.015202	57780	Fxyd7	1.74871
ENSMUSG00000047959	532.725	0.428712	0.127211	3.37009	0.000751427	0.015202	16491	Kcna3	1.34603
ENSMUSG00000056735	219.746	0.606363	0.180013	3.36844	0.00075595	0.0152524	109202	A930024E05Rik	1.52242
ENSMUSG00000061130	1540.91	-0.335794	0.0996922	-3.36831	0.000756303	0.0152524	19043	Ppm1b	1.26207
ENSMUSG00000058440	701.007	-0.426741	0.126701	-3.36809	0.000756903	0.0152524	18181	Nrf1	1.34419
ENSMUSG00000019891	416.851	0.46712	0.138839	3.36447	0.000766907	0.0154337	66686	Dcbld1	1.38235
ENSMUSG00000002812	830.137	0.373554	0.111074	3.3631	0.000770713	0.01549	14248	Flii	1.29554
ENSMUSG00000054452	1229.78	0.498159	0.148186	3.36172	0.000774596	0.0155477	14797	Tle5	1.41241
ENSMUSG00000006527	1491.75	-0.361806	0.107639	-3.36128	0.000775812	0.0155517	54650	Sfmbt1	1.28503
ENSMUSG00000026737	698.222	-0.387842	0.115417	-3.36035	0.000778432	0.0155839	18718	Pip4k2a	1.30843
ENSMUSG00000025939	1078.54	-0.467988	0.139289	-3.35985	0.000779851	0.0155919	66799	Ube2w	1.38318
ENSMUSG00000028693	629.046	-0.464366	0.138312	-3.35739	0.000786814	0.0157107	50927	Nasp	1.37971
ENSMUSG00000024180	404.028	0.499107	0.148697	3.35654	0.00078923	0.0157384	60455	Pgap6	1.41334
ENSMUSG00000026843	1339.59	-0.356242	0.106189	-3.35478	0.000794271	0.0158082	320267	Fubp3	1.28009
ENSMUSG00000019775	1046.7	-0.535039	0.159494	-3.3546	0.00079479	0.0158082	56533	Rgs17	1.44898
ENSMUSG00000051243	2399.72	0.528637	0.157631	3.35364	0.000797574	0.015843	320563	Islr2	1.44257
ENSMUSG00000075702	536.713	0.48887	0.145842	3.35206	0.000802139	0.0159131	114679	Selenom	1.40335
ENSMUSG00000030782	223.501	-0.619013	0.184741	-3.35071	0.000806049	0.01597	21804	Tgfb1i1	1.53582
ENSMUSG00000028789	505.78	0.424565	0.126757	3.34944	0.000809753	0.0160227	242669	Azin2	1.34217
ENSMUSG00000024538	19.1438	1.97768	0.590829	3.3473	0.000816026	0.016126	19038	Ppic	3.9386
ENSMUSG00000026782	6732.21	-0.304141	0.0909044	-3.34573	0.000820672	0.0161969	329165	Abi2	1.23468
ENSMUSG00000039316	722.571	0.470067	0.1406	3.34328	0.00082793	0.0163192	76438	Rftn1	1.38517
ENSMUSG00000040118	11779.3	-0.460252	0.137769	-3.34075	0.000835519	0.0164476	12293	Cacna2d1	1.37578
ENSMUSG00000027820	151.699	0.827131	0.247641	3.34004	0.000837672	0.0164688	17380	Mme	1.77415
ENSMUSG00000025582	10780.9	0.475382	0.142371	3.33904	0.000840686	0.0164989	18164	Nptx1	1.39029
ENSMUSG00000043257	118.475	0.76811	0.230054	3.33882	0.000841352	0.0164989	230801	Pigv	1.70304
ENSMUSG00000030002	3955.73	-0.414582	0.124241	-3.33691	0.000847142	0.0165912	72102	Dusp11	1.33291
ENSMUSG00000047507	198.394	0.954793	0.286219	3.33588	0.000850299	0.0166318	545192	Baiap3	1.9383
ENSMUSG00000041444	6493.71	-0.355216	0.106518	-3.33481	0.000853575	0.0166543	330914	Arhgap32	1.27918
ENSMUSG00000087475	815.585	-0.425545	0.127607	-3.3348	0.00085362	0.0166543	71045	4933406I18Rik	1.34308
ENSMUSG00000041958	971.649	0.379414	0.113839	3.33289	0.000859482	0.0167165	276846	Pigs	1.30081
ENSMUSG00000035722	730.987	0.377015	0.113125	3.33272	0.000860007	0.0167165	27403	Abca7	1.29865
ENSMUSG00000039533	1908.67	0.392874	0.117885	3.3327	0.00086008	0.0167165	75104	Mmd2	1.31301
ENSMUSG00000087231	424.815	-0.5188	0.155714	-3.33175	0.000863002	0.0167521	320172	E230016M11Rik	1.43276
ENSMUSG00000019188	2369.48	0.319995	0.0960581	3.33126	0.000864543	0.0167608	14950	H13	1.24833
ENSMUSG00000014039	2349.62	-0.36685	0.110165	-3.33001	0.000868425	0.0168148	114604	Prdm15	1.28953
ENSMUSG00000030036	857.65	0.393765	0.118274	3.32925	0.000870787	0.0168392	57377	Mogs	1.31382
ENSMUSG00000053702	6020.66	-0.336327	0.101161	-3.32466	0.000885257	0.0170958	74103	Nebl	1.26254
ENSMUSG00000040717	232.261	0.606274	0.182374	3.32434	0.000886285	0.0170958	171463	Il17rd	1.52232
ENSMUSG00000030541	483.038	0.457	0.137645	3.32015	0.000899699	0.0173078	269951	Idh2	1.37268
ENSMUSG00000000804	4008.1	-0.349887	0.105392	-3.31986	0.000900636	0.0173078	237898	Usp32	1.27446
ENSMUSG00000038705	742.191	-0.398464	0.120043	-3.31935	0.000902268	0.0173078	229004	Gmeb2	1.3181
ENSMUSG00000001751	248.426	0.529481	0.159514	3.31933	0.000902345	0.0173078	27419	Naglu	1.44341
ENSMUSG00000035168	5181.78	-0.491027	0.147945	-3.31898	0.000903462	0.0173078	66860	Tanc1	1.40545
ENSMUSG00000073433	271.861	0.520661	0.156884	3.31876	0.000904176	0.0173078	14570	Arhgdig	1.43461
ENSMUSG00000053550	5381.02	-0.339397	0.102276	-3.31845	0.000905176	0.0173078	232813	Shisa7	1.26523
ENSMUSG00000018634	442.452	0.513556	0.155073	3.31171	0.00092726	0.017708	12921	Crhr1	1.42756
ENSMUSG00000020697	1796.59	-0.341983	0.103291	-3.31088	0.000930038	0.017739	16882	Lig3	1.2675
ENSMUSG00000041073	1002.53	0.404845	0.122315	3.30985	0.000933444	0.0177818	192950	Nacad	1.32395
ENSMUSG00000017376	2284.95	-0.371445	0.112296	-3.30774	0.000940505	0.0178903	18099	Nlk	1.29365
ENSMUSG00000038115	241.61	0.588401	0.177901	3.30746	0.00094147	0.0178903	243634	Ano2	1.50358
ENSMUSG00000026443	5571.92	0.447244	0.13527	3.3063	0.000945356	0.0179419	16980	Lrrn2	1.36343
ENSMUSG00000037408	759.169	0.382734	0.115837	3.30406	0.000952948	0.0180636	94220	Cnnm4	1.30381
ENSMUSG00000017737	27.3006	1.60487	0.48594	3.30262	0.000957876	0.0181346	17395	Mmp9	3.04169
ENSMUSG00000022561	763.122	0.460116	0.139336	3.30221	0.000959276	0.0181387	14731	Gpaa1	1.37565
ENSMUSG00000031530	370.19	-0.675707	0.204762	-3.29996	0.000966995	0.0182622	319520	Dusp4	1.59738
ENSMUSG00000038048	3023.36	-0.439361	0.13328	-3.29652	0.000978895	0.0184642	620292	Cntnap5c	1.356
ENSMUSG00000028266	1921.43	-0.378467	0.114839	-3.29564	0.000981966	0.0184993	16911	Lmo4	1.29996
ENSMUSG00000003429	431.747	0.456514	0.138574	3.29437	0.000986423	0.0185605	27207	Rps11	1.37222
ENSMUSG00000028937	1602.84	0.391906	0.119019	3.29279	0.000991975	0.0186421	70025	Acot7	1.31213
ENSMUSG00000095193	43.7342	-1.36644	0.415298	-3.29027	0.00100092	0.0187735	100044193	Gm20939	2.57834
ENSMUSG00000117844	22.2579	-1.5286	0.464602	-3.29013	0.00100142	0.0187735	100417502	Gm18652	2.88506
ENSMUSG00000079555	172.35	-0.666311	0.202643	-3.2881	0.00100867	0.0188863	231123	Haus3	1.58701
ENSMUSG00000028713	13.7664	-1.99714	0.607485	-3.28756	0.00101061	0.0188924	13120	Cyp4b1	3.99208
ENSMUSG00000067931	735.751	-0.507149	0.154274	-3.28732	0.00101145	0.0188924	381066	Zfp948	1.42124
ENSMUSG00000025658	11541	-0.296504	0.0903309	-3.28242	0.00102921	0.0192006	245684	Cnksr2	1.22816
ENSMUSG00000027797	18895.7	-0.310075	0.0944886	-3.28161	0.00103217	0.0192325	13175	Dclk1	1.23977
ENSMUSG00000004110	40270.7	-0.267893	0.0816784	-3.27985	0.00103863	0.0193095	12290	Cacna1e	1.20405
ENSMUSG00000060594	48.8534	1.09324	0.333325	3.2798	0.00103882	0.0193095	244864	Layn	2.13352
ENSMUSG00000041926	852.714	0.359715	0.109699	3.2791	0.00104139	0.0193338	215615	Rnpep	1.28317
ENSMUSG00000035547	616.226	0.467427	0.142589	3.27815	0.00104491	0.0193756	12337	Capn5	1.38264
ENSMUSG00000028684	328.62	0.528831	0.161372	3.2771	0.00104879	0.0194098	22275	Urod	1.44276
ENSMUSG00000059325	107.694	0.714511	0.218044	3.27691	0.00104948	0.0194098	74318	Hopx	1.64093
ENSMUSG00000037315	835.695	-0.513563	0.156749	-3.27633	0.00105164	0.0194098	382207	Jade3	1.42757
ENSMUSG00000020186	52.2536	1.14973	0.350925	3.27629	0.00105181	0.0194098	13008	Csrp2	2.21872
ENSMUSG00000054204	97.0338	-0.820895	0.250711	-3.27426	0.00105938	0.019526	100294583	Alkal2	1.7665
ENSMUSG00000039278	2001.5	0.525045	0.160389	3.27358	0.00106193	0.0195494	30052	Pcsk1n	1.43898
ENSMUSG00000032649	277.015	-0.525729	0.16067	-3.27211	0.00106746	0.0196278	269132	Colgalt2	1.43966
ENSMUSG00000003380	977.739	0.437258	0.133703	3.27036	0.00107411	0.0197102	14470	Rabac1	1.35403
ENSMUSG00000035126	1191.55	-0.486366	0.148724	-3.27025	0.00107452	0.0197102	242584	Dnai4	1.40091
ENSMUSG00000074733	3733.74	-0.504924	0.154609	-3.26581	0.0010915	0.0199978	414758	Zfp950	1.41905
ENSMUSG00000044768	1173.58	-0.368154	0.112743	-3.26543	0.00109297	0.0200009	52392	Macir	1.2907
ENSMUSG00000035621	831.238	-0.575386	0.176268	-3.26428	0.00109744	0.0200248	59090	Midn	1.49008
ENSMUSG00000071550	914.684	0.435769	0.133499	3.26422	0.00109765	0.0200248	212517	Cfap44	1.35263
ENSMUSG00000023868	4715.96	-0.329576	0.10098	-3.26378	0.00109938	0.0200248	23984	Pde10a	1.25664
ENSMUSG00000044149	674.643	-0.409519	0.125475	-3.26374	0.0010995	0.0200248	77286	Nkrf	1.32824
ENSMUSG00000021701	6692.98	-0.30093	0.0922204	-3.26316	0.00110178	0.0200425	20620	Plk2	1.23194
ENSMUSG00000029616	1186.4	0.347334	0.106499	3.26139	0.00110868	0.0201442	67397	Erp29	1.27221
ENSMUSG00000048807	374.399	0.540286	0.165707	3.2605	0.00111216	0.0201581	103710	Slc35e4	1.45426
ENSMUSG00000049690	415.537	0.556698	0.170746	3.26039	0.00111259	0.0201581	210356	Nckap5	1.4709
ENSMUSG00000022112	397.171	0.452975	0.138941	3.26019	0.00111339	0.0201581	103978	Gpc5	1.36886
ENSMUSG00000044949	153.465	-0.63892	0.196004	-3.25974	0.00111516	0.0201662	327900	Ubtd2	1.55716
ENSMUSG00000036036	450.923	0.618475	0.1898	3.25856	0.00111977	0.0202037	22715	Zfp57	1.53525
ENSMUSG00000051223	1512.06	-0.357865	0.109824	-3.25854	0.00111987	0.0202037	66882	Bzw1	1.28153
ENSMUSG00000037997	1004.24	-0.405773	0.124557	-3.25774	0.00112304	0.0202371	101187	Parp11	1.3248
ENSMUSG00000039239	864.133	0.456967	0.14032	3.2566	0.00112755	0.0202946	21808	Tgfb2	1.37265
ENSMUSG00000005672	5933.36	0.347057	0.10661	3.2554	0.00113234	0.020357	16590	Kit	1.27196
ENSMUSG00000046607	459.189	0.469058	0.144268	3.25131	0.00114876	0.0206203	12123	Hrk	1.38421
ENSMUSG00000036712	3033.16	-0.321823	0.0989981	-3.2508	0.00115082	0.0206203	74256	Cyld	1.24991
ENSMUSG00000029998	2693.75	0.364547	0.112143	3.25075	0.00115103	0.0206203	66881	Pcyox1	1.28748
ENSMUSG00000078868	321.585	-0.738761	0.227375	-3.24909	0.00115775	0.0207021	102640477	Gm14412	1.66874
ENSMUSG00000032382	1130	0.355965	0.109563	3.24896	0.00115829	0.0207021	56440	Snx1	1.27984
ENSMUSG00000096910	1486.69	-0.341028	0.105146	-3.24337	0.00118126	0.021088	100043468	Zfp955b	1.26666
ENSMUSG00000020736	281.875	0.496438	0.153084	3.24291	0.00118314	0.0210971	50773	Nt5c	1.41073
ENSMUSG00000024736	4993.63	0.45692	0.140959	3.24151	0.00118897	0.0211728	98170	Tmem132a	1.37261
ENSMUSG00000061371	353.446	-0.493539	0.152269	-3.24123	0.00119015	0.0211728	408062	Zfp873	1.40789
ENSMUSG00000058246	270.731	-0.549035	0.169498	-3.23917	0.00119877	0.0213014	102637366	Gm10037	1.46311
ENSMUSG00000042195	120.805	0.689641	0.21302	3.23746	0.00120601	0.0214052	72022	Slc35f2	1.61288
ENSMUSG00000038172	2220.48	-0.327326	0.101119	-3.23705	0.00120774	0.0214113	69863	Ttc39b	1.25469
ENSMUSG00000041020	1779.84	-0.32842	0.101523	-3.23494	0.00121669	0.0215449	78283	Map7d2	1.25564
ENSMUSG00000021928	376.61	0.440365	0.136191	3.23343	0.00122313	0.0216334	68177	Ebpl	1.35695
ENSMUSG00000037428	4175.11	-0.459493	0.142121	-3.23311	0.00122451	0.0216334	381677	Vgf	1.37506
ENSMUSG00000035476	848.937	-0.463464	0.143368	-3.23268	0.00122635	0.0216411	66724	Tab3	1.37885
ENSMUSG00000030008	191.259	-0.584727	0.181114	-3.22851	0.00124436	0.0219337	73327	Pradc1	1.49976
ENSMUSG00000100120	17.164	-1.87772	0.581874	-3.22702	0.00125086	0.0220229	118126071	Gm53065	3.67494
ENSMUSG00000040729	830.877	-0.446693	0.138461	-3.22613	0.00125476	0.0220455	234915	Cep126	1.36291
ENSMUSG00000018377	386.317	0.453691	0.140633	3.22607	0.00125502	0.0220455	22344	Vezf1	1.36954
ENSMUSG00000057880	1906.52	0.309449	0.0959394	3.22546	0.00125772	0.0220676	268860	Abat	1.23923
ENSMUSG00000000794	1287.06	0.495938	0.153818	3.22418	0.00126334	0.022141	140493	Kcnn3	1.41024
ENSMUSG00000036098	217.145	0.619106	0.192106	3.22273	0.00126973	0.0222276	225908	Myrf	1.53592
ENSMUSG00000031993	2952.22	0.326782	0.101545	3.2181	0.00129041	0.0225418	102607	Snx19	1.25421
ENSMUSG00000032060	120.341	0.80323	0.249601	3.21806	0.00129062	0.0225418	12955	Cryab	1.745
ENSMUSG00000036959	852.967	-0.397666	0.123664	-3.2157	0.00130125	0.0227016	320376	Bcorl1	1.31737
ENSMUSG00000050379	1274.08	-0.39968	0.124398	-3.21291	0.00131399	0.0228978	56526	Septin6	1.31921
ENSMUSG00000027016	1701.7	-0.385267	0.119954	-3.21178	0.00131916	0.0229442	241494	Zfp385b	1.3061
ENSMUSG00000032940	123.136	0.763899	0.237858	3.21158	0.00132008	0.0229442	224344	Rbm11	1.69807
ENSMUSG00000040782	3118.4	-0.405236	0.126189	-3.21135	0.00132114	0.0229442	26374	Cop1	1.32431
ENSMUSG00000027452	285.87	0.62672	0.195311	3.20882	0.00133279	0.023098	68738	Acss1	1.54405
ENSMUSG00000024962	212.653	0.528044	0.164577	3.20849	0.00133432	0.023098	22340	Vegfb	1.44197
ENSMUSG00000041258	2964.37	-0.294857	0.091904	-3.20831	0.00133517	0.023098	329002	Zfp236	1.22676
ENSMUSG00000026811	573.117	0.427488	0.133253	3.20809	0.0013362	0.023098	50935	St6galnac6	1.34489
ENSMUSG00000036766	2423.21	0.427301	0.133207	3.2078	0.00133753	0.023098	227325	Dner	1.34472
ENSMUSG00000000594	588.691	0.431537	0.13457	3.20679	0.00134225	0.0231534	14667	Gm2a	1.34867
ENSMUSG00000033491	187.943	0.622744	0.194245	3.20597	0.00134608	0.0231934	244954	Prss35	1.5398
ENSMUSG00000086035	18.9313	-1.76752	0.551377	-3.20564	0.00134763	0.0231941	102633081	Gm12610	3.40467
ENSMUSG00000034271	480.051	-0.523496	0.16346	-3.20259	0.00136198	0.0234148	81703	Jdp2	1.43743
ENSMUSG00000050558	183.343	0.649137	0.202755	3.20159	0.00136672	0.0234452	246313	Prokr2	1.56823
ENSMUSG00000023827	1399.2	0.312691	0.097668	3.20157	0.00136681	0.0234452	68262	Agpat4	1.24202
ENSMUSG00000029090	874.814	0.449077	0.14043	3.19786	0.00138449	0.0237046	70693	Adgra3	1.36517
ENSMUSG00000029190	4621.77	-0.295504	0.0924099	-3.19775	0.00138502	0.0237046	320661	D5Ertd579e	1.22731
ENSMUSG00000038128	1435.97	-0.322467	0.100903	-3.1958	0.00139443	0.0238391	12326	Camk4	1.25047
ENSMUSG00000093942	107.442	-0.891948	0.279143	-3.19531	0.00139679	0.0238527	18345	Or13a18	1.85568
ENSMUSG00000024544	1244.75	-0.380382	0.119111	-3.19352	0.00140552	0.0239751	52662	Ldlrad4	1.30169
ENSMUSG00000021536	6661.4	-0.306821	0.0961139	-3.19227	0.00141161	0.0240522	210044	Adcy2	1.23698
ENSMUSG00000051278	948.991	-0.400425	0.125577	-3.18869	0.00142921	0.0243252	71643	Zgrf1	1.3199
ENSMUSG00000002565	15.224	1.92893	0.604991	3.18836	0.00143081	0.0243254	20259	Scin	3.80773
ENSMUSG00000025047	2089.62	0.34778	0.109089	3.18804	0.0014324	0.0243254	18572	Pdcd11	1.2726
ENSMUSG00000015377	1817.35	0.350742	0.110078	3.18632	0.00144095	0.0244435	69440	Dennd6b	1.27522
ENSMUSG00000044709	118.549	0.683441	0.214731	3.18277	0.00145871	0.0247175	69731	Gemin7	1.60597
ENSMUSG00000022587	2052.77	0.374825	0.117812	3.18154	0.00146493	0.0247566	17069	Ly6e	1.29668
ENSMUSG00000007656	938.988	-0.40153	0.126211	-3.18142	0.00146554	0.0247566	59046	Arpp19	1.32091
ENSMUSG00000031591	1830.35	-0.391677	0.123116	-3.18136	0.00146586	0.0247566	11886	Asah1	1.31192
ENSMUSG00000029238	4932.63	-0.36518	0.114845	-3.17976	0.00147398	0.0248663	12753	Clock	1.28804
ENSMUSG00000024065	2381.8	0.44019	0.138459	3.17921	0.00147676	0.0248859	57440	Ehd3	1.35678
ENSMUSG00000021957	1454.95	0.352047	0.110807	3.17712	0.00148744	0.0250383	21881	Tkt	1.27637
ENSMUSG00000077772	40.8926	-1.48395	0.467159	-3.17654	0.00149045	0.0250615	115486821	Gm22373	2.79713
ENSMUSG00000059970	693.289	0.586412	0.184657	3.17568	0.00149486	0.0251081	15512	Hspa2	1.50151
ENSMUSG00000029309	8093.1	0.529052	0.166661	3.17442	0.00150137	0.0251786	13602	Sparcl1	1.44298
ENSMUSG00000049115	22.4931	1.58038	0.497879	3.17423	0.00150235	0.0251786	11607	Agtr1a	2.99049
ENSMUSG00000028676	2869.83	-0.334431	0.105439	-3.17178	0.00151506	0.0253422	14105	Srsf10	1.26088
ENSMUSG00000047045	482.669	-0.523756	0.165139	-3.17161	0.00151595	0.0253422	209497	Tmem164	1.43769
ENSMUSG00000045973	1919.26	-0.308324	0.09722	-3.1714	0.00151706	0.0253422	230125	Slc25a51	1.23827
ENSMUSG00000019907	6088.42	-0.315101	0.0993826	-3.17058	0.00152135	0.0253862	17931	Ppp1r12a	1.2441
ENSMUSG00000021451	2456.5	0.289241	0.0913462	3.16642	0.00154326	0.0257238	20354	Sema4d	1.222
ENSMUSG00000028757	1870.45	0.365994	0.115703	3.16322	0.00156036	0.025977	13200	Ddost	1.28877
ENSMUSG00000053553	144.769	-0.637641	0.201598	-3.16294	0.00156184	0.025977	73212	3110082I17Rik	1.55578
ENSMUSG00000052305	169.049	0.680564	0.215465	3.15859	0.00158536	0.0263396	15129	Hbb-b1	1.60277
ENSMUSG00000030406	54.5058	-0.993605	0.31474	-3.1569	0.00159455	0.0264375	381853	Gipr	1.99115
ENSMUSG00000039908	135.02	0.746156	0.236359	3.15687	0.0015947	0.0264375	268512	Slc26a11	1.67732
ENSMUSG00000067879	2583	-0.328769	0.104194	-3.15536	0.001603	0.0265464	76982	Vxn	1.25594
ENSMUSG00000030209	53911.9	-0.271496	0.086071	-3.15433	0.00160866	0.0266115	14812	Grin2b	1.20706
ENSMUSG00000024810	101.172	0.752775	0.238678	3.15393	0.00161088	0.0266194	77125	Il33	1.68503
ENSMUSG00000042807	3495.6	-0.493803	0.156603	-3.15321	0.00161483	0.0266561	329152	Hecw2	1.40815
ENSMUSG00000029431	23.9688	1.40291	0.4451	3.15189	0.00162215	0.0267469	231727	B3gnt4	2.64434
ENSMUSG00000040234	979.26	0.346393	0.109921	3.15129	0.00162553	0.0267469	67623	Tm7sf3	1.27138
ENSMUSG00000024983	1667.27	-0.335515	0.10647	-3.15128	0.00162557	0.0267469	53611	Vti1a	1.26183
ENSMUSG00000021276	719.066	-0.356613	0.113181	-3.15081	0.00162816	0.0267608	67236	Cinp	1.28042
ENSMUSG00000063931	367.508	0.437654	0.138968	3.1493	0.0016366	0.0268707	18624	Pepd	1.3544
ENSMUSG00000031489	34.2156	1.25109	0.397614	3.1465	0.00165238	0.0271009	11556	Adrb3	2.38021
ENSMUSG00000040209	3937.18	-0.288236	0.0916428	-3.14521	0.00165968	0.0271914	170753	Zfp704	1.22115
ENSMUSG00000114653	248.696	-0.553325	0.176	-3.14389	0.00166718	0.0272807	100417103	Gm18398	1.46746
ENSMUSG00000069114	413.693	-0.471301	0.149923	-3.14363	0.00166869	0.0272807	229055	Zbtb10	1.38636
ENSMUSG00000038178	1712.71	0.350199	0.111442	3.14244	0.00167548	0.0273626	215113	Slc43a2	1.27474
ENSMUSG00000002814	312.888	0.477421	0.151962	3.14171	0.00167965	0.0274015	21975	Top3a	1.39225
ENSMUSG00000030062	3003.45	0.319519	0.101718	3.14121	0.0016825	0.0274083	103963	Rpn1	1.24791
ENSMUSG00000079084	923.051	-0.473011	0.150592	-3.14101	0.00168364	0.0274083	66396	Ccdc82	1.388
ENSMUSG00000024039	90.3921	0.80309	0.255764	3.13997	0.00168967	0.0274388	12411	Cbs	1.74483
ENSMUSG00000023495	969.723	0.372027	0.118482	3.13995	0.00168976	0.0274388	59092	Pcbp4	1.29417
ENSMUSG00000060780	2829.87	0.342252	0.109006	3.13975	0.00169093	0.0274388	74342	Lrrtm1	1.26773
ENSMUSG00000020407	21.0916	1.62492	0.517623	3.1392	0.00169411	0.0274388	22271	Upp1	3.08425
ENSMUSG00000079491	17.8907	-1.67648	0.534058	-3.13914	0.00169446	0.0274388	15024	H2-T10	3.19647
ENSMUSG00000052783	177.011	0.569571	0.181476	3.13855	0.00169784	0.0274645	14772	Grk4	1.48408
ENSMUSG00000032807	138.45	-0.793659	0.252919	-3.13799	0.00170109	0.0274751	11686	Alox12b	1.73346
ENSMUSG00000030956	887.683	-0.418524	0.133381	-3.13782	0.00170208	0.0274751	77938	Fam53b	1.33656
ENSMUSG00000025791	788.943	0.371487	0.118431	3.13674	0.00170836	0.0275476	72157	Pgm1	1.29369
ENSMUSG00000064127	3872.54	-0.339949	0.108448	-3.13467	0.00172046	0.0277134	26896	Med14	1.26571
ENSMUSG00000006930	3267.51	0.395978	0.126391	3.13296	0.00173051	0.0278228	15114	Hap1	1.31583
ENSMUSG00000038351	2090.1	-0.324233	0.103493	-3.1329	0.00173087	0.0278228	97761	Sgsm2	1.252
ENSMUSG00000040640	13527.4	-0.293914	0.0938543	-3.1316	0.00173855	0.0279169	238988	Erc2	1.22596
ENSMUSG00000020189	3857.69	-0.354641	0.113257	-3.13129	0.00174039	0.0279173	237542	Osbpl8	1.27867
ENSMUSG00000044835	855.58	-0.336908	0.107671	-3.12904	0.0017538	0.028103	73844	Ankrd45	1.26305
ENSMUSG00000039497	303.641	0.525241	0.16793	3.12774	0.00176157	0.02817	212898	Dse	1.43917
ENSMUSG00000028718	38.8866	-1.09563	0.350297	-3.12772	0.00176166	0.02817	20460	Stil	2.13707
ENSMUSG00000039585	11986.1	-0.378408	0.121013	-3.12699	0.00176604	0.0281812	270163	Myo9a	1.29991
ENSMUSG00000004698	3076.93	-0.378078	0.120914	-3.12684	0.00176695	0.0281812	79221	Hdac9	1.29961
ENSMUSG00000022940	240.245	0.567827	0.181607	3.12669	0.00176787	0.0281812	56176	Pigp	1.48229
ENSMUSG00000105218	498.269	-0.501741	0.160521	-3.1257	0.00177381	0.0282464	330133	Gm38413	1.41592
ENSMUSG00000038910	3262.15	-0.29748	0.0952193	-3.12415	0.00178318	0.0283662	224860	Plcl2	1.229
ENSMUSG00000084771	116.283	-0.654444	0.209682	-3.12113	0.00180159	0.0286294	331547	A230072E10Rik	1.57401
ENSMUSG00000056222	5841.1	0.319913	0.102515	3.12065	0.00180453	0.0286464	20745	Spock1	1.24826
ENSMUSG00000030882	558.697	-0.407139	0.130528	-3.11917	0.00181363	0.0287612	77505	Dnhd1	1.32605
ENSMUSG00000022360	589.367	-0.383261	0.122959	-3.11698	0.00182712	0.0289451	70472	Atad2	1.30429
ENSMUSG00000094622	119.601	-0.670793	0.215248	-3.11637	0.0018309	0.0289657	100040944	Gm3055	1.59195
ENSMUSG00000044164	1034.56	0.411591	0.132083	3.11617	0.0018322	0.0289657	328234	Rnf182	1.33015
ENSMUSG00000066057	622.932	-0.489505	0.15713	-3.11528	0.00183768	0.0290225	100038746	Gm1976	1.40396
ENSMUSG00000009614	68.0809	-0.907156	0.291279	-3.11439	0.00184327	0.0290808	192166	Sardh	1.87534
ENSMUSG00000020646	2177.01	-0.334842	0.107561	-3.11303	0.00185176	0.0291847	67216	Mboat2	1.26124
ENSMUSG00000023110	738.405	0.361323	0.116144	3.111	0.00186453	0.0293558	27374	Prmt5	1.2846
ENSMUSG00000061950	1125.65	-0.378494	0.121698	-3.11011	0.0018702	0.029415	70351	Ppp4r1	1.29998
ENSMUSG00000002028	24193.8	-0.271509	0.0873318	-3.10893	0.00187763	0.0295015	214162	Kmt2a	1.20707
ENSMUSG00000027963	1606.62	0.422984	0.136402	3.10101	0.00192863	0.0302533	58193	Extl2	1.3407
ENSMUSG00000019027	518.549	-0.40184	0.129589	-3.10089	0.00192942	0.0302533	110084	Dnah1	1.32119
ENSMUSG00000020636	27.591	-1.40613	0.453606	-3.09989	0.00193596	0.0303247	94041	Allc	2.65024
ENSMUSG00000027447	1778.7	0.391746	0.126454	3.09793	0.00194879	0.0304945	13010	Cst3	1.31198
ENSMUSG00000053279	99.1241	-0.714766	0.230753	-3.09753	0.0019514	0.0305044	11668	Aldh1a1	1.64122
ENSMUSG00000034163	7788.89	-0.354444	0.114503	-3.09549	0.00196486	0.0306544	216345	Zfc3h1	1.27849
ENSMUSG00000030917	170.804	0.599143	0.193555	3.09547	0.001965	0.0306544	233806	Ldaf1	1.51482
ENSMUSG00000029716	315.019	0.480826	0.155395	3.09423	0.00197326	0.030752	50765	Tfr2	1.39554
ENSMUSG00000045318	514.682	0.416338	0.134591	3.09336	0.00197903	0.0308079	11553	Adra2c	1.33454
ENSMUSG00000038712	213.11	0.545837	0.17647	3.09309	0.00198086	0.0308079	75007	Mindy1	1.45987
ENSMUSG00000049686	119.26	0.670129	0.216694	3.09252	0.00198467	0.0308358	109305	Orai1	1.59121
ENSMUSG00000029126	3368.94	0.319592	0.103392	3.09108	0.00199432	0.0309544	18196	Nsg1	1.24798
ENSMUSG00000040938	410.184	0.5241	0.169588	3.09044	0.00199862	0.0309897	216867	Slc16a11	1.43804
ENSMUSG00000029482	1053.8	0.318689	0.103164	3.08915	0.00200733	0.0310934	78894	Aacs	1.2472
ENSMUSG00000005981	1554.82	0.301677	0.0976723	3.08866	0.0020106	0.0311126	68015	Trap1	1.23258
ENSMUSG00000054400	120.468	0.670686	0.217203	3.08783	0.00201621	0.031168	75458	Cklf	1.59183
ENSMUSG00000046808	211.031	0.637987	0.206696	3.0866	0.00202461	0.0312662	231287	Atp10d	1.55616
ENSMUSG00000024043	15.3052	1.86847	0.605445	3.08611	0.00202797	0.0312866	268970	Arhgap28	3.65145
ENSMUSG00000058297	14045.8	0.321736	0.104287	3.0851	0.00203483	0.0313055	94214	Spock2	1.24983
ENSMUSG00000026791	477.498	0.410276	0.132987	3.0851	0.00203487	0.0313055	56017	Slc2a8	1.32894
ENSMUSG00000027109	1985.23	-0.329672	0.106862	-3.08503	0.00203532	0.0313055	20687	Sp3	1.25673
ENSMUSG00000019828	3974.16	0.338395	0.109725	3.08403	0.00204217	0.0313537	14816	Grm1	1.26435
ENSMUSG00000044365	1179.25	-0.475006	0.154024	-3.08398	0.00204254	0.0313537	319478	Cxxc4	1.38992
ENSMUSG00000073514	2561.94	-0.310706	0.100813	-3.08199	0.00205623	0.0315323	623279	Dok6	1.24031
ENSMUSG00000038502	1460.11	0.361014	0.117151	3.0816	0.0020589	0.0315378	84113	Ptov1	1.28433
ENSMUSG00000002504	168.077	0.590851	0.191751	3.08134	0.0020607	0.0315378	65962	Nherf2	1.50614
ENSMUSG00000034981	2199.78	0.319441	0.103723	3.07974	0.00207181	0.0316762	231440	Parm1	1.24785
ENSMUSG00000061527	41.5562	-1.23479	0.401096	-3.07855	0.00208012	0.0317487	110308	Krt5	2.35348
ENSMUSG00000002778	849.459	0.376386	0.122264	3.07847	0.00208069	0.0317487	68137	Kdelr1	1.29809
ENSMUSG00000037031	224.561	0.610524	0.198445	3.07654	0.0020942	0.0319231	70423	Tspan15	1.52681
ENSMUSG00000020381	183.574	0.533103	0.173339	3.07549	0.00210158	0.0320038	68067	Mrnip	1.44704
ENSMUSG00000022965	1113.14	0.365673	0.119026	3.07221	0.0021248	0.0322723	15980	Ifngr2	1.28848
ENSMUSG00000031224	142.739	0.594191	0.193411	3.07216	0.00212513	0.0322723	272790	Magee2	1.50963
ENSMUSG00000040543	1384.07	-0.500068	0.162777	-3.07211	0.00212553	0.0322723	327958	Pitpnm3	1.41428
ENSMUSG00000031628	115.892	0.665662	0.216775	3.07075	0.00213525	0.0323878	12367	Casp3	1.5863
ENSMUSG00000039068	3169.28	-0.309466	0.10081	-3.0698	0.002142	0.0324334	108946	Zzz3	1.23925
ENSMUSG00000048482	1137.27	-0.478765	0.155963	-3.06974	0.00214249	0.0324334	12064	Bdnf	1.39355
ENSMUSG00000002983	114.779	0.700048	0.22808	3.06931	0.00214556	0.032448	19698	Relb	1.62456
ENSMUSG00000009772	23.9474	1.49756	0.488094	3.06819	0.00215362	0.0325165	74137	Nuak2	2.82365
ENSMUSG00000073888	1037.12	-0.371776	0.121175	-3.06809	0.00215434	0.0325165	20301	Ccl27a	1.29394
ENSMUSG00000024077	2615.55	-0.277973	0.0906211	-3.06742	0.00215916	0.0325573	268980	Strn	1.21249
ENSMUSG00000063663	2059.44	-0.371012	0.121013	-3.0659	0.00217018	0.0326912	382236	Brwd3	1.29326
ENSMUSG00000070047	3347.22	0.337453	0.110112	3.06462	0.00217943	0.0327984	14107	Fat1	1.26352
ENSMUSG00000007817	2247.4	-0.341237	0.111394	-3.06332	0.00218893	0.0329091	328365	Zmiz1	1.26684
ENSMUSG00000029471	3736.03	-0.349045	0.114044	-3.06062	0.00220882	0.0331756	207565	Camkk2	1.27372
ENSMUSG00000024921	4603.91	-0.279348	0.0912945	-3.05985	0.00221448	0.033228	67155	Smarca2	1.21365
ENSMUSG00000029267	3145.52	-0.422459	0.138104	-3.059	0.00222074	0.03327	17765	Mtf2	1.34021
ENSMUSG00000056476	6263.84	-0.304154	0.0994328	-3.05889	0.00222162	0.03327	329650	Med12l	1.23469
ENSMUSG00000037362	3494.4	0.289837	0.0947928	3.05758	0.0022313	0.0333824	18133	Ccn3	1.2225
ENSMUSG00000001520	399.429	-0.483895	0.158318	-3.05648	0.00223953	0.0334553	60345	Nrip2	1.39851
ENSMUSG00000042743	1646.14	-0.360149	0.117843	-3.05618	0.00224179	0.0334553	218544	Sgtb	1.28356
ENSMUSG00000041920	453.303	-0.413384	0.135267	-3.05605	0.00224271	0.0334553	104681	Slc16a6	1.33181
ENSMUSG00000026509	1116.57	0.359248	0.117588	3.05513	0.00224961	0.0335255	12334	Capn2	1.28276
ENSMUSG00000051022	459.532	0.483217	0.158226	3.05396	0.00225842	0.0336242	15476	Hs3st1	1.39786
ENSMUSG00000116165	319.668	0.536607	0.175739	3.05344	0.00226236	0.0336501	57028	Pdxp	1.45056
ENSMUSG00000032666	1880.52	-0.31048	0.101754	-3.05128	0.00227868	0.0338601	69399	1700025G04Rik	1.24012
ENSMUSG00000066613	677.622	-0.625603	0.205056	-3.05088	0.0022817	0.0338721	69504	Zfp932	1.54286
ENSMUSG00000032898	2458.17	0.323366	0.10606	3.04888	0.00229693	0.0340652	231670	Fbxo21	1.25125
ENSMUSG00000026456	494.463	0.42227	0.138589	3.04691	0.00231204	0.0342561	72017	Cyb5r1	1.34003
ENSMUSG00000036568	3004.73	-0.322214	0.105783	-3.046	0.00231908	0.0343273	210982	Bicral	1.25025
ENSMUSG00000020142	1376.01	0.329564	0.108222	3.04526	0.00232482	0.0343791	55963	Slc1a4	1.25663
ENSMUSG00000021594	65.8938	0.985914	0.32387	3.04416	0.0023333	0.0344599	78925	Srd5a1	1.98057
ENSMUSG00000027610	243.143	0.492233	0.161707	3.04397	0.00233478	0.0344599	14854	Gss	1.40662
ENSMUSG00000097572	54.0075	-0.939659	0.309112	-3.03987	0.00236681	0.0348991	108167690	Gm26797	1.91808
ENSMUSG00000037896	1170.17	-0.357252	0.117614	-3.03751	0.00238541	0.0351395	217864	Rcor1	1.28098
ENSMUSG00000001741	713.623	1.2718	0.418824	3.03661	0.00239256	0.035211	16170	Il16	2.41463
ENSMUSG00000032174	8714	0.377513	0.124373	3.03534	0.00240268	0.0353261	15898	Icam5	1.2991
ENSMUSG00000005873	5078.62	0.341394	0.1125	3.0346	0.00240855	0.0353785	13476	Reep5	1.26698
ENSMUSG00000021054	564.985	0.394485	0.130085	3.03251	0.00242528	0.0355199	81535	Sgpp1	1.31447
ENSMUSG00000025731	313.67	0.483187	0.159343	3.03236	0.00242647	0.0355199	68347	Mettl26	1.39783
ENSMUSG00000047712	1519.91	0.352881	0.116374	3.0323	0.00242699	0.0355199	338362	Ust	1.27711
ENSMUSG00000026925	988.452	0.332043	0.109504	3.03224	0.00242745	0.0355199	64436	Inpp5e	1.25879
ENSMUSG00000003500	596.89	0.380138	0.125418	3.03098	0.00243762	0.0356348	23917	Impdh1	1.30147
ENSMUSG00000031511	6319.4	-0.282438	0.0932075	-3.0302	0.00244389	0.0356925	54126	Arhgef7	1.21625
ENSMUSG00000033065	4184	0.280087	0.0924514	3.02956	0.00244911	0.0357346	18642	Pfkm	1.21427
ENSMUSG00000070366	118.021	0.687195	0.226922	3.02833	0.00245906	0.0358457	381925	Plpp4	1.61015
ENSMUSG00000062300	112.673	0.754482	0.249235	3.02719	0.00246838	0.0359474	19294	Nectin2	1.68703
ENSMUSG00000026411	882.244	0.357296	0.118055	3.02653	0.00247379	0.0359921	66241	Tmem9	1.28102
ENSMUSG00000049420	1235.77	0.319209	0.105483	3.02615	0.00247691	0.0360032	77220	Tmem200a	1.24765
ENSMUSG00000029875	193.912	0.58965	0.194911	3.02523	0.00248441	0.0360781	239650	Ccdc184	1.50488
ENSMUSG00000058569	1567.94	0.322376	0.106622	3.02355	0.0024983	0.0362454	67511	Tmed9	1.25039
ENSMUSG00000059991	653.103	-0.525934	0.174023	-3.02221	0.00250933	0.036371	53324	Nptx2	1.43987
ENSMUSG00000007097	2118.31	-0.402012	0.133094	-3.02051	0.00252351	0.0365421	98660	Atp1a2	1.32135
ENSMUSG00000050592	208.985	-0.634051	0.21002	-3.019	0.00253612	0.03669	241303	Fam78a	1.55192
ENSMUSG00000110618	55.4556	-0.919202	0.30451	-3.01863	0.00253924	0.0367005	105244162	Gm39822	1.89107
ENSMUSG00000033295	3344.81	-0.344034	0.114034	-3.01695	0.00255335	0.0368697	19268	Ptprf	1.2693
ENSMUSG00000109324	511.368	0.447734	0.148434	3.01639	0.00255804	0.0369027	15469	Prmt1	1.3639
ENSMUSG00000041482	115.459	0.649922	0.215485	3.01609	0.00256056	0.0369044	667742	Piezo2	1.56908
ENSMUSG00000031283	38.2377	-1.07164	0.355465	-3.01476	0.00257178	0.0370313	83453	Chrdl1	2.10182
ENSMUSG00000064065	832.632	-0.517817	0.171853	-3.01313	0.00258566	0.0371961	320495	Ipcef1	1.43179
ENSMUSG00000032413	1695.68	-0.376081	0.124863	-3.01195	0.00259579	0.0373069	114713	Rasa2	1.29781
ENSMUSG00000025020	12166	0.363705	0.120778	3.01135	0.0026009	0.0373326	20562	Slit1	1.28673
ENSMUSG00000109160	44.7396	-1.15341	0.383043	-3.01117	0.00260245	0.0373326	102634128	4930598N05Rik	2.22439
ENSMUSG00000040649	1726.36	-0.437668	0.145389	-3.01032	0.00260972	0.0373942	108653	Rimklb	1.35441
ENSMUSG00000031883	601.983	-0.430642	0.143066	-3.0101	0.00261162	0.0373942	12354	Car7	1.34783
ENSMUSG00000026222	12.4065	-2.01947	0.671106	-3.00916	0.00261968	0.0374746	20684	Sp100	4.05434
ENSMUSG00000098557	1475.15	0.380371	0.126456	3.00794	0.00263023	0.0375904	239217	Kctd12	1.30168
ENSMUSG00000033774	69.0282	0.868403	0.288753	3.00742	0.00263473	0.0376197	226304	Npbwr1	1.82564
ENSMUSG00000090622	178.757	-0.616076	0.20502	-3.00495	0.00265622	0.0378704	320700	A930033H14Rik	1.5327
ENSMUSG00000025423	2481.72	-0.346352	0.115265	-3.00484	0.00265722	0.0378704	17344	Pias2	1.27134
ENSMUSG00000036097	6183.08	-0.310644	0.10344	-3.00315	0.00267203	0.0380461	226151	Slf2	1.24026
ENSMUSG00000030281	24.5296	-1.31984	0.439868	-3.00054	0.00269502	0.0383378	171095	Il17rc	2.49639
ENSMUSG00000097589	1020.58	-0.431245	0.143752	-2.99992	0.00270047	0.0383613	668253	Dleu2	1.3484
ENSMUSG00000046079	1466.37	0.297353	0.0991251	2.99978	0.00270177	0.0383613	231549	Lrrc8d	1.22889
ENSMUSG00000026176	137.593	0.726008	0.242043	2.99951	0.00270418	0.0383613	227292	Ctdsp1	1.65406
ENSMUSG00000025857	325.328	0.467654	0.15595	2.99874	0.00271097	0.0384221	433956	Dnaaf5	1.38286
ENSMUSG00000027221	4659.25	0.373075	0.124458	2.99761	0.00272108	0.0385299	76969	Chst1	1.29511
ENSMUSG00000042408	3095.36	-0.353441	0.117952	-2.99648	0.00273112	0.0386363	100177	Zmym6	1.2776
ENSMUSG00000109179	735.159	0.332565	0.110996	2.99619	0.00273375	0.0386378	102638882	Gm35339	1.25925
ENSMUSG00000031647	1173.25	-0.320472	0.106971	-2.99586	0.0027367	0.038644	71306	Mfap3l	1.24874
ENSMUSG00000017724	41.7198	-1.05871	0.353526	-2.9947	0.00274711	0.0387552	18612	Etv4	2.08306
ENSMUSG00000035443	787.539	0.382653	0.127825	2.99358	0.00275722	0.0388621	77862	Thyn1	1.30374
ENSMUSG00000041112	1054.79	-0.463638	0.154902	-2.99311	0.00276152	0.0388869	140580	Elmo1	1.37901
ENSMUSG00000013236	28138.7	0.264155	0.0882747	2.99243	0.0027677	0.0389382	19280	Ptprs	1.20093
ENSMUSG00000051000	331.267	0.493549	0.164968	2.99178	0.00277353	0.0389846	229488	Fhip1a	1.4079
ENSMUSG00000104011	186.277	0.547893	0.18317	2.99117	0.00277912	0.0390193	102634922	Gm32391	1.46195
ENSMUSG00000006392	869.43	-0.357522	0.119535	-2.99095	0.0027811	0.0390193	80509	Med8	1.28122
ENSMUSG00000090877	67.9242	0.99703	0.333585	2.98883	0.00280048	0.0392554	15511	Hspa1b	1.99589
ENSMUSG00000060510	2168.13	-0.296146	0.0991021	-2.98829	0.00280546	0.0392893	77519	Zfp266	1.22786
ENSMUSG00000020594	3700.74	-0.305719	0.102329	-2.98761	0.00281169	0.0393405	80913	Pum2	1.23603
ENSMUSG00000089235	326.995	0.500698	0.167623	2.98705	0.00281688	0.0393772	115486069	Gm23119	1.4149
ENSMUSG00000053565	674.266	0.377679	0.126571	2.98392	0.00284577	0.0397449	73830	Eif3k	1.29925
ENSMUSG00000034424	195.149	0.506772	0.169919	2.98244	0.00285964	0.0399022	68133	Gcsh	1.42087
ENSMUSG00000079037	10975	0.279	0.0936526	2.97909	0.00289104	0.0402588	19122	Prnp	1.21335
ENSMUSG00000059142	883.48	-0.558742	0.187561	-2.97899	0.00289198	0.0402588	240041	Zfp945	1.47298
ENSMUSG00000043644	146.164	0.615306	0.206557	2.97888	0.00289307	0.0402588	66838	0610009L18Rik	1.53188
ENSMUSG00000042942	1593.89	0.421716	0.141593	2.97837	0.00289787	0.040289	381157	Greb1l	1.33952
ENSMUSG00000022770	4702.15	-0.368051	0.123647	-2.97663	0.00291433	0.0404812	13383	Dlg1	1.29061
ENSMUSG00000019132	3986.52	-0.3097	0.104059	-2.97621	0.00291838	0.0405008	79555	BC005537	1.23945
ENSMUSG00000043241	1429.94	-0.348635	0.117162	-2.97566	0.00292359	0.0405365	326622	Upf2	1.27335
ENSMUSG00000054252	431.193	-0.418167	0.140722	-2.97158	0.00296268	0.0410413	14184	Fgfr3	1.33623
ENSMUSG00000029054	911.952	-0.570087	0.192003	-2.96916	0.00298616	0.0413175	14403	Gabrd	1.48461
ENSMUSG00000021294	183.938	0.676712	0.227945	2.96876	0.00299009	0.0413175	668303	Kif26a	1.59849
ENSMUSG00000036905	44.8102	-0.986395	0.332266	-2.96869	0.00299071	0.0413175	12260	C1qb	1.98123
ENSMUSG00000042496	1501.96	-0.304797	0.102711	-2.96752	0.00300211	0.0414213	382066	Prdm10	1.23524
ENSMUSG00000032527	548.121	0.363588	0.122529	2.96737	0.00300362	0.0414213	66904	Pccb	1.28662
ENSMUSG00000054381	176.978	0.677421	0.228426	2.9656	0.0030209	0.0416222	269997	Zfp747	1.59928
ENSMUSG00000003226	16925.4	-0.34843	0.117543	-2.96428	0.00303389	0.0417385	19386	Ranbp2	1.27317
ENSMUSG00000047531	15.0544	1.98619	0.670061	2.96419	0.00303479	0.0417385	224055	Rtp2	3.96189
ENSMUSG00000009585	12.7241	-1.82677	0.616484	-2.96321	0.00304451	0.0418348	80287	Apobec3	3.54742
ENSMUSG00000046717	41.2686	-1.1304	0.381622	-2.9621	0.0030555	0.0419482	50540	Igbp1b	2.1892
ENSMUSG00000033068	2351.67	0.302174	0.102051	2.96101	0.00306631	0.0420589	12497	Entpd6	1.233
ENSMUSG00000093651	15.4051	1.70895	0.577495	2.95926	0.00308381	0.0422612	545826	Gm5873	3.26924
ENSMUSG00000017491	148.316	0.561425	0.189765	2.95853	0.00309115	0.0423239	218772	Rarb	1.47573
ENSMUSG00000032307	1201.83	-0.381755	0.129073	-2.95768	0.00309966	0.0424026	109161	Ube2q2	1.30293
ENSMUSG00000062078	2518.03	-0.290121	0.0981242	-2.95667	0.00310983	0.0424904	19317	Qki	1.22274
ENSMUSG00000022848	1418.19	0.324101	0.109623	2.95649	0.00311162	0.0424904	224132	Slc49a4	1.25188
ENSMUSG00000021337	19.0261	-1.66519	0.563323	-2.95601	0.00311651	0.0425193	214189	Scgn	3.17155
ENSMUSG00000070687	19.7266	-1.54027	0.521426	-2.95396	0.00313721	0.0427636	15552	Htr1d	2.90849
ENSMUSG00000034449	99.5688	0.719783	0.243725	2.95326	0.00314434	0.0427873	192970	Dhrs11	1.64693
ENSMUSG00000016933	2721.98	-0.277363	0.0939182	-2.95324	0.00314453	0.0427873	18803	Plcg1	1.21198
ENSMUSG00000114529	218.033	-0.48949	0.165802	-2.95226	0.0031546	0.0428864	238963	Gm4939	1.40395
ENSMUSG00000041605	47.8166	0.96999	0.3288	2.95009	0.0031768	0.0431499	67313	Inava	1.95883
ENSMUSG00000030031	382.557	-0.477913	0.162074	-2.94874	0.00319077	0.0433013	243574	Kbtbd8	1.39273
ENSMUSG00000026930	797.025	0.336625	0.114179	2.94823	0.00319603	0.0433183	67839	Gpsm1	1.2628
ENSMUSG00000040785	33243.1	-0.320494	0.108713	-2.94807	0.00319767	0.0433183	22129	Ttc3	1.24876
ENSMUSG00000019906	629.907	-0.359172	0.121856	-2.9475	0.0032035	0.0433266	108030	Lin7a	1.28269
ENSMUSG00000036617	3893.85	-0.331117	0.11234	-2.94746	0.00320394	0.0433266	208618	Etl4	1.25799
ENSMUSG00000005371	2284.65	-0.422953	0.143691	-2.94349	0.00324535	0.0438479	225055	Fbxo11	1.34067
ENSMUSG00000034154	2545.98	-0.309214	0.105062	-2.94315	0.00324887	0.0438568	68142	Ino80	1.23903
ENSMUSG00000040690	155.526	-0.603063	0.204933	-2.94273	0.00325333	0.0438785	107581	Col16a1	1.51894
ENSMUSG00000068615	163.52	0.574334	0.195311	2.94061	0.00327571	0.0441415	14617	Gjd2	1.48899
ENSMUSG00000020732	34.2028	1.09955	0.373974	2.94018	0.00328022	0.0441634	58222	Rab37	2.14288
ENSMUSG00000020654	2856.73	0.284051	0.0966329	2.93948	0.00328763	0.0441963	104111	Adcy3	1.21761
ENSMUSG00000117406	608.71	-0.426776	0.145191	-2.93941	0.00328842	0.0441963	18209	Ntn3	1.34423
ENSMUSG00000034457	11.9981	-1.95707	0.666146	-2.9379	0.00330439	0.0443384	245527	Eda2r	3.88273
ENSMUSG00000002343	527.702	0.364221	0.123975	2.93787	0.00330478	0.0443384	76813	Armc6	1.28719
ENSMUSG00000069808	1430.24	0.305326	0.103947	2.93732	0.00331065	0.0443784	116972	Tlcd3a	1.2357
ENSMUSG00000087380	1482.03	-0.432474	0.147297	-2.93606	0.00332405	0.0444843	73652	2210408F21Rik	1.34955
ENSMUSG00000033578	1002.99	0.395604	0.134741	2.93604	0.00332436	0.0444843	67564	Tmem35a	1.31549
ENSMUSG00000023249	45.4657	-1.0179	0.346729	-2.93571	0.00332785	0.0444923	235587	Parp3	2.02496
ENSMUSG00000020954	3300.43	-0.325189	0.110797	-2.93501	0.00333541	0.0445545	94186	Strn3	1.25283
ENSMUSG00000071226	807.477	0.439979	0.149936	2.93445	0.00334138	0.0445954	330409	Cecr2	1.35658
ENSMUSG00000024052	4004.15	-0.305218	0.10403	-2.93394	0.00334691	0.0445991	64898	Lpin2	1.23561
ENSMUSG00000085837	34.1891	1.14346	0.389742	2.93389	0.00334748	0.0445991	100504412	Kcnmb4os2	2.2091
ENSMUSG00000059897	480.148	-0.487493	0.166199	-2.93319	0.00335497	0.0446024	234358	Zfp930	1.40201
ENSMUSG00000021364	329.076	-0.485874	0.165659	-2.93298	0.00335729	0.0446024	54326	Elovl2	1.40043
ENSMUSG00000035376	670.873	0.329993	0.112524	2.93266	0.00336076	0.0446024	70757	Hacd2	1.25701
ENSMUSG00000034653	2806.24	-0.345001	0.117645	-2.93256	0.00336184	0.0446024	240255	Ythdc2	1.27015
ENSMUSG00000032267	2129.77	-0.361343	0.123222	-2.93245	0.00336301	0.0446024	235323	Usp28	1.28462
ENSMUSG00000036282	1423.8	-0.401208	0.136826	-2.93225	0.00336518	0.0446024	70646	Naa30	1.32061
ENSMUSG00000100417	145.609	-0.564849	0.192714	-2.93103	0.00337844	0.0447396	102639746	Gm29595	1.47923
ENSMUSG00000040270	835.765	-0.331228	0.113077	-2.92922	0.00339817	0.044962	12014	Bach2	1.25808
ENSMUSG00000060803	473.103	0.423465	0.144591	2.92871	0.00340377	0.0449972	14870	Gstp1	1.34114
ENSMUSG00000028803	2062.79	0.373577	0.127606	2.92759	0.00341605	0.0451207	74552	Nipal3	1.29556
ENSMUSG00000001034	530.778	0.410209	0.140177	2.92636	0.00342953	0.0452216	23939	Mapk7	1.32888
ENSMUSG00000065954	4756.57	-0.339514	0.116019	-2.92636	0.00342959	0.0452216	320165	Tacc1	1.26533
ENSMUSG00000087370	2182.23	-0.305806	0.104541	-2.92522	0.00344215	0.0453482	621976	Tmem170b	1.23611
ENSMUSG00000014164	3016.2	-0.359986	0.123132	-2.92357	0.00346043	0.0455499	100503085	Klhl3	1.28341
ENSMUSG00000055523	167.411	-0.692931	0.237187	-2.92145	0.00348403	0.0458213	73707	Gucy2g	1.61656
ENSMUSG00000046861	1139.43	0.315426	0.108004	2.92052	0.0034945	0.0459196	76608	Hectd3	1.24438
ENSMUSG00000060260	625.534	0.511682	0.175252	2.91969	0.00350375	0.0459904	101631	Pwwp2b	1.42571
ENSMUSG00000001334	871.213	0.486564	0.16666	2.9195	0.00350588	0.0459904	384061	Fndc5	1.4011
ENSMUSG00000041354	649.258	0.376866	0.129139	2.9183	0.00351948	0.0461293	19732	Rgl2	1.29852
ENSMUSG00000050963	1405.31	-0.358326	0.122864	-2.91644	0.00354045	0.0463645	16539	Kcns2	1.28194
ENSMUSG00000043388	4002.43	0.357167	0.122545	2.91457	0.00356173	0.0466034	243339	Tmem130	1.28091
ENSMUSG00000030342	94.0582	0.671507	0.230486	2.91344	0.0035747	0.0466944	12527	Cd9	1.59274
ENSMUSG00000005881	1355.17	0.311064	0.10677	2.9134	0.00357513	0.0466944	66366	Ergic3	1.24062
ENSMUSG00000074811	116.424	0.629519	0.216094	2.91316	0.00357786	0.0466944	20170	Hps6	1.54705
ENSMUSG00000028089	393.22	-0.449563	0.154347	-2.91268	0.00358342	0.0466944	68058	Chd1l	1.36563
ENSMUSG00000034708	886.776	0.327149	0.112331	2.91238	0.00358691	0.0466944	14824	Grn	1.25453
ENSMUSG00000085148	429.856	-0.389254	0.133655	-2.91237	0.00358696	0.0466944	100042498	Mir22hg	1.30972
ENSMUSG00000028820	9640.93	-0.334402	0.11486	-2.91138	0.00359838	0.0468034	71514	Sfpq	1.26085
ENSMUSG00000028556	5577.39	-0.313941	0.107881	-2.91007	0.00361348	0.0469599	67299	Dock7	1.2431
ENSMUSG00000048540	20.4368	1.51391	0.520345	2.90944	0.00362081	0.0470153	18072	Nhlh2	2.85583
ENSMUSG00000018599	366.979	0.42767	0.147023	2.90887	0.00362739	0.0470609	237781	Mief2	1.34506
ENSMUSG00000021012	3324.12	-0.293747	0.101014	-2.90797	0.00363778	0.0471559	75553	Zc3h14	1.22582
ENSMUSG00000051375	12218.9	0.332222	0.114287	2.9069	0.00365028	0.0472593	75599	Pcdh1	1.25895
ENSMUSG00000052593	609.831	-0.401455	0.138111	-2.90676	0.00365192	0.0472593	11491	Adam17	1.32084
ENSMUSG00000070866	994.668	-0.327627	0.112745	-2.9059	0.00366198	0.0473474	241514	Zfp804a	1.25495
ENSMUSG00000007617	5925.64	-0.258971	0.0891267	-2.90565	0.00366491	0.0473474	26556	Homer1	1.19662
ENSMUSG00000030600	1560.61	0.320272	0.110264	2.9046	0.00367719	0.047466	80749	Lrfn1	1.24857
ENSMUSG00000006705	413.23	-0.430631	0.148281	-2.90415	0.00368248	0.0474943	18771	Pknox1	1.34782
ENSMUSG00000031730	465.319	0.363306	0.125129	2.90345	0.00369078	0.0475614	56749	Dhodh	1.28637
ENSMUSG00000030655	22576.4	-0.329855	0.113678	-2.90166	0.00371188	0.0477932	233789	Smg1	1.25689
ENSMUSG00000043773	68.9224	-0.787832	0.271568	-2.90105	0.0037192	0.0478472	69430	1700048O20Rik	1.72648
ENSMUSG00000046182	703.668	-0.559778	0.193004	-2.90035	0.0037275	0.0479138	269994	Gsg1l	1.47404
ENSMUSG00000042216	2742.32	0.273391	0.0943351	2.89808	0.00375453	0.0482196	52850	Sgsm1	1.20865
ENSMUSG00000029798	143.838	-1.67299	0.577326	-2.89783	0.00375758	0.0482196	67138	Herc6	3.18875
ENSMUSG00000039910	201.658	0.603659	0.208448	2.89598	0.00377982	0.0484646	17684	Cited2	1.51957
ENSMUSG00000020014	1118.86	0.448445	0.154955	2.89403	0.00380326	0.0487243	380654	Cfap54	1.36457
ENSMUSG00000078584	690.929	0.329216	0.11391	2.89014	0.00385064	0.0492902	230696	AU022252	1.25633
ENSMUSG00000038774	4942.73	-0.368643	0.127575	-2.88961	0.00385721	0.0493331	77987	Ascc3	1.29114
ENSMUSG00000061171	22.6336	1.34041	0.463926	2.88927	0.00386137	0.0493451	320106	Slc38a11	2.53223
ENSMUSG00000040651	4284.31	-0.378757	0.13112	-2.88861	0.00386943	0.0493768	218850	Tasor	1.30022
ENSMUSG00000039835	496.117	0.646798	0.223926	2.88844	0.00387153	0.0493768	215819	Nhsl1	1.56569
ENSMUSG00000034807	2149.58	0.278187	0.0963157	2.88828	0.00387351	0.0493768	234407	Colgalt1	1.21267
ENSMUSG00000030203	183.551	-0.583138	0.201995	-2.8869	0.00389063	0.0495538	70686	Dusp16	1.4981
ENSMUSG00000026307	400.405	0.408435	0.141551	2.88543	0.00390883	0.0497443	50880	Scly	1.32724
ENSMUSG00000029723	212.208	0.522687	0.181169	2.88508	0.00391314	0.0497579	78829	Spacdr	1.43663
ENSMUSG00000054364	2190.74	0.388134	0.134563	2.8844	0.00392163	0.0498246	11852	Rhob	1.3087
ENSMUSG00000020802	3067.84	0.271995	0.0943358	2.88327	0.00393576	0.0499468	217342	Ube2o	1.20748
ENSMUSG00000053907	5390.15	-0.299929	0.10403	-2.8831	0.00393777	0.0499468	232087	Mat2a	1.23108
ENSMUSG00000001300	2465.55	0.278645	0.0966771	2.88223	0.00394876	0.0500448	13642	Efnb2	1.21306
ENSMUSG00000002458	330.557	0.432076	0.149936	2.88173	0.00395494	0.0500818	56470	Rgs19	1.34917
ENSMUSG00000052949	3640.12	-0.308307	0.106999	-2.8814	0.00395917	0.0500939	217340	Rnf157	1.23825
ENSMUSG00000022893	515.91	0.563747	0.195682	2.88094	0.00396489	0.0501249	11504	Adamts1	1.4781
ENSMUSG00000021477	1014.5	0.416259	0.144532	2.88005	0.00397616	0.050226	13039	Ctsl	1.33446
ENSMUSG00000057286	17.8957	1.58024	0.549041	2.87818	0.00399977	0.0504609	20446	St6galnac2	2.9902
ENSMUSG00000022201	5627.98	-0.299433	0.10404	-2.87806	0.00400133	0.0504609	22763	Zfr	1.23066
ENSMUSG00000093930	1853.07	-0.282244	0.0981155	-2.87665	0.00401926	0.0506453	208715	Hmgcs1	1.21608
ENSMUSG00000007594	969.637	0.363534	0.126413	2.87578	0.00403034	0.0507432	330790	Hapln4	1.28657
ENSMUSG00000071379	395.729	-0.460616	0.160261	-2.87415	0.00405115	0.0509388	53602	Hpcal1	1.37613
ENSMUSG00000045671	1939.59	-0.33789	0.117566	-2.87404	0.00405251	0.0509388	114716	Spred2	1.26391
ENSMUSG00000038291	1538.99	-0.304033	0.105851	-2.87228	0.00407523	0.0511824	102141	Snx25	1.23459
ENSMUSG00000110235	38.6529	-1.08244	0.376907	-2.87189	0.00408022	0.0511864	328314	Gm5086	2.11761
ENSMUSG00000028673	494.893	0.373125	0.12993	2.87174	0.00408223	0.0511864	71665	Fuca1	1.29516
ENSMUSG00000001761	119.854	0.652645	0.227337	2.87082	0.00409405	0.0512426	319757	Smo	1.57205
ENSMUSG00000019087	5483.05	0.310179	0.108047	2.87079	0.00409453	0.0512426	54411	Atp6ap1	1.23986
ENSMUSG00000039774	57.6059	-0.86408	0.301009	-2.87062	0.00409673	0.0512426	230145	Galnt12	1.82018
ENSMUSG00000065499	125.197	-0.922928	0.32165	-2.86935	0.00411314	0.0514059	723861	Mir384	1.89596
ENSMUSG00000051853	7489.81	-0.314362	0.109573	-2.86898	0.00411796	0.0514242	11842	Arf3	1.24346
ENSMUSG00000015027	441.413	0.394663	0.137589	2.86842	0.00412531	0.051474	50917	Galns	1.31464
ENSMUSG00000042349	86.2396	-0.774483	0.270033	-2.8681	0.00412947	0.0514841	56489	Ikbke	1.71058
ENSMUSG00000042772	4088.37	-0.289642	0.101023	-2.86709	0.00414261	0.0516059	226517	Smg7	1.22234
ENSMUSG00000046593	234.136	0.568824	0.198424	2.8667	0.00414773	0.0516277	320500	Tmem215	1.48331
ENSMUSG00000096914	3154.9	0.291141	0.101596	2.86568	0.00416111	0.0517523	270049	Galntl6	1.22361
ENSMUSG00000021244	8922.28	-0.319655	0.111557	-2.8654	0.00416479	0.0517561	56531	Ylpm1	1.24803
ENSMUSG00000046410	30.0104	-1.2084	0.421956	-2.86381	0.0041858	0.0519751	52150	Kcnk6	2.31081
ENSMUSG00000037514	1413.1	-0.288875	0.100923	-2.86232	0.00420552	0.052142	74450	Pank2	1.22169
ENSMUSG00000013275	1197.87	0.341946	0.119485	2.86183	0.004212	0.052142	98396	Slc41a1	1.26747
ENSMUSG00000022974	5330.44	-0.323036	0.112905	-2.86112	0.00422143	0.052142	67367	Paxbp1	1.25096
ENSMUSG00000060445	116.691	-0.77246	0.269989	-2.86107	0.00422209	0.052142	320558	Sycp2	1.70818
ENSMUSG00000090812	75.63	-0.717581	0.25081	-2.86106	0.00422229	0.052142	238333	Samd15	1.64442
ENSMUSG00000084341	13.4968	-1.74428	0.609662	-2.86106	0.0042223	0.052142	100042610	Gm3928	3.35027
ENSMUSG00000026200	402.849	-0.427239	0.149332	-2.861	0.00422304	0.052142	74577	Glb1l	1.34466
ENSMUSG00000040429	160.221	-0.547656	0.191441	-2.86071	0.004227	0.0521489	545725	Mterf1a	1.46171
ENSMUSG00000035898	1461.19	-0.407541	0.142606	-2.85781	0.00426576	0.0525848	231380	Uba6	1.32642
ENSMUSG00000092416	586.083	-0.373447	0.130725	-2.85675	0.00428006	0.0527187	434178	Zfp141	1.29544
ENSMUSG00000028630	2002.13	-0.348854	0.122143	-2.85611	0.00428868	0.0527824	69181	Dyrk2	1.27355
ENSMUSG00000027227	208.366	0.486166	0.170256	2.8555	0.00429686	0.0527952	20322	Sord	1.40072
ENSMUSG00000030604	508.63	-0.452394	0.158439	-2.85533	0.00429928	0.0527952	71163	Zfp626	1.36831
ENSMUSG00000034361	732.124	0.544621	0.190742	2.85527	0.00430004	0.0527952	234577	Cpne2	1.45864
ENSMUSG00000035686	145.641	0.620891	0.217484	2.85489	0.00430521	0.0528164	21835	Thrsp	1.53782
ENSMUSG00000027613	359.367	0.421777	0.147837	2.85298	0.0043311	0.0530622	16418	Eif6	1.33958
ENSMUSG00000033061	1227.98	0.372881	0.130702	2.8529	0.00433217	0.0530622	19711	Resp18	1.29494
ENSMUSG00000057818	58.9269	0.864879	0.303322	2.85135	0.00435334	0.0532789	665268	1600029O15Rik	1.82119
ENSMUSG00000086843	81.1917	0.811899	0.284856	2.85021	0.00436901	0.0534188	338535	E030013I19Rik	1.75552
ENSMUSG00000074517	24.4222	1.36763	0.479892	2.84988	0.00437359	0.0534188	100038599	Gm10710	2.58047
ENSMUSG00000046138	2645.47	-0.341882	0.119974	-2.84965	0.00437679	0.0534188	240613	9930021J03Rik	1.26741
ENSMUSG00000029684	2195.42	-0.295854	0.103826	-2.84951	0.0043787	0.0534188	73178	Wasl	1.22761
ENSMUSG00000021319	97.2364	-0.656741	0.230497	-2.84924	0.0043824	0.0534214	20379	Sfrp4	1.57652
ENSMUSG00000026490	15293.9	-0.28769	0.100987	-2.84878	0.00438869	0.0534556	226751	Cdc42bpa	1.22068
ENSMUSG00000002625	5583.16	-0.297252	0.104373	-2.84799	0.00439965	0.0535465	54194	Akap8l	1.2288
ENSMUSG00000026384	2717.05	-0.41744	0.146717	-2.8452	0.0044383	0.0539467	19258	Ptpn4	1.33556
ENSMUSG00000089271	118.622	-0.678497	0.238478	-2.84511	0.00443956	0.0539467	115486582	Gm24552	1.60047
ENSMUSG00000041685	1803.61	-0.417379	0.146716	-2.84481	0.00444386	0.0539561	218503	Fcho2	1.3355
ENSMUSG00000035992	2890.65	-0.330267	0.116109	-2.84445	0.00444888	0.0539744	216742	Fnip1	1.25725
ENSMUSG00000037286	3955.22	-0.334376	0.117573	-2.844	0.0044551	0.0540071	20842	Stag1	1.26083
ENSMUSG00000033327	1043.63	0.347058	0.122056	2.84344	0.00446293	0.0540593	81877	Tnxb	1.27196
ENSMUSG00000042501	67.7699	-1.00956	0.355201	-2.84222	0.0044801	0.0541939	329093	Cpa6	2.01329
ENSMUSG00000004748	796.933	0.369993	0.130181	2.84214	0.00448112	0.0541939	67900	Mtfp1	1.29235
ENSMUSG00000078591	1345.59	-0.313581	0.110351	-2.84166	0.00448798	0.0542044	628779	Hs3st4	1.24279
ENSMUSG00000043822	29.4702	-1.18641	0.417517	-2.84158	0.00448905	0.0542044	66548	Adamtsl5	2.27585
ENSMUSG00000079470	1202.93	-0.287087	0.101109	-2.83937	0.00452022	0.0545378	195434	Utp14b	1.22017
ENSMUSG00000027994	32.4207	1.11861	0.394085	2.83851	0.00453242	0.0546421	66815	Mcub	2.17138
ENSMUSG00000036790	2212.74	0.29483	0.10389	2.8379	0.00454117	0.0547045	245450	Slitrk2	1.22674
ENSMUSG00000024036	420.47	-0.410014	0.144512	-2.83724	0.00455057	0.0547203	224674	Slc37a1	1.3287
ENSMUSG00000040451	1894.15	-0.284225	0.100178	-2.83722	0.00455087	0.0547203	208449	Sgms1	1.21776
ENSMUSG00000020015	4986.73	-0.276345	0.0974057	-2.83705	0.00455318	0.0547203	237459	Cdk17	1.21112
ENSMUSG00000040035	11530.2	0.240478	0.0847785	2.83654	0.00456048	0.0547651	214240	Disp2	1.18138
ENSMUSG00000024663	135.169	0.563513	0.198889	2.83331	0.00460688	0.055279	74760	Rab3il1	1.47786
ENSMUSG00000045594	601	0.421227	0.14876	2.83159	0.00463172	0.0555336	12091	Glb1	1.33907
ENSMUSG00000076376	58.8912	-0.827854	0.29239	-2.83133	0.00463543	0.0555347	732489	Mir674	1.77504
ENSMUSG00000035960	432.287	0.383797	0.135577	2.83084	0.00464254	0.0555763	11792	Apex1	1.30477
ENSMUSG00000004846	704.715	0.319189	0.112805	2.82958	0.00466091	0.0556807	26433	Plod3	1.24763
ENSMUSG00000038095	7557.4	-0.270162	0.0954834	-2.82941	0.00466339	0.0556807	243272	Sbno1	1.20594
ENSMUSG00000070871	463.554	-0.406059	0.143515	-2.82938	0.00466381	0.0556807	227210	Ccnyl1	1.32506
ENSMUSG00000032352	298.597	-0.457678	0.161767	-2.82925	0.00466577	0.0556807	214345	Lrrc1	1.37333
ENSMUSG00000049872	324.02	0.412557	0.145857	2.8285	0.00467662	0.0557667	103511	Calhm5	1.33104
ENSMUSG00000089997	157.304	-0.585971	0.207236	-2.82755	0.00469053	0.0558891	613264	Cfap92	1.50105
ENSMUSG00000022802	1020	0.309222	0.109401	2.82651	0.00470587	0.0560284	239833	Lmln	1.23904
ENSMUSG00000004032	551.083	0.354171	0.125344	2.8256	0.00471923	0.0561438	14866	Gstm5	1.27825
ENSMUSG00000015335	79.1871	0.725369	0.256769	2.82499	0.00472826	0.0562011	66220	Zdhhc12	1.65332
ENSMUSG00000077176	97.9029	-0.724934	0.256634	-2.82478	0.00473137	0.0562011	115485628	Gm25759	1.65282
ENSMUSG00000009470	4728.83	-0.321505	0.113858	-2.82373	0.00474684	0.0563412	238799	Tnpo1	1.24963
ENSMUSG00000029101	640.174	0.33283	0.117908	2.8228	0.00476058	0.0564387	71729	Rgs12	1.25948
ENSMUSG00000036764	99.0766	0.670513	0.237567	2.82242	0.00476625	0.0564387	30045	Dnajc12	1.59164
ENSMUSG00000067928	422.644	-0.458184	0.162348	-2.82223	0.00476908	0.0564387	240034	Zfp760	1.37381
ENSMUSG00000005882	670.739	0.359577	0.127413	2.82214	0.00477037	0.0564387	56046	Uqcc1	1.28305
ENSMUSG00000079610	197.898	0.522699	0.185227	2.82194	0.00477346	0.0564387	109346	Ankrd39	1.43664
ENSMUSG00000023913	537.91	-0.375353	0.133028	-2.8216	0.0047785	0.0564548	27226	Pla2g7	1.29716
ENSMUSG00000049858	153.856	0.549873	0.194916	2.82108	0.00478627	0.056503	211389	Suox	1.46396
ENSMUSG00000038538	5986.22	-0.306112	0.108623	-2.81811	0.00483078	0.0569738	320538	Ubn2	1.23637
ENSMUSG00000054514	39.9779	-0.997648	0.354042	-2.81788	0.00483421	0.0569738	70448	Atad3aos	1.99674
ENSMUSG00000052906	236.212	0.44674	0.158561	2.81746	0.00484047	0.0569738	108159	Ubxn8	1.36296
ENSMUSG00000043719	18.6841	-1.46098	0.518549	-2.81743	0.00484101	0.0569738	245026	Col6a6	2.75294
ENSMUSG00000005142	1271.5	0.300943	0.106844	2.81666	0.0048526	0.0570665	17159	Man2b1	1.23195
ENSMUSG00000038619	3543.91	-0.29334	0.104161	-2.81622	0.00485928	0.0571012	56205	Ensa	1.22547
ENSMUSG00000020817	2948.18	-0.32148	0.114257	-2.81366	0.00489805	0.0575127	54189	Rabep1	1.24961
ENSMUSG00000022211	1675.64	0.335824	0.119372	2.81327	0.00490411	0.0575398	268747	Carmil3	1.2621
ENSMUSG00000039813	196.089	0.495324	0.176096	2.81281	0.00491105	0.0575772	381605	Tbc1d2	1.40964
ENSMUSG00000047342	900.176	-0.304706	0.108352	-2.81218	0.00492075	0.0576468	192651	Zfp286	1.23517
ENSMUSG00000018378	410.306	0.37801	0.134443	2.81169	0.00492826	0.0576907	70393	2210416O15Rik	1.29955
ENSMUSG00000030713	17.4415	-1.74433	0.620504	-2.81115	0.00493642	0.0577422	23993	Klk7	3.3504
ENSMUSG00000036334	124.616	0.625228	0.222462	2.81049	0.00494656	0.0578167	242050	Igsf10	1.54245
ENSMUSG00000092090	334.316	-0.62842	0.223716	-2.809	0.00496956	0.0580137	118567373	LOC118567373	1.54587
ENSMUSG00000031885	320.596	-0.419654	0.149401	-2.80891	0.00497098	0.0580137	12400	Cbfb	1.33761
ENSMUSG00000046020	1551.61	0.315356	0.112294	2.8083	0.0049803	0.0580426	140484	Pofut1	1.24432
ENSMUSG00000053166	338.34	0.40203	0.14316	2.80826	0.00498102	0.0580426	104010	Cdh22	1.32137
ENSMUSG00000019762	97.1132	0.8449	0.300963	2.80732	0.00499553	0.0581674	70337	Iyd	1.79614
ENSMUSG00000069094	2437.85	-0.344395	0.122733	-2.80605	0.00501531	0.0583534	18583	Pde7a	1.26962
ENSMUSG00000040289	464.05	-0.376016	0.134052	-2.805	0.00503162	0.0584988	15213	Hey1	1.29775
ENSMUSG00000027009	2122.76	0.404042	0.144129	2.80333	0.00505776	0.0587186	16401	Itga4	1.32321
ENSMUSG00000034189	695.84	0.348886	0.124455	2.8033	0.00505819	0.0587186	72552	Hsdl1	1.27358
ENSMUSG00000032657	753.626	0.343241	0.122465	2.80277	0.00506659	0.0587716	68521	Entrep3	1.2686
ENSMUSG00000055436	5757.25	-0.357328	0.127564	-2.80116	0.00509188	0.0590204	69207	Srsf11	1.28105
ENSMUSG00000036466	682.144	0.396776	0.141676	2.80058	0.00510111	0.0590827	214058	Megf11	1.31656
ENSMUSG00000063011	31.7756	-1.11791	0.399227	-2.80018	0.00510736	0.0591105	56047	Msln	2.17032
ENSMUSG00000032336	13134.8	-0.281249	0.100501	-2.79847	0.00513459	0.0593341	20320	Nptn	1.21525
ENSMUSG00000062202	2654.99	-0.318558	0.113838	-2.79835	0.00513643	0.0593341	224671	Btbd9	1.24708
ENSMUSG00000030830	16.8879	-1.68434	0.601929	-2.79823	0.00513829	0.0593341	16408	Itgal	3.21393
ENSMUSG00000047428	517.551	-0.416999	0.149039	-2.79793	0.0051432	0.0593462	106565	Dlk2	1.33515
ENSMUSG00000026003	100.165	0.671016	0.239966	2.7963	0.00516917	0.0596009	11363	Acadl	1.59219
ENSMUSG00000015697	3283.9	-0.293199	0.104898	-2.79508	0.00518861	0.0597801	84505	Setdb1	1.22535
ENSMUSG00000089917	881.707	0.304593	0.109009	2.79421	0.00520271	0.0598975	68556	Uckl1	1.23507
ENSMUSG00000014195	3087.79	-0.278604	0.0997237	-2.79376	0.00520989	0.0599352	56354	Dnajc7	1.21302
ENSMUSG00000072066	64.2857	-0.885741	0.317087	-2.79337	0.00521614	0.0599621	211378	6720489N17Rik	1.84771
ENSMUSG00000031700	1265.2	-0.321776	0.115207	-2.79303	0.00522167	0.0599808	108682	Gpt2	1.24987
ENSMUSG00000020024	1966.34	-0.328233	0.117558	-2.7921	0.00523668	0.0600748	77048	Cep83	1.25547
ENSMUSG00000030876	662.292	-0.342676	0.122739	-2.79191	0.00523976	0.0600748	59052	Mettl9	1.26811
ENSMUSG00000002103	2317.89	0.268571	0.0962001	2.7918	0.00524161	0.0600748	11432	Acp2	1.20461
ENSMUSG00000026036	261.2	0.434147	0.155522	2.79154	0.0052458	0.0600779	65102	Nif3l1	1.35111
ENSMUSG00000025764	1069.49	-0.324784	0.11637	-2.79096	0.00525514	0.0600987	269424	Jade1	1.25248
ENSMUSG00000026915	13184.5	-0.379785	0.136077	-2.79094	0.00525545	0.0600987	20744	Strbp	1.30115
ENSMUSG00000033597	3110.88	0.291883	0.104597	2.79054	0.00526205	0.0601293	268932	Caskin1	1.22424
ENSMUSG00000068099	271.934	0.460678	0.165312	2.78671	0.00532453	0.060798	76505	Smim45	1.37619
ENSMUSG00000062203	1609	-0.305309	0.109593	-2.78584	0.00533886	0.0609163	14852	Gspt1	1.23568
ENSMUSG00000023008	94.8818	-0.697263	0.250517	-2.78329	0.00538101	0.0613515	22379	Fmnl3	1.62143
ENSMUSG00000040446	1702.38	-0.324753	0.116807	-2.78027	0.00543141	0.061847	225283	Rprd1a	1.25245
ENSMUSG00000037892	134.336	0.624358	0.224586	2.78004	0.0054352	0.061847	73173	Pcdh18	1.54152
ENSMUSG00000030499	221.111	-0.561656	0.202037	-2.77996	0.00543657	0.061847	233107	Kctd15	1.47596
ENSMUSG00000047443	15.6167	-1.88773	0.679313	-2.77888	0.00545472	0.0619993	227358	Erfe	3.70052
ENSMUSG00000038515	33.1637	1.06146	0.382002	2.77868	0.00545804	0.0619993	66790	Grtp1	2.08704
ENSMUSG00000040481	7622.23	-0.252149	0.0907924	-2.7772	0.00548286	0.0622351	207165	Bptf	1.19098
ENSMUSG00000060735	141.277	0.555633	0.200204	2.77534	0.0055144	0.0624625	239336	Rxfp3	1.46981
ENSMUSG00000024589	8975.42	-0.236078	0.0850739	-2.77498	0.00552051	0.0624625	83814	Nedd4l	1.17779
ENSMUSG00000046982	296.006	0.433504	0.15622	2.77496	0.00552077	0.0624625	110796	Tshz1	1.35051
ENSMUSG00000040813	1272.76	0.311159	0.112142	2.7747	0.00552532	0.0624625	21767	Tex264	1.2407
ENSMUSG00000020486	745.849	0.478105	0.172318	2.77454	0.00552792	0.0624625	18952	Septin4	1.39291
ENSMUSG00000028661	254.034	0.635458	0.229034	2.77452	0.0055284	0.0624625	13842	Epha8	1.55343
ENSMUSG00000028329	226.231	0.47296	0.170477	2.77434	0.0055314	0.0624625	22590	Xpa	1.38795
ENSMUSG00000074466	22.2173	1.44411	0.520651	2.77367	0.00554279	0.062545	545539	Gm15417	2.72096
ENSMUSG00000052369	295.659	0.430463	0.155267	2.77241	0.00556427	0.0627413	380967	Tmem106c	1.34767
ENSMUSG00000046634	12.628	1.78198	0.642886	2.77184	0.00557404	0.0627944	171395	Pkd1l1	3.43897
ENSMUSG00000022490	663.78	-0.460008	0.165968	-2.77166	0.00557717	0.0627944	58200	Ppp1r1a	1.37555
ENSMUSG00000030629	514.795	-0.430769	0.155472	-2.77072	0.00559321	0.0629288	65098	Zfand6	1.34795
ENSMUSG00000110016	168.052	0.658749	0.237834	2.76979	0.0056093	0.0630617	622552	Gm20751	1.57871
ENSMUSG00000098488	44.9653	0.909947	0.328553	2.76956	0.00561325	0.0630617	211429	Pla2g4b	1.87898
ENSMUSG00000027495	266.262	0.473243	0.170918	2.76883	0.00562586	0.063157	67017	Fam210b	1.38823
ENSMUSG00000045205	1093.76	-0.361098	0.13043	-2.76852	0.00563124	0.0631712	381510	Dpy19l4	1.2844
ENSMUSG00000063297	778.504	-0.343071	0.123962	-2.76755	0.00564795	0.0633124	233271	Luzp2	1.26845
ENSMUSG00000073664	5065.33	-0.425534	0.153807	-2.76667	0.00566313	0.0634361	269198	Nbeal1	1.34307
ENSMUSG00000041528	1798.98	0.26971	0.0975057	2.76609	0.00567327	0.0634823	84585	Rnf123	1.20557
ENSMUSG00000040462	2293.83	0.324202	0.117211	2.76596	0.00567553	0.0634823	216440	Os9	1.25197
ENSMUSG00000028698	721.827	-0.308795	0.111675	-2.76513	0.00569005	0.0635983	18710	Pik3r3	1.23867
ENSMUSG00000043088	21.3536	-1.3249	0.479816	-2.76126	0.00575783	0.0643091	57890	Il17re	2.50515
ENSMUSG00000020990	465.124	0.396935	0.143766	2.76097	0.00576296	0.0643195	71091	Cdkl1	1.31671
ENSMUSG00000032402	2165.35	-0.285361	0.103378	-2.76036	0.00577371	0.0643926	17127	Smad3	1.21872
ENSMUSG00000040565	4534.21	-0.322573	0.116907	-2.75924	0.00579368	0.0645684	107182	Btaf1	1.25056
ENSMUSG00000052684	1560.29	0.443186	0.160695	2.75793	0.00581694	0.0647805	16476	Jun	1.3596
ENSMUSG00000042489	25.2905	-1.22043	0.44258	-2.75754	0.00582374	0.0647896	269582	Clspn	2.33017
ENSMUSG00000046671	942.502	0.320046	0.116069	2.75738	0.00582662	0.0647896	76824	Mtfr1l	1.24837
ENSMUSG00000006575	2649.94	0.291036	0.105559	2.75708	0.00583199	0.0647896	51799	Rundc3a	1.22352
ENSMUSG00000032562	764.183	0.31278	0.113452	2.75693	0.00583465	0.0647896	14678	Gnai2	1.2421
ENSMUSG00000051934	608.048	-0.32281	0.11719	-2.75459	0.00587654	0.0652075	72572	Spats2	1.25076
ENSMUSG00000027552	232.586	-0.460114	0.167117	-2.75324	0.00590078	0.0654291	13559	E2f5	1.37565
ENSMUSG00000037772	327.204	0.449456	0.163275	2.75275	0.00590962	0.0654798	19935	Mrpl23	1.36553
ENSMUSG00000090935	725.044	-0.398563	0.144831	-2.75192	0.00592478	0.0656004	24071	Synj2bp	1.31819
ENSMUSG00000039050	1151.42	0.282662	0.102742	2.75117	0.0059382	0.0657015	228983	Osbpl2	1.21644
ENSMUSG00000026816	376.523	0.401173	0.14584	2.75077	0.00594546	0.0657295	70239	Gtf3c5	1.32058
ENSMUSG00000040850	5331.32	-0.360834	0.131186	-2.75056	0.0059493	0.0657295	103554	Psme4	1.28417
ENSMUSG00000013076	184.795	0.547828	0.199229	2.74974	0.00596419	0.0658465	75723	Amotl1	1.46188
ENSMUSG00000090777	15.2843	1.61557	0.587595	2.74946	0.00596943	0.065857	102638083	Ccdc188	3.06432
ENSMUSG00000022568	920.702	0.337815	0.122888	2.74896	0.00597841	0.0659086	105782	Scrib	1.26384
ENSMUSG00000058975	4408.57	0.266118	0.0970117	2.74315	0.00608522	0.067038	16502	Kcnc1	1.20257
ENSMUSG00000023994	475.665	-0.367409	0.133972	-2.74243	0.00609865	0.0671018	18044	Nfya	1.29003
ENSMUSG00000023277	613.635	-0.410311	0.149619	-2.74237	0.00609977	0.0671018	23999	Twf2	1.32897
ENSMUSG00000028385	1546.96	-0.27041	0.09862	-2.74193	0.00610787	0.0671427	209131	Snx30	1.20615
ENSMUSG00000020375	596.011	0.366625	0.133742	2.74129	0.00611986	0.0672264	216724	Rufy1	1.28933
ENSMUSG00000001436	447.371	0.38241	0.139517	2.74096	0.00612606	0.0672463	20509	Slc19a1	1.30352
ENSMUSG00000032796	136.174	-0.632243	0.230795	-2.73942	0.00615479	0.0675092	16772	Lama1	1.54997
ENSMUSG00000039501	1411.59	-0.30856	0.112646	-2.7392	0.00615881	0.0675092	98999	Znfx1	1.23847
ENSMUSG00000031024	947.403	0.396311	0.144696	2.73893	0.00616403	0.0675181	76954	Dennd2b	1.31614
ENSMUSG00000046876	3830.21	-0.244797	0.0894225	-2.73753	0.00619024	0.0677497	20238	Atxn1	1.18493
ENSMUSG00000024914	395.819	0.492471	0.179909	2.73733	0.006194	0.0677497	66556	Drap1	1.40685
ENSMUSG00000020728	832.893	-0.335689	0.122667	-2.73659	0.0062079	0.0678533	76380	Cep112	1.26198
ENSMUSG00000071649	898.691	0.361551	0.132136	2.7362	0.00621528	0.0678855	72727	B3gat3	1.28481
ENSMUSG00000022698	597.099	-0.36834	0.134672	-2.73509	0.00623625	0.0680661	72117	Naa50	1.29087
ENSMUSG00000019478	374.463	0.385338	0.140942	2.73401	0.00625676	0.0682414	19341	Rab4a	1.30617
ENSMUSG00000034551	1628.72	-0.419482	0.153452	-2.73363	0.00626405	0.0682723	245596	Hdx	1.33745
ENSMUSG00000022176	142.604	0.593437	0.217193	2.7323	0.0062894	0.0684937	140743	Rem2	1.50884
ENSMUSG00000040268	3283.25	-0.308064	0.112757	-2.7321	0.0062933	0.0684937	101476	Plekha1	1.23804
ENSMUSG00000039531	1918.65	-0.368315	0.134895	-2.73038	0.00632621	0.0688031	72580	Zup1	1.29084
ENSMUSG00000120707	50.9919	-0.845718	0.30985	-2.72944	0.00634412	0.068949	102631866	Gm30092	1.79716
ENSMUSG00000042505	268.127	-0.432514	0.158513	-2.72857	0.00636098	0.0690833	71238	Sdhaf3	1.34958
ENSMUSG00000024843	5178.14	-0.303382	0.111246	-2.72714	0.00638856	0.0693338	12660	Chka	1.23403
ENSMUSG00000038733	4115.45	-0.296586	0.108849	-2.72476	0.00643491	0.0697874	226757	Wdr26	1.22823
ENSMUSG00000030924	22.1739	1.33244	0.489338	2.72295	0.00647022	0.0701207	434234	Rexo5	2.51829
ENSMUSG00000025495	1251.06	0.272988	0.100277	2.72234	0.0064821	0.0701998	27388	Ptdss2	1.20831
ENSMUSG00000046798	980.201	-0.405351	0.148989	-2.72068	0.00651481	0.0704776	64945	Cldn12	1.32441
ENSMUSG00000024486	102.918	0.621249	0.228365	2.72042	0.00651989	0.0704776	15200	Hbegf	1.53821
ENSMUSG00000004892	853.204	-0.507462	0.186544	-2.72034	0.00652153	0.0704776	12032	Bcan	1.42155
ENSMUSG00000024084	172.652	0.577948	0.212476	2.72006	0.00652696	0.0704865	70536	Qpct	1.49272
ENSMUSG00000009092	19.433	1.42371	0.523505	2.71957	0.0065366	0.070541	70377	Derl3	2.68274
ENSMUSG00000014496	3490.13	-0.326439	0.120059	-2.71899	0.00654811	0.0706155	105522	Ankrd28	1.25391
ENSMUSG00000020122	422.647	0.39128	0.143963	2.71792	0.00656945	0.0707319	13649	Egfr	1.31156
ENSMUSG00000033857	293.83	0.416741	0.153332	2.71791	0.00656966	0.0707319	217364	Engase	1.33491
ENSMUSG00000022114	622.297	-0.403474	0.148466	-2.71761	0.00657555	0.0707319	24064	Spry2	1.32269
ENSMUSG00000027304	1304.94	-0.266915	0.0982201	-2.71752	0.00657735	0.0707319	76246	Rtf1	1.20323
ENSMUSG00000039286	1448.83	-0.326426	0.120161	-2.71657	0.00659618	0.0708847	72007	Fndc3b	1.2539
ENSMUSG00000037370	45.8736	-0.854699	0.314827	-2.71482	0.0066312	0.0712111	18605	Enpp1	1.80838
ENSMUSG00000047388	1111.77	-0.289968	0.106838	-2.71409	0.00664578	0.0712646	234776	Atmin	1.22261
ENSMUSG00000059734	490.046	0.334303	0.123182	2.71389	0.00664979	0.0712646	225887	Ndufs8	1.26077
ENSMUSG00000043811	1583.15	0.443198	0.163323	2.71363	0.00665502	0.0712646	65079	Rtn4r	1.35961
ENSMUSG00000052087	818.19	0.419806	0.154711	2.71349	0.00665786	0.0712646	51791	Rgs14	1.33775
ENSMUSG00000025207	691.299	0.392363	0.144601	2.71341	0.00665941	0.0712646	26456	Sema4g	1.31254
ENSMUSG00000027478	46.1129	0.888037	0.327321	2.71305	0.00666672	0.071293	13436	Dnmt3b	1.85066
ENSMUSG00000038555	1854.22	0.326944	0.120548	2.71214	0.00668504	0.0714391	225362	Reep2	1.25435
ENSMUSG00000038855	380.796	0.461733	0.1703	2.71129	0.00670219	0.071527	320404	Itpkb	1.3772
ENSMUSG00000024743	7377.29	-0.319975	0.118028	-2.711	0.00670808	0.071527	54525	Syt7	1.24831
ENSMUSG00000030172	3573.83	-0.262864	0.0969681	-2.71083	0.00671155	0.071527	111173	Erc1	1.19986
ENSMUSG00000047037	1113.63	0.301124	0.111085	2.71076	0.00671295	0.071527	233280	Nipa1	1.2321
ENSMUSG00000032840	498.265	0.359421	0.1326	2.71058	0.00671659	0.071527	76792	Spring1	1.28291
ENSMUSG00000034684	246.337	-0.663634	0.244944	-2.70933	0.00674187	0.0717052	20350	Sema3f	1.58407
ENSMUSG00000032449	4708.12	-0.31707	0.11703	-2.70929	0.00674267	0.0717052	192287	Slc25a36	1.2458
ENSMUSG00000006356	404.318	-0.426116	0.157322	-2.70857	0.00675747	0.0718128	68337	Crip2	1.34361
ENSMUSG00000029122	469.255	-0.45865	0.169353	-2.70825	0.00676387	0.0718309	59056	Evc	1.37425
ENSMUSG00000037172	2097.43	-0.277801	0.102617	-2.70718	0.00678584	0.071967	243780	Dennd11	1.21235
ENSMUSG00000044583	22.0306	-1.33144	0.49182	-2.70716	0.00678607	0.071967	170743	Tlr7	2.51653
ENSMUSG00000051331	11549	0.28174	0.104085	2.70682	0.00679312	0.071992	12288	Cacna1c	1.21566
ENSMUSG00000005514	1951.08	0.31184	0.115233	2.70617	0.00680634	0.0720823	18984	Por	1.24129
ENSMUSG00000024143	507.885	-0.437802	0.162187	-2.69937	0.00694713	0.0735226	104215	Rhoq	1.35454
ENSMUSG00000038242	78.4656	0.831156	0.307935	2.69913	0.00695209	0.0735243	71872	Aox4	1.77911
ENSMUSG00000032269	268.901	0.449251	0.166507	2.69808	0.006974	0.0736839	15561	Htr3a	1.36533
ENSMUSG00000021693	2463.21	-0.313524	0.116208	-2.69795	0.00697679	0.0736839	16563	Kif2a	1.24274
ENSMUSG00000029778	5213.21	0.321224	0.119102	2.69704	0.00699592	0.0738164	11517	Adcyap1r1	1.24939
ENSMUSG00000026718	2135.09	-0.307606	0.114063	-2.69681	0.00700081	0.0738164	20844	Stam	1.23765
ENSMUSG00000001827	20.9597	1.54999	0.574781	2.69666	0.00700377	0.0738164	14275	Folr1	2.92815
ENSMUSG00000020572	1266.8	-0.335321	0.124431	-2.69484	0.00704231	0.0741716	59027	Nampt	1.26166
ENSMUSG00000034487	120.675	0.579319	0.214992	2.69461	0.00704718	0.074172	68304	Poglut3	1.49414
ENSMUSG00000032782	482.533	-0.407159	0.151153	-2.69369	0.00706659	0.0743	216846	Cntrob	1.32607
ENSMUSG00000031486	216.018	0.512996	0.190452	2.69357	0.00706903	0.0743	78560	Adgra2	1.42701
ENSMUSG00000028456	8129.08	-0.311791	0.115785	-2.69284	0.00708453	0.0744119	22249	Unc13b	1.24125
ENSMUSG00000041696	68.5565	0.845977	0.314293	2.69168	0.00710924	0.0746202	70784	Rasl12	1.79748
ENSMUSG00000010066	771.561	-0.363514	0.135111	-2.69049	0.0071348	0.0748266	56808	Cacna2d2	1.28656
ENSMUSG00000087620	6716.13	-0.411362	0.152916	-2.69012	0.0071426	0.0748266	100043213	5330434G04Rik	1.32994
ENSMUSG00000029428	970.363	0.339698	0.1263	2.6896	0.00715374	0.0748266	13852	Stx2	1.26549
ENSMUSG00000037190	171.96	0.507066	0.188531	2.68957	0.00715445	0.0748266	56368	Cyb561d2	1.42116
ENSMUSG00000043991	2111.49	-0.289027	0.10747	-2.68937	0.00715863	0.0748266	19290	Pura	1.22182
ENSMUSG00000028013	766.767	-0.332255	0.123553	-2.68918	0.00716287	0.0748266	74776	Ppa2	1.25898
ENSMUSG00000057363	1968.43	-0.308245	0.114625	-2.68917	0.00716306	0.0748266	67883	Uxs1	1.2382
ENSMUSG00000026548	12.5747	-1.63582	0.608563	-2.688	0.00718807	0.0750368	98365	Slamf9	3.10764
ENSMUSG00000021792	925.823	0.324628	0.120783	2.6877	0.00719455	0.0750534	70564	Prxl2a	1.25234
ENSMUSG00000022861	8139.39	0.329757	0.12273	2.68686	0.00721278	0.0751924	110197	Dgkg	1.2568
ENSMUSG00000034617	432.185	0.380103	0.141485	2.68652	0.00722017	0.0752182	210009	Mtrr	1.30143
ENSMUSG00000015214	2118.97	-0.314049	0.116924	-2.68593	0.00723277	0.0752499	53332	Mtmr1	1.24319
ENSMUSG00000043110	64.701	0.793486	0.295424	2.68592	0.00723302	0.0752499	320974	Lrrn4	1.73326
ENSMUSG00000062995	3066.28	-0.259914	0.0968161	-2.68462	0.00726128	0.0754927	15893	Ica1	1.19741
ENSMUSG00000039753	5703.14	-0.327608	0.122107	-2.68295	0.0072976	0.0758189	242960	Fbxl5	1.25493
ENSMUSG00000054256	239.009	0.45376	0.169247	2.68105	0.00733922	0.0761937	17690	Msi1	1.36961
ENSMUSG00000078546	214.065	-0.543852	0.202866	-2.68085	0.00734362	0.0761937	70081	Zfp995	1.45786
ENSMUSG00000037990	1521.58	0.311262	0.116164	2.67949	0.00737333	0.0764503	237353	Sh3rf3	1.24079
ENSMUSG00000021097	2022.62	0.325528	0.121564	2.67784	0.0074099	0.0767776	94040	Clmn	1.25312
ENSMUSG00000020009	210.076	0.466525	0.174293	2.67668	0.00743565	0.0769659	15979	Ifngr1	1.38178
ENSMUSG00000030707	1432.25	0.313046	0.11696	2.67652	0.00743908	0.0769659	12721	Coro1a	1.24233
ENSMUSG00000041355	1047.22	0.334231	0.124884	2.67634	0.00744313	0.0769659	66256	Ssr2	1.26071
ENSMUSG00000034673	629.86	0.321106	0.120015	2.67554	0.00746088	0.0770974	18515	Pbx2	1.24929
ENSMUSG00000037579	2447.36	-0.326796	0.122216	-2.67391	0.00749719	0.0774204	16512	Kcnh3	1.25422
ENSMUSG00000037846	81.9275	0.759168	0.284033	2.67282	0.0075217	0.0776213	170799	Rtkn2	1.69251
ENSMUSG00000044788	284.296	0.49294	0.184445	2.67256	0.00752752	0.0776291	328035	Fads6	1.40731
ENSMUSG00000034194	157.564	0.540099	0.202292	2.66989	0.00758756	0.0781958	71843	R3hcc1	1.45407
ENSMUSG00000032582	3530.24	-0.294844	0.110476	-2.66885	0.00761103	0.078385	19654	Rbm6	1.22675
ENSMUSG00000105023	95.54	-0.623852	0.233803	-2.66828	0.00762403	0.0784661	75489	1700012D16Rik	1.54098
ENSMUSG00000040658	24.7075	1.18121	0.442868	2.66719	0.00764879	0.0786681	381101	Dnph1	2.26767
ENSMUSG00000019055	111.536	0.579739	0.217435	2.66627	0.00766987	0.078832	18822	Plod1	1.49458
ENSMUSG00000025362	464.072	0.444958	0.166955	2.66514	0.00769561	0.0790436	27370	Rps26	1.36127
ENSMUSG00000025529	554.274	-0.484674	0.181884	-2.66475	0.00770452	0.0790822	245595	Zfp711	1.39927
ENSMUSG00000026103	19678.7	-0.361357	0.13562	-2.66448	0.00771069	0.0790925	14660	Gls	1.28463
ENSMUSG00000026678	193.447	0.500415	0.187866	2.66368	0.00772912	0.0792286	19737	Rgs5	1.41462
ENSMUSG00000033981	64270.2	-0.295632	0.111015	-2.66299	0.00774489	0.0793373	14800	Gria2	1.22742
ENSMUSG00000086784	77.5543	0.717839	0.269611	2.6625	0.00775635	0.0794016	664994	Isoc2a	1.64472
ENSMUSG00000020608	1927.08	-0.345761	0.129909	-2.66156	0.00777784	0.0795685	67241	Smc6	1.27082
ENSMUSG00000029279	558.325	-0.336528	0.126453	-2.66129	0.00778423	0.0795808	114642	Brdt	1.26271
ENSMUSG00000036820	575.751	0.339622	0.127656	2.66045	0.0078037	0.0797051	245847	Amdhd2	1.26542
ENSMUSG00000073468	438.268	-0.399103	0.150025	-2.66024	0.00780856	0.0797051	106489	Sft2d1	1.31869
ENSMUSG00000034037	77.3507	0.821068	0.308662	2.66009	0.00781198	0.0797051	232237	Fgd5	1.76671
ENSMUSG00000039233	3846.66	-0.295608	0.111145	-2.65967	0.00782181	0.0797523	70430	Tbce	1.2274
ENSMUSG00000041453	925.075	0.326721	0.122883	2.65879	0.00784217	0.0799067	19933	Rpl21	1.25416
ENSMUSG00000053141	5389.68	-0.327057	0.123046	-2.65801	0.00786028	0.0800381	19281	Ptprt	1.25445
ENSMUSG00000044791	7581.97	-0.249006	0.0936939	-2.65766	0.00786864	0.08007	235626	Setd2	1.18839
ENSMUSG00000064215	372.869	-0.451023	0.169747	-2.65703	0.00788316	0.0801647	52668	Ifi27	1.36701
ENSMUSG00000032394	76.7127	0.7487	0.281824	2.65662	0.00789285	0.08021	19289	Igdcc3	1.68028
ENSMUSG00000031765	181.559	0.629475	0.236978	2.65627	0.00790112	0.0802408	17748	Mt1	1.547
ENSMUSG00000060548	1088.07	0.377132	0.14201	2.65567	0.00791506	0.0803292	29820	Tnfrsf19	1.29876
ENSMUSG00000098188	129.586	0.565437	0.212986	2.65481	0.0079354	0.0803775	268301	Sowahc	1.47984
ENSMUSG00000033917	2242.84	0.283292	0.106714	2.65467	0.0079385	0.0803775	56209	Gde1	1.21697
ENSMUSG00000071657	1730.2	0.26651	0.100394	2.65465	0.00793915	0.0803775	14705	Bscl2	1.20289
ENSMUSG00000056211	21186.8	-0.355043	0.133748	-2.65458	0.00794078	0.0803775	226412	R3hdm1	1.27902
ENSMUSG00000021134	10120.4	-0.298928	0.112671	-2.6531	0.00797564	0.080677	20384	Srsf5	1.23023
ENSMUSG00000033610	1056.75	-0.279711	0.105482	-2.65174	0.00800774	0.0809484	75735	Pank1	1.21395
ENSMUSG00000076438	17.4753	-1.34862	0.508688	-2.65117	0.00802128	0.0810319	353371	Oxct2b	2.54668
ENSMUSG00000084241	220.51	-0.526857	0.1988	-2.65019	0.00804473	0.0812152	664938	Gm13416	1.44079
ENSMUSG00000034109	733.377	0.407899	0.154018	2.64838	0.00808781	0.0815964	73124	Golim4	1.32675
ENSMUSG00000004567	1844.89	0.26127	0.0986704	2.64791	0.00809921	0.0816517	94178	Mcoln1	1.19853
ENSMUSG00000004100	504.42	0.34619	0.130751	2.64771	0.00810394	0.0816517	235036	Ppan	1.2712
ENSMUSG00000033004	35563.8	-0.235395	0.0889552	-2.64622	0.00813975	0.0818559	105689	Mycbp2	1.17723
ENSMUSG00000054321	245.951	0.50137	0.189468	2.6462	0.00814017	0.0818559	72504	Taf4b	1.41556
ENSMUSG00000037606	433.296	0.373358	0.141092	2.6462	0.00814022	0.0818559	79196	Osbpl5	1.29536
ENSMUSG00000048787	666.835	-0.338244	0.127953	-2.64351	0.00820507	0.0824131	233805	Dcun1d3	1.26422
ENSMUSG00000097745	261.403	-0.49032	0.1855	-2.64324	0.00821166	0.0824131	99542	AI115009	1.40476
ENSMUSG00000001143	1536.39	0.347395	0.131428	2.64324	0.00821175	0.0824131	214895	Lman2l	1.27226
ENSMUSG00000052372	1901.11	-0.376584	0.142491	-2.64286	0.00822094	0.0824514	331461	Il1rapl1	1.29826
ENSMUSG00000025736	698.068	0.296899	0.112365	2.64226	0.00823537	0.0825421	72106	Jmjd8	1.2285
ENSMUSG00000034320	500.567	0.3607	0.136572	2.6411	0.00826374	0.0827724	13521	Slc26a2	1.28405
ENSMUSG00000025816	4039.79	-0.310987	0.11776	-2.64085	0.00826983	0.0827793	57743	Sec61a2	1.24056
ENSMUSG00000019487	81.8811	-0.739627	0.280108	-2.6405	0.00827837	0.0828105	106628	Trip10	1.66974
ENSMUSG00000050511	538.817	-0.37308	0.141303	-2.64028	0.00828375	0.0828105	18386	Oprd1	1.29512
ENSMUSG00000075070	12.8397	-1.68422	0.63809	-2.63947	0.00830364	0.0829553	75722	4932412D23Rik	3.21366
ENSMUSG00000021257	214.255	0.489325	0.185404	2.63924	0.00830918	0.0829566	68737	Angel1	1.40379
ENSMUSG00000008398	41.0118	0.906933	0.34367	2.63897	0.00831592	0.0829698	13713	Elk3	1.87506
ENSMUSG00000052419	189.396	0.478444	0.181533	2.63558	0.0083994	0.0837482	66520	Smim30	1.39324
ENSMUSG00000030590	371.108	-0.405007	0.153775	-2.63376	0.00844451	0.0841433	73833	Fam98c	1.3241
ENSMUSG00000068747	19200.5	-0.234266	0.0889727	-2.63301	0.0084632	0.0842748	20661	Sort1	1.17631
ENSMUSG00000025017	16.928	-1.42949	0.542995	-2.6326	0.0084735	0.0843226	83490	Pik3ap1	2.69351
ENSMUSG00000032123	326.911	0.371165	0.141006	2.63226	0.00848189	0.0843513	13478	Dpagt1	1.2934
ENSMUSG00000089857	398.821	-0.374583	0.142405	-2.6304	0.00852853	0.0847497	382019	Zfp882	1.29646
ENSMUSG00000037138	2750.26	-0.292384	0.111163	-2.63022	0.008533	0.0847497	16764	Aff3	1.22466
ENSMUSG00000032530	123.778	-0.597472	0.227236	-2.6293	0.00855596	0.0849228	69032	Lyzl4	1.51306
ENSMUSG00000034610	2959.7	-0.420207	0.159862	-2.62856	0.00857475	0.0850006	230594	Tut4	1.33812
ENSMUSG00000053347	496.78	-0.525529	0.199938	-2.62847	0.0085771	0.0850006	74670	Zfp943	1.43946
ENSMUSG00000060487	1542.23	-0.426836	0.162399	-2.62832	0.00858086	0.0850006	320825	Samd5	1.34428
ENSMUSG00000027954	118.903	0.674764	0.256748	2.62811	0.00858597	0.0850006	13636	Efna1	1.59634
ENSMUSG00000034480	2168.69	-0.34363	0.130817	-2.6268	0.0086193	0.0852754	54004	Diaph2	1.26895
ENSMUSG00000043948	44.2694	-0.856492	0.326113	-2.62637	0.00863018	0.0853272	259063	Or52b2	1.81063
ENSMUSG00000021411	145.007	0.619164	0.235769	2.62615	0.00863566	0.0853272	66895	Pxdc1	1.53598
ENSMUSG00000034201	956.7	0.32058	0.122094	2.62568	0.00864767	0.0853798	78926	Gas2l1	1.24883
ENSMUSG00000025375	4144.59	0.302997	0.115405	2.6255	0.00865211	0.0853798	11302	Aatk	1.2337
ENSMUSG00000020829	116.766	0.618276	0.235513	2.62523	0.00865895	0.0853923	52466	Slc46a1	1.53504
ENSMUSG00000033769	4738.01	-0.265201	0.101071	-2.6239	0.00869302	0.0856732	75914	Exoc6b	1.2018
ENSMUSG00000090061	3005.42	-0.295578	0.112705	-2.62259	0.00872632	0.0859014	319807	Nwd2	1.22738
ENSMUSG00000024772	793.844	0.440385	0.167928	2.62247	0.00872962	0.0859014	13660	Ehd1	1.35697
ENSMUSG00000007880	4497.27	-0.263318	0.100421	-2.62214	0.00873803	0.0859014	93760	Arid1a	1.20024
ENSMUSG00000027763	3778.04	-0.26861	0.10244	-2.62212	0.00873858	0.0859014	56758	Mbnl1	1.20465
ENSMUSG00000041272	585.836	-0.500345	0.190894	-2.62106	0.00876567	0.0861042	252838	Tox	1.41455
ENSMUSG00000023036	606.077	0.330285	0.126021	2.62087	0.00877044	0.0861042	93707	Pcdhgc4	1.25726
ENSMUSG00000033707	695.452	0.324549	0.123852	2.62045	0.00878125	0.0861552	378937	Lrrc24	1.25227
ENSMUSG00000039428	2148.8	-0.267183	0.102139	-2.61588	0.00889979	0.0872623	72759	Tmem135	1.20346
ENSMUSG00000029202	4597.93	-0.291068	0.111292	-2.61537	0.00891314	0.0873374	71521	Pds5a	1.22355
ENSMUSG00000061911	10048.5	-0.235381	0.0900887	-2.61277	0.00898113	0.0879474	17933	Myt1l	1.17722
ENSMUSG00000022580	340.84	0.415857	0.159276	2.61093	0.00902974	0.088367	14787	Rhpn1	1.33409
ENSMUSG00000021488	14001.4	-0.22236	0.0851975	-2.60994	0.00905588	0.0885662	18193	Nsd1	1.16664
ENSMUSG00000021936	3152.34	-0.317085	0.121523	-2.60927	0.00907368	0.0886611	26419	Mapk8	1.24581
ENSMUSG00000072437	388.762	-0.404024	0.154852	-2.6091	0.00907813	0.0886611	332397	Nanos1	1.32319
ENSMUSG00000042520	4247.44	-0.279408	0.107097	-2.60892	0.00908292	0.0886611	74383	Ubap2l	1.2137
ENSMUSG00000022139	8972.34	-0.233626	0.0895616	-2.60855	0.00909264	0.0886995	105559	Mbnl2	1.17579
ENSMUSG00000043668	156.977	0.493066	0.18921	2.60591	0.00916301	0.0893291	244579	Tox3	1.40743
ENSMUSG00000020530	2664.28	-0.356199	0.136738	-2.60497	0.00918816	0.0894901	217039	Ggnbp2	1.28005
ENSMUSG00000045251	154.222	0.562756	0.216041	2.60486	0.00919119	0.0894901	69234	Zfp688	1.47709
ENSMUSG00000004035	99.4562	0.836621	0.321409	2.60298	0.00924171	0.0899249	68312	Gstm7	1.78586
ENSMUSG00000033487	2835.91	-0.283179	0.108841	-2.60178	0.00927425	0.0901653	319448	Fndc3a	1.21687
ENSMUSG00000021892	1053.81	0.366749	0.140969	2.60163	0.00927818	0.0901653	24056	Sh3bp5	1.28944
ENSMUSG00000036446	37.8839	0.979364	0.376514	2.60113	0.00929164	0.090239	17022	Lum	1.9716
ENSMUSG00000044950	1644.39	-0.265629	0.10217	-2.59988	0.00932564	0.0905118	70802	Pwwp2a	1.20216
ENSMUSG00000022098	1484.73	0.338573	0.13025	2.59942	0.00933824	0.0905768	12153	Bmp1	1.26451
ENSMUSG00000024735	2098.53	0.259792	0.0999547	2.5991	0.00934683	0.0906028	28000	Prpf19	1.19731
ENSMUSG00000038738	4997.47	-0.297546	0.114491	-2.59887	0.00935308	0.0906061	243961	Shank1	1.22905
ENSMUSG00000048905	171.871	-0.629621	0.242315	-2.59836	0.00936708	0.0906844	207819	Bnip5	1.54716
ENSMUSG00000042035	1068.38	0.491307	0.18915	2.59744	0.00939204	0.0908384	78908	Igsf3	1.40572
ENSMUSG00000100600	446.48	0.451647	0.173906	2.59708	0.00940208	0.0908384	320210	A230077H06Rik	1.3676
ENSMUSG00000045215	1589.36	-0.289305	0.111398	-2.59703	0.00940332	0.0908384	211961	Asxl3	1.22205
ENSMUSG00000060935	392.416	-0.432602	0.166583	-2.59691	0.00940668	0.0908384	103266	Tmem263	1.34967
ENSMUSG00000056708	718.547	-0.550498	0.212115	-2.59528	0.00945138	0.0912126	15939	Ier5	1.46459
ENSMUSG00000044221	1139.23	-0.282178	0.108781	-2.59399	0.00948681	0.091497	231413	Grsf1	1.21603
ENSMUSG00000058174	234.912	0.520896	0.200867	2.59324	0.00950772	0.0916411	381438	Gm5148	1.43485
ENSMUSG00000055817	1516.25	0.278614	0.107534	2.59095	0.00957127	0.0921956	116871	Mta3	1.21303
ENSMUSG00000044176	141.689	-0.574691	0.221916	-2.58968	0.00960649	0.0924768	328971	Spink10	1.48936
ENSMUSG00000114797	1808.11	-0.321713	0.124248	-2.58928	0.00961756	0.0925253	71844	Nup58	1.24981
ENSMUSG00000045098	2402.24	-0.248718	0.0960776	-2.58872	0.00963343	0.0926198	225888	Kmt5b	1.18815
ENSMUSG00000035629	2056.67	-0.239052	0.0923847	-2.58757	0.00966559	0.0928708	100502698	Rubcn	1.18022
ENSMUSG00000037058	2094.62	-0.273898	0.105912	-2.58609	0.00970719	0.0932014	67869	Paip2	1.20907
ENSMUSG00000056216	754.12	-0.288912	0.111725	-2.58591	0.00971215	0.0932014	12611	Cebpg	1.22172
ENSMUSG00000071711	87.4602	0.674946	0.261049	2.58551	0.00972344	0.0932514	246221	Mpst	1.59654
ENSMUSG00000018363	1085.05	-0.287985	0.111395	-2.58526	0.0097305	0.0932607	66313	Smurf2	1.22093
ENSMUSG00000034910	984.487	0.352644	0.136428	2.58484	0.00974245	0.0933112	72135	Pygo1	1.2769
ENSMUSG00000034023	453.293	-0.388686	0.150383	-2.58465	0.00974793	0.0933112	211651	Fancd2	1.3092
ENSMUSG00000055409	3262.01	0.310843	0.120345	2.58292	0.00979669	0.0937194	338352	Nell1	1.24043
ENSMUSG00000034959	51.1798	-0.806413	0.312313	-2.58207	0.00982096	0.0938931	271221	Rubcnl	1.74886
ENSMUSG00000036528	41.7301	-0.942513	0.365081	-2.58165	0.0098329	0.0939486	19024	Ppfibp2	1.92187
ENSMUSG00000033147	774.489	-0.289972	0.112361	-2.58072	0.0098594	0.0941431	242126	Slc22a15	1.22262
ENSMUSG00000021373	3094.86	-0.287421	0.111392	-2.58026	0.0098725	0.0942095	67252	Cap2	1.22046
ENSMUSG00000118662	862.954	0.278429	0.107974	2.57868	0.00991792	0.0945842	67978	Tctn2	1.21287
ENSMUSG00000111602	312.055	-0.603262	0.234042	-2.57758	0.00994936	0.094825	102634431	Gm32014	1.51915
ENSMUSG00000033966	366.201	-0.435653	0.169035	-2.57729	0.0099577	0.0948456	381113	Cdkl4	1.35252
ENSMUSG00000025199	2869.77	-0.333602	0.129469	-2.57669	0.00997502	0.0949515	12675	Chuk	1.26016
ENSMUSG00000062931	411.459	-0.491799	0.190882	-2.57646	0.00998179	0.0949571	237411	Zfp938	1.4062
ENSMUSG00000033014	2753.61	-0.3143	0.122024	-2.57571	0.0100033	0.0950677	94093	Trim33	1.24341
ENSMUSG00000020810	661.253	0.406398	0.157787	2.57561	0.0100064	0.0950677	114886	Cygb	1.32537
ENSMUSG00000037499	317.949	0.393953	0.152967	2.57541	0.010012	0.0950677	66208	Nenf	1.31399
ENSMUSG00000028854	2047.15	0.288201	0.111933	2.57478	0.0100305	0.0951838	20544	Slc9a1	1.22112
ENSMUSG00000030213	4031.33	-0.226462	0.0880044	-2.5733	0.0100732	0.0955307	54343	Atf7ip	1.16996
ENSMUSG00000118669	1002.94	0.325494	0.126513	2.57281	0.0100876	0.0956077	11877	Arvcf	1.25309
ENSMUSG00000039607	703.998	-0.310686	0.120777	-2.57239	0.0100999	0.0956657	207181	Rbms3	1.2403
ENSMUSG00000055737	373.8	-0.493705	0.191953	-2.57201	0.0101109	0.0957104	14600	Ghr	1.40806
ENSMUSG00000024942	398.854	0.34937	0.135854	2.57166	0.0101212	0.0957487	12333	Capn1	1.274
ENSMUSG00000037211	167.854	0.5605	0.218078	2.57018	0.0101646	0.096025	24063	Spry1	1.47478
ENSMUSG00000064389	16.4771	-1.45131	0.564711	-2.57001	0.0101695	0.096025	115487609	Gm26446	2.73457
ENSMUSG00000029452	143.841	-0.547187	0.212927	-2.56983	0.0101749	0.096025	77462	Tmem116	1.46123
ENSMUSG00000078619	480.769	0.332552	0.129425	2.56946	0.0101856	0.096025	83796	Smarcd2	1.25924
ENSMUSG00000024294	5862.81	-0.232053	0.0903144	-2.56939	0.0101878	0.096025	225164	Mib1	1.17451
ENSMUSG00000070564	313.246	0.516402	0.200983	2.56938	0.010188	0.096025	243967	Ntn5	1.43038
ENSMUSG00000087819	248.704	0.418309	0.163007	2.5662	0.010282	0.096852	115487522	Gm25117	1.33636
ENSMUSG00000021796	1443.34	-0.296188	0.115442	-2.56568	0.0102973	0.0969363	12166	Bmpr1a	1.2279
ENSMUSG00000024347	265.914	0.407684	0.158938	2.56505	0.0103161	0.097054	74002	Psd2	1.32655
ENSMUSG00000022061	25.5115	1.10547	0.431043	2.56465	0.0103281	0.0971069	18095	Nkx3-1	2.15169
ENSMUSG00000021703	2316.02	0.247669	0.0965912	2.56409	0.0103446	0.0972025	218442	Serinc5	1.18729
ENSMUSG00000070880	3891.15	0.249128	0.0971717	2.56379	0.0103536	0.0972278	14415	Gad1	1.18849
ENSMUSG00000022454	22357.6	0.255362	0.0996226	2.56329	0.0103685	0.0972713	54003	Nell2	1.19364
ENSMUSG00000040697	2783.18	0.243111	0.0948474	2.56318	0.0103719	0.0972713	214063	Dnajc16	1.18354
ENSMUSG00000002413	6857.3	-0.245794	0.0959011	-2.563	0.0103773	0.0972713	109880	Braf	1.18575
ENSMUSG00000030337	1086.93	0.268606	0.104843	2.56198	0.0104077	0.0974157	22317	Vamp1	1.20464
ENSMUSG00000031840	3647.85	0.319799	0.12483	2.56189	0.0104105	0.0974157	19339	Rab3a	1.24816
ENSMUSG00000040713	410.248	0.332385	0.129753	2.56167	0.0104169	0.0974157	433375	Creg1	1.25909
ENSMUSG00000051920	1556.33	-0.348495	0.136044	-2.56163	0.0104181	0.0974157	239405	Rspo2	1.27323
ENSMUSG00000069769	1336.11	-0.272198	0.106313	-2.56036	0.0104565	0.0977149	76626	Msi2	1.20765
ENSMUSG00000060152	412.482	0.396667	0.154941	2.56011	0.0104639	0.0977244	117109	Pop5	1.31646
ENSMUSG00000029769	1009.28	0.395057	0.154344	2.55959	0.0104797	0.0978096	232664	Ccdc136	1.31499
ENSMUSG00000006675	2421.64	0.272125	0.106333	2.55918	0.0104918	0.0978096	74443	P4htm	1.20759
ENSMUSG00000110444	715.632	-0.387398	0.151376	-2.55917	0.0104921	0.0978096	378466	Gm10033	1.30803
ENSMUSG00000030465	10220.9	-0.259196	0.101298	-2.55874	0.0105052	0.0978716	234353	Psd3	1.19681
ENSMUSG00000022905	6026.44	-0.239714	0.0937669	-2.55649	0.0105734	0.0984139	16646	Kpna1	1.18076
ENSMUSG00000024670	40.4552	-0.888992	0.347752	-2.5564	0.0105762	0.0984139	12511	Cd6	1.85188
ENSMUSG00000034342	4038.1	-0.295175	0.115493	-2.55579	0.0105948	0.0985026	12402	Cbl	1.22703
ENSMUSG00000041119	1154.98	-0.40121	0.156989	-2.55566	0.0105986	0.0985026	18585	Pde9a	1.32062
ENSMUSG00000040794	1321.8	0.384773	0.150616	2.55467	0.0106288	0.0987236	67445	C1qtnf4	1.30565
ENSMUSG00000026112	390.427	-0.344111	0.134726	-2.55416	0.0106444	0.0988091	76178	Coa5	1.26937
ENSMUSG00000015961	2702.46	-0.331989	0.130031	-2.55315	0.0106754	0.0990369	11566	Adss	1.25875
ENSMUSG00000037386	7316.09	-0.292483	0.114573	-2.55281	0.0106857	0.0990718	116838	Rims2	1.22475
ENSMUSG00000090356	67.7798	-0.759635	0.297598	-2.55255	0.0106937	0.0990861	66561	Teddm3	1.69306
ENSMUSG00000022811	3684.7	-0.247794	0.0971116	-2.55164	0.0107217	0.0992555	22661	Zfp148	1.18739
ENSMUSG00000022687	744.47	-0.401506	0.157358	-2.55154	0.0107249	0.0992555	117606	Boc	1.32089
ENSMUSG00000045211	395.335	0.354964	0.139161	2.55074	0.0107495	0.099415	213484	Nudt18	1.27895
ENSMUSG00000014786	457.615	0.336736	0.132024	2.55056	0.0107551	0.099415	277973	Slc9a5	1.2629
ENSMUSG00000027544	320.59	0.424124	0.16633	2.5499	0.0107755	0.0995104	18019	Nfatc2	1.34176
ENSMUSG00000022012	4515.64	-0.25542	0.100178	-2.54966	0.0107829	0.0995104	239188	Enox1	1.19368
ENSMUSG00000058897	3629.12	0.305083	0.11966	2.54959	0.0107849	0.0995104	77018	Col25a1	1.23549
ENSMUSG00000038704	68.4693	0.727868	0.285523	2.54924	0.0107957	0.0995142	68352	Aspdh	1.65619
ENSMUSG00000005907	1811.11	-0.270408	0.106081	-2.54908	0.0108008	0.0995142	71382	Pex1	1.20615
ENSMUSG00000000600	5797.51	-0.26836	0.105283	-2.54895	0.0108048	0.0995142	79264	Krit1	1.20444
ENSMUSG00000067786	2021.61	0.373038	0.146373	2.54854	0.0108174	0.0995418	18111	Nnat	1.29508
ENSMUSG00000052544	1634.72	-0.255308	0.100182	-2.54843	0.0108207	0.0995418	20447	St6galnac3	1.19359
ENSMUSG00000048537	699.221	0.341804	0.134159	2.54776	0.0108418	0.0996758	102693	Phldb1	1.26734
ENSMUSG00000029119	803.919	0.302677	0.118818	2.5474	0.0108529	0.0997184	17160	Man2b2	1.23343
ENSMUSG00000017412	4013.47	-0.34625	0.135973	-2.54646	0.0108822	0.0999127	12298	Cacnb4	1.27125
ENSMUSG00000010663	2084.27	0.273668	0.107477	2.5463	0.0108871	0.0999127	76267	Fads1	1.20888
ENSMUSG00000039849	834.163	0.386589	0.151837	2.54608	0.0108941	0.0999171	228866	Pcif1	1.3073
ENSMUSG00000020413	270.339	0.395355	0.155294	2.54584	0.0109014	0.0999238	15574	Hus1	1.31527
ENSMUSG00000078490	628.686	-0.31693	0.124534	-2.54494	0.0109297	0.10008	544678	Cfap74	1.24568
ENSMUSG00000036278	60.7003	0.744396	0.292507	2.54488	0.0109314	0.10008	107227	Macrod1	1.67527
ENSMUSG00000052387	4437.63	0.277681	0.109157	2.54386	0.0109634	0.100281	226025	Trpm3	1.21224
ENSMUSG00000052485	25.2388	1.17329	0.461276	2.54357	0.0109726	0.100281	380863	Tmem171	2.25525
ENSMUSG00000003382	1487.67	-0.270797	0.106471	-2.54339	0.0109782	0.100281	27049	Etv3	1.20647
ENSMUSG00000005566	2126.52	0.250062	0.0983199	2.54335	0.0109796	0.100281	21849	Trim28	1.18926
ENSMUSG00000030231	6370.62	-0.22832	0.0897835	-2.54301	0.0109902	0.100313	109135	Plekha5	1.17147
ENSMUSG00000031093	1188.37	0.384047	0.151034	2.54279	0.0109973	0.100313	75974	Dock11	1.305
ENSMUSG00000008305	2700.16	-0.321652	0.126505	-2.54261	0.0110027	0.100313	21885	Tle1	1.24976
ENSMUSG00000026634	1985.4	-0.24935	0.0981098	-2.54154	0.0110365	0.100561	52477	Angel2	1.18867
ENSMUSG00000030877	56.4937	0.742754	0.292274	2.54129	0.0110443	0.100572	74466	Mfsd13b	1.67337
ENSMUSG00000044026	122.917	-0.560108	0.22045	-2.54075	0.0110614	0.100669	240660	Slc35g1	1.47438
ENSMUSG00000045102	50.4217	-0.76432	0.301	-2.53927	0.0111086	0.101038	272158	Poln	1.69857
ENSMUSG00000064823	24.7854	-1.51725	0.597719	-2.53839	0.0111363	0.101217	80828	Snord82	2.86244
ENSMUSG00000025357	308.532	0.451611	0.177929	2.53816	0.0111438	0.101217	13139	Dgka	1.36757
ENSMUSG00000063230	11.9076	-1.69219	0.666748	-2.53798	0.0111495	0.101217	258956	Or13a22	3.23147
ENSMUSG00000021743	1221.49	-0.317955	0.125295	-2.53766	0.0111597	0.101217	54713	Fezf2	1.24656
ENSMUSG00000056553	11310.2	0.262739	0.103538	2.53761	0.0111613	0.101217	19276	Ptprn2	1.19975
ENSMUSG00000059423	793.475	-0.40135	0.158175	-2.53738	0.0111685	0.101223	242747	Zfp933	1.32074
ENSMUSG00000030275	12743.9	-0.292324	0.115256	-2.53631	0.0112026	0.101472	75320	Etnk1	1.22461
ENSMUSG00000001435	50.0276	0.843095	0.33248	2.53578	0.0112197	0.101558	12822	Col18a1	1.79389
ENSMUSG00000086682	24.1282	1.17237	0.462364	2.5356	0.0112254	0.101558	100502734	Gm16023	2.25382
ENSMUSG00000023852	2271.52	-0.255704	0.100919	-2.53375	0.0112851	0.102038	12648	Chd1	1.19392
ENSMUSG00000065612	49.4997	-0.778671	0.307433	-2.53282	0.0113151	0.102249	387169	Mir151	1.71555
ENSMUSG00000078907	57.9111	-0.83355	0.329231	-2.53181	0.0113474	0.102481	545136	Fam186b	1.78207
ENSMUSG00000039671	5201.65	-0.263434	0.104058	-2.5316	0.0113543	0.102483	228880	Zmynd8	1.20033
ENSMUSG00000075254	636.657	-0.386895	0.152846	-2.53128	0.0113646	0.102515	77446	Heg1	1.30758
ENSMUSG00000026849	689.955	0.366146	0.144701	2.53036	0.0113944	0.102724	30931	Tor1a	1.2889
ENSMUSG00000023883	1180.81	-0.323506	0.127923	-2.52891	0.0114419	0.102938	72057	Phf10	1.25137
ENSMUSG00000022438	142.711	0.564309	0.223147	2.52887	0.0114432	0.102938	170736	Parvb	1.47868
ENSMUSG00000032586	2047.06	-0.398556	0.157613	-2.5287	0.0114487	0.102938	22036	Traip	1.31819
ENSMUSG00000034762	48.1041	0.977476	0.38658	2.52852	0.0114544	0.102938	230587	Glis1	1.96902
ENSMUSG00000025323	1427.17	-0.282578	0.111764	-2.52835	0.01146	0.102938	20688	Sp4	1.21637
ENSMUSG00000023004	1376.29	0.278623	0.110206	2.5282	0.011465	0.102938	22143	Tuba1b	1.21304
ENSMUSG00000027573	544.651	0.319786	0.126488	2.52819	0.0114651	0.102938	76425	Gid8	1.24815
ENSMUSG00000030513	98.9016	0.570239	0.225609	2.52756	0.0114859	0.103064	18553	Pcsk6	1.48477
ENSMUSG00000048616	107.011	0.583663	0.230967	2.52704	0.0115028	0.103111	18121	Nog	1.49865
ENSMUSG00000028104	295.575	0.372794	0.147525	2.52699	0.0115045	0.103111	69870	Polr3gl	1.29486
ENSMUSG00000071533	874.772	-0.289241	0.114524	-2.52559	0.0115505	0.10343	76302	Pcnp	1.222
ENSMUSG00000039126	2062.45	0.313288	0.12405	2.52549	0.0115537	0.10343	353211	Prune2	1.24254
ENSMUSG00000043843	680.518	0.442943	0.175404	2.52527	0.0115609	0.103434	330485	Tmem145	1.35937
ENSMUSG00000036103	49.6299	0.850369	0.336804	2.52482	0.0115757	0.103477	140792	Colec12	1.80296
ENSMUSG00000086022	257.259	-0.577765	0.228843	-2.52472	0.0115792	0.103477	209550	Rad51ap2	1.49253
ENSMUSG00000031398	1589.62	0.285919	0.11329	2.52377	0.0116102	0.103694	18846	Plxna3	1.21919
ENSMUSG00000026650	27.06	1.10528	0.438211	2.52227	0.0116602	0.104079	104362	Meig1	2.15141
ENSMUSG00000031290	941.387	-0.4073	0.1615	-2.52197	0.0116698	0.104105	210297	Lrch2	1.3262
ENSMUSG00000029073	255.716	0.413588	0.164015	2.52165	0.0116807	0.104142	79554	Cptp	1.33199
ENSMUSG00000027810	820.232	-0.273788	0.108587	-2.52137	0.0116898	0.104162	229317	Eif2a	1.20898
ENSMUSG00000035199	1776.88	0.36949	0.146576	2.52081	0.0117085	0.104268	65106	Arl6ip5	1.2919
ENSMUSG00000022375	157.077	-0.535393	0.212453	-2.52005	0.0117337	0.104432	54562	Dnaaf11	1.44934
ENSMUSG00000054723	235.932	0.522913	0.207534	2.51965	0.0117472	0.104491	106639	Vmac	1.43685
ENSMUSG00000028248	12065.1	-0.264286	0.104903	-2.51934	0.0117576	0.104523	66625	Pnisr	1.20104
ENSMUSG00000066197	55.4233	0.858133	0.340651	2.5191	0.0117655	0.104533	209776	Gpr139	1.81269
ENSMUSG00000036131	124.47	0.622375	0.247165	2.51806	0.0118004	0.104782	385354	Frmd7	1.53941
ENSMUSG00000064115	6163.72	-0.417503	0.165903	-2.51654	0.0118513	0.105115	239857	Cadm2	1.33561
ENSMUSG00000058743	37.9588	-0.882901	0.35084	-2.51653	0.0118516	0.105115	211480	Kcnj14	1.84408
ENSMUSG00000035067	1506.79	-0.276928	0.110099	-2.51527	0.0118942	0.105432	219149	Xkr6	1.21161
ENSMUSG00000038174	4175.87	-0.288965	0.114932	-2.51423	0.0119291	0.10568	213056	Hycc2	1.22176
ENSMUSG00000026113	7251.84	-0.209303	0.0833077	-2.51241	0.0119909	0.106167	269180	Inpp4a	1.15613
ENSMUSG00000028572	9143.15	-0.362788	0.144447	-2.51156	0.0120198	0.106361	77963	Hook1	1.28591
ENSMUSG00000023923	1327.47	-0.287774	0.114597	-2.51119	0.0120326	0.106412	72238	Tbc1d5	1.22076
ENSMUSG00000037049	2408.74	0.306097	0.121903	2.51099	0.0120394	0.106412	20597	Smpd1	1.23636
ENSMUSG00000036180	522.68	0.355474	0.141586	2.51065	0.0120508	0.106451	234366	Gatad2a	1.27941
ENSMUSG00000060568	765.131	-0.306248	0.122016	-2.50989	0.0120768	0.106611	226610	Fam78b	1.23649
ENSMUSG00000025626	734.916	-0.365918	0.1458	-2.50972	0.0120829	0.106611	70998	Phf6	1.2887
ENSMUSG00000030986	1061.3	0.261743	0.104345	2.50844	0.0121265	0.106935	101437	Dhx32	1.19893
ENSMUSG00000035355	336.244	-0.635438	0.253362	-2.50802	0.0121409	0.107	380728	Kcnh4	1.55341
ENSMUSG00000038776	372.627	-0.418453	0.166867	-2.5077	0.0121518	0.107016	13849	Ephx1	1.33649
ENSMUSG00000027287	617.666	-0.378915	0.151117	-2.50743	0.0121614	0.107016	20619	Snap23	1.30036
ENSMUSG00000094441	1521.53	-0.350876	0.139939	-2.50735	0.012164	0.107016	77652	Zfp955a	1.27534
ENSMUSG00000025647	603.836	-0.312871	0.124791	-2.50716	0.0121706	0.107016	66940	Shisa5	1.24218
ENSMUSG00000048550	1239.97	-0.286536	0.114332	-2.50617	0.0122046	0.10724	208967	Thnsl1	1.21971
ENSMUSG00000024411	451.178	-0.331333	0.132231	-2.50572	0.0122203	0.10724	11829	Aqp4	1.25818
ENSMUSG00000026491	5644.76	-0.245699	0.0980579	-2.50565	0.0122226	0.10724	226747	Ahctf1	1.18567
ENSMUSG00000020282	298.597	0.422439	0.168597	2.50561	0.012224	0.10724	13650	Rhbdf1	1.34019
ENSMUSG00000060703	50.259	0.784103	0.313027	2.5049	0.0122484	0.107393	66205	Cd302	1.72202
ENSMUSG00000041921	1334.3	0.306372	0.122361	2.50385	0.0122852	0.107613	66559	Metap1d	1.23659
ENSMUSG00000055567	29036	-0.209381	0.0836259	-2.50378	0.0122876	0.107613	329178	Unc80	1.15619
ENSMUSG00000036599	421.445	0.409029	0.163395	2.50332	0.0123034	0.107688	59031	Chst12	1.32779
ENSMUSG00000065434	81.1628	-0.657207	0.262555	-2.50313	0.0123102	0.107688	723902	Mir7-1	1.57703
ENSMUSG00000072774	115.398	-0.577465	0.23072	-2.50288	0.0123187	0.107701	626391	Zfp951	1.49223
ENSMUSG00000085811	234.826	-0.436709	0.174571	-2.50162	0.0123626	0.108023	629945	Cep112it	1.35351
ENSMUSG00000059498	25.0092	-1.11901	0.447368	-2.50131	0.0123735	0.108057	14131	Fcgr3	2.17197
ENSMUSG00000001056	147.526	0.504182	0.201647	2.50032	0.012408	0.108251	52530	Nhp2	1.41832
ENSMUSG00000004558	941.057	0.391849	0.156723	2.50027	0.0124098	0.108251	29811	Ndrg2	1.31207
ENSMUSG00000036896	50.0782	-0.858619	0.343534	-2.49937	0.0124414	0.108442	12262	C1qc	1.8133
ENSMUSG00000066952	115.554	0.538488	0.215461	2.49924	0.0124459	0.108442	231646	Myo1h	1.45245
ENSMUSG00000037493	159.139	0.454638	0.181956	2.49862	0.0124679	0.108572	56506	Cib2	1.37044
ENSMUSG00000051674	2051.24	-0.261659	0.104762	-2.49765	0.012502	0.108807	100737	Dcun1d4	1.19886
ENSMUSG00000031652	1635.79	-0.250791	0.100509	-2.49521	0.0125883	0.10945	80750	N4bp1	1.18986
ENSMUSG00000026203	497.417	0.31926	0.127952	2.49516	0.0125902	0.10945	56812	Dnajb2	1.24769
ENSMUSG00000038838	569.393	0.311249	0.124778	2.49441	0.0126165	0.109612	68915	Vars2	1.24078
ENSMUSG00000069727	343.153	-0.544886	0.218459	-2.49423	0.012623	0.109612	434179	Zfp975	1.45891
ENSMUSG00000020362	1446.07	-0.2984	0.119668	-2.49357	0.0126466	0.109754	104625	Cnot6	1.22978
ENSMUSG00000020475	70.8143	0.762329	0.305762	2.49321	0.0126595	0.10977	56012	Pgam2	1.69623
ENSMUSG00000027189	3345.42	-0.22979	0.0921697	-2.49312	0.0126627	0.10977	80985	Trim44	1.17266
ENSMUSG00000020128	2285.16	-0.331442	0.132957	-2.49285	0.0126721	0.109789	245944	Vps54	1.25827
ENSMUSG00000053334	383.267	0.36399	0.146048	2.49227	0.012693	0.109908	231630	Ficd	1.28698
ENSMUSG00000042390	6329.39	-0.234248	0.0940033	-2.49191	0.0127059	0.109954	229542	Gatad2b	1.17629
ENSMUSG00000079499	884.167	0.27541	0.11053	2.49172	0.0127126	0.109954	76220	6530402F18Rik	1.21034
ENSMUSG00000090213	350.773	0.396685	0.159226	2.49134	0.0127264	0.110011	407243	Peds1	1.31648
ENSMUSG00000032338	101.102	0.603261	0.242163	2.49114	0.0127335	0.110011	330953	Hcn4	1.51915
ENSMUSG00000084957	657.356	-0.346253	0.139116	-2.48896	0.0128117	0.110624	100503572	Bbip1	1.27125
ENSMUSG00000037795	867.754	0.304962	0.122547	2.48853	0.0128271	0.110694	333789	N4bp2	1.23539
ENSMUSG00000030682	1602.64	0.308334	0.123947	2.48763	0.0128599	0.110886	52858	Cdipt	1.23828
ENSMUSG00000003279	18184	-0.206208	0.082897	-2.48752	0.0128638	0.110886	224997	Dlgap1	1.15365
ENSMUSG00000041961	741.65	0.296498	0.119205	2.48731	0.0128714	0.11089	407821	Znrf3	1.22816
ENSMUSG00000077851	22.5365	-1.28362	0.516138	-2.48698	0.0128834	0.110931	100124458	Mir876	2.4345
ENSMUSG00000001666	17.6421	1.41064	0.567259	2.48677	0.0128908	0.110931	13202	Ddt	2.65856
ENSMUSG00000028896	185.488	0.477803	0.192192	2.48607	0.0129162	0.111088	100088	Rcc1	1.39262
ENSMUSG00000025474	1468.77	0.245904	0.0989243	2.48577	0.012927	0.111118	74237	Tubgcp2	1.18584
ENSMUSG00000067365	568.597	-0.304656	0.122618	-2.48459	0.0129702	0.11132	66309	Tmem128	1.23512
ENSMUSG00000026721	8966.92	-0.255619	0.102895	-2.48427	0.0129816	0.11132	29809	Rabgap1l	1.19385
ENSMUSG00000045382	67.0322	0.750136	0.30196	2.48422	0.0129835	0.11132	12767	Cxcr4	1.68195
ENSMUSG00000061273	448.491	-0.341477	0.137461	-2.48418	0.0129851	0.11132	236792	Mmgt1	1.26705
ENSMUSG00000029657	4335.18	-0.24991	0.100602	-2.48413	0.0129867	0.11132	15505	Hsph1	1.18913
ENSMUSG00000062054	139.853	0.564881	0.227509	2.4829	0.0130319	0.111644	67732	Iah1	1.47927
ENSMUSG00000042104	7383.41	-0.411563	0.16578	-2.48259	0.0130429	0.111677	66435	Uggt2	1.33013
ENSMUSG00000032553	661.47	0.284103	0.11447	2.4819	0.0130683	0.111781	20818	Srprb	1.21765
ENSMUSG00000055480	1110.49	-0.437837	0.176415	-2.48187	0.0130697	0.111781	238690	Zfp458	1.35457
ENSMUSG00000047777	361.205	-0.425206	0.171478	-2.47965	0.0131511	0.112414	230936	Phf13	1.34276
ENSMUSG00000019960	1004.99	-0.424678	0.171291	-2.47928	0.0131647	0.112468	67603	Dusp6	1.34227
ENSMUSG00000022552	855.19	0.278759	0.112506	2.47772	0.0132226	0.1129	106025	Sharpin	1.21315
ENSMUSG00000021756	1633.88	0.296667	0.119756	2.47727	0.0132392	0.112979	16195	Il6st	1.2283
ENSMUSG00000033740	1403.2	0.408424	0.164916	2.47655	0.0132659	0.113144	240690	St18	1.32723
ENSMUSG00000026687	400.798	0.337952	0.136495	2.47594	0.0132887	0.113275	56752	Aldh9a1	1.26396
ENSMUSG00000036306	1719.51	-0.257054	0.103838	-2.47554	0.0133036	0.11334	211134	Lzts1	1.19504
ENSMUSG00000037465	762.789	-0.385136	0.155602	-2.47513	0.0133188	0.113406	21847	Klf10	1.30598
ENSMUSG00000031708	4295.27	0.252615	0.102076	2.47478	0.0133318	0.113454	106529	Tecr	1.19136
ENSMUSG00000053062	132.158	-0.529564	0.214002	-2.47458	0.0133393	0.113455	67374	Jam2	1.44349
ENSMUSG00000034021	4520.36	-0.252553	0.102139	-2.47264	0.0134121	0.11401	100710	Pds5b	1.19131
ENSMUSG00000047213	3339.8	-0.257646	0.104236	-2.47176	0.0134448	0.114225	229096	Ythdf3	1.19553
ENSMUSG00000035545	8271.94	0.212794	0.0860973	2.47156	0.0134526	0.114228	232798	Leng8	1.15893
ENSMUSG00000041471	366.419	-0.356549	0.144295	-2.47098	0.0134744	0.11435	75698	Shld2	1.28036
ENSMUSG00000032245	201.533	0.428521	0.173448	2.4706	0.0134886	0.114407	76524	Cln6	1.34585
ENSMUSG00000050122	373.178	-0.443026	0.179335	-2.47039	0.0134966	0.114411	70853	Vwa3b	1.35945
ENSMUSG00000052572	17607	-0.236643	0.0958076	-2.46998	0.0135121	0.11448	23859	Dlg2	1.17825
ENSMUSG00000080316	1692.83	-0.338611	0.137118	-2.46949	0.0135307	0.114574	75202	Spaca6	1.26454
ENSMUSG00000028971	82.9862	-0.688233	0.278942	-2.46729	0.0136138	0.115214	12854	Cort	1.61131
ENSMUSG00000005087	203.415	0.721115	0.292379	2.46637	0.0136491	0.115411	12505	Cd44	1.64846
ENSMUSG00000022371	85.8764	0.635074	0.257518	2.46614	0.0136579	0.115411	12818	Col14a1	1.55302
ENSMUSG00000019832	25.4665	1.07879	0.437449	2.46609	0.0136597	0.115411	67844	Rab32	2.11226
ENSMUSG00000052151	16.6779	1.30637	0.529942	2.46512	0.0136966	0.115659	50784	Plpp2	2.47319
ENSMUSG00000016181	1215.5	-0.256935	0.104292	-2.46362	0.0137542	0.116074	215193	Utp25	1.19494
ENSMUSG00000037492	2243.7	-0.261493	0.106154	-2.46333	0.0137654	0.116074	320158	Zmat4	1.19872
ENSMUSG00000028901	730.949	-0.276196	0.112127	-2.46325	0.0137684	0.116074	56809	Gmeb1	1.211
ENSMUSG00000018995	1030.23	-0.285076	0.115765	-2.46253	0.013796	0.116243	244141	Nars2	1.21847
ENSMUSG00000020260	792.26	0.286164	0.116268	2.46123	0.0138461	0.116601	80294	Pofut2	1.21939
ENSMUSG00000049287	152.235	0.488819	0.19865	2.4607	0.0138666	0.11671	216792	Iba57	1.4033
ENSMUSG00000031428	5008.81	0.21947	0.0892153	2.46001	0.0138934	0.116871	66995	Zcchc18	1.16431
ENSMUSG00000045751	162.87	-0.53248	0.21648	-2.45971	0.0139048	0.116903	212377	Mms22l	1.44641
ENSMUSG00000027176	881.061	-0.278526	0.113332	-2.45762	0.0139862	0.117522	228410	Cstf3	1.21295
ENSMUSG00000029787	1855.17	-0.254593	0.103626	-2.45683	0.0140169	0.117716	78937	Avl9	1.193
ENSMUSG00000001100	973.181	0.291377	0.11861	2.45659	0.0140261	0.117729	67811	Poldip2	1.22381
ENSMUSG00000087479	697.448	-0.299911	0.122113	-2.45602	0.0140485	0.117852	102635192	Gm16835	1.23107
ENSMUSG00000023266	241.23	0.387169	0.157688	2.45528	0.0140774	0.11803	107971	Frs3	1.30782
ENSMUSG00000028351	7824.53	-0.260096	0.105989	-2.454	0.0141277	0.118345	56710	Brinp1	1.19756
ENSMUSG00000032017	3216.22	0.272563	0.111072	2.45393	0.0141304	0.118345	110637	Grik4	1.20795
ENSMUSG00000029089	1029.71	-0.285593	0.116395	-2.45364	0.0141417	0.118375	66768	Pacrgl	1.21891
ENSMUSG00000003992	3147.12	-0.267188	0.108912	-2.45324	0.0141575	0.118413	66970	Ssbp2	1.20346
ENSMUSG00000024937	277.549	-0.408157	0.166382	-2.45314	0.0141617	0.118413	114601	Ehbp1l1	1.32699
ENSMUSG00000006800	4603.89	-0.300482	0.12255	-2.45191	0.0142101	0.118732	72043	Sulf2	1.23156
ENSMUSG00000006941	656.873	0.299301	0.122075	2.45178	0.0142153	0.118732	68969	Eif1b	1.23055
ENSMUSG00000027737	179.478	-0.44147	0.18013	-2.45085	0.014252	0.118974	26570	Slc7a11	1.35799
ENSMUSG00000071302	858.775	-0.394406	0.160957	-2.45038	0.0142705	0.119022	72139	2610044O15Rik8	1.3144
ENSMUSG00000026322	1787.05	-0.31247	0.127523	-2.45031	0.0142733	0.119022	15562	Htr4	1.24183
ENSMUSG00000074971	35.8415	0.867142	0.353948	2.44992	0.014289	0.119088	67606	Fibin	1.82405
ENSMUSG00000025986	5303.67	-0.333591	0.136201	-2.44926	0.0143152	0.119241	227059	Slc39a10	1.26015
ENSMUSG00000032312	419.758	0.323256	0.13201	2.44872	0.0143364	0.119353	12988	Csk	1.25115
ENSMUSG00000031955	979.858	0.347823	0.142073	2.4482	0.0143573	0.119462	12927	Bcar1	1.27264
ENSMUSG00000022338	1354.08	-0.276103	0.112854	-2.44655	0.0144231	0.119945	223527	Eny2	1.21092
ENSMUSG00000050822	574.823	0.483596	0.197689	2.44624	0.0144355	0.119956	243328	Slc29a4	1.39822
ENSMUSG00000050002	274.912	-0.409434	0.167382	-2.4461	0.0144411	0.119956	75731	Idnk	1.32816
ENSMUSG00000030089	58.7238	0.704612	0.288075	2.44593	0.0144479	0.119956	71699	Slc41a3	1.62971
ENSMUSG00000034112	46.6318	0.801219	0.327605	2.44569	0.0144576	0.119971	69047	Atp2c2	1.74257
ENSMUSG00000010047	249.089	0.437499	0.178939	2.44496	0.0144867	0.120073	15587	Hyal2	1.35425
ENSMUSG00000021747	230.9	-0.433115	0.177153	-2.44486	0.0144907	0.120073	74430	Cfap20dc	1.35015
ENSMUSG00000087177	2821.71	-0.26707	0.10924	-2.4448	0.0144933	0.120073	327744	E130307A14Rik	1.20336
ENSMUSG00000035431	752.434	0.303126	0.124003	2.44452	0.0145047	0.120102	20605	Sstr1	1.23382
ENSMUSG00000042500	1040.33	-0.277298	0.113459	-2.44403	0.0145241	0.120198	76850	Ago4	1.21192
ENSMUSG00000022994	2055.9	0.26307	0.107655	2.44364	0.0145399	0.120215	11512	Adcy6	1.20003
ENSMUSG00000050132	884.134	0.274853	0.112489	2.44337	0.0145507	0.120215	237868	Sarm1	1.20987
ENSMUSG00000007570	330.36	0.390235	0.159717	2.44329	0.0145541	0.120215	72775	Fance	1.31061
ENSMUSG00000032355	1329.6	-0.447785	0.183278	-2.44321	0.0145575	0.120215	69642	Mlip	1.36394
ENSMUSG00000028048	1225.16	-0.247429	0.101306	-2.44241	0.0145898	0.120417	14466	Gba	1.18709
ENSMUSG00000037742	7842.56	0.26888	0.110164	2.44073	0.0146576	0.120814	13627	Eef1a1	1.20487
ENSMUSG00000039037	6412.08	0.232132	0.0951078	2.44073	0.0146578	0.120814	26938	St6galnac5	1.17457
ENSMUSG00000020150	59.056	0.763412	0.312812	2.44048	0.0146678	0.120814	14431	Gamt	1.6975
ENSMUSG00000042524	422.042	0.412466	0.169013	2.44044	0.0146694	0.120814	223697	Sun2	1.33096
ENSMUSG00000058546	443.81	0.360394	0.147691	2.44018	0.0146798	0.120835	268449	Rpl23a	1.28378
ENSMUSG00000033863	2441.71	-0.274534	0.112539	-2.43946	0.0147091	0.121011	16601	Klf9	1.2096
ENSMUSG00000028672	351.802	0.341944	0.140214	2.43872	0.0147392	0.121151	15356	Hmgcl	1.26746
ENSMUSG00000073434	927.021	-0.346965	0.142277	-2.43866	0.0147419	0.121151	106618	Wdr90	1.27188
ENSMUSG00000064956	21.9439	-1.25942	0.516481	-2.43846	0.0147498	0.121151	115485685	Gm24918	2.39399
ENSMUSG00000023939	89.203	0.569862	0.233898	2.43637	0.0148357	0.121736	68463	Mrpl14	1.48438
ENSMUSG00000026885	1094.09	-0.265249	0.108872	-2.43634	0.0148369	0.121736	74410	Ttll11	1.20184
ENSMUSG00000043631	180.192	0.514787	0.21135	2.43571	0.0148626	0.121882	407800	Ecm2	1.42878
ENSMUSG00000065089	118.338	-0.540243	0.221913	-2.43448	0.014913	0.122216	115487044	Gm26493	1.45422
ENSMUSG00000094819	24.328	-1.1254	0.462304	-2.43433	0.0149193	0.122216	258962	Or13a20	2.18162
ENSMUSG00000056091	2539.27	-0.240396	0.098769	-2.43392	0.0149362	0.122289	20454	St3gal5	1.18132
ENSMUSG00000032463	573.786	0.339702	0.13959	2.43357	0.0149507	0.122342	23873	Faim	1.2655
ENSMUSG00000049148	468.91	0.422568	0.17367	2.43317	0.0149673	0.122412	239318	Plcxd3	1.34031
ENSMUSG00000078307	3326.71	-0.333088	0.136955	-2.43211	0.0150113	0.122661	330941	AI593442	1.25971
ENSMUSG00000030091	2356.29	0.248244	0.102072	2.43205	0.0150137	0.122661	54563	Nup210	1.18776
ENSMUSG00000026014	4272.83	-0.302352	0.124336	-2.43172	0.0150271	0.122706	77300	Raph1	1.23315
ENSMUSG00000059474	2439.69	-0.27325	0.112378	-2.43152	0.0150355	0.122708	103537	Mbtd1	1.20853
ENSMUSG00000018750	2276.3	0.267894	0.110196	2.43107	0.0150544	0.122797	75580	Zbtb4	1.20405
ENSMUSG00000033033	264.255	-0.392516	0.161528	-2.43002	0.015098	0.123072	72691	Calhm2	1.31268
ENSMUSG00000037089	446.5	0.390776	0.160822	2.42987	0.0151041	0.123072	73836	Slc35b2	1.3111
ENSMUSG00000004626	1081.36	-0.3021	0.124352	-2.4294	0.015124	0.123124	20911	Stxbp2	1.23294
ENSMUSG00000040136	1466.27	0.422112	0.173756	2.42934	0.0151265	0.123124	20927	Abcc8	1.33989
ENSMUSG00000103442	69.0263	0.720837	0.296772	2.42892	0.0151438	0.123199	116731	Pcdha1	1.64814
ENSMUSG00000015222	26348.5	-0.244167	0.100562	-2.42803	0.0151811	0.123437	17756	Map2	1.18441
ENSMUSG00000056938	581.13	0.329544	0.135749	2.4276	0.015199	0.123517	67131	Acbd4	1.25662
ENSMUSG00000031934	503.797	0.344009	0.141781	2.42634	0.0152518	0.12386	55991	Panx1	1.26928
ENSMUSG00000050711	4175.02	0.267468	0.110241	2.42621	0.0152574	0.12386	20254	Scg2	1.20369
ENSMUSG00000037224	1945.66	0.239102	0.0985615	2.42592	0.0152698	0.123895	231125	Zfyve28	1.18026
ENSMUSG00000053641	4693.73	-0.265471	0.109448	-2.42555	0.0152852	0.123952	102442	Dennd4a	1.20203
ENSMUSG00000022434	642.319	0.29042	0.119743	2.42537	0.015293	0.123952	73225	Fam118a	1.223
ENSMUSG00000073563	2483.66	-0.250295	0.10329	-2.42322	0.0153834	0.12462	70425	Csnk1g3	1.18945
ENSMUSG00000021112	746.915	-0.310348	0.12809	-2.42289	0.0153976	0.124669	56217	Pals1	1.24001
ENSMUSG00000041945	221.524	0.401127	0.165619	2.42199	0.0154356	0.124844	211798	Mfsd9	1.32054
ENSMUSG00000053205	713.123	-0.327903	0.135393	-2.42186	0.0154414	0.124844	56291	Styx	1.25519
ENSMUSG00000048701	1439.25	-0.25059	0.103472	-2.4218	0.0154437	0.124844	76551	Ccdc6	1.18969
ENSMUSG00000031392	943.96	0.275553	0.113828	2.42079	0.0154868	0.125126	16179	Irak1	1.21046
ENSMUSG00000031770	985.968	0.25599	0.105759	2.42051	0.0154989	0.125158	64209	Herpud1	1.19415
ENSMUSG00000025981	368.436	-0.35097	0.145065	-2.4194	0.0155461	0.125473	67876	Coq10b	1.27542
ENSMUSG00000038485	2519.7	-0.225727	0.0933069	-2.41919	0.0155551	0.12548	192157	Socs7	1.16937
ENSMUSG00000039097	16.0904	1.37462	0.56845	2.41819	0.0155979	0.125759	19773	Rln1	2.593
ENSMUSG00000067942	1360.23	-0.335636	0.138852	-2.41722	0.0156397	0.12603	224585	Zfp160	1.26193
ENSMUSG00000038028	430.677	0.319599	0.132237	2.41688	0.0156544	0.126082	319801	Tigar	1.24798
ENSMUSG00000030852	2093.57	0.291775	0.120808	2.41519	0.0157269	0.126599	57752	Tacc2	1.22415
ENSMUSG00000025870	310.495	0.376769	0.156029	2.41473	0.0157467	0.126693	56795	Arl10	1.29843
ENSMUSG00000021486	613.808	0.340063	0.140865	2.41411	0.0157739	0.126844	66494	Prelid1	1.26581
ENSMUSG00000035236	4926.41	-0.277191	0.114843	-2.41365	0.0157938	0.126938	320271	Scai	1.21183
ENSMUSG00000030223	1739.19	0.30834	0.127766	2.41333	0.0158076	0.126982	19277	Ptpro	1.23828
ENSMUSG00000073940	22.0206	1.19196	0.494043	2.41267	0.015836	0.127144	101488143	Hbb-bt	2.28464
ENSMUSG00000028358	495.427	-0.370322	0.153505	-2.41244	0.015846	0.127158	72701	Zfp618	1.29264
ENSMUSG00000061894	514.429	-0.312336	0.129499	-2.41189	0.0158702	0.127285	269585	Zscan20	1.24172
ENSMUSG00000046794	19.3696	1.43167	0.593682	2.41151	0.0158866	0.12735	244416	Ppp1r3b	2.69759
ENSMUSG00000060376	297.821	0.379176	0.157303	2.41047	0.0159318	0.127512	12039	Bckdha	1.3006
ENSMUSG00000092060	990.001	-0.300544	0.124683	-2.41047	0.0159319	0.127512	666938	Bend4	1.23161
ENSMUSG00000040746	1280.49	0.282596	0.117239	2.41043	0.0159336	0.127512	70510	Rnf167	1.21638
ENSMUSG00000098651	12.1043	-1.65376	0.686126	-2.41029	0.01594	0.127512	102465604	Mir6999	3.14653
ENSMUSG00000115987	560.718	0.308309	0.127946	2.40968	0.0159665	0.127657	66914	Vps28	1.23826
ENSMUSG00000112918	59.6637	-0.695391	0.288622	-2.40935	0.0159809	0.127686	100416457	Gm18120	1.61932
ENSMUSG00000046667	810.329	-0.280454	0.116421	-2.40895	0.0159983	0.127686	72397	Rbm12b1	1.21458
ENSMUSG00000058748	338.526	-0.410978	0.170616	-2.40879	0.0160056	0.127686	233987	Zfp958	1.32959
ENSMUSG00000008668	704.358	0.323215	0.134186	2.4087	0.0160094	0.127686	20084	Rps18	1.25112
ENSMUSG00000036904	171.414	0.568767	0.236146	2.40854	0.0160165	0.127686	14370	Fzd8	1.48326
ENSMUSG00000050965	5461.16	0.254692	0.105749	2.40846	0.0160201	0.127686	18750	Prkca	1.19308
ENSMUSG00000061533	202.673	-0.45331	0.188277	-2.40767	0.0160546	0.127895	75216	Cep128	1.36918
ENSMUSG00000028179	22.7077	1.1571	0.480792	2.40666	0.0160992	0.128183	107869	Cth	2.23009
ENSMUSG00000024726	411.3	-0.39756	0.165243	-2.40591	0.0161322	0.12838	67383	Carnmt1	1.31728
ENSMUSG00000035273	20.0365	-1.21549	0.505277	-2.40559	0.0161465	0.128427	15442	Hpse	2.32219
ENSMUSG00000036114	123.92	0.573659	0.238677	2.4035	0.0162392	0.129097	69961	Rpp25l	1.48829
ENSMUSG00000063445	102.385	0.528194	0.219852	2.40249	0.0162837	0.129384	67824	Nmral1	1.44212
ENSMUSG00000100002	118.352	-0.512055	0.213252	-2.40117	0.0163427	0.129785	102631685	Gm29642	1.42608
ENSMUSG00000024534	191.316	0.478932	0.199526	2.40035	0.0163793	0.129948	67847	Sncaip	1.39371
ENSMUSG00000058488	563.43	0.427684	0.178192	2.40013	0.0163893	0.129948	16591	Kl	1.34507
ENSMUSG00000038039	2231.21	-0.29484	0.122847	-2.40005	0.0163927	0.129948	70297	Gcc2	1.22675
ENSMUSG00000110605	305.217	-0.419406	0.174756	-2.39996	0.016397	0.129948	102635552	Gm32856	1.33738
ENSMUSG00000050471	704.777	-0.333587	0.139054	-2.39898	0.0164408	0.130227	109229	Fam118b	1.26014
ENSMUSG00000108077	309.667	-0.449621	0.187516	-2.39777	0.0164951	0.130383	70753	6330415B21Rik	1.36568
ENSMUSG00000000355	456.607	-0.345415	0.144068	-2.39759	0.0165035	0.130383	68995	Mcts1	1.27052
ENSMUSG00000049225	1347.47	-0.299326	0.124848	-2.39752	0.0165066	0.130383	381511	Pdp1	1.23057
ENSMUSG00000025417	2419.5	-0.260442	0.108633	-2.39745	0.0165096	0.130383	117150	Pip4k2c	1.19785
ENSMUSG00000034118	1312.75	0.258217	0.107706	2.39742	0.016511	0.130383	22021	Tpst1	1.196
ENSMUSG00000063108	2556.82	-0.27042	0.112797	-2.39741	0.0165114	0.130383	22688	Zfp26	1.20616
ENSMUSG00000023456	3342.91	0.309371	0.129112	2.39614	0.0165686	0.130708	21991	Tpi1	1.23917
ENSMUSG00000029147	981.912	0.259428	0.10827	2.39612	0.0165696	0.130708	14208	Ppm1g	1.197
ENSMUSG00000027677	11552.1	-0.317939	0.132757	-2.39489	0.0166255	0.131081	67120	Ttc14	1.24655
ENSMUSG00000028047	980.377	0.365028	0.152445	2.39448	0.0166437	0.131128	21827	Thbs3	1.28791
ENSMUSG00000015501	13253.2	-0.207556	0.0866848	-2.39438	0.0166486	0.131128	15273	Hivep2	1.15473
ENSMUSG00000030491	70.9299	0.625167	0.261175	2.39367	0.0166808	0.131268	71981	Tdrd12	1.54239
ENSMUSG00000029776	754.915	-0.322065	0.134552	-2.39361	0.0166835	0.131268	58875	Hibadh	1.25012
ENSMUSG00000017390	1327.15	0.37701	0.157542	2.39307	0.0167081	0.131395	11676	Aldoc	1.29865
ENSMUSG00000024299	981.308	-0.308446	0.128942	-2.39214	0.0167506	0.131661	224697	Adamts10	1.23837
ENSMUSG00000021242	271.111	0.361639	0.151218	2.39151	0.0167794	0.13182	67963	Npc2	1.28488
ENSMUSG00000073437	116.428	-0.51954	0.217262	-2.39131	0.0167885	0.131823	654822	D330041H03Rik	1.4335
ENSMUSG00000031229	10605.1	-0.305373	0.127752	-2.39035	0.0168322	0.132097	22589	Atrx	1.23574
ENSMUSG00000020253	250.213	-0.390726	0.163484	-2.39	0.0168484	0.132097	67905	Ppm1m	1.31105
ENSMUSG00000053510	4559.7	-0.286286	0.119789	-2.38992	0.0168519	0.132097	230598	Nrd1	1.2195
ENSMUSG00000036880	105.952	0.551096	0.230604	2.3898	0.0168578	0.132097	52538	Acaa2	1.4652
ENSMUSG00000010095	2533.52	0.228804	0.0957544	2.38949	0.0168718	0.132139	17254	Slc3a2	1.17186
ENSMUSG00000054728	6203.28	-0.218322	0.0913816	-2.38912	0.0168886	0.132173	218194	Phactr1	1.16338
ENSMUSG00000029016	2445.96	0.249652	0.1045	2.38902	0.0168933	0.132173	26372	Clcn6	1.18892
ENSMUSG00000021893	2001.27	-0.314621	0.131706	-2.38881	0.0169031	0.132182	12339	Capn7	1.24368
ENSMUSG00000022453	325.182	0.360158	0.150853	2.38747	0.0169646	0.132595	17939	Naga	1.28357
ENSMUSG00000009394	9818.35	0.220921	0.0925604	2.38678	0.0169966	0.132766	20965	Syn2	1.16548
ENSMUSG00000047669	149.958	0.466858	0.195614	2.38663	0.0170037	0.132766	73390	Msl3l2	1.3821
ENSMUSG00000038079	456.512	0.299336	0.125448	2.38613	0.0170267	0.132877	381259	Tmem237	1.23058
ENSMUSG00000026395	26.1631	-1.22837	0.515045	-2.38498	0.0170799	0.133225	19264	Ptprc	2.34303
ENSMUSG00000039630	17521.8	-0.324838	0.136283	-2.38356	0.0171462	0.133674	51810	Hnrnpu	1.25252
ENSMUSG00000028495	854.777	0.275756	0.115714	2.38307	0.017169	0.133682	20104	Rps6	1.21063
ENSMUSG00000028032	1067.55	-0.256687	0.107713	-2.38306	0.0171695	0.133682	23971	Papss1	1.19473
ENSMUSG00000000739	41.6937	-0.834471	0.35018	-2.38298	0.0171733	0.133682	57429	Sult5a1	1.7832
ENSMUSG00000022440	30.1918	0.94933	0.398432	2.38267	0.0171877	0.133725	72709	C1qtnf6	1.93098
ENSMUSG00000028581	36.6765	-0.832571	0.349511	-2.3821	0.0172141	0.133863	16792	Laptm5	1.78086
ENSMUSG00000026812	3284.87	-0.234294	0.098391	-2.38125	0.0172539	0.134048	64930	Tsc1	1.17633
ENSMUSG00000051306	1339.4	-0.243353	0.102196	-2.38122	0.0172553	0.134048	76800	Usp42	1.18374
ENSMUSG00000031608	836.945	-0.353099	0.148303	-2.38092	0.0172694	0.13409	108150	Galnt7	1.2773
ENSMUSG00000002908	253.861	0.384202	0.16141	2.38029	0.0172991	0.134252	84036	Kcnn1	1.30514
ENSMUSG00000035172	227.209	0.431672	0.181405	2.3796	0.0173313	0.134403	217198	Plekhh3	1.3488
ENSMUSG00000027296	2227.67	-0.324632	0.136435	-2.37939	0.0173415	0.134403	228550	Itpka	1.25235
ENSMUSG00000036291	1454.8	-0.257414	0.108188	-2.37931	0.0173449	0.134403	74385	Ap5m1	1.19533
ENSMUSG00000074802	99.9692	-0.538322	0.226545	-2.37622	0.0174908	0.135435	237436	Gas2l3	1.45228
ENSMUSG00000022494	2670.87	0.229989	0.0967916	2.37612	0.0174957	0.135435	72555	Shisa9	1.17283
ENSMUSG00000028445	134.949	0.604957	0.25467	2.37546	0.0175271	0.13556	69638	Enho	1.52093
ENSMUSG00000000811	79.9145	0.603367	0.254006	2.37541	0.0175296	0.13556	232223	Txnrd3	1.51926
ENSMUSG00000037343	2637.28	-0.261285	0.110027	-2.37474	0.0175614	0.135738	319944	Taf2	1.19855
ENSMUSG00000046027	432.799	0.390317	0.16438	2.37447	0.017574	0.135738	170460	Stard5	1.31068
ENSMUSG00000087138	42.5846	0.837933	0.352908	2.37436	0.0175792	0.135738	100502630	Gm15545	1.78749
ENSMUSG00000030350	1153.62	-0.294456	0.124057	-2.37356	0.0176178	0.135968	381813	Prmt8	1.22642
ENSMUSG00000031556	702.685	0.308044	0.129806	2.37312	0.0176386	0.136001	69742	Tm2d2	1.23803
ENSMUSG00000107877	400.476	-0.435018	0.183313	-2.37309	0.0176398	0.136001	74477	4933427D14Rik	1.35193
ENSMUSG00000048920	983.921	0.262338	0.110588	2.37222	0.0176816	0.136239	243853	Fkrp	1.19942
ENSMUSG00000046470	50.6296	-0.807532	0.340433	-2.37208	0.0176885	0.136239	20672	Sox18	1.75021
ENSMUSG00000021377	427.339	-0.38375	0.161799	-2.37177	0.0177029	0.136275	110052	Dek	1.30473
ENSMUSG00000052137	1231.47	-0.277857	0.11716	-2.37161	0.0177108	0.136275	77604	Rbm12b2	1.21239
ENSMUSG00000023961	501.843	0.322097	0.135843	2.3711	0.0177353	0.136395	224794	Enpp4	1.25015
ENSMUSG00000054408	1500.99	-0.312442	0.131795	-2.37066	0.0177564	0.136488	76687	Spcs3	1.24181
ENSMUSG00000034912	5940	-0.27341	0.115413	-2.36897	0.0178376	0.136982	320772	Mdga2	1.20866
ENSMUSG00000025393	7818.01	0.247583	0.104518	2.36881	0.0178453	0.136982	11947	Atp5b	1.18722
[truncated: 1,058 more rows]

## Sheet: Suppl. Data 2b
Supplementary Data 2b. Gene expression (DESeq2) results for the male Con vs. Egr1 analysis*
*Wald statistical test was used for this analysis
EnsID	baseMean	log2FoldChange	lfcSE	stat	pvalue	padj	entrez	SYMBOL	FC
ENSMUSG00000038418	9533.41	-3.77876	0.201048	-18.7953	8.2528e-79	1.25195e-74	13653	Egr1	13.7252
ENSMUSG00000016763	3707.8	-2.05457	0.131651	-15.6062	6.60612e-55	5.01074e-51	64706	Scube1	4.1542
ENSMUSG00000062372	1111.46	-2.00381	0.145785	-13.7449	5.46131e-43	2.7616e-39	83762	Otof	4.01056
ENSMUSG00000037921	195.848	-4.24519	0.338787	-12.5306	5.08056e-36	1.9268e-32	234311	Ddx60	18.964
ENSMUSG00000028681	180.117	-2.12994	0.196109	-10.861	1.76812e-27	5.36446e-24	19207	Ptch2	4.377
ENSMUSG00000024008	674.714	-1.29438	0.122486	-10.5675	4.2158e-26	1.0659e-22	240058	Cpne5	2.45271
ENSMUSG00000030218	178.849	-2.22538	0.215575	-10.323	5.54577e-25	1.20185e-21	17313	Mgp	4.67635
ENSMUSG00000079657	1272.13	1.07509	0.106236	10.1199	4.51071e-24	8.55344e-21	328778	Rab26	2.10685
ENSMUSG00000000732	256.268	1.66977	0.16826	9.92375	3.28205e-23	5.53207e-20	50723	Icosl	3.18165
ENSMUSG00000021943	302.721	1.84059	0.186059	9.89254	4.48489e-23	6.80358e-20	14560	Gdf10	3.58158
ENSMUSG00000025776	854.411	-1.60216	0.163724	-9.78572	1.29665e-22	1.7882e-19	83691	Crispld1	3.03598
ENSMUSG00000022610	174.579	-2.34944	0.245548	-9.56817	1.08819e-21	1.37565e-18	29857	Mapk12	5.09628
ENSMUSG00000052407	1033.67	-1.1111	0.117744	-9.43657	3.85182e-21	4.49478e-18	320226	Ccdc171	2.1601
ENSMUSG00000053137	1003.12	-1.35095	0.144882	-9.3245	1.11511e-20	1.2083e-17	19094	Mapk11	2.55081
ENSMUSG00000097993	61.5095	-2.95105	0.332909	-8.86444	7.68927e-19	7.77642e-16	13924	Ptprv	7.73311
ENSMUSG00000026117	236.011	-1.64297	0.185574	-8.85343	8.48663e-19	8.04638e-16	22637	Zap70	3.12308
ENSMUSG00000028601	497.786	1.42662	0.162136	8.79889	1.38171e-18	1.23297e-15	52430	Echdc2	2.68816
ENSMUSG00000047507	221.814	2.02106	0.230816	8.75618	2.01977e-18	1.70222e-15	545192	Baiap3	4.05883
ENSMUSG00000084890	1610.27	-1.05357	0.120733	-8.72645	2.62783e-18	2.09811e-15	353123	A830036E02Rik	2.07566
ENSMUSG00000071984	442.41	1.2307	0.145654	8.44945	2.92669e-17	2.2199e-14	68655	Fndc1	2.3468
ENSMUSG00000064023	237.64	-1.57368	0.187985	-8.3713	5.69852e-17	4.1165e-14	259277	Klk8	2.97663
ENSMUSG00000034459	437.337	-5.19713	0.621735	-8.35907	6.32154e-17	4.35899e-14	15957	Ifit1	36.6852
ENSMUSG00000048721	144.792	-2.04885	0.24676	-8.303	1.01512e-16	6.6954e-14	320116	Fndc9	4.13775
ENSMUSG00000063065	1013.84	1.55463	0.188138	8.26327	1.41739e-16	8.95911e-14	26417	Mapk3	2.93759
ENSMUSG00000035486	508.735	-1.43939	0.174627	-8.24267	1.68407e-16	1.02189e-13	216166	Plk5	2.71207
ENSMUSG00000054072	115.561	-3.24013	0.397179	-8.15788	3.40968e-16	1.98942e-13	60440	Iigp1	9.44882
ENSMUSG00000059187	2490.8	-0.822883	0.101406	-8.1147	4.86984e-16	2.73613e-13	320265	Tafa1	1.76894
ENSMUSG00000037593	586.502	-1.26731	0.159852	-7.92801	2.22691e-15	1.20651e-12	216976	Rskr	2.40712
ENSMUSG00000027956	558.849	-1.28969	0.16326	-7.89963	2.79734e-15	1.4633e-12	70652	Tmem144	2.44476
ENSMUSG00000021567	323.274	1.15216	0.146043	7.88918	3.04178e-15	1.53812e-12	72293	Nkd2	2.22246
ENSMUSG00000067597	75.1779	-2.06144	0.263862	-7.81256	5.60398e-15	2.74233e-12	668257	Dgat2l6	4.17403
ENSMUSG00000030905	3765.56	0.837307	0.107955	7.75604	8.76253e-15	4.15399e-12	12971	Crym	1.78671
ENSMUSG00000034825	1793.19	0.890121	0.115125	7.73181	1.06026e-14	4.874e-12	78593	Nrip3	1.85333
ENSMUSG00000037966	180.27	1.77415	0.230538	7.69567	1.40752e-14	6.28004e-12	18081	Ninj1	3.42036
ENSMUSG00000095407	286.276	1.3195	0.172149	7.66491	1.78954e-14	7.75638e-12	622645	Tmem200c	2.4958
ENSMUSG00000017692	355.757	1.31953	0.172679	7.64154	2.14646e-14	9.04493e-12	246104	Rhbdl3	2.49585
ENSMUSG00000026315	174.893	-1.89811	0.248534	-7.63723	2.21953e-14	9.10008e-12	20725	Serpinb8	3.72724
ENSMUSG00000020848	2373.2	-0.913615	0.120134	-7.60496	2.84999e-14	1.13775e-11	13447	Doc2b	1.88376
ENSMUSG00000020641	54.1231	-3.65073	0.482066	-7.57308	3.6448e-14	1.41773e-11	58185	Rsad2	12.5597
ENSMUSG00000041936	9652.73	-0.788025	0.104222	-7.56104	3.99872e-14	1.51652e-11	11603	Agrn	1.72671
ENSMUSG00000048965	177.039	1.74182	0.231588	7.52119	5.42805e-14	2.00838e-11	244238	Mrgpre	3.34457
ENSMUSG00000097726	63.5492	-2.34936	0.313136	-7.5027	6.25185e-14	2.20559e-11	654796	9530036O11Rik	5.096
ENSMUSG00000002055	438.729	-1.32459	0.176488	-7.50528	6.12987e-14	2.20559e-11	54141	Spag5	2.50462
ENSMUSG00000063455	7275.66	-0.718636	0.0959654	-7.48849	6.96688e-14	2.40199e-11	330286	D630045J12Rik	1.64563
ENSMUSG00000032596	139.728	-2.5961	0.347074	-7.47998	7.43356e-14	2.50593e-11	74153	Uba7	6.04651
ENSMUSG00000036502	821.554	1.5706	0.210929	7.44612	9.61258e-14	3.17006e-11	245386	Tmem255a	2.97028
ENSMUSG00000036578	166.783	1.63768	0.220859	7.41508	1.21553e-13	3.92333e-11	57780	Fxyd7	3.11166
ENSMUSG00000036545	533.108	1.38671	0.187406	7.39951	1.36686e-13	4.31985e-11	216725	Adamts2	2.61482
ENSMUSG00000085007	154.96	-1.59005	0.215373	-7.38278	1.55015e-13	4.75609e-11	100503068	Smim43	3.0106
ENSMUSG00000035274	390.398	1.27147	0.172256	7.38129	1.5676e-13	4.75609e-11	21983	Tpbg	2.41408
ENSMUSG00000025352	298.545	1.38895	0.18876	7.35827	1.86303e-13	5.54162e-11	14561	Gdf11	2.61888
ENSMUSG00000019817	634.611	1.28276	0.17461	7.34641	2.03607e-13	5.93985e-11	22634	Plagl1	2.43303
ENSMUSG00000108849	106.117	-2.37924	0.326741	-7.28174	3.29551e-13	9.43261e-11	102638626	Gm35147	5.20262
ENSMUSG00000040605	241.108	1.91254	0.26336	7.26207	3.81203e-13	1.0709e-10	56175	Bace2	3.76471
ENSMUSG00000039997	641.57	-1.53195	0.21129	-7.25049	4.15252e-13	1.11235e-10	15950	Ifi203	2.89177
ENSMUSG00000040254	224.819	1.51516	0.208999	7.24962	4.17958e-13	1.11235e-10	108151	Sema3d	2.85831
ENSMUSG00000047181	388.517	0.979446	0.135022	7.25398	4.0471e-13	1.11235e-10	217125	Samd14	1.97171
ENSMUSG00000030956	951.251	-0.852293	0.117916	-7.22797	4.90256e-13	1.28227e-10	77938	Fam53b	1.80537
ENSMUSG00000046415	79.7976	1.85376	0.257404	7.20177	5.94359e-13	1.52821e-10	338360	B430212C06Rik	3.61442
ENSMUSG00000026156	262.347	1.36495	0.190803	7.15374	8.44428e-13	2.135e-10	280645	B3gat2	2.57568
ENSMUSG00000029561	247.138	-3.95757	0.554082	-7.14258	9.15982e-13	2.27794e-10	23962	Oasl2	15.5363
ENSMUSG00000029605	49.176	-4.17993	0.587498	-7.1148	1.12079e-12	2.74231e-10	23961	Oas1b	18.1252
ENSMUSG00000071714	51.8482	3.05624	0.430181	7.10456	1.20711e-12	2.90664e-10	12984	Csf2rb2	8.31803
ENSMUSG00000042554	50.9748	-3.08032	0.43553	-7.07257	1.5209e-12	3.60501e-10	22789	Zp3r	8.45801
ENSMUSG00000024526	80.6445	1.97307	0.280872	7.0248	2.14367e-12	5.003e-10	12683	Cidea	3.92603
ENSMUSG00000040296	185.959	-2.23267	0.31821	-7.01635	2.2774e-12	5.23458e-10	230073	Rigi	4.70005
ENSMUSG00000061462	292.503	-1.14999	0.16471	-6.9819	2.91223e-12	6.59381e-10	380698	Obscn	2.21912
ENSMUSG00000020601	895.337	-1.22535	0.176013	-6.9617	3.36183e-12	7.49985e-10	217410	Trib2	2.33812
ENSMUSG00000024883	2441.67	-0.704538	0.10151	-6.94059	3.90467e-12	8.58461e-10	225870	Rin1	1.62962
ENSMUSG00000031785	626.68	1.05388	0.152711	6.90119	5.157e-12	1.1176e-09	14766	Adgrg1	2.07611
ENSMUSG00000040253	60.6366	-2.80971	0.407621	-6.89295	5.46453e-12	1.16756e-09	229900	Gbp7	7.01144
ENSMUSG00000013846	1002.59	1.0813	0.158092	6.83968	7.93705e-12	1.67229e-09	20442	St3gal1	2.11594
ENSMUSG00000031383	45.075	-2.50705	0.367241	-6.82671	8.68811e-12	1.80546e-09	75590	Dusp9	5.68456
ENSMUSG00000024427	399.873	-1.01436	0.148846	-6.81484	9.43691e-12	1.93457e-09	24066	Spry4	2.02001
ENSMUSG00000032537	779.081	-0.863203	0.127471	-6.77177	1.27217e-11	2.57317e-09	270190	Ephb1	1.81907
ENSMUSG00000028268	50.7336	-2.72577	0.402748	-6.76794	1.30628e-11	2.60739e-09	55932	Gbp3	6.61515
ENSMUSG00000055653	181.986	1.42465	0.210717	6.76099	1.37056e-11	2.70018e-09	14734	Gpc3	2.6845
ENSMUSG00000015243	1631.22	0.71036	0.105402	6.73956	1.5887e-11	3.08982e-09	11303	Abca1	1.63621
ENSMUSG00000024027	110.901	1.94428	0.289708	6.71119	1.93049e-11	3.70704e-09	14652	Glp1r	3.84846
ENSMUSG00000041308	3282.04	-0.725921	0.108288	-6.70363	2.03304e-11	3.85516e-09	20650	Sntb2	1.65396
ENSMUSG00000073073	406.491	-1.14668	0.171815	-6.67395	2.49011e-11	4.66358e-09	666427	Gm8098	2.21405
ENSMUSG00000084946	737.194	0.878933	0.131758	6.67079	2.54427e-11	4.7069e-09	111970	Dlx1as	1.83901
ENSMUSG00000024647	351.088	1.35037	0.202991	6.65233	2.88488e-11	5.27272e-09	12405	Cbln2	2.54977
ENSMUSG00000030107	62.3337	-3.62704	0.547251	-6.62775	3.40832e-11	6.15527e-09	24110	Usp18	12.3552
ENSMUSG00000023918	315.229	-1.64344	0.248515	-6.61305	3.76481e-11	6.71907e-09	78249	Adgrf4	3.1241
ENSMUSG00000042501	57.1809	-2.13286	0.322639	-6.61066	3.82603e-11	6.74895e-09	329093	Cpa6	4.38586
ENSMUSG00000005125	891.736	1.25667	0.190262	6.60493	3.97708e-11	6.93475e-09	17988	Ndrg1	2.38943
ENSMUSG00000028832	978.209	0.824504	0.125387	6.5757	4.84245e-11	8.34772e-09	16765	Stmn1	1.77093
ENSMUSG00000075707	193.389	2.14339	0.32656	6.56355	5.25429e-11	8.95591e-09	107585	Dio3	4.41799
ENSMUSG00000048612	325.264	1.17361	0.17904	6.55502	5.56347e-11	9.37754e-09	226101	Myof	2.25576
ENSMUSG00000032690	151.219	-5.8536	0.895323	-6.53797	6.23577e-11	1.03952e-08	246728	Oas2	57.8241
ENSMUSG00000038463	1404.65	0.979721	0.150092	6.52745	6.68974e-11	1.10308e-08	320078	Olfml2b	1.97208
ENSMUSG00000031790	202.564	1.52211	0.234854	6.48107	9.10734e-11	1.48557e-08	17388	Mmp15	2.8721
ENSMUSG00000072663	542.184	-1.24543	0.192403	-6.47303	9.60586e-11	1.55022e-08	320277	Spef2	2.37089
ENSMUSG00000050122	528.624	-1.25526	0.195	-6.43722	1.21684e-10	1.93536e-08	70853	Vwa3b	2.3871
ENSMUSG00000048794	609.391	-0.941671	0.146308	-6.43623	1.22475e-10	1.93536e-08	243538	Cfap100	1.92075
ENSMUSG00000016494	1444.07	-0.87182	0.135525	-6.43291	1.25186e-10	1.9578e-08	12490	Cd34	1.82997
ENSMUSG00000005892	30.3096	-3.37053	0.524712	-6.42357	1.33112e-10	2.06053e-08	22044	Trh	10.3426
ENSMUSG00000057440	245.121	-1.04146	0.162729	-6.39998	1.55396e-10	2.37951e-08	75739	Mpp7	2.05831
ENSMUSG00000031309	1813.28	-0.892678	0.139513	-6.39855	1.56856e-10	2.37951e-08	110651	Rps6ka3	1.85662
ENSMUSG00000026104	374.37	-1.42141	0.222212	-6.39662	1.58851e-10	2.38591e-08	20846	Stat1	2.67847
ENSMUSG00000073555	27.7528	-5.38067	0.841668	-6.39287	1.62806e-10	2.42134e-08	240327	Gm4951	41.6623
ENSMUSG00000024789	2114.39	-0.619692	0.0980186	-6.32219	2.57878e-10	3.79807e-08	16452	Jak2	1.53655
ENSMUSG00000020140	101.498	1.75975	0.279475	6.29661	3.04218e-10	4.43749e-08	14160	Lgr5	3.38639
ENSMUSG00000032564	1384.45	0.738206	0.117527	6.28114	3.361e-10	4.85584e-08	74020	Cpne4	1.6681
ENSMUSG00000041923	3610.49	-0.576264	0.0917974	-6.27756	3.43934e-10	4.92216e-08	319211	Nol4	1.49098
ENSMUSG00000024957	357.691	-1.31747	0.210051	-6.27214	3.56116e-10	5.04885e-08	16528	Kcnk4	2.49228
ENSMUSG00000046718	51.4774	-2.60871	0.416269	-6.26688	3.68343e-10	5.17385e-08	69550	Bst2	6.09957
ENSMUSG00000031530	542.588	-0.968045	0.154608	-6.26129	3.81804e-10	5.31373e-08	319520	Dusp4	1.95619
ENSMUSG00000032411	2077.55	-0.852814	0.136429	-6.25095	4.0796e-10	5.62614e-08	211586	Tfdp2	1.80602
ENSMUSG00000074575	1436.28	1.14777	0.183819	6.24404	4.26421e-10	5.79024e-08	241794	Kcng1	2.21572
ENSMUSG00000091636	213.17	1.20774	0.193435	6.24364	4.27493e-10	5.79024e-08	320722	Akain1	2.30976
ENSMUSG00000038034	5484.29	0.911137	0.147266	6.18702	6.13105e-10	8.2308e-08	140559	Igsf8	1.88053
ENSMUSG00000033763	1692.01	0.731225	0.118235	6.18452	6.22931e-10	8.28935e-08	244654	Mtss2	1.66005
ENSMUSG00000066357	2926.8	0.843933	0.136787	6.16969	6.84238e-10	9.026e-08	83669	Wdr6	1.79494
ENSMUSG00000053093	228.982	-1.27285	0.206411	-6.16659	6.97772e-10	9.12517e-08	140781	Myh7	2.41639
ENSMUSG00000027660	3325.43	-0.591146	0.09596	-6.16034	7.25875e-10	9.41156e-08	20482	Skil	1.50644
ENSMUSG00000029093	2147.88	0.726496	0.118263	6.14303	8.09613e-10	1.02349e-07	81840	Sorcs2	1.65462
ENSMUSG00000030730	24.2682	-3.68809	0.60036	-6.14313	8.0913e-10	1.02349e-07	11937	Atp2a1	12.8892
ENSMUSG00000021803	224.065	1.21961	0.198511	6.14379	8.05757e-10	1.02349e-07	170677	Cdhr1	2.32884
ENSMUSG00000016024	74.7825	-1.62624	0.264997	-6.13683	8.41839e-10	1.05543e-07	16803	Lbp	3.08707
ENSMUSG00000024222	1143.24	-0.671973	0.109531	-6.13497	8.51741e-10	1.05909e-07	14229	Fkbp5	1.59325
ENSMUSG00000014786	471.82	0.823151	0.134418	6.12382	9.13586e-10	1.12676e-07	277973	Slc9a5	1.76927
ENSMUSG00000060671	5709.45	-0.624255	0.101978	-6.1215	9.27004e-10	1.13409e-07	54667	Atp8b2	1.54142
ENSMUSG00000002012	1201.81	0.744912	0.121775	6.1171	9.52912e-10	1.15645e-07	93843	Pnck	1.67587
ENSMUSG00000027070	266.335	1.32573	0.217012	6.109	1.00257e-09	1.20706e-07	14725	Lrp2	2.50659
ENSMUSG00000029314	93.1122	1.55854	0.255318	6.1043	1.03254e-09	1.23336e-07	231510	Gpat3	2.94555
ENSMUSG00000041617	331.062	0.916501	0.150208	6.10155	1.05047e-09	1.24497e-07	72315	Ccdc74a	1.88753
ENSMUSG00000040483	85.6479	-2.46414	0.404264	-6.09538	1.09175e-09	1.28386e-07	327959	Xaf1	5.518
ENSMUSG00000023805	3515.67	-0.648804	0.106744	-6.07811	1.21608e-09	1.41907e-07	20975	Synj2	1.56787
ENSMUSG00000030093	349.373	1.45646	0.239886	6.07147	1.26745e-09	1.46773e-07	22421	Wnt7a	2.74435
ENSMUSG00000034422	53.9739	-3.14941	0.519094	-6.06714	1.3021e-09	1.49643e-07	547253	Parp14	8.87295
ENSMUSG00000012819	106.992	-1.55507	0.256879	-6.05369	1.41563e-09	1.61467e-07	22295	Cdh23	2.93847
ENSMUSG00000003411	427.62	1.0897	0.180626	6.03291	1.61031e-09	1.80951e-07	69908	Rab3b	2.1283
ENSMUSG00000041608	210.149	1.05951	0.175599	6.03369	1.60257e-09	1.80951e-07	215446	Entpd3	2.08422
ENSMUSG00000033355	40.9337	-2.35337	0.391136	-6.01676	1.77941e-09	1.97034e-07	67775	Rtp4	5.11016
ENSMUSG00000001986	19301.6	-0.656442	0.109099	-6.01694	1.7774e-09	1.97034e-07	53623	Gria3	1.57619
ENSMUSG00000070473	37.9903	-2.43861	0.406926	-5.99277	2.06293e-09	2.26773e-07	12739	Cldn3	5.4212
ENSMUSG00000016942	20.5642	-3.89587	0.650773	-5.98652	2.14374e-09	2.3396e-07	71753	Tmprss6	14.8859
ENSMUSG00000090942	25.3349	-3.63132	0.607123	-5.98119	2.21519e-09	2.40032e-07	240328	F830016B08Rik	12.3918
ENSMUSG00000045648	542.01	0.980547	0.16411	5.97492	2.30201e-09	2.4767e-07	320460	Vwc2l	1.97321
ENSMUSG00000004891	55.2873	-2.22465	0.372668	-5.96953	2.37945e-09	2.54199e-07	18008	Nes	4.67398
ENSMUSG00000045975	490.133	0.749327	0.125708	5.96087	2.50899e-09	2.66163e-07	207781	C2cd2	1.68101
ENSMUSG00000038777	454.377	0.813088	0.13674	5.94625	2.74363e-09	2.89034e-07	20360	Sema6c	1.75697
ENSMUSG00000059901	184.003	1.18505	0.199503	5.94003	2.84972e-09	2.98139e-07	237360	Adamts14	2.27372
ENSMUSG00000037999	4350.57	-0.876541	0.148146	-5.91674	3.28392e-09	3.41213e-07	212285	Arap2	1.83597
ENSMUSG00000035355	231.586	-1.30873	0.221434	-5.91026	3.41564e-09	3.52485e-07	380728	Kcnh4	2.47724
ENSMUSG00000041625	206.04	0.962221	0.163029	5.90216	3.5877e-09	3.67739e-07	223267	Ggact	1.94831
ENSMUSG00000028957	3667.6	-1.02981	0.174904	-5.88782	3.91323e-09	3.98414e-07	18628	Per3	2.04175
ENSMUSG00000051726	2786.72	0.924161	0.15721	5.87852	4.13952e-09	4.18644e-07	382571	Kcnf1	1.89758
ENSMUSG00000046719	422.324	1.36609	0.232612	5.87282	4.2844e-09	4.27595e-07	104079	Nxph3	2.57771
ENSMUSG00000015533	32.6642	-2.77723	0.472843	-5.87347	4.26754e-09	4.27595e-07	16398	Itga2	6.85537
ENSMUSG00000043557	2366.64	0.66037	0.112526	5.86857	4.39564e-09	4.35829e-07	74762	Mdga1	1.58049
ENSMUSG00000074896	129.471	-2.07442	0.353738	-5.86428	4.51088e-09	4.44351e-07	15959	Ifit3	4.21175
ENSMUSG00000027015	56.9584	2.13426	0.364341	5.85787	4.68848e-09	4.55925e-07	73649	Cybrd1	4.39012
ENSMUSG00000020521	1220.25	-0.654908	0.111793	-5.85822	4.67846e-09	4.55925e-07	76892	Rnft1	1.57452
ENSMUSG00000041468	503.486	1.03742	0.177269	5.85225	4.84961e-09	4.68589e-07	14738	Gpr12	2.05256
ENSMUSG00000038764	2846.87	-0.68155	0.116711	-5.83966	5.23079e-09	5.02222e-07	545622	Ptpn3	1.60386
ENSMUSG00000059898	125.831	2.03687	0.349415	5.82937	5.5637e-09	5.30826e-07	13507	Dsc3	4.10354
ENSMUSG00000047935	448.264	0.874155	0.150277	5.81697	5.99247e-09	5.68161e-07	434280	Sox1ot	1.83293
ENSMUSG00000078853	58.1777	-1.92673	0.332153	-5.80074	6.60247e-09	6.22109e-07	16145	Igtp	3.80193
ENSMUSG00000101969	128.539	-1.79226	0.309067	-5.79894	6.67346e-09	6.24916e-07	100504235	Gm20125	3.46357
ENSMUSG00000056144	36.0129	-3.42904	0.59225	-5.78986	7.04471e-09	6.55633e-07	94094	Trim34a	10.7707
ENSMUSG00000032925	713.566	0.78812	0.136363	5.77959	7.48822e-09	6.92661e-07	223272	Itgbl1	1.72682
ENSMUSG00000025511	189.155	1.12369	0.194553	5.77576	7.66044e-09	7.04296e-07	64540	Tspan4	2.17904
ENSMUSG00000029361	2283.73	0.724837	0.126148	5.74592	9.14209e-09	8.34259e-07	18125	Nos1	1.65271
ENSMUSG00000044847	629.457	0.827633	0.144058	5.74515	9.184e-09	8.34259e-07	72290	Lsm11	1.77477
ENSMUSG00000071647	150.015	-1.25019	0.217912	-5.7371	9.63115e-09	8.6967e-07	225898	Eml3	2.37872
ENSMUSG00000030287	385.562	-1.09371	0.190811	-5.73189	9.93153e-09	8.91487e-07	16439	Itpr2	2.13422
ENSMUSG00000029471	3919.96	-0.543629	0.094948	-5.72554	1.03107e-08	9.20076e-07	207565	Camkk2	1.45763
ENSMUSG00000037605	16572.9	-0.48769	0.0856267	-5.69553	1.2299e-08	1.09109e-06	319387	Adgrl3	1.4022
ENSMUSG00000046321	338.681	0.850948	0.149763	5.68198	1.33147e-08	1.17432e-06	195646	Hs3st2	1.80369
ENSMUSG00000028033	4430.47	0.542508	0.0955097	5.68014	1.34586e-08	1.18016e-06	226922	Kcnq5	1.4565
ENSMUSG00000027932	540.093	-0.782435	0.137871	-5.67515	1.38571e-08	1.20811e-06	26568	Slc27a3	1.72003
ENSMUSG00000039959	638.243	0.737352	0.130116	5.66688	1.45418e-08	1.26056e-06	215114	Hip1	1.66711
ENSMUSG00000079259	204.799	-1.03059	0.181967	-5.6636	1.48226e-08	1.27761e-06	636931	Trim71	2.04286
ENSMUSG00000018012	153.699	1.13932	0.201917	5.64249	1.67604e-08	1.43647e-06	170758	Rac3	2.20277
ENSMUSG00000067786	2458.44	0.934036	0.165572	5.64128	1.68794e-08	1.43854e-06	18111	Nnat	1.91061
ENSMUSG00000035692	29.2304	-3.40942	0.604781	-5.63745	1.72582e-08	1.46261e-06	100038882	Isg15	10.6252
ENSMUSG00000026193	1790.45	0.988435	0.175364	5.63648	1.73559e-08	1.46272e-06	14268	Fn1	1.98403
ENSMUSG00000036862	973.048	0.770484	0.136793	5.6325	1.77619e-08	1.48866e-06	233651	Dchs1	1.70584
ENSMUSG00000029249	226.474	-0.966111	0.171678	-5.62746	1.82883e-08	1.52436e-06	19712	Rest	1.95357
ENSMUSG00000030970	868.168	0.786109	0.139771	5.62426	1.86303e-08	1.54438e-06	13017	Ctbp2	1.72442
ENSMUSG00000052135	423.992	0.876776	0.155984	5.62094	1.89925e-08	1.56585e-06	329934	Foxo6	1.83627
ENSMUSG00000041594	741.855	0.802939	0.142977	5.61586	1.95585e-08	1.60379e-06	70551	Tmtc4	1.74465
ENSMUSG00000032595	54.1496	-2.23729	0.398641	-5.61229	1.99668e-08	1.62848e-06	69398	Cdhr4	4.7151
ENSMUSG00000029363	437.495	-0.71861	0.128304	-5.60085	2.13303e-08	1.73038e-06	72151	Rfc5	1.6456
ENSMUSG00000061393	311.612	0.827786	0.147947	5.59516	2.20416e-08	1.77857e-06	11481	Acvr2b	1.77496
ENSMUSG00000029875	195.403	1.16188	0.207867	5.58952	2.27695e-08	1.82758e-06	239650	Ccdc184	2.23748
ENSMUSG00000031994	156.822	1.12958	0.202963	5.56547	2.61451e-08	2.08748e-06	30806	Adamts8	2.18796
ENSMUSG00000061527	60.7498	-1.72097	0.309641	-5.55796	2.72944e-08	2.16784e-06	110308	Krt5	3.29658
ENSMUSG00000047139	103.269	1.53292	0.276062	5.5528	2.81131e-08	2.22122e-06	12484	Cd24a	2.89371
ENSMUSG00000000386	73.1158	-8.70329	1.57411	-5.52903	3.21998e-08	2.53094e-06	17857	Mx1	416.822
ENSMUSG00000056724	563.058	0.776147	0.140457	5.52586	3.27881e-08	2.56389e-06	235627	Nbeal2	1.71255
ENSMUSG00000020427	423.633	1.08896	0.197362	5.51761	3.43648e-08	2.67341e-06	16009	Igfbp3	2.12721
ENSMUSG00000115149	62.8919	-1.64889	0.299563	-5.50429	3.70651e-08	2.86876e-06	380930	9330188P03Rik	3.13591
ENSMUSG00000034614	773.649	0.737515	0.134229	5.49445	3.91922e-08	3.00513e-06	216505	Pik3ip1	1.6673
ENSMUSG00000040856	366.322	1.19811	0.218064	5.49431	3.92232e-08	3.00513e-06	13386	Dlk1	2.29439
ENSMUSG00000022262	624.605	0.831766	0.151449	5.49205	3.97305e-08	3.0287e-06	110082	Dnah5	1.77986
ENSMUSG00000029671	22.9794	3.01807	0.550492	5.48249	4.19375e-08	3.18096e-06	93735	Wnt16	8.10082
ENSMUSG00000054204	118.957	-1.36195	0.24855	-5.47957	4.26359e-08	3.21785e-06	100294583	Alkal2	2.57032
ENSMUSG00000029054	974.343	-0.825981	0.150888	-5.47415	4.39617e-08	3.30148e-06	14403	Gabrd	1.77274
ENSMUSG00000032334	84.3104	1.52436	0.278799	5.46761	4.56145e-08	3.40873e-06	16949	Loxl1	2.8766
ENSMUSG00000005124	85.1948	-1.42653	0.261284	-5.45969	4.76966e-08	3.54685e-06	22402	Ccn4	2.68799
ENSMUSG00000017943	824.404	0.663815	0.121682	5.45533	4.88811e-08	3.58611e-06	228858	Gdap1l1	1.58427
ENSMUSG00000078627	70.6295	-1.7239	0.316013	-5.45514	4.89338e-08	3.58611e-06	632687	Marchf10	3.30328
ENSMUSG00000121458	240.977	-0.995754	0.182479	-5.45682	4.84741e-08	3.58611e-06	331578	AW822252	1.99412
ENSMUSG00000047261	840.818	0.774962	0.142205	5.44962	5.04776e-08	3.68147e-06	14432	Gap43	1.71114
ENSMUSG00000035621	1039.89	-0.799247	0.146824	-5.44358	5.222e-08	3.79032e-06	59090	Midn	1.74019
ENSMUSG00000096995	738.085	-0.634081	0.116799	-5.42883	5.6725e-08	4.0977e-06	100504687	2810029C07Rik	1.55195
ENSMUSG00000003573	449.119	0.899315	0.165896	5.42094	5.92849e-08	4.26233e-06	26558	Homer3	1.86518
ENSMUSG00000016179	866.49	-0.650184	0.119972	-5.41945	5.97827e-08	4.27785e-06	215303	Camk1g	1.56937
ENSMUSG00000036856	424.62	1.02007	0.188503	5.41143	6.25238e-08	4.45299e-06	22417	Wnt4	2.02802
ENSMUSG00000047904	311.408	1.37809	0.254785	5.40885	6.3429e-08	4.49634e-06	20606	Sstr2	2.59925
ENSMUSG00000048482	1933.59	-0.780927	0.144478	-5.40517	6.47474e-08	4.56845e-06	12064	Bdnf	1.71824
ENSMUSG00000030401	523.46	0.798787	0.148147	5.39184	6.97399e-08	4.89794e-06	20167	Rtn2	1.73964
ENSMUSG00000039059	1084.88	1.00555	0.186546	5.39035	7.03224e-08	4.91609e-06	99296	Hrh3	2.00771
ENSMUSG00000003657	316.892	1.37511	0.255456	5.38297	7.32662e-08	5.09838e-06	12308	Calb2	2.59388
ENSMUSG00000041120	863.338	-1.08834	0.20233	-5.37906	7.48769e-08	5.16587e-06	17965	Nbl1	2.1263
ENSMUSG00000032807	251.263	-0.962738	0.178982	-5.37896	7.49171e-08	5.16587e-06	11686	Alox12b	1.94901
ENSMUSG00000068117	75.1142	-1.78864	0.332713	-5.37592	7.61945e-08	5.23018e-06	74369	Mei1	3.45488
ENSMUSG00000030849	569.246	0.834521	0.155697	5.35992	8.32598e-08	5.68942e-06	14183	Fgfr2	1.78326
ENSMUSG00000028413	379.067	-1.11563	0.208304	-5.35577	8.51943e-08	5.7955e-06	14595	B4galt1	2.16689
ENSMUSG00000035168	6915.84	-0.742425	0.138746	-5.35096	8.74885e-08	5.925e-06	66860	Tanc1	1.67299
ENSMUSG00000033454	897.568	-0.793211	0.148305	-5.34851	8.86831e-08	5.97921e-06	268564	Zbtb1	1.73293
ENSMUSG00000033720	1097.53	0.576458	0.107894	5.34284	9.15038e-08	6.14209e-06	94282	Sfxn5	1.49118
ENSMUSG00000059361	1055.23	1.14912	0.215312	5.33699	9.45036e-08	6.3155e-06	228777	Nrsn2	2.21778
ENSMUSG00000022887	264.337	0.873797	0.163787	5.33496	9.55673e-08	6.35858e-06	17174	Masp1	1.83248
ENSMUSG00000029122	547.005	-1.03063	0.193546	-5.325	1.00952e-07	6.68751e-06	59056	Evc	2.04292
ENSMUSG00000070327	1785.27	-3.66441	0.68916	-5.31722	1.05366e-07	6.94673e-06	672511	Rnf213	12.6794
ENSMUSG00000033717	457.809	1.08349	0.203797	5.3165	1.05781e-07	6.94673e-06	11551	Adra2a	2.11915
ENSMUSG00000000290	32.0744	-2.54697	0.481363	-5.29116	1.21544e-07	7.94749e-06	16414	Itgb2	5.84404
ENSMUSG00000028273	361.093	0.812238	0.154015	5.27376	1.33656e-07	8.66477e-06	56376	Pdlim5	1.75593
ENSMUSG00000032572	219.658	-1.42612	0.270383	-5.27445	1.33154e-07	8.66477e-06	68553	Col6a4	2.68724
ENSMUSG00000021594	74.8626	1.49224	0.284002	5.25432	1.48569e-07	9.55972e-06	78925	Srd5a1	2.81325
ENSMUSG00000038048	3604.38	-0.767728	0.146119	-5.25414	1.48721e-07	9.55972e-06	620292	Cntnap5c	1.70259
ENSMUSG00000032849	653.509	-0.692274	0.132039	-5.24297	1.58015e-07	1.01143e-05	239273	Abcc4	1.61583
ENSMUSG00000066392	19783	-0.612779	0.116992	-5.2378	1.62502e-07	1.03578e-05	18191	Nrxn3	1.5292
ENSMUSG00000037410	597.77	0.723003	0.138107	5.23508	1.64915e-07	1.04676e-05	67016	Tbc1d2b	1.65061
ENSMUSG00000059288	436.629	-0.7401	0.141418	-5.23341	1.66412e-07	1.05186e-05	12593	Cdyl	1.67029
ENSMUSG00000047443	17.386	-3.64373	0.697693	-5.22253	1.76493e-07	1.10637e-05	227358	Erfe	12.4989
ENSMUSG00000005148	261.194	1.00833	0.193053	5.22304	1.76006e-07	1.10637e-05	12224	Klf5	2.01157
ENSMUSG00000032417	275.5	0.966325	0.186118	5.192	2.08048e-07	1.2988e-05	69519	Rwdd2a	1.95386
ENSMUSG00000045912	514.443	0.90941	0.175475	5.18255	2.18867e-07	1.35519e-05	237397	C2cd4c	1.87828
ENSMUSG00000014813	105.83	1.22996	0.237309	5.18295	2.18406e-07	1.35519e-05	20855	Stc1	2.3456
ENSMUSG00000032908	161.215	1.41635	0.273594	5.17683	2.25683e-07	1.38847e-05	433323	Sgpp2	2.66909
ENSMUSG00000006369	359.595	0.994422	0.192103	5.17651	2.26073e-07	1.38847e-05	14114	Fbln1	1.99228
ENSMUSG00000059136	130.22	-1.49175	0.288274	-5.17476	2.28209e-07	1.39594e-05	258963	Or13a25	2.81229
ENSMUSG00000030592	2062.47	-0.707413	0.136823	-5.17027	2.3376e-07	1.42415e-05	20190	Ryr1	1.63287
ENSMUSG00000049092	1449.76	-0.582354	0.112726	-5.16609	2.39036e-07	1.45047e-05	70713	Gpr137c	1.49729
ENSMUSG00000041075	220.005	1.36993	0.265474	5.16031	2.46543e-07	1.49006e-05	14369	Fzd7	2.58458
ENSMUSG00000015396	206.421	1.17313	0.227547	5.15555	2.5289e-07	1.52236e-05	12522	Cd83	2.255
ENSMUSG00000061702	224.008	0.982772	0.190744	5.15231	2.57301e-07	1.54279e-05	320208	Tmem91	1.97626
ENSMUSG00000021806	59.7181	1.4618	0.283801	5.1508	2.59384e-07	1.54916e-05	18074	Nid2	2.75452
ENSMUSG00000023942	408.698	0.814635	0.158277	5.14691	2.64819e-07	1.57541e-05	63959	Slc29a1	1.75885
ENSMUSG00000023341	118.798	-4.25883	0.827785	-5.14484	2.67745e-07	1.5866e-05	17858	Mx2	19.1441
ENSMUSG00000029798	94.8369	-1.79526	0.349858	-5.1314	2.87589e-07	1.69756e-05	67138	Herc6	3.47079
ENSMUSG00000033059	2769	0.627987	0.122515	5.12577	2.96317e-07	1.7423e-05	110078	Pygb	1.54541
ENSMUSG00000046879	182.859	-1.19989	0.234142	-5.12462	2.98137e-07	1.74623e-05	15944	Irgm1	2.29722
ENSMUSG00000030259	246.859	0.844203	0.164954	5.1178	3.09113e-07	1.80355e-05	71323	Rassf8	1.79527
ENSMUSG00000074796	45.6104	-1.98024	0.387733	-5.10723	3.2692e-07	1.89976e-05	269356	Slc4a11	3.94559
ENSMUSG00000068697	15.7692	-4.52299	0.885724	-5.10654	3.28105e-07	1.89976e-05	59011	Myoz1	22.9908
ENSMUSG00000006576	4182.54	0.467307	0.091688	5.09671	3.45616e-07	1.99353e-05	20536	Slc4a3	1.38253
ENSMUSG00000050840	539.884	0.889278	0.175372	5.0708	3.96148e-07	2.26489e-05	23836	Cdh20	1.85225
ENSMUSG00000003282	751.505	-0.744616	0.146878	-5.06961	3.98632e-07	2.26489e-05	56711	Plag1	1.67553
ENSMUSG00000030921	27.9594	-3.10971	0.613326	-5.07023	3.97329e-07	2.26489e-05	20128	Trim30a	8.63208
ENSMUSG00000034891	2670.9	0.661235	0.130409	5.07046	3.96863e-07	2.26489e-05	104069	Sncb	1.58144
ENSMUSG00000049892	401.479	-1.19232	0.235286	-5.06752	4.03028e-07	2.28132e-05	19416	Rasd1	2.2852
ENSMUSG00000073158	81.8933	-1.29876	0.256852	-5.05644	4.27163e-07	2.40895e-05	66808	9030624G23Rik	2.46017
ENSMUSG00000004508	514.762	0.765079	0.151516	5.04948	4.43013e-07	2.48908e-05	14389	Gab2	1.69946
ENSMUSG00000024347	313.316	0.746942	0.148062	5.04479	4.5401e-07	2.54145e-05	74002	Psd2	1.67823
ENSMUSG00000027004	591.657	1.06496	0.211721	5.02999	4.90498e-07	2.73561e-05	20378	Frzb	2.09211
ENSMUSG00000093942	149.762	-1.40627	0.280182	-5.01913	5.19055e-07	2.88427e-05	18345	Or13a18	2.65051
ENSMUSG00000002771	319.465	0.943938	0.188118	5.01779	5.22682e-07	2.89383e-05	14814	Grin2d	1.92377
ENSMUSG00000025425	2644.35	0.585177	0.117011	5.00104	5.70231e-07	3.1456e-05	225742	St8sia5	1.50022
ENSMUSG00000001741	910.298	0.797695	0.159546	4.99979	5.73929e-07	3.15453e-05	16170	Il16	1.73832
ENSMUSG00000068245	30.4462	-3.44891	0.690563	-4.99435	5.90344e-07	3.22479e-05	219132	Phf11d	10.9201
ENSMUSG00000013089	2286.03	-0.717798	0.143748	-4.99345	5.9309e-07	3.22479e-05	104156	Etv5	1.64467
ENSMUSG00000024940	510.137	0.606	0.121346	4.99398	5.9146e-07	3.22479e-05	16998	Ltbp3	1.52203
ENSMUSG00000021294	193.176	0.99835	0.200278	4.98482	6.20181e-07	3.36005e-05	668303	Kif26a	1.99771
ENSMUSG00000019848	166.219	1.14874	0.23085	4.97614	6.48662e-07	3.50185e-05	78977	Popdc3	2.2172
ENSMUSG00000070565	7272.34	-0.628696	0.126391	-4.97421	6.55143e-07	3.5243e-05	226525	Rasal2	1.54617
ENSMUSG00000009555	1338.02	-0.636928	0.12837	-4.96166	6.98946e-07	3.74665e-05	107951	Cdk9	1.55501
ENSMUSG00000067071	110.046	1.04363	0.210541	4.95688	7.16346e-07	3.7864e-05	55927	Hes6	2.0614
ENSMUSG00000016995	69.3103	1.32416	0.267107	4.95741	7.14383e-07	3.7864e-05	17183	Matn4	2.50387
ENSMUSG00000017400	555.722	-0.84105	0.169661	-4.95724	7.15032e-07	3.7864e-05	217154	Stac2	1.79135
ENSMUSG00000023067	93.3985	-1.29225	0.260697	-4.95691	7.16218e-07	3.7864e-05	12575	Cdkn1a	2.44911
ENSMUSG00000021411	174.25	0.907024	0.183181	4.95151	7.36381e-07	3.87878e-05	66895	Pxdc1	1.87517
ENSMUSG00000043257	143.979	1.00239	0.202639	4.94667	7.54953e-07	3.96285e-05	230801	Pigv	2.00331
ENSMUSG00000031016	404.718	-0.749762	0.151924	-4.93511	8.01076e-07	4.19045e-05	22390	Wee1	1.68152
ENSMUSG00000019880	645.779	0.934169	0.189587	4.92739	8.33335e-07	4.34422e-05	72780	Rspo3	1.91079
ENSMUSG00000005087	184.577	0.92198	0.187231	4.92428	8.46708e-07	4.39882e-05	12505	Cd44	1.89471
ENSMUSG00000031169	1862.15	0.560315	0.113936	4.91781	8.75167e-07	4.53115e-05	53627	Porcn	1.47459
ENSMUSG00000031683	237.353	0.764358	0.156018	4.89916	9.62488e-07	4.96631e-05	78651	Lsm6	1.69861
ENSMUSG00000006567	215.691	0.785127	0.16087	4.88049	1.05822e-06	5.44177e-05	11979	Atp7b	1.72324
ENSMUSG00000027568	155.423	1.35449	0.278026	4.87179	1.10593e-06	5.66789e-05	18216	Ntsr1	2.55706
ENSMUSG00000040007	1552.97	-0.585077	0.120132	-4.87028	1.1144e-06	5.69206e-05	228536	Bahd1	1.50012
ENSMUSG00000034981	2634.29	0.858496	0.176354	4.86802	1.12724e-06	5.73832e-05	231440	Parm1	1.81315
ENSMUSG00000039191	900.254	-0.683705	0.140473	-4.86715	1.13221e-06	5.74437e-05	19664	Rbpj	1.60626
ENSMUSG00000024553	36.5592	2.19114	0.451061	4.85775	1.18728e-06	6.00368e-05	14427	Galr1	4.56667
ENSMUSG00000027550	1938.84	-0.626933	0.12915	-4.85431	1.20806e-06	6.08849e-05	71710	Lrrcc1	1.54428
ENSMUSG00000031974	449.621	0.70309	0.145094	4.84575	1.26134e-06	6.33593e-05	56199	Abcb10	1.62799
ENSMUSG00000074968	6656.82	-0.708668	0.146356	-4.8421	1.28476e-06	6.4323e-05	228432	Ano3	1.63429
ENSMUSG00000041798	70.3598	1.45832	0.301367	4.83902	1.30482e-06	6.51123e-05	103988	Gck	2.74788
ENSMUSG00000034206	300.81	-0.911116	0.18853	-4.83275	1.3466e-06	6.69766e-05	77782	Polq	1.8805
ENSMUSG00000036815	2624.36	0.707254	0.146531	4.82667	1.38838e-06	6.88292e-05	269109	Dpp10	1.63269
ENSMUSG00000022577	3934.67	0.723723	0.15006	4.82291	1.41482e-06	6.99113e-05	23934	Ly6h	1.65144
ENSMUSG00000022180	2575.25	0.564376	0.117274	4.81245	1.4909e-06	7.34319e-05	50934	Slc7a8	1.47875
ENSMUSG00000029468	311.879	-0.921935	0.191917	-4.80381	1.55674e-06	7.64266e-05	18439	P2rx7	1.89465
ENSMUSG00000030307	976.062	0.805675	0.167765	4.80239	1.56784e-06	7.66525e-05	243616	Slc6a11	1.74796
ENSMUSG00000035478	535.074	0.686157	0.142892	4.80193	1.57145e-06	7.66525e-05	17192	Mbd3	1.60899
ENSMUSG00000028037	48.6631	-5.50888	1.14745	-4.80099	1.57882e-06	7.66683e-05	99899	Ifi44	45.5343
ENSMUSG00000028341	2344.73	-0.48545	0.101123	-4.8006	1.58188e-06	7.66683e-05	18124	Nr4a3	1.40002
ENSMUSG00000054452	1652.73	0.754239	0.157171	4.79885	1.59582e-06	7.70974e-05	14797	Tle5	1.68674
ENSMUSG00000041180	3705.44	-0.669994	0.139711	-4.79555	1.62227e-06	7.81263e-05	226098	Hectd2	1.59107
ENSMUSG00000087141	565.228	0.954994	0.199479	4.78745	1.68911e-06	8.10879e-05	433022	Plcxd2	1.93857
ENSMUSG00000038665	5303.93	-0.713775	0.149317	-4.78025	1.75073e-06	8.37811e-05	320127	Dgki	1.64009
ENSMUSG00000027297	592.275	-0.664988	0.139297	-4.77389	1.80701e-06	8.62026e-05	17005	Ltk	1.58555
ENSMUSG00000031841	2513.96	0.662619	0.138914	4.76998	1.84245e-06	8.76175e-05	12554	Cdh13	1.58295
ENSMUSG00000050248	2193.89	-0.625023	0.131452	-4.75477	1.98668e-06	9.41809e-05	68525	Evc2	1.54224
ENSMUSG00000040372	870.637	-0.719295	0.151391	-4.75124	2.02176e-06	9.55455e-05	81006	Gpr63	1.64638
ENSMUSG00000113581	66.936	1.89416	0.399339	4.74323	2.10333e-06	9.8785e-05	353504	Dio3os	3.71705
ENSMUSG00000022105	1766.09	-0.561438	0.118351	-4.74385	2.09699e-06	9.8785e-05	19645	Rb1	1.47574
ENSMUSG00000049303	1438.96	-0.660347	0.139698	-4.72697	2.27892e-06	0.000106701	171180	Syt12	1.58046
ENSMUSG00000023495	1170.43	0.542066	0.114713	4.72542	2.29645e-06	0.000106914	59092	Pcbp4	1.45606
ENSMUSG00000020674	11198.1	-0.616573	0.130483	-4.72532	2.29757e-06	0.000106914	69675	Pxdn	1.53323
ENSMUSG00000000739	61.4119	-1.38133	0.292701	-4.71925	2.36712e-06	0.000109814	57429	Sult5a1	2.60509
ENSMUSG00000040118	13051.9	-0.44811	0.0949751	-4.71819	2.37951e-06	0.000110052	12293	Cacna2d1	1.36425
ENSMUSG00000053166	423.61	0.808262	0.171337	4.71737	2.38911e-06	0.000110161	104010	Cdh22	1.7511
ENSMUSG00000063268	47.5246	-1.73883	0.369379	-4.70745	2.50831e-06	0.000115306	671535	Parp10	3.33765
ENSMUSG00000038178	1886.12	0.477987	0.101649	4.70234	2.57199e-06	0.000117876	215113	Slc43a2	1.3928
ENSMUSG00000025498	95.0167	-3.30871	0.704096	-4.69923	2.61147e-06	0.000119325	54123	Irf7	9.90878
ENSMUSG00000020633	27.8231	-2.01805	0.429685	-4.69658	2.64551e-06	0.000120157	68511	Dcdc2c	4.05036
ENSMUSG00000021303	222.659	0.960826	0.204571	4.69679	2.6428e-06	0.000120157	14706	Gng4	1.94642
ENSMUSG00000020713	14.616	-4.39757	0.936582	-4.69534	2.66168e-06	0.00012053	14599	Gh	21.0765
ENSMUSG00000021866	979.951	-0.81114	0.173036	-4.6877	2.76291e-06	0.000124742	11744	Anxa11	1.7546
ENSMUSG00000031523	1969.62	0.502362	0.107355	4.67944	2.87664e-06	0.000129491	50768	Dlc1	1.41653
ENSMUSG00000022443	2984.36	-0.571376	0.122176	-4.67665	2.91602e-06	0.000130876	17886	Myh9	1.48594
ENSMUSG00000030137	127.813	0.989763	0.211961	4.66955	3.0186e-06	0.00013508	53857	Tuba8	1.98586
ENSMUSG00000025931	1322.79	0.766892	0.164262	4.66871	3.03093e-06	0.000135233	74229	Paqr8	1.7016
ENSMUSG00000000794	1227.59	0.849454	0.182533	4.65369	3.26047e-06	0.000145048	140493	Kcnn3	1.80182
ENSMUSG00000046922	33.5016	2.03147	0.436725	4.6516	3.29371e-06	0.000146098	140741	Gpr6	4.08821
ENSMUSG00000023206	222.314	-0.840952	0.180879	-4.64925	3.33152e-06	0.000147344	16169	Il15ra	1.79123
ENSMUSG00000027954	102.181	1.23284	0.265747	4.63914	3.49863e-06	0.000154286	13636	Efna1	2.35029
ENSMUSG00000001663	52.2876	1.4756	0.318276	4.63623	3.54823e-06	0.000156019	14871	Gstt1	2.781
ENSMUSG00000066438	65.0834	1.2657	0.273928	4.62056	3.82714e-06	0.000167797	217682	Plekhd1	2.40444
ENSMUSG00000031557	378.76	-0.80085	0.173573	-4.61392	3.95151e-06	0.000172751	83436	Plekha2	1.74213
ENSMUSG00000039835	665.39	0.537353	0.116591	4.60888	4.04846e-06	0.00017648	215819	Nhsl1	1.45131
ENSMUSG00000034959	72.5384	-1.23652	0.26872	-4.60154	4.19389e-06	0.000182296	271221	Rubcnl	2.3563
ENSMUSG00000097178	335.686	-1.13069	0.246078	-4.59487	4.33025e-06	0.000187685	100504720	2310002F09Rik	2.18964
ENSMUSG00000014444	98.2161	1.2333	0.26847	4.59383	4.35191e-06	0.000188087	234839	Piezo1	2.35105
ENSMUSG00000032012	4094.26	-0.773725	0.168509	-4.59159	4.39875e-06	0.000189571	58235	Nectin1	1.70968
ENSMUSG00000006705	457.849	-0.67141	0.146286	-4.58971	4.43866e-06	0.000190749	18771	Pknox1	1.59263
ENSMUSG00000039976	391.839	0.707761	0.154282	4.58746	4.48675e-06	0.000192271	207592	Tbc1d16	1.63327
ENSMUSG00000035829	492.474	0.737663	0.160823	4.5868	4.50099e-06	0.000192338	241289	Ppp1r26	1.66747
ENSMUSG00000031328	4776.72	-0.849625	0.185282	-4.58559	4.52704e-06	0.000192908	192176	Flna	1.80203
ENSMUSG00000087368	291.354	-0.822562	0.17946	-4.58353	4.5719e-06	0.000194274	436230	BC065397	1.76854
ENSMUSG00000022490	834.117	-0.592579	0.129312	-4.58254	4.59365e-06	0.000194653	58200	Ppp1r1a	1.50794
ENSMUSG00000051146	314.119	0.870627	0.190172	4.57811	4.69205e-06	0.000198269	73047	Camk2n2	1.82846
ENSMUSG00000001763	855.682	0.645636	0.141173	4.57336	4.79963e-06	0.000202251	232670	Tspan33	1.56443
ENSMUSG00000026347	204.094	1.13527	0.248563	4.56732	4.94001e-06	0.00020759	72160	Tmem163	2.19659
ENSMUSG00000043843	617.688	0.616262	0.13509	4.56185	5.07048e-06	0.000212244	330485	Tmem145	1.5329
ENSMUSG00000030670	76.4913	-1.13661	0.249174	-4.56151	5.07874e-06	0.000212244	244209	Cyp2r1	2.19864
ENSMUSG00000031451	2082.69	0.608486	0.13343	4.56032	5.10752e-06	0.00021286	14456	Gas6	1.52466
ENSMUSG00000002325	381.321	-1.00343	0.220099	-4.55902	5.13929e-06	0.000213597	16391	Irf9	2.00477
ENSMUSG00000045053	715.634	0.542373	0.119418	4.54181	5.57743e-06	0.000231174	225030	Kcng3	1.45637
ENSMUSG00000008305	3533.96	-0.672545	0.148104	-4.54105	5.59755e-06	0.000231375	21885	Tle1	1.59388
ENSMUSG00000044393	186.061	0.822385	0.181124	4.54046	5.61325e-06	0.000231394	13511	Dsg2	1.76833
ENSMUSG00000002032	1500.31	0.453463	0.0999387	4.53741	5.6949e-06	0.000234124	71687	Tmem25	1.36932
ENSMUSG00000056972	166.659	0.891833	0.196634	4.53549	5.74692e-06	0.000235624	27385	Magel2	1.85553
ENSMUSG00000034361	925.574	0.622524	0.137447	4.52918	5.92122e-06	0.000242116	234577	Cpne2	1.53957
ENSMUSG00000000766	214.075	0.810691	0.179039	4.52801	5.9542e-06	0.00024281	18390	Oprm1	1.75405
ENSMUSG00000090622	256.828	-0.798652	0.176538	-4.52397	6.06899e-06	0.000246827	320700	A930033H14Rik	1.73947
ENSMUSG00000017466	8244.18	0.90215	0.19952	4.5216	6.13752e-06	0.000248947	21858	Timp2	1.86885
ENSMUSG00000034998	786.914	-0.545899	0.120794	-4.51925	6.20587e-06	0.000251048	14236	Foxn2	1.45993
ENSMUSG00000065954	4942.35	-0.424105	0.0938723	-4.5179	6.24572e-06	0.000251988	320165	Tacc1	1.34174
ENSMUSG00000009376	382.204	1.01656	0.225106	4.51592	6.30427e-06	0.000253676	17295	Met	2.02309
ENSMUSG00000034248	1167.65	-0.603252	0.133609	-4.51507	6.32966e-06	0.000254024	67712	Slc25a37	1.51914
ENSMUSG00000049076	9784.8	-0.524925	0.116297	-4.51367	6.37163e-06	0.000255033	78618	Acap2	1.43886
ENSMUSG00000033774	94.8313	1.37586	0.305524	4.5033	6.69057e-06	0.000267095	226304	Npbwr1	2.59523
ENSMUSG00000040640	15128.3	-0.613688	0.136349	-4.50086	6.76781e-06	0.000268062	238988	Erc2	1.53017
ENSMUSG00000052713	4399.99	-0.440615	0.0978728	-4.50192	6.73437e-06	0.000268062	269023	Zfp608	1.35718
ENSMUSG00000062488	55.8225	-1.54121	0.342384	-4.50141	6.75032e-06	0.000268062	667370	Ifit3b	2.91039
ENSMUSG00000033491	220.521	0.767686	0.170701	4.49726	6.8834e-06	0.00027193	244954	Prss35	1.70254
ENSMUSG00000097040	390.178	0.660232	0.147076	4.48904	7.15452e-06	0.000281907	72511	2610316D01Rik	1.58034
ENSMUSG00000047735	147.602	-1.44961	0.323112	-4.48641	7.2434e-06	0.00028467	209086	Samd9l	2.73135
ENSMUSG00000037148	380.713	-0.848733	0.189297	-4.48361	7.33908e-06	0.000287684	78514	Arhgap10	1.80092
ENSMUSG00000030092	813.891	0.501039	0.111795	4.48177	7.40254e-06	0.000289424	53870	Cntn6	1.41523
ENSMUSG00000042035	1133.1	0.725182	0.161946	4.47794	7.53673e-06	0.000293913	78908	Igsf3	1.65311
ENSMUSG00000008136	760.493	-0.687184	0.153539	-4.47562	7.6189e-06	0.000296356	14200	Fhl2	1.61014
ENSMUSG00000021215	378.551	-0.727226	0.162607	-4.47228	7.73887e-06	0.000300252	56349	Net1	1.65545
ENSMUSG00000035033	697.92	0.652874	0.146063	4.4698	7.82939e-06	0.000302989	21375	Tbr1	1.5723
ENSMUSG00000041556	259.32	0.776779	0.173847	4.46818	7.88879e-06	0.000304511	230904	Fbxo2	1.7133
ENSMUSG00000025026	2555.55	0.452113	0.101199	4.46755	7.91211e-06	0.000304636	27360	Add3	1.36804
ENSMUSG00000046607	507.278	0.712896	0.15961	4.4665	7.95111e-06	0.000305363	12123	Hrk	1.63909
ENSMUSG00000042345	25.163	-2.13129	0.4775	-4.46344	8.06534e-06	0.000308968	328795	Ubash3a	4.3811
ENSMUSG00000040479	7793.37	-0.776284	0.174037	-4.46046	8.1783e-06	0.000312506	104418	Dgkz	1.71271
ENSMUSG00000042599	3759.63	-0.492377	0.110937	-4.43835	9.06493e-06	0.000345515	338523	Kdm7a	1.40676
ENSMUSG00000035208	24.4525	-3.24735	0.731837	-4.43726	9.11094e-06	0.000346398	276950	Slfn8	9.49622
ENSMUSG00000058396	43.2584	-1.4588	0.329521	-4.42705	9.55297e-06	0.000361393	11536	Gpr182	2.74881
ENSMUSG00000079020	1683.01	0.515082	0.116339	4.42742	9.53662e-06	0.000361393	106068	Slc45a4	1.42908
ENSMUSG00000050623	61.7128	-1.53134	0.346173	-4.42362	9.70614e-06	0.000366274	67077	Catsperz	2.89053
ENSMUSG00000086040	6038.6	-0.755468	0.170931	-4.41971	9.88315e-06	0.000372028	330319	Wipf3	1.68818
ENSMUSG00000068744	679.468	-0.53275	0.120572	-4.41852	9.938e-06	0.000373167	56742	Psrc1	1.44668
ENSMUSG00000060402	1014.01	0.583009	0.131991	4.41702	1.00072e-05	0.000374836	68947	Chst8	1.49797
ENSMUSG00000063626	3042.42	0.646125	0.146419	4.41285	1.02019e-05	0.00038119	210801	Unc5d	1.56496
ENSMUSG00000025880	626.966	-0.668497	0.151606	-4.40944	1.0364e-05	0.000386296	17131	Smad7	1.58942
ENSMUSG00000049577	282.166	-0.912579	0.20705	-4.40753	1.04558e-05	0.000388762	22761	Zfpm1	1.88241
ENSMUSG00000039934	202.268	1.06513	0.241876	4.4036	1.0647e-05	0.000394904	212167	Gsap	2.09235
ENSMUSG00000053519	262.496	0.657703	0.149418	4.40175	1.0738e-05	0.000397305	70357	Kcnip1	1.57757
ENSMUSG00000020393	414.344	0.678076	0.154149	4.39884	1.08831e-05	0.000401697	84035	Kremen1	1.6
ENSMUSG00000036466	827.9	0.65786	0.149613	4.39707	1.09723e-05	0.000404004	214058	Megf11	1.57774
ENSMUSG00000042761	110.597	1.22032	0.277572	4.3964	1.10061e-05	0.000404267	244958	Mrap2	2.32998
ENSMUSG00000044328	39.8708	1.51726	0.345247	4.3947	1.10924e-05	0.000406453	216964	Trp53i13	2.86246
ENSMUSG00000006930	3950.7	0.489302	0.111492	4.38866	1.14051e-05	0.000416904	15114	Hap1	1.40377
ENSMUSG00000042705	733.285	-0.639051	0.145715	-4.38562	1.15656e-05	0.000421756	69456	Commd10	1.5573
ENSMUSG00000021721	938.577	0.863329	0.196957	4.38332	1.16882e-05	0.000425202	15550	Htr1a	1.81923
ENSMUSG00000019230	443.484	0.615846	0.140536	4.38211	1.17538e-05	0.000426568	16876	Lhx9	1.53246
ENSMUSG00000049866	679.793	0.651137	0.148655	4.3802	1.18572e-05	0.000429291	320982	Arl4c	1.57041
ENSMUSG00000044337	277.728	0.803016	0.183369	4.37923	1.19099e-05	0.000430173	12778	Ackr3	1.74474
ENSMUSG00000026620	2657.17	-0.424383	0.0969405	-4.37777	1.19901e-05	0.000432044	226778	Mark1	1.342
ENSMUSG00000039879	936.362	-0.498315	0.113914	-4.37446	1.21732e-05	0.000437602	380629	Heca	1.41256
ENSMUSG00000045348	952.205	0.564875	0.12928	4.36938	1.24597e-05	0.000446842	243300	Nyap1	1.47926
ENSMUSG00000048218	1112.82	0.709751	0.162633	4.36414	1.27623e-05	0.000456612	105827	Amigo2	1.63552
ENSMUSG00000031765	266.3	0.774439	0.17754	4.36206	1.28843e-05	0.000459892	17748	Mt1	1.71053
ENSMUSG00000024713	3647.95	-0.51127	0.117399	-4.355	1.33069e-05	0.000473862	18552	Pcsk5	1.4253
ENSMUSG00000020681	558.113	-0.781077	0.179397	-4.35391	1.33732e-05	0.00047511	11421	Ace	1.71841
ENSMUSG00000031883	681.727	-0.789876	0.181462	-4.35285	1.34379e-05	0.000476292	12354	Car7	1.72893
ENSMUSG00000062866	621.176	0.783859	0.180375	4.34571	1.38825e-05	0.000490904	215789	Phactr2	1.72173
ENSMUSG00000025475	2884.18	0.650965	0.149978	4.3404	1.42223e-05	0.00050175	52389	Adgra1	1.57022
ENSMUSG00000070047	3888.46	0.432088	0.0996867	4.33446	1.46116e-05	0.000514289	14107	Fat1	1.34919
ENSMUSG00000090877	101.486	1.04323	0.240848	4.33149	1.48103e-05	0.000520074	15511	Hspa1b	2.06084
ENSMUSG00000028885	96.2882	1.49547	0.345347	4.33035	1.48876e-05	0.00052158	100340	Smpdl3b	2.81957
ENSMUSG00000032532	4434.72	0.771437	0.178209	4.32883	1.49905e-05	0.000523975	12424	Cck	1.70697
ENSMUSG00000033453	354.362	0.664862	0.153806	4.32272	1.54118e-05	0.000537464	235130	Adamts15	1.58542
ENSMUSG00000091956	92.7966	-1.20007	0.277709	-4.32133	1.55092e-05	0.00053962	75697	C2cd4b	2.29751
ENSMUSG00000039634	1192.3	-0.619085	0.143302	-4.32014	1.5593e-05	0.000541295	230162	Zfp189	1.5359
ENSMUSG00000027931	49.812	1.52393	0.353332	4.31304	1.61026e-05	0.00055771	18160	Npr1	2.87574
ENSMUSG00000066113	938.36	0.576687	0.133983	4.30419	1.67599e-05	0.000579153	77739	Adamtsl1	1.49142
ENSMUSG00000031700	1388.65	-0.464894	0.108156	-4.29838	1.7205e-05	0.000593183	108682	Gpt2	1.38022
ENSMUSG00000030270	209.895	-0.998521	0.232336	-4.29775	1.7254e-05	0.000593522	211232	Cpne9	1.99795
ENSMUSG00000028654	558.547	0.843564	0.196498	4.29299	1.76284e-05	0.000605029	16918	Mycl	1.79448
ENSMUSG00000042066	1153.35	0.521017	0.121432	4.29059	1.78198e-05	0.000610218	68875	Tmcc2	1.43497
ENSMUSG00000059714	1236.82	0.510805	0.119137	4.28753	1.80673e-05	0.000617301	14251	Flot1	1.42484
ENSMUSG00000060890	31.7299	-2.28585	0.533262	-4.28655	1.81468e-05	0.000618623	170735	Arr3	4.87653
ENSMUSG00000002020	15.3512	-2.74513	0.64323	-4.26773	1.97473e-05	0.000671674	16997	Ltbp2	6.70452
ENSMUSG00000030761	629.86	-0.61666	0.144547	-4.26614	1.9888e-05	0.000674948	17921	Myo7a	1.53332
ENSMUSG00000070348	566.118	0.784402	0.18398	4.26353	2.01227e-05	0.000681387	12443	Ccnd1	1.72238
ENSMUSG00000040703	55.845	1.24674	0.292462	4.2629	2.01792e-05	0.000681778	74134	Cyp2s1	2.37304
ENSMUSG00000030800	21.3484	2.59593	0.609148	4.26157	2.02995e-05	0.000684319	76560	Prss8	6.04577
ENSMUSG00000078247	126.842	1.37462	0.322736	4.25929	2.05081e-05	0.000689817	104103	Airn	2.593
ENSMUSG00000068037	1572.17	0.483256	0.113515	4.25719	2.0701e-05	0.000693234	17171	Mas1	1.3979
ENSMUSG00000024302	5085.01	-0.57363	0.13473	-4.25763	2.06601e-05	0.000693234	13527	Dtna	1.48826
ENSMUSG00000056718	93.7105	-1.10757	0.261217	-4.24003	2.23486e-05	0.00074676	791411	Gm13199	2.15482
ENSMUSG00000026322	2154.35	-0.573088	0.135212	-4.23843	2.25088e-05	0.000750457	15562	Htr4	1.4877
ENSMUSG00000020534	89.6545	1.12529	0.265862	4.23262	2.30984e-05	0.000768426	20425	Shmt1	2.18146
ENSMUSG00000100252	2805.33	0.53804	0.127137	4.23196	2.31663e-05	0.000768998	70441	Mir124-2hg	1.452
ENSMUSG00000026697	130.786	1.26968	0.300064	4.23136	2.32285e-05	0.00076938	17926	Myoc	2.41107
ENSMUSG00000068876	180.715	0.956835	0.226341	4.2274	2.36407e-05	0.000781327	70737	Cgn	1.94105
ENSMUSG00000031380	144.264	1.11861	0.264654	4.22668	2.3716e-05	0.000782112	14205	Vegfd	2.17137
ENSMUSG00000040123	1298.89	-0.66378	0.157087	-4.22555	2.3836e-05	0.000784366	219105	Zmym5	1.58423
ENSMUSG00000032327	164.013	0.836259	0.1988	4.20654	2.59316e-05	0.000851475	20897	Stra6	1.78541
ENSMUSG00000049112	227.927	0.991306	0.235878	4.20262	2.63846e-05	0.000864481	18430	Oxtr	1.98798
ENSMUSG00000041720	11875.1	-0.428444	0.102131	-4.19502	2.72842e-05	0.000892029	224020	Pi4ka	1.34578
ENSMUSG00000028901	876.222	-0.543163	0.129548	-4.19275	2.7559e-05	0.000899076	56809	Gmeb1	1.45716
ENSMUSG00000000058	128.776	1.21414	0.290185	4.18403	2.86382e-05	0.000932279	12390	Cav2	2.32003
ENSMUSG00000040274	147.303	-0.846561	0.202456	-4.18145	2.8965e-05	0.000940898	12571	Cdk6	1.79821
ENSMUSG00000004347	258.891	0.741855	0.177472	4.18013	2.91342e-05	0.000942358	18575	Pde1c	1.67232
ENSMUSG00000038351	2209.62	-0.515884	0.123407	-4.18034	2.91073e-05	0.000942358	97761	Sgsm2	1.42987
ENSMUSG00000009614	89.2018	-1.00408	0.240392	-4.17687	2.9555e-05	0.000951909	192166	Sardh	2.00567
ENSMUSG00000023017	820.05	0.669379	0.160258	4.17687	2.95544e-05	0.000951909	11419	Asic1	1.59039
ENSMUSG00000031616	122.596	1.20484	0.28857	4.17523	2.97687e-05	0.00095676	13617	Ednra	2.30512
ENSMUSG00000026065	1394.07	0.444261	0.10647	4.17264	3.01084e-05	0.000963597	110895	Slc9a4	1.36062
ENSMUSG00000024077	2852.28	-0.414851	0.0994132	-4.173	3.00613e-05	0.000963597	268980	Strn	1.33316
ENSMUSG00000057060	2107.23	-0.405627	0.0972768	-4.16982	3.04844e-05	0.00097153	210027	Slc35f3	1.32466
ENSMUSG00000058317	2082.03	-0.493808	0.118415	-4.17014	3.04417e-05	0.00097153	218793	Ube2e2	1.40816
ENSMUSG00000033377	1322.1	-0.597593	0.143438	-4.16621	3.09707e-05	0.00098496	114301	Palmd	1.51319
ENSMUSG00000024084	198.333	1.06755	0.256356	4.16433	3.12269e-05	0.00099103	70536	Qpct	2.09587
ENSMUSG00000026707	727.597	-0.507866	0.122059	-4.16084	3.17077e-05	0.00100273	74455	Nsun6	1.42195
ENSMUSG00000049148	521.627	0.674712	0.162163	4.1607	3.17279e-05	0.00100273	239318	Plcxd3	1.59628
ENSMUSG00000022309	83.891	1.18773	0.285521	4.15989	3.18405e-05	0.0010042	11600	Angpt1	2.27795
ENSMUSG00000002504	181.551	0.710187	0.170769	4.15876	3.19987e-05	0.0010071	65962	Nherf2	1.63602
ENSMUSG00000029338	210.72	0.927228	0.223028	4.15745	3.21814e-05	0.00101075	71914	Antxr2	1.90162
ENSMUSG00000033061	1519.75	0.853836	0.205447	4.15598	3.23894e-05	0.00101132	19711	Resp18	1.8073
ENSMUSG00000026355	272.769	0.746727	0.179682	4.15583	3.24111e-05	0.00101132	17219	Mcm6	1.67798
ENSMUSG00000041258	3167.74	-0.477577	0.114928	-4.15544	3.24661e-05	0.00101132	329002	Zfp236	1.3924
ENSMUSG00000039278	2697.54	0.761307	0.183194	4.15575	3.24217e-05	0.00101132	30052	Pcsk1n	1.69503
ENSMUSG00000030222	333.401	0.634252	0.152679	4.15415	3.26496e-05	0.00101495	232441	Rerg	1.55213
ENSMUSG00000034673	754.763	0.53141	0.127948	4.15331	3.27697e-05	0.0010166	18515	Pbx2	1.44534
ENSMUSG00000031805	97.476	-0.932608	0.224649	-4.15139	3.30457e-05	0.00102307	16453	Jak3	1.90872
ENSMUSG00000005950	103.804	1.0945	0.263822	4.14861	3.34502e-05	0.00103348	94045	P2rx5	2.13538
ENSMUSG00000026834	1422.82	-0.661092	0.159386	-4.14775	3.35756e-05	0.00103525	269275	Acvr1c	1.58128
ENSMUSG00000028172	228.79	1.06063	0.255887	4.14491	3.39941e-05	0.00104603	21338	Tacr3	2.08584
ENSMUSG00000028671	587.819	0.521769	0.125941	4.14298	3.42823e-05	0.00105162	74246	Gale	1.43572
ENSMUSG00000030731	1985.04	0.662349	0.159881	4.14276	3.43146e-05	0.00105162	20981	Syt3	1.58266
ENSMUSG00000048215	89.0552	-1.17894	0.284973	-4.13702	3.51843e-05	0.0010761	231603	A630023P12Rik	2.2641
ENSMUSG00000056749	240.336	-0.641034	0.155098	-4.13309	3.57921e-05	0.00109249	18030	Nfil3	1.55945
ENSMUSG00000037752	103.237	1.08535	0.26275	4.13074	3.61592e-05	0.00110148	381560	Xkr8	2.1219
ENSMUSG00000020892	482.231	0.803919	0.194676	4.12952	3.63529e-05	0.00110516	23801	Aloxe3	1.74584
ENSMUSG00000033595	2005.28	0.644921	0.156281	4.12666	3.68062e-05	0.0011167	213469	Lgi3	1.56365
ENSMUSG00000022353	1249.77	0.539565	0.130809	4.12484	3.71e-05	0.00112337	211401	Mtss1	1.45353
ENSMUSG00000004698	3750.31	-0.557192	0.135136	-4.12319	3.73654e-05	0.0011269	79221	Hdac9	1.4714
ENSMUSG00000034413	773.331	0.54637	0.132504	4.12343	3.73278e-05	0.0011269	240055	Neurl1b	1.46041
ENSMUSG00000020295	16.17	2.43545	0.591204	4.11949	3.79719e-05	0.00114292	216635	Hbq1a	5.40935
ENSMUSG00000036766	2735.02	0.69562	0.168914	4.11818	3.81868e-05	0.00114712	227325	Dner	1.61958
ENSMUSG00000070687	21.4619	-1.96343	0.476957	-4.11658	3.84543e-05	0.00115287	15552	Htr1d	3.89988
ENSMUSG00000075590	1319.04	0.640485	0.155615	4.11582	3.85799e-05	0.00115435	223649	Nrbp2	1.55885
ENSMUSG00000039683	738.841	0.511868	0.124692	4.10506	4.04206e-05	0.00120705	330222	Sdk1	1.4259
ENSMUSG00000001520	479.261	-0.572293	0.139488	-4.10282	4.08144e-05	0.00121641	60345	Nrip2	1.48689
ENSMUSG00000048109	3400.17	-0.396332	0.0966423	-4.10102	4.11325e-05	0.00122349	229700	Rbm15	1.31616
ENSMUSG00000020697	1920.72	-0.525495	0.128161	-4.10027	4.12664e-05	0.00122507	16882	Lig3	1.43943
ENSMUSG00000021071	17197.9	-0.518421	0.126483	-4.09874	4.15398e-05	0.00123078	94090	Trim9	1.43239
ENSMUSG00000075033	820.325	0.50851	0.124117	4.09701	4.18517e-05	0.0012376	385658	Nxpe3	1.42258
ENSMUSG00000070509	400.476	0.850643	0.207847	4.09263	4.26511e-05	0.00125879	244058	Rgma	1.8033
ENSMUSG00000043110	80.8539	1.0825	0.264607	4.09096	4.29593e-05	0.00126368	320974	Lrrn4	2.1177
ENSMUSG00000044674	336.171	0.873642	0.213612	4.08985	4.31644e-05	0.00126368	14362	Fzd1	1.83228
ENSMUSG00000032087	7618.04	-0.383365	0.0937271	-4.09022	4.30956e-05	0.00126368	114873	Dscaml1	1.30438
ENSMUSG00000068099	386.324	0.829243	0.202729	4.09041	4.30619e-05	0.00126368	76505	Smim45	1.77675
ENSMUSG00000055523	172.636	-0.807153	0.197373	-4.08948	4.32334e-05	0.00126368	73707	Gucy2g	1.74975
ENSMUSG00000090272	456.5	-0.890414	0.217823	-4.08778	4.35517e-05	0.00127054	100040462	Mndal	1.85371
ENSMUSG00000040998	493.044	0.706741	0.173226	4.07988	4.50598e-05	0.00131201	114249	Npnt	1.63211
ENSMUSG00000075254	769.146	-0.625515	0.153409	-4.07742	4.55382e-05	0.0013234	77446	Heg1	1.54276
ENSMUSG00000030232	1791.2	-0.433502	0.10642	-4.07351	4.63096e-05	0.00134324	11569	Aebp2	1.35051
ENSMUSG00000044816	87.6168	1.01881	0.25022	4.07166	4.66785e-05	0.00135136	98303	D630023F18Rik	2.02625
ENSMUSG00000050272	8090.4	-0.442142	0.108603	-4.07118	4.67751e-05	0.00135158	13508	Dscam	1.35862
ENSMUSG00000057329	378.58	-0.647422	0.159128	-4.06857	4.73022e-05	0.00136421	12043	Bcl2	1.56637
ENSMUSG00000020923	2769.66	-0.419371	0.103121	-4.0668	4.76637e-05	0.00137203	21429	Ubtf	1.33734
ENSMUSG00000097589	1100.15	-0.455304	0.111981	-4.06591	4.78463e-05	0.00137468	668253	Dleu2	1.37107
ENSMUSG00000076586	21.5495	-2.15006	0.529333	-4.06183	4.86901e-05	0.00139627	620400	Igkv8-21	4.43846
ENSMUSG00000002731	228.958	0.680849	0.167645	4.06127	4.88075e-05	0.00139679	23992	Prkra	1.60308
ENSMUSG00000095901	25.7896	-2.19452	0.540408	-4.06086	4.88924e-05	0.00139679	258201	Or13a24	4.57737
ENSMUSG00000034799	12351.3	-0.510762	0.125804	-4.05999	4.90745e-05	0.00139936	382018	Unc13a	1.4248
ENSMUSG00000032827	8241.61	-0.386367	0.0952726	-4.05538	5.00525e-05	0.00142457	243725	Ppp1r9a	1.3071
ENSMUSG00000052613	1845.17	0.74772	0.184551	4.05157	5.0876e-05	0.0014453	11994	Pcdh15	1.67914
ENSMUSG00000021365	439.493	-0.550147	0.135898	-4.04822	5.16081e-05	0.00146336	18003	Nedd9	1.46423
ENSMUSG00000004110	45958.7	-0.391071	0.0966798	-4.04501	5.23209e-05	0.0014808	12290	Cacna1e	1.31137
ENSMUSG00000020736	344.921	0.637763	0.157707	4.04397	5.25535e-05	0.00148461	50773	Nt5c	1.55591
ENSMUSG00000027820	179.904	0.741057	0.183387	4.04094	5.32373e-05	0.0014996	17380	Mme	1.6714
ENSMUSG00000035929	15.6912	-2.3586	0.583706	-4.04074	5.32818e-05	0.0014996	15015	H2-Q4	5.12874
ENSMUSG00000019873	460.21	-0.670293	0.165978	-4.03843	5.38095e-05	0.00151165	28193	Reep3	1.5914
ENSMUSG00000075705	108.081	0.930313	0.23042	4.03747	5.40315e-05	0.00151508	27361	Msrb1	1.90569
ENSMUSG00000036334	141.99	0.851312	0.211025	4.03418	5.47928e-05	0.00153077	242050	Igsf10	1.80414
ENSMUSG00000079523	333.998	0.803558	0.199177	4.03439	5.47434e-05	0.00153077	19240	Tmsb10	1.7454
ENSMUSG00000053279	137.253	-0.940712	0.233555	-4.0278	5.63011e-05	0.00157001	11668	Aldh1a1	1.91948
ENSMUSG00000014776	201.753	0.676023	0.167903	4.02627	5.66681e-05	0.00157735	78688	Nol3	1.59773
ENSMUSG00000037708	171.743	-0.784783	0.194965	-4.02525	5.69149e-05	0.00158132	381350	Spag6	1.72283
ENSMUSG00000029442	208.304	0.960301	0.238735	4.02245	5.75952e-05	0.00159729	269701	Cfap251	1.94572
ENSMUSG00000018599	507.14	0.614277	0.152776	4.02078	5.80067e-05	0.00160577	237781	Mief2	1.53079
ENSMUSG00000021536	8527.01	-0.442125	0.110008	-4.01901	5.84427e-05	0.00161489	210044	Adcy2	1.3586
ENSMUSG00000040033	970.544	-0.870027	0.216605	-4.01665	5.90317e-05	0.0016282	20847	Stat2	1.8277
ENSMUSG00000034855	18.6263	-2.51578	0.62651	-4.01554	5.93098e-05	0.0016329	15945	Cxcl10	5.71905
ENSMUSG00000028661	174.479	0.734272	0.182927	4.01401	5.96951e-05	0.00164053	13842	Epha8	1.66356
ENSMUSG00000040618	1132.67	0.488146	0.121674	4.01191	6.02301e-05	0.00165224	74551	Pck2	1.40264
ENSMUSG00000024270	1792.93	0.709876	0.177167	4.00681	6.15434e-05	0.00168522	106957	Slc39a6	1.63566
ENSMUSG00000069874	36.6319	-1.94308	0.485284	-4.004	6.22807e-05	0.00170234	54396	Irgm2	3.84525
ENSMUSG00000035270	141.369	-1.0326	0.258021	-4.00198	6.28147e-05	0.00171385	224224	Impg2	2.0457
ENSMUSG00000086095	505.528	-0.751877	0.187935	-4.00072	6.31491e-05	0.00171988	328906	Gm15328	1.68398
ENSMUSG00000045482	16044	-0.430854	0.107712	-4.00007	6.33236e-05	0.00172154	100683	Trrap	1.34803
ENSMUSG00000038295	104.299	1.22714	0.306911	3.99837	6.37803e-05	0.00172574	213948	Atg9b	2.34103
ENSMUSG00000004328	101.239	-1.11	0.277626	-3.99817	6.3834e-05	0.00172574	53417	Hif3a	2.15845
ENSMUSG00000017453	31.7711	-1.51801	0.379635	-3.9986	6.37183e-05	0.00172574	19193	Pipox	2.86395
ENSMUSG00000017167	4415.9	0.538642	0.134735	3.9978	6.39333e-05	0.00172574	53321	Cntnap1	1.4526
ENSMUSG00000032402	2449.41	-0.386022	0.0965973	-3.9962	6.43665e-05	0.00173435	17127	Smad3	1.30679
ENSMUSG00000092074	363.349	-0.658133	0.16494	-3.99013	6.60369e-05	0.00177621	100310872	Dynlt1a	1.57804
ENSMUSG00000025658	13932.8	-0.407476	0.102172	-3.98814	6.65921e-05	0.00178797	245684	Cnksr2	1.32636
ENSMUSG00000031343	1528.72	0.700315	0.175634	3.98736	6.68133e-05	0.00179074	14396	Gabra3	1.62486
ENSMUSG00000045875	752.149	0.664088	0.166628	3.98545	6.73524e-05	0.00180194	11549	Adra1a	1.58457
ENSMUSG00000048410	3557.99	-0.485948	0.121943	-3.98504	6.74687e-05	0.00180194	240476	Zfp407	1.40051
ENSMUSG00000048602	1255.91	-0.720181	0.180747	-3.98447	6.76302e-05	0.00180308	240069	Morc2b	1.64739
ENSMUSG00000034793	806.846	0.701701	0.17617	3.98308	6.8027e-05	0.00181047	68401	G6pc3	1.62642
ENSMUSG00000000126	186.953	-1.14238	0.28719	-3.97778	6.95609e-05	0.00184805	216795	Wnt9a	2.20745
ENSMUSG00000074227	533.252	0.737466	0.185561	3.97424	7.06036e-05	0.00187248	20733	Spint2	1.66725
ENSMUSG00000049100	4371.65	0.610923	0.154064	3.9654	7.32742e-05	0.00193991	18526	Pcdh10	1.52724
ENSMUSG00000029413	292.304	0.718521	0.181227	3.96475	7.34721e-05	0.00194176	67111	Naaa	1.64549
ENSMUSG00000021945	6112.84	-0.425929	0.107462	-3.96353	7.38486e-05	0.00194832	76007	Zmym2	1.34344
ENSMUSG00000034424	258.688	0.673104	0.16998	3.9599	7.49804e-05	0.00196794	68133	Gcsh	1.5945
ENSMUSG00000032355	1804.28	-0.632636	0.15975	-3.96016	7.4901e-05	0.00196794	69642	Mlip	1.5504
ENSMUSG00000037896	1192.25	-0.482157	0.12176	-3.9599	7.49815e-05	0.00196794	217864	Rcor1	1.39683
ENSMUSG00000063011	35.1447	-1.54078	0.3892	-3.95885	7.53104e-05	0.00197316	56047	Msln	2.90953
ENSMUSG00000033965	2309.08	0.449169	0.113535	3.9562	7.61517e-05	0.00199176	20502	Slc16a2	1.36525
ENSMUSG00000059003	37650.6	-0.378909	0.0957896	-3.95564	7.63314e-05	0.00199303	14811	Grin2a	1.30036
ENSMUSG00000036834	283.877	0.650451	0.164511	3.95385	7.69042e-05	0.00199767	269437	Plch1	1.56966
ENSMUSG00000029127	1243.02	-0.49285	0.124638	-3.95424	7.67797e-05	0.00199767	75079	Zbtb49	1.40722
ENSMUSG00000063260	508.729	0.786558	0.198919	3.95416	7.68046e-05	0.00199767	54526	Syt10	1.72495
ENSMUSG00000017724	57.8357	-1.18041	0.298787	-3.95067	7.79335e-05	0.00202094	18612	Etv4	2.26641
ENSMUSG00000073433	333.619	0.74395	0.188425	3.94825	7.87232e-05	0.00203446	14570	Arhgdig	1.67476
ENSMUSG00000003534	1192.41	0.598129	0.151486	3.9484	7.86755e-05	0.00203446	12305	Ddr1	1.51375
ENSMUSG00000000120	29.1106	1.67619	0.424622	3.94748	7.89788e-05	0.0020376	18053	Ngfr	3.19582
ENSMUSG00000026643	3122.56	-0.483979	0.122655	-3.94585	7.95183e-05	0.00204456	18108	Nmt2	1.3986
ENSMUSG00000032131	2025.2	0.432415	0.109579	3.94614	7.94205e-05	0.00204456	192663	Abcg4	1.34949
ENSMUSG00000057455	928.334	0.442227	0.11214	3.94354	8.02885e-05	0.00206087	19762	Rit2	1.3587
ENSMUSG00000023328	1238.34	0.567331	0.144059	3.93817	8.21049e-05	0.00210394	11423	Ache	1.48178
ENSMUSG00000025068	306.517	0.640813	0.162783	3.9366	8.26449e-05	0.0021142	14873	Gsto1	1.55921
ENSMUSG00000024501	1497.89	0.505744	0.128519	3.93516	8.31404e-05	0.0021233	22240	Dpysl3	1.41985
ENSMUSG00000036777	291.173	0.609734	0.155008	3.93356	8.36978e-05	0.00213394	68743	Anln	1.52598
ENSMUSG00000040312	62.0364	-1.2225	0.310908	-3.93203	8.42311e-05	0.00214394	240084	Cchcr1	2.3335
ENSMUSG00000028771	1299.51	-0.47215	0.120235	-3.92691	8.60449e-05	0.00218643	19248	Ptpn12	1.38718
ENSMUSG00000024293	1270.69	-0.449698	0.114534	-3.92632	8.62537e-05	0.00218807	77805	Esco1	1.36575
ENSMUSG00000037643	1501.9	-0.43344	0.110505	-3.92236	8.76868e-05	0.00221702	18759	Prkci	1.35045
ENSMUSG00000050071	244.765	0.687891	0.175366	3.9226	8.75998e-05	0.00221702	19716	Bex1	1.61093
ENSMUSG00000020085	86.2925	0.937511	0.239091	3.92115	8.81292e-05	0.00222449	71361	Aifm2	1.91522
ENSMUSG00000021676	5712.92	-0.564321	0.143963	-3.9199	8.85854e-05	0.00223229	544963	Iqgap2	1.47869
ENSMUSG00000107686	16.5141	-2.24345	0.572551	-3.91833	8.9163e-05	0.00224312	668196	Gm9038	4.73527
ENSMUSG00000020961	502.345	0.544205	0.138967	3.91606	9.0008e-05	0.00226063	108800	Ston2	1.45822
ENSMUSG00000036052	5142.2	-0.473705	0.121032	-3.91388	9.08231e-05	0.00227733	56323	Dnajb5	1.38867
ENSMUSG00000001507	684.214	0.569552	0.145554	3.913	9.1156e-05	0.00228191	16400	Itga3	1.48406
ENSMUSG00000027227	265.293	0.605302	0.154783	3.91066	9.20449e-05	0.00229281	20322	Sord	1.5213
ENSMUSG00000087475	838.387	-0.533903	0.136513	-3.91101	9.19114e-05	0.00229281	71045	4933406I18Rik	1.44784
ENSMUSG00000024331	66.7249	1.16165	0.297041	3.91072	9.20197e-05	0.00229281	13506	Dsc2	2.23713
ENSMUSG00000055818	62.682	-1.27447	0.325999	-3.90943	9.25155e-05	0.00230076	442825	A230083G16Rik	2.4191
ENSMUSG00000021541	383.389	0.580676	0.148651	3.90631	9.37175e-05	0.00232683	26946	Trpc7	1.49555
ENSMUSG00000037138	3163.01	-0.430959	0.110454	-3.9017	9.55206e-05	0.0023661	16764	Aff3	1.34813
ENSMUSG00000038244	21665.2	-0.474725	0.121679	-3.90147	9.5611e-05	0.0023661	320878	Mical2	1.38965
ENSMUSG00000075334	237.051	0.69082	0.177105	3.90063	9.59418e-05	0.00237042	67874	Rprm	1.6142
ENSMUSG00000054793	2084.35	0.690552	0.177188	3.89728	9.72781e-05	0.00239953	260299	Cadm4	1.6139
ENSMUSG00000024968	240.026	0.698947	0.17936	3.89689	9.74369e-05	0.00239954	104383	Rcor2	1.62332
ENSMUSG00000047686	113.507	-1.32392	0.339963	-3.89431	9.8477e-05	0.00242123	213436	Rtl3	2.50346
ENSMUSG00000056342	13128.5	-0.43576	0.112024	-3.88988	0.000100293	0.00246189	17847	Usp34	1.35262
ENSMUSG00000028011	121.243	0.791687	0.203567	3.88908	0.000100625	0.00246603	56720	Tdo2	1.7311
ENSMUSG00000009772	24.9664	1.79012	0.460381	3.88834	0.000100932	0.00246958	74137	Nuak2	3.45843
ENSMUSG00000035834	361.089	-0.579414	0.149049	-3.88742	0.000101315	0.00247495	67486	Polr3g	1.49424
ENSMUSG00000027580	114.101	-1.04209	0.268514	-3.88093	0.000104057	0.00253786	229003	Helz2	2.0592
ENSMUSG00000026344	1896.97	0.591381	0.152417	3.88001	0.000104452	0.0025434	72585	Lypd1	1.50669
ENSMUSG00000025650	58.1733	-1.18705	0.30601	-3.87911	0.000104838	0.0025487	12836	Col7a1	2.27686
ENSMUSG00000039117	679.261	-0.620811	0.160157	-3.87627	0.00010607	0.00257452	228980	Taf4	1.53774
ENSMUSG00000017737	26.8045	1.6118	0.415959	3.8749	0.00010667	0.00258495	17395	Mmp9	3.05633
ENSMUSG00000041324	207.191	-0.838561	0.216528	-3.87275	0.000107613	0.00260366	16323	Inhba	1.78827
ENSMUSG00000073434	986.001	-0.643463	0.166251	-3.87044	0.00010864	0.00262432	106618	Wdr90	1.56207
ENSMUSG00000028803	2439.3	0.66662	0.172311	3.8687	0.000109417	0.00263887	74552	Nipal3	1.58735
ENSMUSG00000026546	173.664	0.769189	0.199156	3.86225	0.000112349	0.0027053	71870	Cfap45	1.70431
ENSMUSG00000117183	370.91	-0.635142	0.164517	-3.86065	0.000113084	0.00271869	100504002	Gm20008	1.55309
ENSMUSG00000028041	2811.2	0.395033	0.102363	3.85912	0.000113797	0.00272123	11490	Adam15	1.31497
ENSMUSG00000020142	1594.88	0.57875	0.149979	3.85888	0.000113908	0.00272123	55963	Slc1a4	1.49355
ENSMUSG00000024079	231.166	-2.01537	0.522228	-3.85918	0.000113769	0.00272123	19106	Eif2ak2	4.04284
ENSMUSG00000024530	810.427	-0.545176	0.141239	-3.85995	0.00011341	0.00272123	225655	Prelid3a	1.4592
ENSMUSG00000028655	176.006	0.75864	0.196618	3.85844	0.000114113	0.00272185	76574	Mfsd2a	1.69189
ENSMUSG00000060675	81.0857	1.03529	0.268364	3.85779	0.000114416	0.00272479	225845	Plaat3	2.04953
ENSMUSG00000021265	275.529	0.642734	0.166709	3.85543	0.000115527	0.00274695	214663	Slc25a29	1.56128
ENSMUSG00000046658	753.684	0.451451	0.117179	3.85266	0.000116841	0.00277383	54201	Zfp316	1.36742
ENSMUSG00000055805	2356.22	-0.455235	0.118244	-3.84996	0.000118138	0.00280025	57778	Fmnl1	1.37101
ENSMUSG00000004031	3852.19	0.453817	0.117914	3.84873	0.000118731	0.00280992	240843	Brinp2	1.36966
ENSMUSG00000015843	124.373	0.94045	0.244393	3.84811	0.000119033	0.00281265	20183	Rxrg	1.91913
ENSMUSG00000026678	218.918	0.756275	0.196683	3.84515	0.000120479	0.0028424	19737	Rgs5	1.68912
ENSMUSG00000064115	6919.96	-0.591728	0.15394	-3.84389	0.000121098	0.00285258	239857	Cadm2	1.50705
ENSMUSG00000074607	302.709	0.554601	0.144316	3.84296	0.000121559	0.00285899	269389	Tox2	1.46876
ENSMUSG00000021990	270.166	-0.801598	0.208623	-3.84232	0.000121875	0.00286038	219140	Spata13	1.74303
ENSMUSG00000041380	1709.01	0.631066	0.164251	3.84208	0.000121995	0.00286038	15560	Htr2c	1.54871
ENSMUSG00000044788	305.319	0.723926	0.18844	3.84168	0.000122195	0.00286065	328035	Fads6	1.65167
ENSMUSG00000021257	250.623	0.620942	0.161695	3.84021	0.00012293	0.00287342	68737	Angel1	1.53788
ENSMUSG00000059939	1004.62	-0.436723	0.113811	-3.83727	0.000124409	0.00290086	230996	9430015G10Rik	1.35353
ENSMUSG00000021196	11213.5	-0.474858	0.123754	-3.83712	0.000124486	0.00290086	56421	Pfkp	1.38978
ENSMUSG00000096069	35.801	-1.59894	0.417087	-3.83359	0.000126284	0.00293824	18362	Or13a28	3.02921
ENSMUSG00000026596	4010.11	-0.36432	0.0951174	-3.83021	0.000128032	0.00297434	11352	Abl2	1.28727
ENSMUSG00000014164	3166.63	-0.48206	0.126186	-3.82024	0.000133321	0.00309248	100503085	Klhl3	1.39674
ENSMUSG00000056267	3080.5	-0.504715	0.132211	-3.81749	0.000134814	0.00311758	68121	Cep70	1.41884
ENSMUSG00000048582	30.6355	-1.61913	0.424106	-3.81775	0.000134673	0.00311758	14611	Gja3	3.0719
ENSMUSG00000022687	767.32	-0.61813	0.16216	-3.81185	0.000137933	0.00318483	117606	Boc	1.53488
ENSMUSG00000051435	94.1507	-1.07497	0.282095	-3.81065	0.000138604	0.00319548	329977	Fhad1	2.10667
ENSMUSG00000027361	879.023	-0.493996	0.129696	-3.80887	0.000139601	0.00321358	14391	Gabpb1	1.40834
ENSMUSG00000038587	178.4	0.722613	0.189758	3.80807	0.000140054	0.00321912	83397	Akap12	1.65017
ENSMUSG00000040782	3335.95	-0.474143	0.124574	-3.80612	0.000141165	0.00323974	26374	Cop1	1.38909
ENSMUSG00000016496	58.7239	-1.38724	0.364919	-3.8015	0.000143821	0.00329571	60533	Cd274	2.61578
ENSMUSG00000050240	552.277	-0.514278	0.135361	-3.79931	0.000145097	0.00331994	58180	Hic2	1.42828
ENSMUSG00000097745	344.78	-0.731553	0.192665	-3.79702	0.000146447	0.00334579	99542	AI115009	1.66043
ENSMUSG00000029335	344.117	1.00326	0.264303	3.79587	0.000147127	0.00335292	110075	Bmp3	2.00452
ENSMUSG00000111272	232.675	-0.799436	0.210655	-3.795	0.000147643	0.00335292	665794	Gm7787	1.74042
ENSMUSG00000041895	473.667	-0.499939	0.131729	-3.79521	0.000147521	0.00335292	52639	Wipi1	1.41415
ENSMUSG00000033880	293.046	-0.846882	0.223134	-3.79539	0.00014741	0.00335292	19039	Lgals3bp	1.79861
ENSMUSG00000037465	733.498	-0.575101	0.151709	-3.79081	0.000150156	0.00340489	21847	Klf10	1.48978
ENSMUSG00000024544	1349.46	-0.484293	0.127869	-3.78741	0.000152228	0.00344159	52662	Ldlrad4	1.3989
ENSMUSG00000031344	59.4574	1.16027	0.306329	3.78765	0.000152076	0.00344159	57249	Gabrq	2.23499
ENSMUSG00000037892	156.847	1.11232	0.293819	3.78573	0.000153259	0.00345908	73173	Pcdh18	2.16193
ENSMUSG00000114653	219.107	-1.09312	0.288772	-3.78541	0.000153458	0.00345908	100417103	Gm18398	2.13335
ENSMUSG00000046314	1614.87	-0.612264	0.16179	-3.78432	0.000154129	0.00346904	217517	Stxbp6	1.52866
ENSMUSG00000114961	38.9124	-1.50298	0.397418	-3.78185	0.000155668	0.0034985	319467	A930002C04Rik	2.83427
ENSMUSG00000043388	4658.24	0.716021	0.18938	3.78086	0.000156286	0.00350719	243339	Tmem130	1.64264
ENSMUSG00000049327	831.741	-0.461512	0.122086	-3.78024	0.00015668	0.00350921	67956	Kmt5a	1.37698
ENSMUSG00000018377	377.44	0.5753	0.152196	3.77998	0.000156839	0.00350921	22344	Vezf1	1.48999
ENSMUSG00000098188	171.505	0.771967	0.204368	3.77734	0.000158514	0.00354147	268301	Sowahc	1.7076
ENSMUSG00000025920	2507.55	-0.404179	0.107022	-3.7766	0.000158982	0.0035415	29819	Stau2	1.32334
ENSMUSG00000004085	312.849	-0.576959	0.152769	-3.77666	0.000158943	0.0035415	65964	Map3k20	1.4917
ENSMUSG00000067931	793.906	-0.518259	0.137249	-3.77604	0.000159343	0.00354433	381066	Zfp948	1.43223
ENSMUSG00000044288	9623.84	0.57854	0.15346	3.76997	0.000163268	0.00362632	12801	Cnr1	1.49334
ENSMUSG00000044150	432.72	-0.607154	0.161307	-3.76397	0.000167238	0.00370906	382252	Bclaf3	1.52325
ENSMUSG00000027359	376.643	0.513336	0.13645	3.76209	0.000168502	0.00372622	26458	Slc27a2	1.42735
ENSMUSG00000024921	5556.66	-0.345274	0.0917772	-3.76209	0.000168503	0.00372622	67155	Smarca2	1.27039
ENSMUSG00000000628	140.017	-0.877386	0.233245	-3.76165	0.000168797	0.0037273	15277	Hk2	1.83704
ENSMUSG00000034810	628.579	-0.726081	0.193305	-3.75614	0.000172555	0.00380474	20272	Scn7a	1.65414
ENSMUSG00000012640	1382.5	-0.435052	0.115881	-3.75431	0.000173822	0.0038106	69930	Zfp715	1.35196
ENSMUSG00000001300	2713.84	0.558606	0.148749	3.75536	0.00017309	0.0038106	13642	Efnb2	1.47284
ENSMUSG00000025089	2222.07	0.680376	0.181226	3.7543	0.000173826	0.0038106	14585	Gfra1	1.60256
ENSMUSG00000050332	676.771	0.450802	0.120063	3.75472	0.000173533	0.0038106	72345	Amer1	1.3668
ENSMUSG00000036422	2412.29	0.634552	0.169079	3.75299	0.000174738	0.00382508	18530	Pcdh8	1.55246
ENSMUSG00000039115	105.248	0.89887	0.239657	3.75064	0.000176381	0.00385548	104099	Itga9	1.8646
ENSMUSG00000090061	3253.05	-0.393228	0.104914	-3.74808	0.000178194	0.00388949	319807	Nwd2	1.31333
ENSMUSG00000102692	1827.63	0.434747	0.116016	3.74732	0.000178736	0.00389572	100534287	Dchs2	1.35167
ENSMUSG00000059602	1131.35	-0.763836	0.204201	-3.7406	0.000183578	0.00398979	27204	Syn3	1.698
ENSMUSG00000022176	179.932	0.768878	0.205542	3.74074	0.00018348	0.00398979	140743	Rem2	1.70394
ENSMUSG00000041695	943.951	-0.726552	0.194443	-3.73657	0.000186548	0.00404853	16518	Kcnj2	1.65468
ENSMUSG00000033033	336.61	-0.578406	0.154874	-3.73469	0.000187949	0.00407311	72691	Calhm2	1.4932
ENSMUSG00000042662	357.29	-0.584627	0.156745	-3.7298	0.000191633	0.00414705	252864	Dusp15	1.49965
ENSMUSG00000037706	3802.41	0.685411	0.184111	3.72281	0.000197019	0.00425751	12520	Cd81	1.60816
ENSMUSG00000030748	107.6	0.993605	0.267072	3.72036	0.000198939	0.0042929	16190	Il4ra	1.99115
ENSMUSG00000003585	1497.58	-0.402659	0.108304	-3.71787	0.000200911	0.00431702	67815	Sec14l2	1.32194
ENSMUSG00000021319	133.985	-0.897733	0.241449	-3.7181	0.000200724	0.00431702	20379	Sfrp4	1.86314
ENSMUSG00000024962	272.24	0.61542	0.165501	3.71852	0.000200391	0.00431702	22340	Vegfb	1.532
ENSMUSG00000035342	271.98	0.594471	0.16001	3.7152	0.00020304	0.0043566	226154	Lzts2	1.50992
ENSMUSG00000051786	2120.08	-0.456275	0.122843	-3.7143	0.000203768	0.00436605	328580	Tubgcp6	1.37199
ENSMUSG00000053110	356.779	-0.73321	0.197517	-3.71214	0.000205511	0.00439719	22601	Yap1	1.66233
ENSMUSG00000031511	6598.12	-0.417699	0.112536	-3.7117	0.000205868	0.00439861	54126	Arhgef7	1.3358
ENSMUSG00000033307	548.4	0.667598	0.179897	3.711	0.000206442	0.00440467	17319	Mif	1.58843
ENSMUSG00000062300	129.149	0.894866	0.24118	3.71037	0.000206956	0.00440944	19294	Nectin2	1.85944
ENSMUSG00000040420	880.493	0.558169	0.150457	3.70982	0.000207403	0.00440966	320865	Cdh18	1.4724
ENSMUSG00000022940	313.177	0.708518	0.190993	3.70965	0.000207548	0.00440966	56176	Pigp	1.63412
ENSMUSG00000042453	4599.16	0.630426	0.17001	3.70817	0.000208761	0.00442306	19699	Reln	1.54802
ENSMUSG00000034731	10247.9	-0.614855	0.165807	-3.70825	0.000208693	0.00442306	380921	Dgkh	1.5314
ENSMUSG00000049670	487.044	0.477394	0.128774	3.70723	0.00020954	0.00443336	226123	Morn4	1.39223
ENSMUSG00000051243	2992.27	0.645392	0.174167	3.70558	0.000210905	0.00445603	320563	Islr2	1.56416
ENSMUSG00000031822	3220.1	-0.456997	0.123401	-3.70334	0.00021278	0.0044894	382034	Gse1	1.37268
ENSMUSG00000024793	356.935	-0.789165	0.213163	-3.70217	0.000213765	0.00450173	85030	Tnfrsf25	1.72807
ENSMUSG00000046613	1074.84	-0.712736	0.192531	-3.70194	0.000213958	0.00450173	328643	Vwa5b2	1.63891
ENSMUSG00000030322	386.96	-0.5504	0.148705	-3.70128	0.000214515	0.0045072	17193	Mbd4	1.46449
ENSMUSG00000028059	5502.9	-0.46771	0.12638	-3.70082	0.0002149	0.00450903	16800	Arhgef2	1.38291
ENSMUSG00000066197	52.1679	1.40102	0.378639	3.70014	0.000215478	0.00451493	209776	Gpr139	2.64088
ENSMUSG00000028926	11536.3	-0.406468	0.109972	-3.6961	0.00021894	0.00458112	18647	Cdk14	1.32544
ENSMUSG00000042901	543.961	0.461234	0.124859	3.69404	0.000220715	0.00461067	108909	Aida	1.37672
ENSMUSG00000070003	1320.12	0.414424	0.112196	3.69376	0.00022096	0.00461067	76900	Ssbp4	1.33277
ENSMUSG00000034271	581.957	-0.586944	0.159015	-3.69111	0.000223275	0.00465259	81703	Jdp2	1.50206
ENSMUSG00000057406	6185.24	-0.450866	0.122171	-3.69046	0.00022385	0.00465817	107823	Nsd2	1.36686
ENSMUSG00000031591	1946.21	-0.360756	0.097765	-3.69003	0.000224229	0.00465965	11886	Asah1	1.2841
ENSMUSG00000063297	1022.45	-0.59808	0.162146	-3.68853	0.000225551	0.00468073	233271	Luzp2	1.5137
ENSMUSG00000001123	45.0448	-1.45625	0.394983	-3.68687	0.000227028	0.00470495	16859	Lgals9	2.74395
ENSMUSG00000005397	39.9397	-1.34019	0.363712	-3.68475	0.000228927	0.00473782	18073	Nid1	2.53184
ENSMUSG00000027966	805.556	-0.872724	0.236879	-3.68425	0.000229374	0.0047406	12814	Col11a1	1.83112
ENSMUSG00000028693	635.35	-0.56301	0.152879	-3.6827	0.000230774	0.00476304	50927	Nasp	1.47735
ENSMUSG00000029913	1006.82	-0.607969	0.165126	-3.68185	0.000231544	0.00477245	70779	Prdm5	1.52411
ENSMUSG00000027296	2839.93	-0.448329	0.121782	-3.68141	0.000231952	0.00477438	228550	Itpka	1.36446
ENSMUSG00000032487	1895.29	-0.639356	0.173754	-3.67966	0.000233545	0.00479415	19225	Ptgs2	1.55763
ENSMUSG00000081771	180.842	-0.788758	0.214341	-3.67992	0.000233303	0.00479415	100417384	Gm15381	1.72759
ENSMUSG00000019726	14681.7	-0.509955	0.138649	-3.67801	0.000235057	0.00480568	17101	Lyst	1.42401
ENSMUSG00000062202	3219.88	-0.563913	0.153311	-3.67822	0.000234864	0.00480568	224671	Btbd9	1.47827
ENSMUSG00000019647	918.369	0.536509	0.145861	3.67823	0.000234855	0.00480568	20358	Sema6a	1.45046
ENSMUSG00000003500	657.306	0.438492	0.119263	3.67667	0.000236296	0.00482452	23917	Impdh1	1.35519
ENSMUSG00000020636	26.9821	-2.095	0.570034	-3.67523	0.00023764	0.00484543	94041	Allc	4.27227
ENSMUSG00000059674	728.536	-0.828415	0.225676	-3.67081	0.000241781	0.00491664	239096	Cdh24	1.77573
ENSMUSG00000044583	28.2163	-1.44363	0.393272	-3.67083	0.000241766	0.00491664	170743	Tlr7	2.72005
ENSMUSG00000046169	537.425	-0.697019	0.189941	-3.66966	0.00024287	0.00492638	108154	Adamts6	1.62115
ENSMUSG00000033361	765.691	0.49301	0.134349	3.66962	0.000242909	0.00492638	208748	Prrg3	1.40738
ENSMUSG00000055866	1762.54	-0.447215	0.121955	-3.66706	0.000245353	0.00495608	18627	Per2	1.36341
ENSMUSG00000075012	1105.61	0.726044	0.197983	3.66719	0.000245227	0.00495608	14221	Fjx1	1.6541
ENSMUSG00000094441	1652	-0.546761	0.149078	-3.66763	0.000244811	0.00495608	77652	Zfp955a	1.4608
ENSMUSG00000054256	267.761	0.562497	0.153414	3.66654	0.000245858	0.00495966	17690	Msi1	1.47682
ENSMUSG00000004892	1172.74	-0.675982	0.184393	-3.66598	0.00024639	0.0049638	12032	Bcan	1.59768
ENSMUSG00000046844	393.363	0.665092	0.181542	3.66357	0.000248722	0.00500413	270097	Vat1l	1.58567
ENSMUSG00000038349	756.608	-0.616348	0.168306	-3.66206	0.000250193	0.00502041	227120	Plcl1	1.53299
ENSMUSG00000026470	1630.4	-0.357673	0.0976644	-3.66227	0.000249992	0.00502041	58244	Stx6	1.28136
ENSMUSG00000022440	42.0105	1.39291	0.380509	3.66066	0.000251571	0.00504139	72709	C1qtnf6	2.62608
ENSMUSG00000049649	178.294	-0.637991	0.174426	-3.65766	0.000254533	0.00509401	14748	Gpr3	1.55616
ENSMUSG00000031112	919.843	-0.58797	0.160824	-3.65599	0.000256194	0.00512051	70415	Stk26	1.50313
ENSMUSG00000024654	700.346	0.535065	0.146464	3.65322	0.000258977	0.00516932	66514	Asrgl1	1.44901
ENSMUSG00000010358	32.7	-1.75365	0.480493	-3.64968	0.000262571	0.00523417	70110	Ifi35	3.3721
ENSMUSG00000074971	54.4523	1.2804	0.351008	3.6478	0.000264497	0.00526565	67606	Fibin	2.42907
ENSMUSG00000091415	30.45	1.45081	0.397836	3.64675	0.000265581	0.0052803	633979	Ak9	2.73361
ENSMUSG00000024736	6148.88	0.584116	0.160292	3.64408	0.00026835	0.00532836	98170	Tmem132a	1.49912
ENSMUSG00000029392	1142.23	-0.47179	0.129573	-3.64111	0.000271462	0.00537608	75695	Rilpl1	1.38683
ENSMUSG00000008318	187.101	0.697342	0.191505	3.64137	0.00027119	0.00537608	320100	Relt	1.62151
ENSMUSG00000032172	1006.34	0.682236	0.187526	3.63808	0.000274681	0.00543273	244723	Olfm2	1.60462
ENSMUSG00000053441	37.2608	-1.79391	0.493718	-3.63347	0.000279636	0.00552354	240322	Adamts19	3.46753
ENSMUSG00000020135	3437.26	0.386812	0.106525	3.6312	0.00028211	0.00556517	23805	Apc2	1.3075
ENSMUSG00000023150	3356.01	-0.342677	0.0943916	-3.63037	0.000283014	0.00557574	117198	Ivns1abp	1.26811
ENSMUSG00000016520	146.475	0.746354	0.205645	3.62933	0.000284154	0.00558124	140887	Lnx2	1.67755
ENSMUSG00000063931	423.789	0.461813	0.127252	3.62911	0.000284397	0.00558124	18624	Pepd	1.37727
ENSMUSG00000031133	683.105	0.493613	0.135992	3.62972	0.000283732	0.00558124	73341	Arhgef6	1.40797
ENSMUSG00000021994	437.869	0.646511	0.178295	3.62607	0.00028777	0.00564014	22418	Wnt5a	1.56538
ENSMUSG00000025141	97.3763	0.824981	0.227704	3.62304	0.000291163	0.00569929	68515	Myadml2	1.77151
ENSMUSG00000028351	9831.84	-0.425967	0.117601	-3.62214	0.000292178	0.00571179	56710	Brinp1	1.34347
ENSMUSG00000065590	44.3146	-1.17383	0.324231	-3.62036	0.000294193	0.00574377	387208	Mir212	2.2561
ENSMUSG00000029385	1157.04	-0.429028	0.11854	-3.61926	0.00029545	0.00576089	12452	Ccng2	1.34633
ENSMUSG00000026103	22939.3	-0.416239	0.115024	-3.61872	0.00029606	0.00576537	14660	Gls	1.33444
ENSMUSG00000045751	192.985	-0.684639	0.189247	-3.6177	0.000297236	0.00577343	212377	Mms22l	1.6073
ENSMUSG00000042804	142.587	-0.809116	0.223675	-3.61737	0.000297615	0.00577343	100129	Gpr153	1.75214
ENSMUSG00000038502	1793.17	0.394273	0.108987	3.6176	0.000297344	0.00577343	84113	Ptov1	1.31428
ENSMUSG00000028086	9282.86	-0.360208	0.0995952	-3.61672	0.000298361	0.00578051	50754	Fbxw7	1.28361
ENSMUSG00000058756	6801.88	0.388769	0.107524	3.61566	0.000299587	0.00579685	21833	Thra	1.30928
ENSMUSG00000030554	684.999	0.535338	0.148097	3.61477	0.000300611	0.00580926	233335	Synm	1.44928
ENSMUSG00000008496	328.708	-0.721526	0.199729	-3.61254	0.000303218	0.00585218	18987	Pou2f2	1.64893
ENSMUSG00000040659	851.972	0.557444	0.154345	3.61168	0.000304214	0.00586395	27984	Efhd2	1.47166
ENSMUSG00000028004	1628.37	0.604051	0.16729	3.61081	0.000305241	0.00587628	18167	Npy2r	1.51998
ENSMUSG00000027858	427.371	0.694333	0.192466	3.60756	0.000309085	0.00594274	70747	Tspan2	1.61814
ENSMUSG00000096146	683.503	0.664364	0.184229	3.6062	0.000310719	0.00596659	16514	Kcnj11	1.58487
ENSMUSG00000090063	1493.17	0.472024	0.130959	3.60436	0.000312917	0.00598607	320038	Dlx6os1	1.38705
ENSMUSG00000017756	114.537	0.816923	0.226626	3.60472	0.000312489	0.00598607	20499	Slc12a7	1.76165
ENSMUSG00000036036	524.945	0.771669	0.214093	3.60436	0.000312917	0.00598607	22715	Zfp57	1.70724
ENSMUSG00000075592	301	0.697851	0.19365	3.60367	0.000313752	0.00599448	277154	Nynrin	1.62209
ENSMUSG00000067212	106.516	-1.04444	0.289993	-3.60159	0.000316281	0.00603519	15040	H2-T23	2.06256
ENSMUSG00000059921	11307.3	-0.332905	0.0924518	-3.60085	0.000317178	0.00603849	22253	Unc5c	1.25955
ENSMUSG00000032128	953.565	-1.69764	0.471464	-3.60079	0.00031725	0.00603849	19649	Robo3	3.24371
ENSMUSG00000070366	136.351	0.872951	0.242563	3.59886	0.000319612	0.00606822	381925	Plpp4	1.8314
ENSMUSG00000005043	186.501	0.874784	0.243071	3.59889	0.000319581	0.00606822	27029	Sgsh	1.83373
ENSMUSG00000001985	2564.09	0.506942	0.140903	3.5978	0.000320917	0.0060854	14807	Grik3	1.42103
ENSMUSG00000037936	1067.03	-0.395578	0.110011	-3.5958	0.000323394	0.00612471	20778	Scarb1	1.31547
ENSMUSG00000024983	1709.82	-0.468386	0.130288	-3.595	0.000324386	0.00613583	53611	Vti1a	1.38356
ENSMUSG00000029311	458.177	0.623267	0.173516	3.59198	0.000328177	0.00619981	114664	Hsd17b11	1.54036
ENSMUSG00000046186	57.2507	1.37546	0.383014	3.59114	0.000329238	0.0062044	235505	Cd109	2.5945
ENSMUSG00000035835	1211.46	0.519504	0.14466	3.59121	0.000329149	0.0062044	216152	Plppr3	1.43346
ENSMUSG00000020614	84.5564	0.844046	0.235083	3.59042	0.000330147	0.00621381	208659	Fam20a	1.79508
ENSMUSG00000039068	3405.51	-0.415197	0.115669	-3.58952	0.000331285	0.00622573	108946	Zzz3	1.33348
ENSMUSG00000021364	393.21	-0.545633	0.152018	-3.58927	0.000331601	0.00622573	54326	Elovl2	1.45966
ENSMUSG00000021091	855.01	0.67422	0.188028	3.58574	0.000336129	0.00629516	20716	Serpina3n	1.59573
ENSMUSG00000045509	104.443	0.857183	0.239038	3.58597	0.000335828	0.00629516	238725	Gpr150	1.8115
ENSMUSG00000113204	420.317	-0.484043	0.135014	-3.58514	0.000336902	0.00630185	108168101	Gm46430	1.39866
ENSMUSG00000031066	4237.74	-0.370079	0.103241	-3.5846	0.000337597	0.00630708	236733	Usp11	1.29242
ENSMUSG00000020186	64.2173	1.17454	0.327947	3.5815	0.000341632	0.0063746	13008	Csrp2	2.25721
ENSMUSG00000042671	2073.97	-0.431991	0.120644	-3.58071	0.000342658	0.00638574	67792	Rgs8	1.34909
ENSMUSG00000079110	33.6092	1.5613	0.436068	3.5804	0.000343071	0.00638574	12335	Capn3	2.95119
ENSMUSG00000018634	415.944	0.610767	0.170617	3.57976	0.000343911	0.00639353	12921	Crhr1	1.52707
ENSMUSG00000028550	1522.81	-0.468017	0.130779	-3.5787	0.000345307	0.00641165	242557	Atg4c	1.38321
ENSMUSG00000060735	203.596	0.761932	0.212945	3.57807	0.000346135	0.00641916	239336	Rxfp3	1.69576
ENSMUSG00000021054	671.91	0.647602	0.18103	3.57732	0.000347133	0.00642981	81535	Sgpp1	1.56656
ENSMUSG00000002007	58.8416	-1.07328	0.300272	-3.57438	0.000351065	0.0064947	56504	Srpk3	2.10422
ENSMUSG00000029211	3744.72	-0.410327	0.114844	-3.57292	0.000353022	0.00652296	14397	Gabra4	1.32899
ENSMUSG00000025889	2663.3	0.498553	0.139604	3.57121	0.00035534	0.00655779	20617	Snca	1.4128
ENSMUSG00000038776	482.405	-0.66106	0.18537	-3.56617	0.000362238	0.00667697	13849	Ephx1	1.58124
ENSMUSG00000037493	202.796	0.711923	0.199658	3.5657	0.00036288	0.00668068	56506	Cib2	1.63799
ENSMUSG00000110618	71.5801	-0.892778	0.250606	-3.56248	0.000367362	0.00675501	105244162	Gm39822	1.85675
ENSMUSG00000038047	348.199	-0.575388	0.161543	-3.56183	0.000368282	0.00676373	230376	Haus6	1.49008
ENSMUSG00000037362	4591.75	0.736734	0.207096	3.55746	0.00037446	0.00685367	18133	Ccn3	1.6664
ENSMUSG00000035356	907.285	-0.427287	0.120112	-3.55741	0.000374535	0.00685367	80859	Nfkbiz	1.3447
ENSMUSG00000024036	449.17	-0.483126	0.135793	-3.55782	0.000373944	0.00685367	224674	Slc37a1	1.39777
ENSMUSG00000058498	215.732	-0.73516	0.206734	-3.55607	0.00037645	0.00688042	433809	Rnf207	1.66458
ENSMUSG00000059991	842.342	-0.711793	0.200186	-3.55566	0.000377027	0.00688267	53324	Nptx2	1.63784
ENSMUSG00000029723	236.277	0.56963	0.160243	3.55479	0.000378288	0.00689739	78829	Spacdr	1.48414
ENSMUSG00000053550	6528.71	-0.400939	0.112871	-3.55218	0.000382049	0.00695748	232813	Shisa7	1.32037
ENSMUSG00000022324	2320.89	0.479532	0.135008	3.55187	0.000382501	0.00695748	17181	Matn2	1.39429
ENSMUSG00000045930	189.81	-0.662254	0.1865	-3.55095	0.000383841	0.00697349	66864	Clec14a	1.58255
ENSMUSG00000074517	34.3792	1.34877	0.379879	3.55054	0.000384445	0.00697612	100038599	Gm10710	2.54696
ENSMUSG00000027584	2051.9	0.509788	0.143604	3.54996	0.000385286	0.00698303	18389	Oprl1	1.42384
ENSMUSG00000056476	6865.39	-0.465365	0.131172	-3.54775	0.000388543	0.00700389	329650	Med12l	1.38067
ENSMUSG00000047085	4803.79	0.590834	0.16654	3.54769	0.000388625	0.00700389	272381	Lrrc4b	1.50612
ENSMUSG00000074151	55.8484	-1.50938	0.425405	-3.5481	0.000388021	0.00700389	434341	Nlrc5	2.84688
ENSMUSG00000022360	603.077	-0.45049	0.126984	-3.54761	0.000388746	0.00700389	70472	Atad2	1.3665
ENSMUSG00000039601	567.245	0.64444	0.181627	3.54815	0.000387942	0.00700389	53901	Rcan2	1.56313
ENSMUSG00000039585	12135.2	-0.408817	0.11525	-3.54723	0.000389299	0.00700553	270163	Myo9a	1.3276
ENSMUSG00000026885	1257.01	-0.436473	0.123072	-3.54648	0.000390417	0.00701733	74410	Ttll11	1.35329
ENSMUSG00000040181	43.5639	-1.3592	0.383565	-3.5436	0.000394699	0.00707174	14261	Fmo1	2.56543
ENSMUSG00000026836	2284.11	-0.380646	0.107439	-3.54288	0.000395775	0.00707174	11477	Acvr1	1.30192
ENSMUSG00000058440	777.717	-0.653799	0.184493	-3.54377	0.000394456	0.00707174	18181	Nrf1	1.57331
ENSMUSG00000037697	3884.77	-0.530213	0.149631	-3.54346	0.000394918	0.00707174	114874	Ddhd1	1.44414
ENSMUSG00000039154	254.504	0.544442	0.153665	3.54305	0.000395534	0.00707174	20420	Shd	1.45846
ENSMUSG00000115987	700.014	0.434181	0.122573	3.54222	0.000396772	0.00708121	66914	Vps28	1.35114
ENSMUSG00000000416	22508.6	-0.503875	0.142539	-3.53499	0.000407794	0.00726936	30785	Cttnbp2	1.41802
ENSMUSG00000028970	419.365	0.607241	0.171856	3.53343	0.000410209	0.00730384	18669	Abcb1b	1.52334
ENSMUSG00000033400	1670.88	-0.360978	0.10217	-3.5331	0.000410715	0.00730428	77559	Agl	1.2843
ENSMUSG00000058589	13061	-0.369694	0.104661	-3.53231	0.00041194	0.00731748	77531	Anks1b	1.29208
ENSMUSG00000022439	151.572	-0.812214	0.229976	-3.53173	0.000412854	0.00732514	64099	Parvg	1.7559
ENSMUSG00000020375	676.355	0.425454	0.1205	3.53073	0.000414416	0.00733762	216724	Rufy1	1.343
ENSMUSG00000036158	2722.66	-0.434385	0.123032	-3.53066	0.000414525	0.00733762	106042	Prickle1	1.35133
ENSMUSG00000001627	1478.19	-0.443746	0.125754	-3.52869	0.000417622	0.00738383	15982	Ifrd1	1.36013
ENSMUSG00000038095	8202.05	-0.33565	0.0951878	-3.52618	0.000421595	0.00744541	243272	Sbno1	1.26195
ENSMUSG00000029177	52.4357	-1.2068	0.342359	-3.52495	0.000423557	0.00747135	12615	Cenpa	2.30825
ENSMUSG00000114529	236.634	-0.83824	0.237841	-3.52437	0.000424484	0.007479	238963	Gm4939	1.78787
ENSMUSG00000074892	1835.16	0.492345	0.139803	3.52171	0.000428775	0.00754585	93961	B3galt5	1.40673
ENSMUSG00000020169	162.892	-0.644358	0.183068	-3.51977	0.000431919	0.00758757	382427	Best3	1.56304
ENSMUSG00000022540	2141.02	0.395774	0.112447	3.51963	0.000432147	0.00758757	66049	Rogdi	1.31565
ENSMUSG00000024743	8217.62	-0.437908	0.124449	-3.51876	0.000433569	0.00760374	54525	Syt7	1.35464
ENSMUSG00000019478	416.9	0.54092	0.153755	3.51806	0.000434719	0.00760799	19341	Rab4a	1.4549
ENSMUSG00000010047	321.34	0.73097	0.20778	3.518	0.000434814	0.00760799	15587	Hyal2	1.65975
ENSMUSG00000007207	1107.15	0.498993	0.141897	3.51658	0.000437152	0.00764009	20907	Stx1a	1.41323
ENSMUSG00000055567	33310	-0.314286	0.0894169	-3.51484	0.000440026	0.00767877	329178	Unc80	1.2434
ENSMUSG00000020034	347.431	0.527465	0.150077	3.51462	0.000440378	0.00767877	216198	Tcp11l2	1.44139
ENSMUSG00000039706	1060.81	0.467889	0.133144	3.51417	0.000441136	0.00768316	16826	Ldb2	1.38308
ENSMUSG00000021998	85.7421	0.863105	0.245691	3.51296	0.000443138	0.00770918	18826	Lcp1	1.81895
ENSMUSG00000042508	3603.25	-0.439689	0.125227	-3.51114	0.000446196	0.00775348	23857	Dmtf1	1.35631
ENSMUSG00000033498	120.903	-0.861141	0.24531	-3.51041	0.000447412	0.00776572	140476	Strc	1.81647
ENSMUSG00000037972	2401.32	-0.499761	0.14239	-3.50981	0.000448433	0.00777063	20621	Snn	1.41398
ENSMUSG00000022512	105.032	0.871714	0.248377	3.50964	0.000448719	0.00777063	12737	Cldn1	1.82984
ENSMUSG00000020607	2808.44	-0.506547	0.144443	-3.50689	0.000453383	0.00784245	105005	Lratd1	1.42065
ENSMUSG00000015461	1874.44	0.461706	0.13174	3.50467	0.000457167	0.0078899	12915	Atf6b	1.37717
ENSMUSG00000025207	699.11	0.533884	0.15233	3.50478	0.000456992	0.0078899	26456	Sema4g	1.44782
ENSMUSG00000030966	58.9508	-1.37096	0.391254	-3.50402	0.000458283	0.00790017	20821	Trim21	2.58643
ENSMUSG00000000792	304.004	0.695764	0.198596	3.50341	0.000459345	0.00790949	114479	Slc5a5	1.61974
ENSMUSG00000039126	2498.49	0.39273	0.112243	3.49893	0.000467136	0.00803453	353211	Prune2	1.31288
ENSMUSG00000029826	63.28	-1.2819	0.366417	-3.49848	0.00046791	0.00803872	78781	Zc3hav1	2.4316
ENSMUSG00000019850	292.54	0.541997	0.155019	3.49633	0.000471705	0.00809475	21929	Tnfaip3	1.45599
ENSMUSG00000044576	37.1968	1.28322	0.367436	3.49236	0.000478769	0.0082067	242915	Garem2	2.43381
ENSMUSG00000038733	4482.04	-0.357078	0.10229	-3.49084	0.000481501	0.00824421	226757	Wdr26	1.28083
ENSMUSG00000060376	403.371	0.508585	0.145723	3.49009	0.000482858	0.00825812	12039	Bckdha	1.42265
ENSMUSG00000043301	4921.06	-0.426886	0.122394	-3.48781	0.000487003	0.00831963	16522	Kcnj6	1.34433
ENSMUSG00000028804	9502.6	-0.421316	0.120818	-3.48719	0.000488122	0.00832002	329942	Csmd2	1.33915
ENSMUSG00000067889	11237.6	-0.51087	0.146491	-3.48738	0.000487778	0.00832002	20743	Sptbn2	1.42491
ENSMUSG00000043857	1442.76	0.450334	0.129195	3.48569	0.000490867	0.00835742	268510	Mgat5b	1.36636
ENSMUSG00000047161	352.821	0.652675	0.187337	3.48396	0.000494056	0.00840228	71367	Chst9	1.57208
ENSMUSG00000003531	476.229	0.448575	0.128789	3.48301	0.000495806	0.0084226	13353	Dgcr6	1.36469
ENSMUSG00000027840	19.2482	1.91042	0.548645	3.48207	0.000497553	0.00844282	22414	Wnt2b	3.75918
ENSMUSG00000028937	2109.64	0.515491	0.148105	3.48058	0.000500324	0.00848036	70025	Acot7	1.42948
ENSMUSG00000038312	943.945	-0.421557	0.121131	-3.48017	0.000501089	0.00848384	108687	Edem2	1.33937
ENSMUSG00000034480	2340.07	-0.406578	0.116875	-3.47874	0.000503782	0.00851993	54004	Diaph2	1.32554
ENSMUSG00000020929	3152.59	-0.345027	0.099236	-3.47683	0.000507378	0.00857118	20624	Eftud2	1.27017
ENSMUSG00000020794	974.299	-0.3823	0.110063	-3.47346	0.000513791	0.00866987	67128	Ube2g1	1.30342
ENSMUSG00000038602	1627.14	0.518237	0.149237	3.47258	0.000515474	0.0086886	215085	Slc35f1	1.4322
ENSMUSG00000001082	674.934	0.440386	0.126885	3.47076	0.000518993	0.00873821	68294	Mfsd10	1.35697
ENSMUSG00000039539	373.305	0.580324	0.167249	3.46983	0.000520796	0.00875885	244431	Sgcz	1.49518
ENSMUSG00000026176	157.6	0.711929	0.205344	3.46701	0.000526281	0.00884129	227292	Ctdsp1	1.63799
ENSMUSG00000019718	82.5307	-0.836617	0.241519	-3.46398	0.000532241	0.00893152	67217	L3hypdh	1.78586
ENSMUSG00000051401	5760.65	-0.483465	0.139587	-3.46355	0.000533105	0.00893613	383348	Kctd16	1.3981
ENSMUSG00000097251	298.265	-0.493224	0.142429	-3.46296	0.000534276	0.00894588	75995	5033417F24Rik	1.40759
ENSMUSG00000007617	6755.85	-0.333879	0.0964534	-3.46156	0.000537053	0.00898247	26556	Homer1	1.2604
ENSMUSG00000092341	935202	-0.561075	0.162123	-3.4608	0.000538563	0.0089978	72289	Malat1	1.47537
ENSMUSG00000009075	959.546	0.539116	0.155836	3.45952	0.000541146	0.00902108	192650	Cabp7	1.45308
ENSMUSG00000023886	1125.65	0.363716	0.105127	3.45979	0.000540604	0.00902108	64074	Smoc2	1.28674
ENSMUSG00000022710	8249.44	-0.429862	0.124275	-3.45897	0.000542248	0.00902954	252870	Usp7	1.3471
ENSMUSG00000052155	3875.61	0.474705	0.137277	3.45801	0.000544175	0.00905168	11480	Acvr2a	1.38963
ENSMUSG00000094840	347.565	-1.74617	0.505121	-3.45694	0.000546353	0.00907796	619309	Muc3a	3.35467
ENSMUSG00000038555	2302.77	0.462719	0.133868	3.45654	0.000547154	0.00908132	225362	Reep2	1.37814
ENSMUSG00000002900	2795.07	0.375836	0.108748	3.45602	0.000548222	0.00908909	16777	Lamb1	1.29759
ENSMUSG00000026430	322.257	0.589475	0.170721	3.45285	0.000554696	0.00918639	54354	Rassf5	1.5047
ENSMUSG00000061171	26.7667	1.5535	0.449959	3.45254	0.000555337	0.00918698	320106	Slc38a11	2.93529
ENSMUSG00000038774	5386.23	-0.404781	0.117294	-3.45101	0.000558499	0.00921009	77987	Ascc3	1.32389
ENSMUSG00000073427	457.299	-0.638812	0.185117	-3.45085	0.000558824	0.00921009	237412	Gm4924	1.55705
ENSMUSG00000117406	781.571	-0.507441	0.147055	-3.45069	0.000559162	0.00921009	18209	Ntn3	1.42153
ENSMUSG00000031111	272.375	0.643978	0.18658	3.45149	0.000557503	0.00921009	209268	Igsf1	1.56263
ENSMUSG00000042298	4045.31	-0.349793	0.101421	-3.44893	0.000562806	0.00925001	72795	Ttc19	1.27438
ENSMUSG00000035277	199.458	0.632038	0.183248	3.44908	0.000562497	0.00925001	11878	Arx	1.54975
ENSMUSG00000061751	39674	-0.450533	0.130648	-3.44844	0.000563827	0.00925677	545156	Kalrn	1.36654
ENSMUSG00000025950	492.379	0.630117	0.182748	3.44802	0.000564713	0.0092613	15926	Idh1	1.54769
ENSMUSG00000089682	936.756	0.412064	0.119543	3.447	0.000566857	0.00928641	12050	Bcl2l2	1.33059
ENSMUSG00000037321	132.25	-0.912863	0.264923	-3.44577	0.000569441	0.00931869	21354	Tap1	1.88278
ENSMUSG00000025876	6041.03	0.458553	0.133111	3.44489	0.000571293	0.00933892	107448	Unc5a	1.37416
ENSMUSG00000075224	595.751	-0.557768	0.161953	-3.44401	0.000573148	0.009351	241528	Lrrc55	1.47199
ENSMUSG00000041438	1185.82	-0.369485	0.107285	-3.44396	0.000573265	0.009351	21771	Utp4	1.29189
ENSMUSG00000110394	211.658	-0.8446	0.245397	-3.44178	0.00057791	0.00941438	100418085	Gm18991	1.79577
ENSMUSG00000057246	209.772	-0.906473	0.263391	-3.44155	0.000578392	0.00941438	407788	Tsbp1	1.87446
ENSMUSG00000037653	197.592	0.64148	0.186421	3.44104	0.000579492	0.00942218	243043	Kctd8	1.55993
ENSMUSG00000060803	614.394	0.475564	0.138398	3.4362	0.000589928	0.00958159	14870	Gstp1	1.39046
ENSMUSG00000063415	110.685	-1.12198	0.326546	-3.4359	0.000590599	0.00958224	232174	Cyp26b1	2.17645
ENSMUSG00000026036	347.387	0.623379	0.181461	3.43533	0.000591824	0.00959184	65102	Nif3l1	1.54048
ENSMUSG00000031297	433.407	0.584875	0.170291	3.43456	0.00059352	0.00960907	11989	Slc7a3	1.49991
ENSMUSG00000026837	487.091	0.859643	0.250522	3.43141	0.000600446	0.00971084	12831	Col5a1	1.81459
ENSMUSG00000051043	43.7015	-1.1837	0.345087	-3.43014	0.000603276	0.00974622	70355	Gprc5c	2.27158
ENSMUSG00000058594	3432.17	-0.433878	0.12652	-3.42933	0.000605074	0.00976443	50755	Fbh1	1.35086
ENSMUSG00000022415	8587.95	0.581224	0.1695	3.42905	0.000605691	0.00976443	20972	Syngr1	1.49612
ENSMUSG00000027500	2782.38	0.532232	0.155295	3.42723	0.000609781	0.00977842	20257	Stmn2	1.44617
ENSMUSG00000078349	169.384	-0.804937	0.23481	-3.42803	0.000607979	0.00977842	100382	AW011738	1.74707
ENSMUSG00000030000	12288.2	-0.341807	0.0997412	-3.42694	0.000610426	0.00977842	11519	Add2	1.26734
ENSMUSG00000034708	1124.94	0.532911	0.155447	3.42825	0.000607481	0.00977842	14824	Grn	1.44685
ENSMUSG00000023011	8739.22	0.58881	0.171805	3.4272	0.000609832	0.00977842	72393	Faim2	1.50401
ENSMUSG00000022770	4967.26	-0.310062	0.0904647	-3.42744	0.000609312	0.00977842	13383	Dlg1	1.23976
ENSMUSG00000051335	2788.79	-0.380252	0.111003	-3.4256	0.000613435	0.00981626	328232	Gfod1	1.30157
ENSMUSG00000031997	2728.27	-0.464129	0.135576	-3.42338	0.000618467	0.00987595	22068	Trpc6	1.37948
ENSMUSG00000032300	634.962	0.542343	0.15841	3.42366	0.000617834	0.00987595	74211	1700017B05Rik	1.45634
ENSMUSG00000042807	3214.89	-0.429931	0.125623	-3.42239	0.000620733	0.0099017	329152	Hecw2	1.34717
ENSMUSG00000020486	737.822	0.456593	0.133461	3.42116	0.000623548	0.00993616	18952	Septin4	1.3723
ENSMUSG00000059498	34.6109	-1.36116	0.397943	-3.42049	0.000625094	0.00993991	14131	Fcgr3	2.56891
ENSMUSG00000027351	2358.91	-0.418163	0.122249	-3.42059	0.000624856	0.00993991	114715	Spred1	1.33623
ENSMUSG00000026811	700.078	0.551156	0.16115	3.42014	0.000625892	0.00994218	50935	St6galnac6	1.46526
ENSMUSG00000033910	629.372	0.442585	0.129444	3.41912	0.000628238	0.00996901	60596	Gucy1a1	1.35904
ENSMUSG00000050069	483.455	0.669472	0.195857	3.41817	0.000630436	0.00998742	23893	Grem2	1.59049
ENSMUSG00000052566	312.296	0.59307	0.173514	3.41799	0.000630864	0.00998742	170833	Hook2	1.50845
ENSMUSG00000039910	297.45	0.750631	0.219626	3.41777	0.000631374	0.00998742	17684	Cited2	1.68253
ENSMUSG00000097248	70.1162	1.11078	0.325113	3.41661	0.000634064	0.0100195	100040294	Gm2694	2.15963
ENSMUSG00000032492	57.256	1.06156	0.310763	3.41598	0.000635539	0.0100324	19228	Pth1r	2.08719
ENSMUSG00000027889	1643.52	-0.457238	0.133898	-3.41483	0.000638218	0.0100642	109674	Ampd2	1.37291
ENSMUSG00000027834	4114.49	0.642406	0.188174	3.41389	0.000640419	0.0100884	20713	Serpini1	1.56093
ENSMUSG00000026509	1126.54	0.39758	0.116482	3.41324	0.000641956	0.0101021	12334	Capn2	1.3173
ENSMUSG00000079555	186.989	-0.695285	0.203738	-3.41263	0.000643385	0.0101141	231123	Haus3	1.6192
ENSMUSG00000113429	161.654	-0.641215	0.187917	-3.41224	0.000644322	0.0101184	100504101	Gm20063	1.55964
ENSMUSG00000022561	973.859	0.559864	0.164287	3.40785	0.000654768	0.0102718	14731	Gpaa1	1.47413
ENSMUSG00000030759	7942.83	-0.414722	0.121727	-3.40699	0.000656843	0.0102937	67420	Far1	1.33304
ENSMUSG00000042712	290.804	0.536363	0.157473	3.40606	0.00065907	0.010318	22381	Tceal9	1.45031
ENSMUSG00000026896	90.3141	-2.60449	0.765154	-3.40388	0.000664366	0.0103901	71586	Ifih1	6.08177
ENSMUSG00000021221	337.376	-0.620151	0.182231	-3.40311	0.000666234	0.0104086	70127	Dpf3	1.53704
ENSMUSG00000113621	317.325	-0.496142	0.145942	-3.39958	0.00067489	0.010533	102641621	2900060N12Rik	1.41044
ENSMUSG00000051652	143.706	0.881125	0.259307	3.398	0.000678811	0.0105833	237387	Lrrc3	1.84181
ENSMUSG00000022948	713.491	-0.570423	0.167936	-3.39666	0.000682137	0.0106242	224440	Setd4	1.48496
ENSMUSG00000052581	9776.17	-0.435868	0.128338	-3.39624	0.000683172	0.0106295	243499	Lrrtm4	1.35272
ENSMUSG00000041598	235.497	0.549478	0.161873	3.39451	0.000687522	0.0106862	56699	Cdc42ep4	1.46356
ENSMUSG00000005718	71.6201	0.861502	0.254327	3.38739	0.000705619	0.0109562	83383	Tfap4	1.81693
ENSMUSG00000025533	317.791	0.550846	0.162661	3.38647	0.000707974	0.0109627	109900	Asl	1.46494
ENSMUSG00000020024	2050.51	-0.425846	0.125757	-3.38626	0.00070852	0.0109627	77048	Cep83	1.34336
ENSMUSG00000022701	328.392	-0.584815	0.17271	-3.3861	0.000708926	0.0109627	212153	Ccdc191	1.49985
ENSMUSG00000031428	5958.86	0.364321	0.107579	3.38655	0.000707784	0.0109627	66995	Zcchc18	1.28728
ENSMUSG00000020181	11378	-0.407947	0.120546	-3.38416	0.000713973	0.0110295	260315	Nav3	1.3268
ENSMUSG00000036923	152.147	-0.629609	0.186065	-3.38381	0.000714881	0.0110323	216021	Stox1	1.54715
ENSMUSG00000054400	121.023	0.816049	0.241243	3.38269	0.000717799	0.0110661	75458	Cklf	1.76058
ENSMUSG00000031654	117.108	2.15822	0.638262	3.3814	0.000721188	0.0110982	12404	Cbln1	4.46363
ENSMUSG00000031285	1887.46	0.449593	0.132963	3.38133	0.000721349	0.0110982	13193	Dcx	1.36566
ENSMUSG00000038738	4907.37	-0.482674	0.142825	-3.37947	0.000726258	0.0111625	243961	Shank1	1.39733
ENSMUSG00000107877	385.166	-0.603127	0.178486	-3.37912	0.000727171	0.0111652	74477	4933427D14Rik	1.51901
ENSMUSG00000026456	628.738	0.548417	0.162319	3.37863	0.000728485	0.011174	72017	Cyb5r1	1.46248
ENSMUSG00000038822	4041.26	-0.425514	0.125981	-3.3776	0.000731204	0.0112044	209462	Hace1	1.34305
ENSMUSG00000046178	1319.59	0.527509	0.156202	3.3771	0.000732535	0.0112135	18231	Nxph1	1.44144
ENSMUSG00000073514	3000.09	-0.391596	0.115974	-3.3766	0.000733882	0.0112228	623279	Dok6	1.31184
ENSMUSG00000052062	171.172	0.74353	0.220482	3.3723	0.000745441	0.0113766	72823	Pard3b	1.67427
ENSMUSG00000025473	290.732	-0.923728	0.273896	-3.37255	0.000744746	0.0113766	11501	Adam8	1.89701
ENSMUSG00000027849	164.027	0.643931	0.190966	3.37196	0.000746361	0.0113792	54524	Syt6	1.56258
ENSMUSG00000026341	4273	-0.390827	0.116008	-3.36896	0.000754523	0.0114921	74117	Actr3	1.31114
ENSMUSG00000019773	44.1156	1.18558	0.35198	3.36832	0.000756285	0.0115074	67141	Fbxo5	2.27455
ENSMUSG00000023277	731.203	-0.517591	0.153814	-3.36505	0.000765299	0.0116328	23999	Twf2	1.43156
ENSMUSG00000027950	2284.54	0.495584	0.147334	3.36367	0.000769126	0.0116793	11444	Chrnb2	1.40989
ENSMUSG00000021478	273.719	0.625169	0.185902	3.3629	0.000771289	0.0117005	13488	Drd1	1.54239
ENSMUSG00000053062	143.189	-0.795969	0.236743	-3.36216	0.000773342	0.0117199	67374	Jam2	1.73624
ENSMUSG00000000804	4340.88	-0.301667	0.0897483	-3.36126	0.000775888	0.0117467	237898	Usp32	1.23257
ENSMUSG00000091002	382.82	0.523867	0.155921	3.35982	0.000779943	0.0117942	70571	Tcerg1l	1.4378
ENSMUSG00000109853	46.1685	-1.09524	0.326004	-3.35959	0.000780581	0.0117942	102635797	Gm33045	2.13648
ENSMUSG00000037370	41.5427	-1.15175	0.343064	-3.35725	0.000787225	0.0118828	18605	Enpp1	2.22183
ENSMUSG00000034310	1279.61	-0.337876	0.100678	-3.35602	0.00079073	0.0119238	243274	Tmem132d	1.26389
ENSMUSG00000050994	95.1129	-0.737734	0.220013	-3.35314	0.000799009	0.0120046	215772	Adgb	1.66755
ENSMUSG00000064127	4289.59	-0.348643	0.103963	-3.35352	0.000797907	0.0120046	26896	Med14	1.27336
ENSMUSG00000036699	1003.5	0.599616	0.178788	3.35379	0.000797141	0.0120046	72693	Zcchc12	1.51531
ENSMUSG00000049191	407.912	-0.46601	0.138981	-3.35305	0.00079925	0.0120046	331474	Rtl5	1.38128
ENSMUSG00000086022	251.138	-0.693141	0.206736	-3.35277	0.000800058	0.0120048	209550	Rad51ap2	1.6168
ENSMUSG00000025362	656.167	0.580369	0.173148	3.35186	0.000802712	0.0120327	27370	Rps26	1.49523
ENSMUSG00000057667	101.665	0.800054	0.238744	3.3511	0.000804914	0.0120538	232946	Bloc1s3	1.74117
ENSMUSG00000027827	4115.52	-0.355332	0.106091	-3.34933	0.000810072	0.0121191	16497	Kcnab1	1.27928
ENSMUSG00000020052	72.0762	0.977728	0.292143	3.34675	0.000817663	0.0122206	17172	Ascl1	1.96936
ENSMUSG00000063646	553.948	-0.472525	0.141203	-3.34642	0.000818612	0.0122228	76071	Jakmip1	1.38754
ENSMUSG00000049265	278.844	0.512022	0.153114	3.34406	0.00082563	0.0123154	16527	Kcnk3	1.42605
ENSMUSG00000061024	329.608	0.497303	0.148761	3.34297	0.000828873	0.0123517	59014	Rrs1	1.41157
ENSMUSG00000032352	235.081	-0.545692	0.163478	-3.33801	0.000843797	0.0125617	214345	Lrrc1	1.45972
ENSMUSG00000053702	6826.08	-0.565898	0.169581	-3.33705	0.000846739	0.0125808	74103	Nebl	1.48031
ENSMUSG00000055003	956.499	0.636864	0.190842	3.33712	0.00084651	0.0125808	211187	Lrtm2	1.55495
ENSMUSG00000092060	1059.18	-0.436063	0.130716	-3.33596	0.000850064	0.0126055	666938	Bend4	1.35291
ENSMUSG00000029538	1881.36	-0.36373	0.109031	-3.33604	0.000849806	0.0126055	108014	Srsf9	1.28675
ENSMUSG00000032586	2168.63	-0.596272	0.178814	-3.33458	0.000854275	0.0126556	22036	Traip	1.5118
ENSMUSG00000096606	206.964	0.597184	0.179129	3.33383	0.000856592	0.0126776	100503386	Tpbgl	1.51276
ENSMUSG00000039501	1448.62	-0.361535	0.108462	-3.33327	0.000858304	0.0126905	98999	Znfx1	1.28479
ENSMUSG00000061950	1050.19	-0.431702	0.12955	-3.33231	0.000861286	0.0127222	70351	Ppp4r1	1.34882
ENSMUSG00000056019	466.485	-0.428422	0.128654	-3.33004	0.000868336	0.0128118	236193	Zfp709	1.34576
ENSMUSG00000056553	12588.7	0.412464	0.12387	3.32981	0.000869039	0.0128118	19276	Ptprn2	1.33096
ENSMUSG00000021752	1843.06	-0.321404	0.0965355	-3.32939	0.000870376	0.012819	71393	Kctd6	1.24955
ENSMUSG00000097028	65.2341	-0.944225	0.283688	-3.32839	0.000873505	0.0128485	320019	Ptgs2os	1.92415
ENSMUSG00000023034	1272.69	-0.66859	0.200886	-3.32821	0.000874073	0.0128485	15370	Nr4a1	1.58952
ENSMUSG00000112095	26.0808	-1.45395	0.436925	-3.32768	0.000875728	0.0128604	319272	Sros1	2.73956
ENSMUSG00000031403	502.184	-0.419309	0.126035	-3.32693	0.000878069	0.0128823	245474	Dkc1	1.33729
ENSMUSG00000051278	945.61	-0.577161	0.173499	-3.32659	0.00087915	0.0128857	71643	Zgrf1	1.49191
ENSMUSG00000035594	204.163	0.640086	0.192452	3.32595	0.000881173	0.0129029	110835	Chrna5	1.55842
ENSMUSG00000034659	938.278	0.464393	0.139686	3.32456	0.000885583	0.012955	68539	Tmem109	1.37974
ENSMUSG00000022419	153.686	0.731654	0.220095	3.32426	0.000886538	0.0129564	97998	Deptor	1.66054
ENSMUSG00000037876	14533.8	-0.336847	0.101339	-3.32396	0.000887499	0.012958	108829	Jmjd1c	1.26299
ENSMUSG00000039908	136.296	0.687899	0.207152	3.32074	0.000897795	0.0130957	268512	Slc26a11	1.61094
ENSMUSG00000029267	3251.21	-0.469755	0.141481	-3.32026	0.000899331	0.0131055	17765	Mtf2	1.38487
ENSMUSG00000037997	1131.63	-0.462798	0.139434	-3.31912	0.000903003	0.0131288	101187	Parp11	1.37821
ENSMUSG00000064125	570.638	0.433457	0.1306	3.31896	0.000903523	0.0131288	73072	Prr36	1.35047
ENSMUSG00000021767	5176.67	-0.354466	0.106788	-3.31933	0.000902322	0.0131288	54169	Kat6b	1.27851
ENSMUSG00000025731	350.902	0.483423	0.145796	3.31575	0.000913978	0.013268	68347	Mettl26	1.39806
ENSMUSG00000113186	89.1515	-0.950884	0.286803	-3.31546	0.000914934	0.0132692	100503592	A330076C08Rik	1.93306
ENSMUSG00000037169	394.892	0.576471	0.174001	3.31303	0.000922926	0.0133723	18109	Mycn	1.4912
ENSMUSG00000049686	141.449	0.698921	0.211019	3.31213	0.00092588	0.0134023	109305	Orai1	1.62329
ENSMUSG00000031489	31.3262	1.2877	0.389046	3.30989	0.000933313	0.013497	11556	Adrb3	2.44139
ENSMUSG00000034189	819.081	0.506529	0.15307	3.30914	0.000935824	0.0135204	72552	Hsdl1	1.42063
ENSMUSG00000065979	594.121	-0.389709	0.117784	-3.30866	0.000937421	0.0135306	223978	Cpped1	1.31013
ENSMUSG00000030713	16.1466	-1.9748	0.597165	-3.30696	0.00094313	0.0135593	23993	Klk7	3.93075
ENSMUSG00000019890	68.9774	0.971843	0.293897	3.30674	0.000943878	0.0135593	67405	Nts	1.96134
ENSMUSG00000041073	1122.52	0.420421	0.127134	3.30692	0.000943273	0.0135593	192950	Nacad	1.33832
ENSMUSG00000036278	77.84	0.810625	0.245132	3.30689	0.000943386	0.0135593	107227	Macrod1	1.75397
ENSMUSG00000036198	47.796	1.18816	0.359307	3.3068	0.000943668	0.0135593	75404	Arhgap36	2.27862
ENSMUSG00000026817	971.42	0.504221	0.152628	3.30361	0.0009545	0.0136989	11636	Ak1	1.41836
ENSMUSG00000038910	3587.99	-0.333696	0.101022	-3.30319	0.000955926	0.0137064	224860	Plcl2	1.26024
ENSMUSG00000038872	173.443	-0.738167	0.223677	-3.30014	0.000966356	0.0138429	11906	Zfhx3	1.66805
ENSMUSG00000010307	230.855	0.624885	0.189501	3.29753	0.000975386	0.0139591	67893	Tmem86a	1.54209
ENSMUSG00000034342	4096.64	-0.387036	0.117412	-3.2964	0.000979336	0.0140024	12402	Cbl	1.3077
ENSMUSG00000029168	775.551	0.45411	0.137771	3.29612	0.000980316	0.0140032	65254	Dpysl5	1.36994
ENSMUSG00000022652	18.0771	-1.69895	0.515704	-3.29443	0.000986222	0.0140743	17450	Morc1	3.24665
ENSMUSG00000017376	2432.4	-0.364158	0.110573	-3.29338	0.000989899	0.0141135	18099	Nlk	1.28713
ENSMUSG00000002812	867.553	0.377202	0.114547	3.29299	0.00099129	0.0141201	14248	Flii	1.29882
ENSMUSG00000028602	110.259	-0.807896	0.245632	-3.28905	0.00100526	0.0143056	21941	Tnfrsf8	1.75066
ENSMUSG00000034807	2399.26	0.307512	0.093625	3.28451	0.00102159	0.0145244	234407	Colgalt1	1.23757
ENSMUSG00000027358	83.0217	0.892061	0.271673	3.28358	0.00102497	0.0145588	12156	Bmp2	1.85583
ENSMUSG00000024579	870.265	0.474345	0.144503	3.28259	0.00102858	0.0145964	240334	Pcyox1l	1.38929
ENSMUSG00000045205	1207.21	-0.365853	0.111545	-3.27988	0.00103852	0.014693	381510	Dpy19l4	1.28864
ENSMUSG00000034724	2645.15	-0.37613	0.114661	-3.28037	0.00103669	0.014693	231464	Cnot6l	1.29786
ENSMUSG00000032259	54.1203	1.0349	0.315549	3.27968	0.00103926	0.014693	13489	Drd2	2.04897
ENSMUSG00000001103	15.313	2.09132	0.637627	3.27985	0.00103861	0.014693	18292	Sebox	4.26139
ENSMUSG00000028964	776.5	0.428165	0.130582	3.27889	0.00104215	0.0147202	57320	Park7	1.34552
ENSMUSG00000117254	449.395	-0.885859	0.270331	-3.27694	0.00104939	0.0148086	102637865	Gm34567	1.84786
ENSMUSG00000021647	51.9287	1.32789	0.405471	3.27494	0.00105686	0.0149001	27220	Cartpt	2.51035
ENSMUSG00000032562	927.378	0.532136	0.162571	3.27325	0.00106318	0.0149754	14678	Gnai2	1.44607
ENSMUSG00000025794	870.745	0.435985	0.133227	3.27251	0.00106598	0.014991	67115	Rpl14	1.35283
ENSMUSG00000000127	2008	-0.447944	0.136884	-3.27243	0.00106627	0.014991	14158	Fer	1.3641
ENSMUSG00000031659	91.1577	0.776219	0.237362	3.27019	0.00107476	0.0150964	11513	Adcy7	1.71264
ENSMUSG00000021203	1123.44	-0.364786	0.111567	-3.26966	0.00107677	0.0151106	68149	Otub2	1.28769
ENSMUSG00000045294	1021.64	0.438687	0.134252	3.26764	0.00108446	0.0152045	231070	Insig1	1.35537
ENSMUSG00000021276	804.988	-0.367256	0.112467	-3.26545	0.00109291	0.0152947	67236	Cinp	1.2899
ENSMUSG00000069376	45.1662	-1.20759	0.369786	-3.26566	0.00109211	0.0152947	433184	Gm5507	2.30952
ENSMUSG00000042797	664.281	0.462243	0.141608	3.26423	0.0010976	0.0153462	66333	Aqp11	1.37768
ENSMUSG00000024558	1059.95	-0.43609	0.133709	-3.26148	0.00110832	0.0154818	225724	Mapk4	1.35293
ENSMUSG00000045005	37.1878	1.12863	0.34649	3.25733	0.00112467	0.0156958	14367	Fzd5	2.18651
ENSMUSG00000048332	112.446	-0.795623	0.244318	-3.2565	0.00112794	0.0157152	108927	Lhfpl6	1.73583
ENSMUSG00000030605	320.75	0.726802	0.223188	3.25645	0.00112814	0.0157152	17304	Mfge8	1.65497
ENSMUSG00000076441	213.661	0.738067	0.226669	3.25615	0.00112934	0.0157175	11898	Ass1	1.66794
ENSMUSG00000040836	3767.98	-0.321158	0.0986539	-3.2554	0.00113231	0.0157444	240888	Gpr161	1.24933
ENSMUSG00000024143	506.603	-0.415035	0.127562	-3.2536	0.00113952	0.0158302	104215	Rhoq	1.33333
ENSMUSG00000028461	757.696	0.594518	0.182785	3.25255	0.00114373	0.0158613	622404	Ccdc107	1.50997
ENSMUSG00000024052	4165.16	-0.306858	0.0943447	-3.25252	0.00114386	0.0158613	64898	Lpin2	1.23701
ENSMUSG00000078490	654.267	-0.654419	0.201243	-3.25189	0.0011464	0.0158675	544678	Cfap74	1.57398
ENSMUSG00000031549	43.2207	-1.07985	0.332057	-3.252	0.00114597	0.0158675	209176	Ido2	2.11381
ENSMUSG00000033735	274.358	0.493913	0.151957	3.25036	0.0011526	0.0159389	20751	Spr	1.40826
ENSMUSG00000024781	995.628	-0.477232	0.14687	-3.24936	0.00115666	0.0159805	16889	Lipa	1.39207
ENSMUSG00000033597	3448.56	0.318146	0.0979807	3.24702	0.00116619	0.0160974	268932	Caskin1	1.24673
ENSMUSG00000074733	4120.01	-0.416946	0.128435	-3.24636	0.00116889	0.0161201	414758	Zfp950	1.3351
ENSMUSG00000049420	1489.54	0.491185	0.151329	3.24581	0.00117118	0.0161369	77220	Tmem200a	1.4056
ENSMUSG00000030203	205.586	-0.626746	0.193146	-3.24493	0.00117479	0.0161721	70686	Dusp16	1.54408
ENSMUSG00000032420	141.094	0.640141	0.197361	3.2435	0.00118071	0.016224	23959	Nt5e	1.55848
ENSMUSG00000042680	2370.83	-0.374274	0.115388	-3.24362	0.00118022	0.016224	381126	Garem1	1.29619
ENSMUSG00000040943	7411.5	-0.469686	0.144878	-3.24194	0.00118718	0.0162982	214133	Tet2	1.38481
ENSMUSG00000044117	1730.25	0.477203	0.147229	3.24122	0.00119018	0.0163246	67254	Bmerb1	1.39204
ENSMUSG00000083282	1355.22	0.411174	0.126962	3.23855	0.00120139	0.0164635	56464	Ctsf	1.32977
ENSMUSG00000058626	37.7351	-1.23073	0.380273	-3.23644	0.0012103	0.0165706	268958	Capn11	2.34686
ENSMUSG00000015766	637.477	0.52917	0.163551	3.2355	0.0012143	0.0165985	13860	Eps8	1.4431
ENSMUSG00000030268	1814.34	0.374721	0.115817	3.23545	0.00121452	0.0165985	12035	Bcat1	1.29659
ENSMUSG00000033855	61.7586	0.932758	0.288402	3.23423	0.0012197	0.0166543	77057	Ston1	1.90892
ENSMUSG00000032267	1996.29	-0.540511	0.167227	-3.23221	0.00122839	0.0167578	235323	Usp28	1.45449
ENSMUSG00000059325	170.215	0.703452	0.217782	3.23008	0.00123757	0.0168528	74318	Hopx	1.6284
ENSMUSG00000022257	979.985	0.624675	0.193383	3.23025	0.00123682	0.0168528	114128	Laptm4b	1.54186
ENSMUSG00000038982	319.798	-0.459478	0.142266	-3.2297	0.00123921	0.0168599	17828	Bloc1s5	1.37504
ENSMUSG00000031224	205.535	0.750747	0.232542	3.22843	0.00124471	0.0169196	272790	Magee2	1.68266
ENSMUSG00000000308	2282.17	0.462181	0.143222	3.22702	0.00125087	0.0169881	12716	Ckmt1	1.37762
ENSMUSG00000059327	268.785	0.529321	0.164053	3.22653	0.00125301	0.0170019	13607	Eda	1.44325
ENSMUSG00000022453	392.863	0.45103	0.139815	3.2259	0.00125576	0.017024	17939	Naga	1.36702
ENSMUSG00000035547	734.579	0.495425	0.153702	3.22328	0.00126732	0.0171655	12337	Capn5	1.40974
ENSMUSG00000087035	26.4933	-1.29785	0.402719	-3.22271	0.00126985	0.0171843	228767	Tmem74bos	2.45861
ENSMUSG00000026458	3100.86	-0.480143	0.149022	-3.22197	0.00127312	0.0172047	68507	Ppfia4	1.39488
ENSMUSG00000029095	4667.07	-0.374077	0.116106	-3.22186	0.00127362	0.0172047	231148	Ablim2	1.29601
ENSMUSG00000029769	971.792	0.535727	0.166319	3.22109	0.00127703	0.0172353	232664	Ccdc136	1.44967
ENSMUSG00000029228	1568.19	0.334636	0.103903	3.22065	0.00127901	0.0172468	16924	Lnx1	1.26106
ENSMUSG00000058013	4377.74	-0.413689	0.128467	-3.22019	0.00128106	0.017259	52398	Septin11	1.33209
ENSMUSG00000097789	3257.82	-0.346408	0.107666	-3.21744	0.0012934	0.017407	100039239	Ctxnd1	1.27139
ENSMUSG00000046768	58.4746	-1.06236	0.330208	-3.21723	0.00129434	0.017407	80837	Rhoj	2.08834
ENSMUSG00000003380	1355.38	0.631065	0.196302	3.21476	0.00130555	0.0175423	14470	Rabac1	1.54871
ENSMUSG00000026496	3448.1	-0.362417	0.112816	-3.21246	0.00131604	0.0176519	11545	Parp1	1.28558
ENSMUSG00000044716	262.927	0.513224	0.159759	3.2125	0.00131587	0.0176519	231134	Dok7	1.42724
ENSMUSG00000047428	613.086	-0.484795	0.150925	-3.21216	0.0013174	0.0176546	106565	Dlk2	1.39939
ENSMUSG00000029754	53.8585	0.941768	0.293757	3.20595	0.00134619	0.0180245	13396	Dlx6	1.92088
ENSMUSG00000089706	620.197	-0.495899	0.154783	-3.20382	0.00135616	0.0181375	78603	B230216N24Rik	1.4102
ENSMUSG00000034265	2762.56	-0.321775	0.10044	-3.20364	0.00135702	0.0181375	224454	Zdhhc14	1.24987
ENSMUSG00000027276	275.37	0.546363	0.170559	3.20337	0.00135828	0.0181383	16449	Jag1	1.4604
ENSMUSG00000037579	2694.02	-0.357194	0.111618	-3.20015	0.00137358	0.0183265	16512	Kcnh3	1.28093
ENSMUSG00000029309	9432.2	0.577148	0.180438	3.1986	0.00138097	0.0183927	13602	Sparcl1	1.4919
ENSMUSG00000024589	9888.92	-0.425929	0.133156	-3.19872	0.00138041	0.0183927	83814	Nedd4l	1.34344
ENSMUSG00000018537	284.96	0.609997	0.190923	3.19499	0.00139836	0.018608	22658	Pcgf2	1.52626
ENSMUSG00000066235	1354.19	0.432852	0.135624	3.19157	0.00141503	0.0188133	215494	Pomgnt2	1.3499
ENSMUSG00000097331	58.6286	-0.872269	0.273331	-3.19126	0.00141656	0.0188172	100038591	F420014N23Rik	1.83054
ENSMUSG00000060935	431.548	-0.422361	0.132401	-3.19001	0.0014227	0.0188822	103266	Tmem263	1.34012
ENSMUSG00000074872	79.3171	0.864491	0.271038	3.18955	0.00142493	0.0188953	381418	Ctxn2	1.8207
ENSMUSG00000061132	55.0381	-0.972706	0.305096	-3.1882	0.0014316	0.0189672	17060	Blnk	1.96252
ENSMUSG00000039316	836.354	0.465521	0.146095	3.18642	0.00144047	0.019068	76438	Rftn1	1.38082
ENSMUSG00000045102	50.8967	-1.05427	0.331017	-3.18496	0.00144775	0.0191476	272158	Poln	2.07667
ENSMUSG00000031157	393.206	0.489041	0.153596	3.18394	0.00145287	0.0191987	54633	Pqbp1	1.40351
ENSMUSG00000047940	26.9853	-1.31076	0.411912	-3.18214	0.00146189	0.0192843	381476	Stpg2	2.48072
ENSMUSG00000091971	77.1746	0.971566	0.305299	3.18234	0.00146092	0.0192843	193740	Hspa1a	1.96097
ENSMUSG00000023391	68.0881	0.850133	0.267279	3.18069	0.00146924	0.0193475	13392	Dlx2	1.80267
ENSMUSG00000023994	481.966	-0.444058	0.139606	-3.1808	0.0014687	0.0193475	18044	Nfya	1.36043
ENSMUSG00000046997	40.3577	1.11659	0.351249	3.17893	0.00147822	0.0194489	211949	Spsb4	2.16835
ENSMUSG00000071847	508.289	0.481143	0.151403	3.17789	0.00148352	0.0195017	494504	Apcdd1	1.39585
ENSMUSG00000018339	56.8703	1.14747	0.361316	3.17581	0.00149421	0.0196252	14778	Gpx3	2.21525
ENSMUSG00000047959	623.87	0.539758	0.169991	3.17521	0.00149729	0.0196335	16491	Kcna3	1.45373
ENSMUSG00000052632	1844.89	-0.346776	0.109214	-3.17518	0.00149743	0.0196335	211914	Asap2	1.27172
ENSMUSG00000041544	1634.01	0.346928	0.109277	3.17476	0.00149963	0.0196454	242748	Disp3	1.27185
ENSMUSG00000032101	820.052	0.400252	0.12616	3.17257	0.00151094	0.0197765	30959	Ddx25	1.31974
ENSMUSG00000039899	72.5073	0.881604	0.278063	3.17052	0.00152165	0.0198995	14190	Fgl2	1.84242
ENSMUSG00000036528	50.8071	-1.08645	0.342938	-3.16806	0.00153459	0.0200514	19024	Ppfibp2	2.12351
ENSMUSG00000045917	246.635	0.483231	0.152552	3.16764	0.00153679	0.0200591	230279	Tmem268	1.39787
ENSMUSG00000001288	188.969	0.577951	0.182466	3.16745	0.00153782	0.0200591	19411	Rarg	1.49273
ENSMUSG00000033981	73018.9	-0.355241	0.112169	-3.16703	0.00154003	0.0200707	14800	Gria2	1.2792
ENSMUSG00000071658	968.633	0.532187	0.168065	3.16655	0.00154257	0.0200865	14704	Gng3	1.44612
ENSMUSG00000040606	765.102	0.435571	0.137655	3.16421	0.00155502	0.0202313	71529	Kazn	1.35245
ENSMUSG00000006941	854.411	0.456087	0.144185	3.16321	0.00156042	0.0202841	68969	Eif1b	1.37182
ENSMUSG00000013275	1407.75	0.432442	0.136747	3.16234	0.00156505	0.0203269	98396	Slc41a1	1.34952
ENSMUSG00000032890	881.702	0.563353	0.178255	3.16038	0.00157562	0.0204292	242662	Rims3	1.4777
ENSMUSG00000036225	1665.44	-0.392993	0.124341	-3.16062	0.00157435	0.0204292	106931	Kctd1	1.31312
ENSMUSG00000029055	3744.27	-0.398355	0.126058	-3.16008	0.00157723	0.0204326	269615	Plch2	1.318
ENSMUSG00000044906	1234.1	-0.409459	0.129636	-3.15853	0.00158565	0.0205242	269033	4930503L19Rik	1.32819
ENSMUSG00000034245	3092.51	0.312394	0.0989271	3.15782	0.00158953	0.0205568	232232	Hdac11	1.24177
ENSMUSG00000087479	884.392	-0.535155	0.169522	-3.15684	0.0015949	0.0206087	102635192	Gm16835	1.4491
ENSMUSG00000026634	2346.07	-0.34773	0.110189	-3.15576	0.00160078	0.0206548	52477	Angel2	1.27256
ENSMUSG00000022848	1623.09	0.451235	0.142991	3.15569	0.00160119	0.0206548	224132	Slc49a4	1.36721
ENSMUSG00000045441	1348.41	0.429973	0.136362	3.15318	0.001615	0.0208153	243385	Gprin3	1.34721
ENSMUSG00000019894	2513.4	0.30508	0.0967756	3.15245	0.00161907	0.02085	103098	Slc6a15	1.23549
ENSMUSG00000090121	21.7584	-2.37545	0.754071	-3.15018	0.00163173	0.0209951	100504285	Abhd12b	5.18899
ENSMUSG00000071226	717.241	0.52837	0.167743	3.14988	0.0016334	0.0209988	330409	Cecr2	1.4423
ENSMUSG00000053825	19086.7	-0.40428	0.128369	-3.14936	0.0016363	0.0210183	327814	Ppfia2	1.32343
ENSMUSG00000030350	1467.06	-0.369536	0.117402	-3.1476	0.00164616	0.0211271	381813	Prmt8	1.29194
ENSMUSG00000061533	205.218	-0.743179	0.23617	-3.1468	0.00165068	0.0211672	75216	Cep128	1.67386
ENSMUSG00000020627	2957.18	-0.367665	0.116947	-3.14387	0.00166731	0.0213624	208439	Klhl29	1.29026
ENSMUSG00000015568	1053.28	0.557618	0.177525	3.14107	0.00168331	0.0215492	16956	Lpl	1.47184
ENSMUSG00000050592	178.364	-0.730071	0.23247	-3.1405	0.0016866	0.0215731	241303	Fam78a	1.65872
ENSMUSG00000040451	1970.61	-0.374568	0.119287	-3.14005	0.00168919	0.0215881	208449	Sgms1	1.29645
ENSMUSG00000039086	1548.54	-0.345667	0.1101	-3.13957	0.00169193	0.0216049	269397	Ss18l1	1.27074
ENSMUSG00000026674	276.98	-0.538469	0.171583	-3.13825	0.00169961	0.0216847	18214	Ddr2	1.45243
ENSMUSG00000034640	481.635	-0.503769	0.160613	-3.13653	0.00170959	0.0217937	99929	Tiparp	1.41791
ENSMUSG00000024610	16.1494	-1.97842	0.631192	-3.13442	0.00172192	0.0219324	16149	Cd74	3.94062
ENSMUSG00000037563	494.288	0.51258	0.163603	3.13307	0.00172987	0.0219998	20055	Rps16	1.4266
ENSMUSG00000025521	254.845	0.628856	0.200756	3.13243	0.00173365	0.0219998	73067	Tmem192	1.54634
ENSMUSG00000074782	215.603	-0.728625	0.232617	-3.13229	0.00173446	0.0219998	373852	4833422C13Rik	1.65706
ENSMUSG00000022449	1741.46	-0.556401	0.177605	-3.1328	0.00173147	0.0219998	223838	Adamts20	1.4706
ENSMUSG00000019558	2064.32	-0.392019	0.125136	-3.13275	0.00173175	0.0219998	102857	Slc6a8	1.31223
ENSMUSG00000032245	255.598	0.618335	0.197733	3.12712	0.00176525	0.0223717	76524	Cln6	1.5351
ENSMUSG00000022139	10337	-0.366535	0.117249	-3.12613	0.00177126	0.0224104	105559	Mbnl2	1.28925
ENSMUSG00000003354	120.249	0.639916	0.204687	3.12632	0.0017701	0.0224104	105833	Ccdc65	1.55824
ENSMUSG00000040565	5071.27	-0.462897	0.148087	-3.12584	0.00177299	0.0224136	107182	Btaf1	1.37831
ENSMUSG00000055541	60.1849	-0.880324	0.281658	-3.1255	0.00177502	0.0224205	52855	Lair1	1.84079
ENSMUSG00000035954	27019.6	-0.425361	0.136143	-3.12437	0.00178185	0.0224881	238130	Dock4	1.34291
ENSMUSG00000022914	12625.2	-0.425513	0.136223	-3.12365	0.00178622	0.0225245	93871	Brwd1	1.34305
ENSMUSG00000039745	238.615	-0.48441	0.155116	-3.12288	0.0017909	0.0225648	53415	Htatip2	1.39901
ENSMUSG00000100837	62.2149	-0.9598	0.307395	-3.12237	0.00179401	0.0225851	78500	1700063D05Rik	1.94504
ENSMUSG00000057363	2165.43	-0.315275	0.101041	-3.12028	0.0018068	0.0227273	67883	Uxs1	1.24425
ENSMUSG00000035172	195.905	0.56954	0.182586	3.1193	0.00181281	0.0227841	217198	Plekhh3	1.48405
ENSMUSG00000115699	331.326	-0.807273	0.258953	-3.11745	0.00182423	0.0229086	629300	Gm6961	1.7499
ENSMUSG00000040006	408.167	0.439766	0.141152	3.11555	0.00183605	0.023038	215751	Ginm1	1.35638
ENSMUSG00000026447	1162.22	-0.49604	0.15925	-3.11485	0.0018404	0.0230734	240752	Pik3c2b	1.41034
ENSMUSG00000034832	3450.22	-0.364919	0.117256	-3.11215	0.00185728	0.0232658	194388	Tet3	1.28781
ENSMUSG00000020407	26.4805	1.43175	0.460412	3.10972	0.00187263	0.0234388	22271	Upp1	2.69774
ENSMUSG00000044551	30.8161	1.17288	0.377224	3.10924	0.00187568	0.0234576	268759	9930012K11Rik	2.25461
ENSMUSG00000032396	798.693	0.381842	0.122839	3.10848	0.00188054	0.023499	213550	Dis3l	1.303
ENSMUSG00000019820	860.568	0.400811	0.128998	3.1071	0.00188932	0.0235699	22288	Utrn	1.32025
ENSMUSG00000055945	115.267	0.739075	0.237863	3.10715	0.00188901	0.0235699	320111	Prr18	1.6691
ENSMUSG00000037681	249.43	0.610855	0.196661	3.10614	0.00189549	0.0236275	272636	Esyt3	1.52716
ENSMUSG00000040543	1193.36	-0.503076	0.16198	-3.10578	0.00189775	0.0236362	327958	Pitpnm3	1.41723
ENSMUSG00000028573	414.855	-0.540085	0.173915	-3.10545	0.00189989	0.0236434	75578	Fggy	1.45406
ENSMUSG00000019943	62274.6	-0.339992	0.109505	-3.10481	0.001904	0.0236751	67972	Atp2b1	1.26575
ENSMUSG00000038705	902.101	-0.425896	0.137361	-3.10056	0.00193155	0.0239981	229004	Gmeb2	1.34341
ENSMUSG00000064065	849.795	-0.408788	0.1319	-3.09923	0.00194021	0.0240663	320495	Ipcef1	1.32757
ENSMUSG00000079491	20.6911	-1.61888	0.522328	-3.09936	0.00193942	0.0240663	15024	H2-T10	3.07136
ENSMUSG00000038745	18.8527	1.85946	0.600392	3.09707	0.00195445	0.0242149	101613	Nlrp6	3.62871
ENSMUSG00000049872	412.159	0.485927	0.156906	3.09693	0.00195539	0.0242149	103511	Calhm5	1.40049
ENSMUSG00000031875	60.2245	0.902453	0.291538	3.09549	0.00196487	0.0242927	68119	Cmtm3	1.86924
ENSMUSG00000033060	8776.06	-0.432983	0.139865	-3.09571	0.0019634	0.0242927	380928	Lmo7	1.35002
ENSMUSG00000063230	23.8208	-1.44541	0.466978	-3.09524	0.00196653	0.0242934	258956	Or13a22	2.7234
ENSMUSG00000045932	113.886	-0.743092	0.240113	-3.09475	0.00196977	0.0243136	15958	Ifit2	1.67376
ENSMUSG00000076376	63.8233	-0.840432	0.271773	-3.0924	0.00198546	0.0244873	732489	Mir674	1.79059
ENSMUSG00000053819	1584.81	0.557671	0.180418	3.09099	0.00199491	0.024564	108058	Camk2d	1.47189
ENSMUSG00000050786	214.985	0.630279	0.203908	3.091	0.00199484	0.024564	57895	Ccdc126	1.54786
ENSMUSG00000075968	107.411	-0.955058	0.309029	-3.09051	0.00199813	0.0245837	115486728	Gm25089	1.93866
ENSMUSG00000026972	147.417	0.596311	0.19298	3.09002	0.00200142	0.024589	215705	Arrdc1	1.51185
ENSMUSG00000086191	20.6444	-1.44629	0.46806	-3.08996	0.00200181	0.024589	432396	Zfp652os	2.72506
ENSMUSG00000026203	654.476	0.410796	0.133018	3.08827	0.00201324	0.0246927	56812	Dnajb2	1.32942
ENSMUSG00000028945	1647.99	-0.29938	0.096942	-3.08823	0.0020135	0.0246927	19744	Rheb	1.23062
ENSMUSG00000025321	1316.17	-0.553574	0.179286	-3.08765	0.00201743	0.0247208	320910	Itgb8	1.46772
ENSMUSG00000045318	614.318	0.590069	0.191157	3.08684	0.00202298	0.0247593	11553	Adra2c	1.50532
ENSMUSG00000010592	81.1576	-0.765275	0.247926	-3.08671	0.00202383	0.0247593	13164	Dazl	1.69969
ENSMUSG00000042388	2118.67	-0.357963	0.115996	-3.086	0.00202871	0.024799	242667	Dlgap3	1.28162
ENSMUSG00000026843	1412.16	-0.449989	0.145878	-3.08469	0.00203765	0.0248482	320267	Fubp3	1.36603
ENSMUSG00000042216	2732.63	0.364794	0.118246	3.08504	0.00203524	0.0248482	52850	Sgsm1	1.2877
ENSMUSG00000060477	126.94	0.62869	0.2038	3.08484	0.00203659	0.0248482	108960	Irak2	1.54616
ENSMUSG00000023004	1804.89	0.563754	0.182798	3.08404	0.00204213	0.0248828	22143	Tuba1b	1.47811
ENSMUSG00000049532	1659.11	0.342218	0.110991	3.08329	0.00204724	0.0249251	50524	Sall2	1.2677
ENSMUSG00000120707	58.6477	-0.932552	0.302663	-3.08115	0.00206201	0.0250848	102631866	Gm30092	1.90865
ENSMUSG00000002343	646.827	0.412103	0.133867	3.07845	0.0020808	0.0252613	76813	Armc6	1.33062
ENSMUSG00000085576	64.757	0.878295	0.285314	3.07835	0.00208152	0.0252613	320752	Dpy19l2	1.8382
ENSMUSG00000015143	2863.31	-0.346216	0.112463	-3.07849	0.00208051	0.0252613	109711	Actn1	1.27122
ENSMUSG00000035517	1307.45	-0.383187	0.124502	-3.07776	0.00208562	0.0252908	100121	Tdrd7	1.30422
ENSMUSG00000037572	674.207	-0.460688	0.149728	-3.07682	0.00209221	0.0253222	218973	Wdhd1	1.3762
ENSMUSG00000022456	5100.32	0.308167	0.100162	3.07668	0.00209321	0.0253222	24050	Septin3	1.23813
ENSMUSG00000061740	78.74	0.861918	0.280131	3.07684	0.00209208	0.0253222	56448	Cyp2d22	1.81745
ENSMUSG00000020102	2666.97	-0.339704	0.110461	-3.07533	0.00210266	0.0254162	20503	Slc16a7	1.2655
ENSMUSG00000060032	612.262	0.510745	0.166187	3.07331	0.00211697	0.0255688	232440	H2aj	1.42479
ENSMUSG00000028600	234.479	-0.589372	0.19184	-3.07221	0.00212479	0.0256429	242608	Podn	1.50459
ENSMUSG00000090336	30.136	1.28115	0.417138	3.07128	0.00213147	0.025703	403185	Cfap97d2	2.43032
ENSMUSG00000057738	35679.5	-0.377371	0.12293	-3.06981	0.00214194	0.0258088	20740	Sptan1	1.29897
ENSMUSG00000064181	1079.59	-0.390141	0.127214	-3.0668	0.00216366	0.0260498	216363	Rab3ip	1.31052
ENSMUSG00000014039	2411.15	-0.388158	0.126627	-3.06536	0.00217408	0.0261545	114604	Prdm15	1.30872
ENSMUSG00000031364	31.2676	1.4546	0.474622	3.06476	0.00217841	0.0261859	14829	Grpr	2.74081
ENSMUSG00000037946	149.665	0.571208	0.186426	3.06399	0.00218403	0.0262241	30938	Fgd3	1.48577
ENSMUSG00000046230	9539.28	-0.321513	0.104937	-3.06385	0.00218506	0.0262241	271564	Vps13a	1.24964
ENSMUSG00000032802	824.59	0.488597	0.159605	3.06128	0.00220393	0.0264297	76650	Srxn1	1.40308
ENSMUSG00000047557	177.035	0.608398	0.198815	3.06012	0.00221246	0.0264902	17035	Lxn	1.52457
ENSMUSG00000058297	17022.1	0.517123	0.168979	3.06028	0.00221133	0.0264902	94214	Spock2	1.4311
ENSMUSG00000037408	871.527	0.434271	0.141965	3.05899	0.00222085	0.0265697	94220	Cnnm4	1.35123
ENSMUSG00000025427	1706	-0.36689	0.120011	-3.05714	0.00223457	0.0267127	225743	Rnf165	1.28957
ENSMUSG00000020185	17.2668	-1.63196	0.533971	-3.05626	0.00224116	0.0267704	52679	E2f7	3.09933
ENSMUSG00000026626	1425.37	-0.337796	0.110566	-3.05516	0.00224938	0.0268474	226849	Ppp2r5a	1.26382
ENSMUSG00000021065	2831.43	-0.340266	0.111418	-3.05397	0.00225834	0.0269332	53618	Fut8	1.26599
ENSMUSG00000027895	1842.07	0.437501	0.143347	3.05205	0.00227287	0.0270639	99738	Kcnc4	1.35426
ENSMUSG00000005410	114.095	-0.669177	0.219248	-3.05214	0.00227217	0.0270639	17218	Mcm5	1.59017
ENSMUSG00000019027	667.049	-0.431802	0.141505	-3.0515	0.00227698	0.0270916	110084	Dnah1	1.34892
ENSMUSG00000027859	125.153	0.685351	0.224685	3.05028	0.00228628	0.0271384	18049	Ngf	1.60809
ENSMUSG00000020108	441.604	0.460298	0.150892	3.05052	0.00228446	0.0271384	74747	Ddit4	1.37583
ENSMUSG00000047123	52.1961	0.997911	0.327138	3.05043	0.00228514	0.0271384	106759	Ticam1	1.99711
ENSMUSG00000021373	3838.42	-0.405305	0.133008	-3.04722	0.00230967	0.0273308	67252	Cap2	1.32437
ENSMUSG00000036196	364.116	-0.536369	0.17601	-3.04738	0.00230846	0.0273308	224661	Slc26a8	1.45032
ENSMUSG00000003279	20883.6	-0.325537	0.106831	-3.04722	0.00230969	0.0273308	224997	Dlgap1	1.25313
ENSMUSG00000044252	2527.47	0.301272	0.098862	3.0474	0.00230833	0.0273308	64291	Osbpl1a	1.23223
ENSMUSG00000002625	5830.45	-0.575648	0.188977	-3.04613	0.00231807	0.0274086	54194	Akap8l	1.49035
ENSMUSG00000028337	489.444	0.418205	0.13735	3.04482	0.0023282	0.0275068	107684	Coro2a	1.33626
ENSMUSG00000039529	98.1243	0.806089	0.264819	3.04393	0.0023351	0.0275669	54670	Atp8b1	1.74847
ENSMUSG00000028042	91.6589	0.806928	0.265344	3.04106	0.00235746	0.0278093	22724	Zbtb7b	1.74948
ENSMUSG00000024697	20.0204	1.55055	0.510261	3.03875	0.00237563	0.0280018	14675	Gna14	2.9293
ENSMUSG00000006456	861.299	-0.488568	0.160798	-3.03839	0.00237846	0.0280134	56275	Rbm14	1.40305
ENSMUSG00000027977	6440.89	-0.430378	0.141681	-3.03765	0.00238428	0.0280602	83398	Ndst3	1.34759
ENSMUSG00000005580	8075.41	-0.290602	0.095681	-3.0372	0.0023879	0.028081	11515	Adcy9	1.22315
ENSMUSG00000007721	413.874	0.445758	0.146926	3.03389	0.00241426	0.0283689	234388	Ccdc124	1.36203
ENSMUSG00000037740	873.191	0.389604	0.128474	3.03256	0.00242485	0.0284714	99045	Mrps26	1.31003
ENSMUSG00000028664	1557.64	0.415666	0.137119	3.03143	0.00243397	0.0285563	13844	Ephb2	1.33391
ENSMUSG00000018648	379.039	-0.513898	0.169553	-3.0309	0.00243825	0.0285845	56405	Dusp14	1.4279
ENSMUSG00000024726	442.724	-0.439158	0.144933	-3.03008	0.00244487	0.0286399	67383	Carnmt1	1.35581
ENSMUSG00000042524	477.32	0.450481	0.148686	3.02976	0.0024475	0.0286486	223697	Sun2	1.3665
ENSMUSG00000028133	517.043	0.445829	0.147173	3.02929	0.00245129	0.0286562	66568	Rwdd3	1.3621
ENSMUSG00000025825	489.709	0.438879	0.144888	3.0291	0.00245283	0.0286562	66383	Iscu	1.35555
ENSMUSG00000032511	165.163	0.557991	0.184218	3.02898	0.00245381	0.0286562	20271	Scn5a	1.47222
ENSMUSG00000030089	83.0924	0.826387	0.273019	3.02685	0.00247118	0.0288368	71699	Slc41a3	1.77324
ENSMUSG00000044997	36.7453	-1.05933	0.350065	-3.0261	0.00247727	0.0288632	78547	E130304I02Rik	2.08397
ENSMUSG00000086596	24.4295	1.43555	0.47442	3.02591	0.00247889	0.0288632	382111	Susd5	2.70485
ENSMUSG00000020821	1579.28	-0.548604	0.181304	-3.02587	0.00247915	0.0288632	16562	Kif1c	1.46267
ENSMUSG00000040289	587.25	-0.49189	0.162587	-3.02539	0.00248312	0.028865	15213	Hey1	1.40629
ENSMUSG00000038112	269.998	0.740123	0.244627	3.02551	0.0024821	0.028865	244810	AW551984	1.67032
ENSMUSG00000027985	37.6681	-1.79471	0.593263	-3.02516	0.00248504	0.0288653	16842	Lef1	3.46947
ENSMUSG00000003575	3584.92	-0.31501	0.104144	-3.02477	0.00248825	0.0288804	382056	Crtc1	1.24402
ENSMUSG00000002944	33.1328	1.41544	0.468088	3.02387	0.00249561	0.0289438	12491	Cd36	2.66741
ENSMUSG00000075256	512.702	-0.591325	0.19561	-3.02298	0.00250297	0.0290069	228094	Cerkl	1.50663
ENSMUSG00000042589	619.862	0.446872	0.147872	3.02202	0.00251096	0.029033	13048	Cux2	1.36308
ENSMUSG00000031537	1679.42	-0.432701	0.143179	-3.0221	0.00251029	0.029033	16150	Ikbkb	1.34976
ENSMUSG00000045103	16156.3	-0.373107	0.123458	-3.02213	0.00251003	0.029033	13405	Dmd	1.29514
ENSMUSG00000004846	804.963	0.430042	0.142351	3.021	0.00251942	0.0290865	26433	Plod3	1.34727
ENSMUSG00000032482	2720.07	0.450936	0.149266	3.02102	0.00251925	0.0290865	29873	Cspg5	1.36693
ENSMUSG00000042604	4120.68	-0.347064	0.114932	-3.01974	0.00252988	0.029185	16492	Kcna4	1.27197
ENSMUSG00000052374	764.758	0.41866	0.138701	3.01844	0.00254079	0.0292886	11472	Actn2	1.33669
ENSMUSG00000073147	1539.26	-0.457571	0.151669	-3.0169	0.00255372	0.0294152	269630	5031425E22Rik	1.37323
ENSMUSG00000045382	87.2084	1.06466	0.353067	3.01548	0.00256575	0.0295315	12767	Cxcr4	2.09168
ENSMUSG00000040462	2658.35	0.451118	0.149633	3.01483	0.00257127	0.0295574	216440	Os9	1.3671
ENSMUSG00000022175	703.953	0.513127	0.170206	3.01475	0.0025719	0.0295574	65107	Lrp10	1.42714
ENSMUSG00000029869	4805.96	-0.362367	0.120237	-3.01377	0.0025802	0.0296303	13848	Ephb6	1.28553
ENSMUSG00000026452	413.499	0.640426	0.212639	3.0118	0.00259703	0.029756	20980	Syt2	1.55879
ENSMUSG00000015944	1654.04	0.361871	0.120145	3.01196	0.0025957	0.029756	80909	Castor2	1.28509
ENSMUSG00000025324	333.177	0.735903	0.244303	3.01225	0.0025932	0.029756	11982	Atp10a	1.66544
ENSMUSG00000006095	409.518	0.575929	0.191323	3.01024	0.00261038	0.0298864	66411	Tbcb	1.49064
ENSMUSG00000026888	917.799	0.380406	0.126387	3.00986	0.00261372	0.029902	50915	Grb14	1.30171
ENSMUSG00000005161	1692.3	0.457886	0.152141	3.00961	0.00261583	0.0299037	21672	Prdx2	1.37353
ENSMUSG00000005672	7031.77	0.397706	0.132223	3.00784	0.00263109	0.0300555	16590	Kit	1.31741
ENSMUSG00000002105	593.484	0.373416	0.124174	3.00721	0.00263659	0.0300956	68427	Slc39a13	1.29542
ENSMUSG00000026241	52.0269	1.10807	0.368586	3.00628	0.00264462	0.0301456	18159	Nppc	2.15558
ENSMUSG00000059851	178.574	-0.55425	0.184366	-3.00625	0.00264494	0.0301456	232811	Kmt5c	1.46841
ENSMUSG00000021313	41675.6	-0.419162	0.13953	-3.00409	0.00266378	0.0303375	20191	Ryr2	1.33715
ENSMUSG00000063564	622.483	0.591814	0.197025	3.00375	0.0026667	0.030348	237759	Col23a1	1.50714
ENSMUSG00000029247	855.431	0.444539	0.148131	3.00098	0.00269113	0.030603	67054	Paics	1.36088
ENSMUSG00000039153	927.986	-0.596756	0.198886	-3.00049	0.00269548	0.0306296	12393	Runx2	1.51231
ENSMUSG00000031728	1378.93	-0.37726	0.125868	-2.99728	0.00272404	0.0309309	75871	Zfp821	1.29887
ENSMUSG00000028270	37.1747	-1.49994	0.500557	-2.99654	0.00273058	0.030982	14469	Gbp2	2.82831
ENSMUSG00000020672	331.108	-0.63827	0.213066	-2.99564	0.00273866	0.0310504	268534	Sntg2	1.55646
ENSMUSG00000053004	132.901	1.06234	0.354683	2.99519	0.00274272	0.0310722	15465	Hrh1	2.08832
ENSMUSG00000017830	57.4463	-0.951206	0.317601	-2.99497	0.00274468	0.0310722	80861	Dhx58	1.93349
ENSMUSG00000018001	1146.19	0.340399	0.113704	2.99372	0.00275598	0.0311688	19159	Cyth3	1.26611
ENSMUSG00000044950	1706.55	-0.426155	0.142357	-2.99357	0.00275732	0.0311688	70802	Pwwp2a	1.34365
ENSMUSG00000029674	655.841	0.386137	0.129096	2.99108	0.00277996	0.0313357	16885	Limk1	1.30689
ENSMUSG00000034656	10374.7	-0.413073	0.138077	-2.9916	0.00277516	0.0313357	12286	Cacna1a	1.33152
ENSMUSG00000020080	140.062	-0.697529	0.233207	-2.99103	0.00278035	0.0313357	216019	Hkdc1	1.62172
ENSMUSG00000097619	178.257	-0.595757	0.199176	-2.99112	0.00277959	0.0313357	75768	4833422M21Rik	1.51127
ENSMUSG00000043154	1524.21	0.369289	0.123495	2.99031	0.00278697	0.031387	235542	Ppp2r3a	1.29172
ENSMUSG00000004366	3142.24	0.6332	0.211787	2.9898	0.00279165	0.0314164	20604	Sst	1.551
ENSMUSG00000034903	149.683	0.709618	0.237421	2.98886	0.00280016	0.031448	319876	Cobll1	1.63537
ENSMUSG00000039849	1045.2	0.392565	0.13134	2.98893	0.00279956	0.031448	228866	Pcif1	1.31273
ENSMUSG00000039753	6007.1	-0.305672	0.102296	-2.98813	0.0028069	0.031448	242960	Fbxl5	1.23599
ENSMUSG00000023191	972.233	-0.487337	0.163083	-2.98827	0.0028056	0.031448	14789	P3h3	1.40186
ENSMUSG00000038115	267.704	0.597444	0.199933	2.98822	0.00280606	0.031448	243634	Ano2	1.51303
ENSMUSG00000050201	14.9772	-1.72049	0.575705	-2.98849	0.00280358	0.031448	237987	Otop2	3.29548
ENSMUSG00000029430	1562.16	0.481441	0.161206	2.9865	0.00282191	0.0315929	19384	Ran	1.39614
ENSMUSG00000074811	145.297	0.662199	0.221777	2.98588	0.00282761	0.0316334	20170	Hps6	1.58249
ENSMUSG00000028443	113.315	0.660687	0.221304	2.98542	0.00283187	0.0316577	66401	Nudt2	1.58083
ENSMUSG00000029868	88.4974	1.12301	0.376241	2.9848	0.00283762	0.0316986	64177	Trpv6	2.178
ENSMUSG00000046027	474.293	0.449429	0.15063	2.98367	0.00284818	0.0317931	170460	Stard5	1.3655
ENSMUSG00000026672	310.882	0.480117	0.16106	2.98099	0.00287323	0.0319786	71648	Optn	1.39486
ENSMUSG00000055116	1385.96	-0.379488	0.127282	-2.98148	0.00286857	0.0319786	11865	Bmal1	1.30088
ENSMUSG00000034163	8140.93	-0.429841	0.144186	-2.98115	0.00287167	0.0319786	216345	Zfc3h1	1.34708
ENSMUSG00000024972	25.0782	-1.34648	0.451662	-2.98117	0.00287147	0.0319786	56072	Lgals12	2.54291
ENSMUSG00000026737	766.159	-0.361596	0.121313	-2.9807	0.00287594	0.0319853	18718	Pip4k2a	1.28485
ENSMUSG00000031485	3701.16	-0.307731	0.103255	-2.98031	0.00287961	0.0320027	114863	Plpbp	1.23776
ENSMUSG00000033152	2318.58	0.39048	0.131085	2.97883	0.00289356	0.0321342	319655	Podxl2	1.31083
ENSMUSG00000013822	250.468	0.4979	0.167229	2.97736	0.00290742	0.0322645	66126	Elof1	1.41216
ENSMUSG00000027109	2141.05	-0.311778	0.104858	-2.97334	0.00294574	0.0326182	20687	Sp3	1.24124
ENSMUSG00000066026	111.322	0.839062	0.282179	2.97352	0.00294409	0.0326182	20148	Dhrs3	1.78889
ENSMUSG00000021340	766.898	-0.409353	0.137657	-2.97373	0.00294208	0.0326182	14756	Gpld1	1.32809
ENSMUSG00000028385	1760.74	-0.332369	0.111828	-2.97215	0.00295722	0.0326976	209131	Snx30	1.25908
ENSMUSG00000030199	303.642	0.54695	0.184022	2.9722	0.00295674	0.0326976	14011	Etv6	1.46099
ENSMUSG00000024941	1041.52	0.333541	0.112252	2.97137	0.00296478	0.0327573	78891	Scyl1	1.2601
ENSMUSG00000061589	2964.95	-0.538687	0.181317	-2.97097	0.0029686	0.0327755	208266	Dot1l	1.45265
ENSMUSG00000065537	23.7463	-1.47133	0.4954	-2.96998	0.00297819	0.0328576	387150	Mir132	2.77277
ENSMUSG00000110404	38.409	-1.04196	0.350862	-2.96972	0.00298067	0.032861	100045778	Rnf223	2.05903
ENSMUSG00000034297	5841.84	-0.306783	0.103334	-2.96884	0.00298929	0.0329321	327987	Med13	1.23695
ENSMUSG00000027797	21552.2	-0.298368	0.100523	-2.96815	0.00299598	0.0329505	13175	Dclk1	1.22975
ENSMUSG00000032322	45.8561	-1.05761	0.356299	-2.96833	0.00299418	0.0329505	19200	Pstpip1	2.08149
ENSMUSG00000023036	620.347	0.384669	0.129605	2.968	0.00299747	0.0329505	93707	Pcdhgc4	1.30556
ENSMUSG00000032782	570.881	-0.426561	0.143758	-2.96721	0.00300514	0.0330109	216846	Cntrob	1.34403
ENSMUSG00000057103	114.362	0.651891	0.219765	2.96631	0.00301397	0.0330839	66116	Nat8f1	1.57123
ENSMUSG00000075702	776.851	0.548026	0.184768	2.96603	0.00301673	0.0330902	114679	Selenom	1.46208
ENSMUSG00000026987	3746.93	-0.438737	0.147946	-2.96553	0.00302165	0.0331203	407823	Baz2b	1.35542
ENSMUSG00000020990	530.904	0.4096	0.138151	2.96488	0.00302803	0.0331662	71091	Cdkl1	1.32832
ENSMUSG00000005268	329.667	0.581009	0.195981	2.96463	0.00303052	0.0331695	19116	Prlr	1.4959
ENSMUSG00000060275	386.817	-0.421283	0.142126	-2.96415	0.00303521	0.0331969	100042150	Nrg2	1.33912
ENSMUSG00000037664	42.167	-1.09804	0.370649	-2.96249	0.00305159	0.033352	12577	Cdkn1c	2.14064
ENSMUSG00000029270	722.577	0.49169	0.166003	2.96194	0.00305704	0.0333875	67266	Dipk1a	1.40609
ENSMUSG00000018398	3577.22	0.286658	0.0968998	2.95829	0.00309348	0.0337612	20362	Septin8	1.21981
ENSMUSG00000054459	2353.45	0.420904	0.142345	2.95693	0.0031072	0.0338866	26950	Vsnl1	1.33877
ENSMUSG00000014599	562.809	0.489608	0.165609	2.95642	0.00311237	0.0339079	12977	Csf1	1.40406
ENSMUSG00000074004	33.2121	-1.11589	0.377503	-2.95599	0.00311669	0.0339079	272411	B3gnt6	2.16729
ENSMUSG00000033350	2150.14	0.4508	0.152523	2.95563	0.00312033	0.0339079	54371	Chst2	1.3668
ENSMUSG00000038268	439.052	0.422804	0.14305	2.95564	0.00312018	0.0339079	246257	Ovca2	1.34053
ENSMUSG00000033697	7041.77	-0.374511	0.126711	-2.95564	0.00312021	0.0339079	223666	Arhgap39	1.2964
ENSMUSG00000055430	1887.72	0.441992	0.149562	2.95523	0.00312435	0.0339272	58243	Nap1l5	1.35848
ENSMUSG00000035284	17117	-0.476016	0.161132	-2.9542	0.00313477	0.0340161	320528	Vps13c	1.3909
ENSMUSG00000024064	1597.03	0.409346	0.138605	2.95332	0.00314376	0.0340893	71685	Galnt14	1.32808
ENSMUSG00000033004	37990.3	-0.381721	0.129271	-2.95287	0.0031483	0.0340962	105689	Mycbp2	1.3029
ENSMUSG00000048307	2407.87	0.313795	0.10627	2.95282	0.0031489	0.0340962	68839	Ankrd46	1.24297
ENSMUSG00000032123	350.88	0.462044	0.1565	2.95235	0.00315365	0.0341233	13478	Dpagt1	1.37749
ENSMUSG00000066152	191.102	0.532168	0.180312	2.95137	0.00316366	0.0342072	20530	Slc31a2	1.4461
ENSMUSG00000032553	831.993	0.487951	0.165356	2.95092	0.00316832	0.0342333	20818	Srprb	1.40245
ENSMUSG00000054733	2775.38	-0.494602	0.167627	-2.95061	0.00317149	0.0342431	110265	Msra	1.40893
ENSMUSG00000000627	2027.96	0.373732	0.126701	2.94972	0.00318057	0.0343167	20355	Sema4f	1.2957
ENSMUSG00000032609	266.913	0.479703	0.16265	2.9493	0.00318493	0.0343393	78267	Klhdc8b	1.39446
ENSMUSG00000020277	4713	-0.352648	0.119584	-2.94896	0.00318844	0.0343528	18641	Pfkl	1.2769
ENSMUSG00000040811	1637.99	0.341424	0.115827	2.9477	0.00320146	0.0344686	72205	Eml2	1.26701
ENSMUSG00000026411	1180	0.496717	0.168666	2.94498	0.00322976	0.0347486	66241	Tmem9	1.411
ENSMUSG00000050555	584.141	-0.460937	0.156533	-2.94466	0.00323307	0.0347595	76832	Hyls1	1.37644
ENSMUSG00000043659	88.5969	0.855439	0.290582	2.94388	0.00324125	0.0348228	319239	Npsr1	1.80931
ENSMUSG00000028053	14054	-0.260077	0.0883708	-2.94302	0.00325026	0.0348776	192195	Ash1l	1.19754
ENSMUSG00000041708	3381.99	0.359455	0.122141	2.94296	0.00325095	0.0348776	223726	Mpped1	1.28294
ENSMUSG00000020941	141.284	0.593639	0.201809	2.94159	0.00326529	0.0350067	53859	Map3k14	1.50905
ENSMUSG00000038257	207.037	0.823194	0.279947	2.94054	0.00327643	0.0351013	110304	Glra3	1.76932
ENSMUSG00000026688	384.583	0.467279	0.158923	2.94028	0.00327911	0.0351052	66447	Mgst3	1.3825
ENSMUSG00000040495	568.375	0.520492	0.177135	2.93839	0.00329924	0.0352802	12672	Chrm4	1.43444
ENSMUSG00000047730	32.076	-1.21682	0.414157	-2.93805	0.00330282	0.0352802	215384	Fcgbp	2.32433
ENSMUSG00000042734	548.479	0.44372	0.151035	2.93787	0.00330476	0.0352802	69480	Ttc9	1.36011
ENSMUSG00000036192	220.612	0.492774	0.167728	2.93793	0.0033041	0.0352802	225998	Rorb	1.40715
ENSMUSG00000027546	13637.4	0.488557	0.166357	2.9368	0.00331623	0.0353391	11981	Atp9a	1.40304
ENSMUSG00000028367	311.578	0.481975	0.164118	2.93676	0.00331658	0.0353391	22166	Txn1	1.39665
ENSMUSG00000035443	959.334	0.350619	0.119392	2.9367	0.00331726	0.0353391	77862	Thyn1	1.27511
ENSMUSG00000026209	400.539	0.395672	0.134846	2.93425	0.00334356	0.0355443	13437	Dnpep	1.31556
ENSMUSG00000020086	413.521	0.503662	0.17163	2.93458	0.00333997	0.0355443	404634	Macroh2a2	1.41781
ENSMUSG00000091722	210.598	0.659867	0.224883	2.93426	0.00334341	0.0355443	380918	Siah3	1.57994
ENSMUSG00000026567	57.8367	-0.892356	0.304146	-2.93397	0.00334656	0.0355514	271639	Adcy10	1.8562
ENSMUSG00000027217	904.844	0.363353	0.123873	2.93326	0.0033542	0.0356067	241556	Tspan18	1.28641
ENSMUSG00000109324	608.811	0.458174	0.156211	2.93305	0.00335647	0.0356067	15469	Prmt1	1.3738
ENSMUSG00000023939	119.033	0.648445	0.221177	2.93179	0.00337012	0.0357266	68463	Mrpl14	1.56748
ENSMUSG00000030002	3892.09	-0.471241	0.1608	-2.93061	0.00338302	0.0358382	72102	Dusp11	1.3863
ENSMUSG00000017734	455.557	-0.375686	0.128211	-2.9302	0.0033874	0.0358596	52840	Dbndd2	1.29746
ENSMUSG00000033960	1860.1	-0.32381	0.110564	-2.92871	0.00340372	0.0360073	240185	Jcad	1.25163
ENSMUSG00000032333	1445.89	0.417359	0.14258	2.92719	0.00342036	0.0361581	69106	Stoml1	1.33548
ENSMUSG00000023965	2264.08	-0.369174	0.126131	-2.92692	0.0034234	0.0361651	50758	Fbxl17	1.29161
ENSMUSG00000056158	1978.34	-0.297513	0.101655	-2.92668	0.00342598	0.0361671	72605	Car10	1.22902
ENSMUSG00000036752	1799.07	0.434242	0.148423	2.9257	0.00343683	0.0361809	227613	Tubb4b	1.3512
ENSMUSG00000053641	4722.86	-0.343346	0.117334	-2.92624	0.00343086	0.0361809	102442	Dennd4a	1.2687
ENSMUSG00000040651	4573.24	-0.373294	0.127582	-2.92591	0.00343446	0.0361809	218850	Tasor	1.29531
ENSMUSG00000116673	411.28	-0.431563	0.147492	-2.92602	0.00343329	0.0361809	320586	A630089N07Rik	1.34869
ENSMUSG00000025934	111.008	-0.667873	0.228378	-2.92442	0.00345097	0.0362042	14859	Gsta3	1.58873
ENSMUSG00000050558	257.614	0.515299	0.17617	2.92501	0.00344451	0.0362042	246313	Prokr2	1.42929
ENSMUSG00000020921	404.815	0.504926	0.172615	2.92515	0.00344292	0.0362042	76547	Tmem101	1.41905
ENSMUSG00000034685	2751.26	0.520305	0.177895	2.92479	0.00344692	0.0362042	217219	Fam171a2	1.43426
ENSMUSG00000071708	1709.08	0.300368	0.102705	2.92458	0.00344919	0.0362042	20603	Sms	1.23146
ENSMUSG00000032530	136.694	-0.634833	0.217213	-2.92263	0.00347092	0.0363883	69032	Lyzl4	1.55276
ENSMUSG00000058740	2352.33	0.380196	0.130117	2.92196	0.00347841	0.0364057	227632	Kcnt1	1.30152
ENSMUSG00000028289	9256.61	-0.420585	0.143951	-2.92172	0.00348105	0.0364057	13841	Epha7	1.33847
ENSMUSG00000057093	522.851	-0.451953	0.154693	-2.92162	0.00348218	0.0364057	112415	Zfp607b	1.36789
ENSMUSG00000046432	853.662	0.41293	0.141325	2.92184	0.0034797	0.0364057	12070	Bex3	1.33139
ENSMUSG00000042757	1447.43	-0.358471	0.122755	-2.92021	0.00349799	0.0365459	81907	Tmem108	1.28207
ENSMUSG00000118667	139.332	0.778222	0.266694	2.91804	0.00352243	0.0367758	100041194	Ahnak2	1.71502
ENSMUSG00000028684	395.06	0.42822	0.14681	2.91683	0.00353608	0.0368529	22275	Urod	1.34557
ENSMUSG00000004415	193.407	-0.476921	0.163512	-2.91674	0.0035371	0.0368529	140709	Col26a1	1.39177
ENSMUSG00000023456	4610.21	0.468213	0.160505	2.91713	0.00353268	0.0368529	21991	Tpi1	1.38339
ENSMUSG00000026097	88.7733	0.699618	0.239915	2.91611	0.00354431	0.0368774	227102	Ormdl1	1.62407
ENSMUSG00000039001	681.564	0.484862	0.166263	2.91623	0.00354284	0.0368774	66481	Rps21	1.39945
ENSMUSG00000022314	1348.52	0.373415	0.128074	2.91562	0.00354984	0.0369096	19357	Rad21	1.29542
ENSMUSG00000029190	5027.28	-0.30668	0.105233	-2.91429	0.00356498	0.0370416	320661	D5Ertd579e	1.23686
ENSMUSG00000030407	608.6	0.404453	0.13882	2.91351	0.00357385	0.0371083	67369	Qpctl	1.32359
ENSMUSG00000027506	663.029	0.33071	0.113627	2.91048	0.00360879	0.0374456	21985	Tpd52	1.25763
ENSMUSG00000030342	140.337	0.863833	0.296824	2.91026	0.00361133	0.0374463	12527	Cd9	1.81987
ENSMUSG00000032515	327.881	-0.521346	0.179157	-2.91	0.00361429	0.0374514	215418	Csrnp1	1.43529
ENSMUSG00000117621	22.3053	-1.41071	0.484935	-2.90907	0.00362508	0.037512	628438	Hspe1-rs1	2.65868
ENSMUSG00000063663	2004.17	-0.362844	0.124723	-2.9092	0.00362358	0.037512	382236	Brwd3	1.28596
ENSMUSG00000036446	61.891	0.978475	0.336576	2.90715	0.00364739	0.037717	17022	Lum	1.97038
ENSMUSG00000038446	3418.66	-0.365723	0.125863	-2.90572	0.00366415	0.0378645	71713	Cdc40	1.28853
ENSMUSG00000038077	2351.68	0.428986	0.147647	2.90548	0.00366691	0.0378672	16494	Kcna6	1.34629
ENSMUSG00000030499	245.303	-0.49392	0.17007	-2.90422	0.00368169	0.037994	233107	Kctd15	1.40827
ENSMUSG00000039911	160.788	-0.815003	0.280715	-2.90331	0.0036924	0.0380416	74646	Spsb1	1.7593
ENSMUSG00000039531	2050.26	-0.382496	0.131749	-2.90322	0.00369352	0.0380416	72580	Zup1	1.3036
ENSMUSG00000035711	363.018	-0.616056	0.2122	-2.90319	0.00369382	0.0380416	27261	Dok3	1.53268
ENSMUSG00000020805	46.7499	0.939058	0.323618	2.90175	0.00371084	0.038165	237831	Slc13a5	1.91728
ENSMUSG00000038014	5097.66	-0.304742	0.105019	-2.90179	0.00371038	0.038165	218236	Fam120a	1.2352
ENSMUSG00000020810	842.692	0.486557	0.167706	2.90125	0.00371679	0.0382003	114886	Cygb	1.4011
ENSMUSG00000016386	854.245	-0.429316	0.148015	-2.90049	0.00372585	0.0382675	77015	Mpped2	1.34659
ENSMUSG00000059173	5864.02	0.358321	0.123559	2.9	0.0037316	0.0382937	18573	Pde1a	1.28193
ENSMUSG00000018995	1138.53	-0.395447	0.136369	-2.89984	0.00373357	0.0382937	244141	Nars2	1.31535
ENSMUSG00000031824	3014.25	0.37164	0.128168	2.89964	0.00373597	0.0382937	234797	6430548M08Rik	1.29382
ENSMUSG00000000753	125.715	-0.870027	0.300083	-2.89929	0.00374008	0.0382966	20317	Serpinf1	1.8277
ENSMUSG00000021360	964.914	0.437832	0.151019	2.89919	0.0037413	0.0382966	14538	Gcnt2	1.35457
ENSMUSG00000088984	23.18	-1.24942	0.431031	-2.89868	0.00374738	0.0383071	115486291	Gm25604	2.37746
ENSMUSG00000029090	852.26	0.421901	0.145539	2.89888	0.00374499	0.0383071	70693	Adgra3	1.33969
ENSMUSG00000030172	3820.24	-0.461294	0.159153	-2.89844	0.00375023	0.0383104	111173	Erc1	1.37678
ENSMUSG00000020029	577.819	0.462398	0.159564	2.89789	0.00375685	0.0383522	71207	Nudt4	1.37783
ENSMUSG00000026088	253.303	-0.586824	0.202516	-2.89767	0.0037595	0.0383534	69028	Mitd1	1.50194
ENSMUSG00000020520	202.701	0.52737	0.182028	2.89719	0.00376516	0.0383854	171212	Galnt10	1.4413
ENSMUSG00000074916	79.5578	-0.94865	0.32758	-2.89593	0.00378034	0.0385142	72136	Chst14	1.93007
ENSMUSG00000037239	1253.1	-0.469791	0.162376	-2.89324	0.00381292	0.0388201	101809	Spred3	1.38491
ENSMUSG00000022321	3832.77	-0.336906	0.116481	-2.89236	0.00382363	0.0389031	320873	Cdh10	1.26304
ENSMUSG00000042104	7120.02	-0.447586	0.15478	-2.89175	0.00383097	0.0389516	66435	Uggt2	1.36376
ENSMUSG00000037624	574.111	0.498791	0.172511	2.89136	0.00383583	0.0389749	16526	Kcnk2	1.41303
ENSMUSG00000043541	152.405	-0.744551	0.257551	-2.89089	0.00384151	0.0389804	320662	Dnai7	1.67545
ENSMUSG00000024926	872.997	0.339768	0.117529	2.89092	0.0038411	0.0389804	81601	Kat5	1.26555
ENSMUSG00000029014	750.17	-0.338453	0.117142	-2.88925	0.00386158	0.0391405	22791	Dnajc2	1.2644
ENSMUSG00000035431	1031.56	0.52961	0.183308	2.88918	0.00386244	0.0391405	20605	Sstr1	1.44354
ENSMUSG00000024122	3495.56	-0.292526	0.101266	-2.88869	0.0038685	0.0391757	18607	Pdpk1	1.22478
ENSMUSG00000029860	831.889	-0.346719	0.120073	-2.88756	0.0038824	0.0392902	22793	Zyx	1.27167
ENSMUSG00000034765	484.217	-0.555049	0.192245	-2.88719	0.00388696	0.0393101	240672	Dusp5	1.46922
ENSMUSG00000026880	163.804	0.565361	0.195841	2.88683	0.00389146	0.0393294	13830	Stom	1.47976
ENSMUSG00000052889	9825.24	-0.29062	0.100684	-2.88645	0.00389615	0.0393506	18751	Prkcb	1.22317
ENSMUSG00000026473	3785.87	0.550395	0.190716	2.88594	0.0039025	0.0393885	14645	Glul	1.46449
ENSMUSG00000036086	618.255	-0.422993	0.146673	-2.88392	0.00392762	0.0395631	226409	Zranb3	1.34071
ENSMUSG00000035778	17.4038	1.55386	0.538751	2.88418	0.00392429	0.0395631	14594	Ggta1	2.93601
ENSMUSG00000041958	1224.14	0.469424	0.162763	2.88409	0.00392552	0.0395631	276846	Pigs	1.38456
ENSMUSG00000029455	770.427	0.418681	0.145203	2.88341	0.00393394	0.0395742	11669	Aldh2	1.3367
ENSMUSG00000044172	30.3786	1.28681	0.446278	2.88342	0.00393381	0.0395742	68509	Ptx4	2.43987
ENSMUSG00000050074	388.274	-0.587056	0.203841	-2.87998	0.00397706	0.0399814	78709	Spink8	1.50218
ENSMUSG00000038172	2494.32	-0.269961	0.093745	-2.87974	0.00398007	0.0399852	69863	Ttc39b	1.20578
ENSMUSG00000044562	61.463	0.825043	0.286543	2.8793	0.00398565	0.0400148	69903	Rasip1	1.77159
ENSMUSG00000028967	734.831	-0.343885	0.119546	-2.87659	0.00402003	0.0402881	74155	Errfi1	1.26917
ENSMUSG00000030583	4172.17	-0.334458	0.116272	-2.87652	0.00402084	0.0402881	74206	Sipa1l3	1.2609
ENSMUSG00000075706	671.09	0.443716	0.154236	2.87686	0.00401654	0.0402881	625249	Gpx4	1.3601
ENSMUSG00000026113	7609.42	-0.256097	0.0890722	-2.87516	0.00403818	0.0404085	269180	Inpp4a	1.19424
ENSMUSG00000054321	266.947	0.474581	0.165057	2.87526	0.00403692	0.0404085	72504	Taf4b	1.38951
ENSMUSG00000093674	1423.93	0.403843	0.140538	2.87356	0.00405879	0.0405612	67945	Rpl41	1.32303
ENSMUSG00000021209	2983.05	-0.36467	0.126904	-2.87358	0.00405846	0.0405612	74521	Ppp4r4	1.28759
ENSMUSG00000029761	399.969	-0.549949	0.191426	-2.8729	0.00406721	0.0406186	109624	Cald1	1.46403
ENSMUSG00000032062	35.0119	1.03029	0.358831	2.87124	0.00408861	0.0408054	66952	2310030G06Rik	2.04244
ENSMUSG00000035725	558.842	-0.387306	0.13491	-2.87085	0.00409367	0.040829	19108	Prkx	1.30795
ENSMUSG00000022706	227.467	0.560533	0.19527	2.87056	0.00409748	0.0408402	18100	Mrpl40	1.47481
ENSMUSG00000035357	337.203	0.554464	0.193201	2.86989	0.0041062	0.0409002	55983	Pdzrn3	1.46862
ENSMUSG00000038608	7119.43	-0.548542	0.191192	-2.86906	0.00411688	0.0409797	210293	Dock10	1.46261
ENSMUSG00000024735	2534.82	0.300769	0.104844	2.86872	0.00412136	0.0409974	28000	Prpf19	1.2318
ENSMUSG00000043811	1927.7	0.491301	0.171285	2.86832	0.00412658	0.0410224	65079	Rtn4r	1.40571
ENSMUSG00000048458	1993.47	-0.349345	0.12186	-2.86676	0.00414696	0.0411277	109050	Inka2	1.27398
ENSMUSG00000031620	35.9175	-1.08005	0.376717	-2.86701	0.00414367	0.0411277	71831	Iqcm	2.11411
ENSMUSG00000082806	38.2201	-1.09189	0.38089	-2.86668	0.00414802	0.0411277	234848	Rpl13-ps1	2.13153
ENSMUSG00000052125	1896.33	0.477965	0.166706	2.86711	0.00414237	0.0411277	320046	F730043M19Rik	1.39278
ENSMUSG00000028789	589.689	0.373504	0.130331	2.86581	0.0041595	0.0411937	242669	Azin2	1.2955
ENSMUSG00000004383	12095.8	-0.257857	0.0899785	-2.86576	0.00416011	0.0411937	16795	Large1	1.1957
ENSMUSG00000087470	141.093	-0.570123	0.199063	-2.86403	0.00418287	0.041367	115486416	LOC115486416	1.48465
ENSMUSG00000033585	2021.05	0.54724	0.191074	2.86402	0.00418306	0.041367	17984	Ndn	1.46129
ENSMUSG00000017664	916.331	0.398011	0.139018	2.86303	0.00419613	0.0414693	228875	Slc35c2	1.31769
ENSMUSG00000034602	6728.55	-0.318319	0.111198	-2.86262	0.00420158	0.0414741	67074	Mon2	1.24688
ENSMUSG00000042472	1272.6	-0.437607	0.152872	-2.86258	0.00420209	0.0414741	52708	Zfp410	1.35436
ENSMUSG00000022325	1053.09	-0.414842	0.144979	-2.8614	0.00421779	0.041602	67724	Pop1	1.33315
ENSMUSG00000008140	2840.38	0.490871	0.171575	2.86097	0.00422341	0.0416089	69683	Emc10	1.40529
ENSMUSG00000017446	34.5716	1.10782	0.387222	2.86093	0.00422398	0.0416089	56745	C1qtnf1	2.15519
ENSMUSG00000050471	718.07	-0.393602	0.137632	-2.85981	0.00423892	0.0416492	109229	Fam118b	1.31367
ENSMUSG00000020098	25.3869	1.31533	0.459896	2.86005	0.00423572	0.0416492	13180	Pcbd1	2.48858
ENSMUSG00000034653	2616.12	-0.334513	0.116954	-2.86021	0.00423359	0.0416492	240255	Ythdc2	1.26095
ENSMUSG00000042401	5412.68	0.443827	0.155195	2.8598	0.00423905	0.0416492	72832	Crtac1	1.36021
ENSMUSG00000034926	1926.01	0.450548	0.157671	2.85752	0.00426966	0.0419229	74754	Dhcr24	1.36656
ENSMUSG00000024039	111.995	0.648381	0.226929	2.8572	0.00427396	0.0419379	12411	Cbs	1.56741
ENSMUSG00000033007	256.604	0.722355	0.252892	2.85638	0.00428505	0.0420196	241118	Asic4	1.64987
ENSMUSG00000021219	381.766	0.411542	0.144103	2.8559	0.00429155	0.0420561	50779	Rgs6	1.33011
ENSMUSG00000024193	562.165	0.359263	0.125842	2.85488	0.00430532	0.0421366	21652	Phf1	1.28277
ENSMUSG00000024247	440.917	0.394847	0.138305	2.8549	0.0043051	0.0421366	106522	Pkdcc	1.3148
ENSMUSG00000045903	731.694	-0.488317	0.17112	-2.85366	0.0043219	0.0422716	225872	Npas4	1.40281
ENSMUSG00000019772	324.861	1.52101	0.533051	2.8534	0.00432546	0.0422791	22353	Vip	2.86991
ENSMUSG00000000056	1084.51	0.292873	0.102651	2.85309	0.00432962	0.0422926	67608	Narf	1.22508
ENSMUSG00000029701	2249.77	-0.384336	0.134782	-2.85153	0.00435089	0.0424184	68272	Rbm28	1.30526
ENSMUSG00000047842	3019.18	0.404437	0.141812	2.85192	0.00434563	0.0424184	68203	Diras2	1.32357
ENSMUSG00000097587	514.639	0.416038	0.145891	2.8517	0.00434859	0.0424184	75951	4930578M01Rik	1.33426
ENSMUSG00000037833	67.8975	-0.922424	0.323586	-2.85063	0.00436328	0.0425119	328381	Sh2d4b	1.8953
ENSMUSG00000016181	1343.94	-0.383036	0.134403	-2.8499	0.00437334	0.0425552	215193	Utp25	1.30408
ENSMUSG00000031963	246.398	0.583104	0.204602	2.84994	0.00437273	0.0425552	73230	Bmper	1.49807
ENSMUSG00000027335	1994.61	0.457966	0.160851	2.84715	0.00441123	0.0428689	11550	Adra1d	1.3736
ENSMUSG00000029161	264.646	0.467192	0.164086	2.84724	0.00440996	0.0428689	68567	Cgref1	1.38242
ENSMUSG00000057880	2317.97	0.415616	0.146046	2.84579	0.00443008	0.042997	268860	Abat	1.33387
ENSMUSG00000036097	6666.93	-0.323317	0.113609	-2.84589	0.00442878	0.042997	226151	Slf2	1.2512
ENSMUSG00000027978	921.705	-0.438688	0.154269	-2.84366	0.00445986	0.0432494	19142	Prss12	1.35537
ENSMUSG00000040936	2015.67	-0.476082	0.167439	-2.84332	0.00446464	0.0432494	209012	Ulk4	1.39096
ENSMUSG00000020828	238.459	0.494503	0.173913	2.8434	0.00446356	0.0432494	18806	Pld2	1.40883
ENSMUSG00000007034	29.1792	-1.17894	0.41473	-2.84267	0.00447379	0.0433104	70129	Slc44a4	2.2641
ENSMUSG00000001134	174.537	-0.49389	0.173769	-2.84222	0.00448001	0.043343	22294	Uxt	1.40824
ENSMUSG00000083904	22.7597	-1.2888	0.453591	-2.84132	0.00449271	0.0434257	100417245	Gm12805	2.44324
ENSMUSG00000021814	1340.14	0.323603	0.113896	2.84121	0.00449429	0.0434257	11750	Anxa7	1.25145
ENSMUSG00000043336	79.1114	0.790444	0.278229	2.84098	0.00449748	0.0434289	78749	Filip1l	1.72961
ENSMUSG00000047415	575.113	0.357859	0.125999	2.84018	0.00450875	0.04351	238377	Gpr68	1.28152
ENSMUSG00000003974	1109.91	0.472513	0.166382	2.83994	0.00451222	0.0435159	108069	Grm3	1.38752
ENSMUSG00000083772	49.5851	-1.03967	0.366274	-2.83849	0.00453277	0.0436862	666044	Gm15566	2.05575
ENSMUSG00000029778	5632.45	0.342426	0.120674	2.83761	0.00454532	0.0437794	11517	Adcyap1r1	1.26789
ENSMUSG00000035620	1700.74	-0.283643	0.0999663	-2.83739	0.00454843	0.0437816	237422	Ric8b	1.21726
ENSMUSG00000040850	5465.26	-0.422585	0.14895	-2.83709	0.00455268	0.0437946	103554	Psme4	1.34033
ENSMUSG00000022231	5902.85	-0.435118	0.153404	-2.83643	0.00456217	0.0438581	20356	Sema5a	1.35202
ENSMUSG00000028333	395.227	0.385133	0.135796	2.83612	0.00456655	0.0438724	67628	Anp32b	1.30598
ENSMUSG00000026655	129.02	0.611061	0.215517	2.83533	0.0045778	0.0439527	66540	Fam107b	1.52738
ENSMUSG00000045349	1023.93	0.298505	0.105308	2.83458	0.00458858	0.0440283	230863	Sh2d5	1.22987
ENSMUSG00000030055	60.8416	-0.878116	0.309818	-2.83429	0.00459273	0.0440403	69834	Rab43	1.83797
ENSMUSG00000028416	398.418	0.46261	0.1633	2.83289	0.00461297	0.0441952	12017	Bag1	1.37803
ENSMUSG00000004530	1608.08	0.348729	0.123105	2.83277	0.00461472	0.0441952	23790	Coro1c	1.27344
ENSMUSG00000000600	5920.78	-0.292328	0.103225	-2.83194	0.00462665	0.0442815	79264	Krit1	1.22461
ENSMUSG00000032902	1021.08	0.448845	0.15852	2.83147	0.00463346	0.0443188	20501	Slc16a1	1.36495
ENSMUSG00000028176	25668.3	-0.369638	0.130672	-2.82874	0.00467313	0.0446479	242274	Lrrc7	1.29203
ENSMUSG00000077176	72.9267	-0.9395	0.332169	-2.82838	0.00467847	0.0446479	115485628	Gm25759	1.91786
ENSMUSG00000035773	184.57	0.544399	0.192476	2.8284	0.00467815	0.0446479	114229	Kiss1r	1.45841
ENSMUSG00000051067	947.335	-0.575921	0.203628	-2.8283	0.00467965	0.0446479	237403	Lingo3	1.49063
ENSMUSG00000015697	3143.92	-0.419259	0.148308	-2.82695	0.00469932	0.0447869	84505	Setdb1	1.33724
ENSMUSG00000062309	93.4243	0.718282	0.254088	2.8269	0.00470012	0.0447869	102614	Rpp25	1.64522
ENSMUSG00000061859	757.701	-0.477255	0.168908	-2.82553	0.00472017	0.0449308	12695	Patj	1.39209
ENSMUSG00000028713	15.4064	-1.60677	0.568674	-2.82547	0.00472114	0.0449308	13120	Cyp4b1	3.0457
ENSMUSG00000026930	807.507	0.412109	0.145872	2.82514	0.00472599	0.0449488	67839	Gpsm1	1.33063
ENSMUSG00000039419	8171.08	-0.267488	0.0947597	-2.8228	0.00476059	0.0452495	66797	Cntnap2	1.20371
ENSMUSG00000022177	39.2524	0.971561	0.344223	2.82248	0.00476545	0.0452673	219072	Haus4	1.96096
ENSMUSG00000021198	12710	-0.368972	0.130748	-2.82201	0.00477237	0.0453047	217843	Unc79	1.29143
ENSMUSG00000053025	18170.1	0.476356	0.168821	2.82166	0.00477757	0.0453257	64176	Sv2b	1.39123
ENSMUSG00000029135	1632.45	0.381531	0.135254	2.82084	0.00478981	0.0454133	14284	Fosl2	1.30272
ENSMUSG00000031245	41.34	1.19156	0.422449	2.82061	0.00479325	0.0454176	50887	Hmgn5	2.284
ENSMUSG00000015749	535.466	-0.423661	0.150214	-2.82037	0.00479676	0.0454225	66471	Anp32e	1.34133
ENSMUSG00000036242	1197.71	0.3422	0.121343	2.8201	0.00480081	0.0454325	67419	Armh4	1.26769
ENSMUSG00000029104	10703.1	-0.343607	0.121876	-2.81931	0.00481266	0.0455162	15194	Htt	1.26892
ENSMUSG00000052609	170.421	-0.633189	0.224609	-2.81907	0.00481632	0.0455225	263406	Plekhg3	1.55099
ENSMUSG00000056708	744.037	-0.610481	0.216589	-2.81862	0.00482311	0.0455582	15939	Ier5	1.52677
ENSMUSG00000023110	904.106	0.339845	0.120604	2.81785	0.0048347	0.0456393	27374	Prmt5	1.26562
ENSMUSG00000084845	1504.26	-0.298282	0.105924	-2.81599	0.00486266	0.0458462	381582	Tmem240	1.22968
ENSMUSG00000071424	2388.15	0.301833	0.107179	2.81617	0.00486004	0.0458462	14804	Grid2	1.23271
ENSMUSG00000029103	4515.98	0.473548	0.168183	2.81567	0.00486762	0.0458645	16976	Lrpap1	1.38852
ENSMUSG00000071112	81.6931	-0.785148	0.278894	-2.81521	0.00487448	0.0458721	319552	Spx	1.72327
ENSMUSG00000021701	8225.47	-0.329147	0.116912	-2.81535	0.00487237	0.0458721	20620	Plk2	1.25627
ENSMUSG00000050534	276.829	-0.593545	0.210962	-2.81351	0.00490038	0.0460587	15564	Htr5b	1.50895
ENSMUSG00000032875	4954.34	-0.372685	0.132458	-2.8136	0.00489895	0.0460587	207212	Arhgef17	1.29476
ENSMUSG00000038473	3599.21	-0.440733	0.156676	-2.81302	0.0049079	0.0460723	70729	Nos1ap	1.35729
ENSMUSG00000003382	1673.88	-0.345037	0.122651	-2.81315	0.00490583	0.0460723	27049	Etv3	1.27018
ENSMUSG00000049517	731.96	0.40151	0.142784	2.81202	0.00492315	0.0461869	66475	Rps23	1.32089
ENSMUSG00000062563	427.78	-0.379029	0.134825	-2.81127	0.00493467	0.0462664	12879	Cys1	1.30047
ENSMUSG00000042380	323.321	0.520898	0.185418	2.80931	0.00496473	0.0465194	80284	Smim12	1.43485
ENSMUSG00000070291	21.766	-1.31404	0.467825	-2.80883	0.00497226	0.0465612	100048658	Ddx43	2.48637
ENSMUSG00000020608	1937.32	-0.275938	0.0982566	-2.80834	0.0049797	0.0466021	67241	Smc6	1.21078
ENSMUSG00000024843	5104.13	-0.396111	0.141076	-2.80778	0.00498835	0.0466543	12660	Chka	1.31596
ENSMUSG00000074480	105.265	-0.599068	0.213443	-2.80669	0.00500532	0.0467842	72640	Mex3a	1.51474
ENSMUSG00000033826	69.31	-0.765535	0.272862	-2.80558	0.00502262	0.0469169	13417	Dnah8	1.7
ENSMUSG00000062209	4856.55	0.425117	0.151596	2.80428	0.00504298	0.0470781	13869	Erbb4	1.34268
ENSMUSG00000042817	728.512	0.491206	0.175233	2.80316	0.00506039	0.0472116	14255	Flt3	1.40562
ENSMUSG00000025372	6315.59	-0.306405	0.109323	-2.80275	0.00506688	0.0472141	108100	Baiap2	1.23662
ENSMUSG00000025870	403.533	0.505842	0.180471	2.8029	0.00506447	0.0472141	56795	Arl10	1.41995
ENSMUSG00000022607	6677.88	-0.364979	0.130263	-2.80186	0.00508092	0.0473158	14083	Ptk2	1.28786
ENSMUSG00000085316	111.767	-0.729598	0.260524	-2.80051	0.00510223	0.0474852	320975	D330050G23Rik	1.65818
ENSMUSG00000018417	663.679	-0.423919	0.151391	-2.80015	0.00510786	0.0475084	17912	Myo1b	1.34157
ENSMUSG00000068196	43.8979	1.17932	0.421204	2.79988	0.00511211	0.0475188	12837	Col8a1	2.2647
ENSMUSG00000020388	27.2959	1.12176	0.400764	2.79905	0.00512532	0.0475922	30794	Pdlim4	2.17612
ENSMUSG00000056222	6864.56	0.449783	0.160695	2.79899	0.00512628	0.0475922	20745	Spock1	1.36583
ENSMUSG00000004952	80.9461	0.731743	0.261527	2.79797	0.00514255	0.0476359	54153	Rasa4	1.66064
ENSMUSG00000052419	229.182	0.611244	0.218435	2.79829	0.00513735	0.0476359	66520	Smim30	1.52758
ENSMUSG00000022114	922.479	-0.35715	0.127649	-2.7979	0.00514355	0.0476359	24064	Spry2	1.28089
ENSMUSG00000056214	97.3124	0.743665	0.265788	2.79796	0.00514262	0.0476359	93737	Pard6g	1.67442
ENSMUSG00000100546	114.109	-0.754452	0.269752	-2.79683	0.00516061	0.0477622	102641120	Gm29483	1.68699
ENSMUSG00000017670	5251.55	-0.285135	0.101956	-2.79665	0.00516348	0.0477622	140579	Elmo2	1.21852
ENSMUSG00000049086	348.889	0.403532	0.144421	2.79414	0.00520375	0.0481054	107771	Bmyc	1.32274
ENSMUSG00000053040	301.516	0.442761	0.158584	2.79197	0.00523881	0.0484	68318	Aph1c	1.3592
ENSMUSG00000001143	1795.08	0.309969	0.111064	2.7909	0.00525617	0.0485286	214895	Lman2l	1.23968
ENSMUSG00000030621	5632.08	-0.405765	0.145398	-2.79072	0.00525913	0.0485286	109264	Me3	1.32479
ENSMUSG00000016262	272.849	-0.534739	0.19167	-2.78989	0.00527262	0.0485939	214791	Sertad4	1.44868
ENSMUSG00000033955	3445.93	-0.314572	0.11275	-2.79	0.0052708	0.0485939	228140	Tnks1bp1	1.24364
ENSMUSG00000049807	1788.09	-0.305014	0.109351	-2.78931	0.00528204	0.0486512	58996	Arhgap23	1.23543
ENSMUSG00000040797	4961.34	-0.413761	0.14836	-2.7889	0.0052888	0.048684	243621	Iqsec3	1.33215
ENSMUSG00000029073	316.678	0.421176	0.151116	2.78711	0.00531806	0.0489236	79554	Cptp	1.33902
ENSMUSG00000027613	439.607	0.390221	0.140067	2.78595	0.00533716	0.0490375	16418	Eif6	1.31059
ENSMUSG00000031548	46.4996	0.972084	0.348938	2.78584	0.005339	0.0490375	20377	Sfrp1	1.96167
ENSMUSG00000004791	83.4112	0.794134	0.285069	2.78577	0.00534014	0.0490375	18654	Pgf	1.73404
ENSMUSG00000045095	3679.77	-0.29212	0.104876	-2.78538	0.00534646	0.0490463	14924	Magi1	1.22444
ENSMUSG00000032434	308.25	-0.430208	0.154467	-2.78512	0.0053508	0.0490463	67213	Cmtm6	1.34743
ENSMUSG00000041633	45.7405	1.07389	0.385578	2.78514	0.00535053	0.0490463	207474	Kctd12b	2.1051
ENSMUSG00000044345	485.898	-0.392163	0.14083	-2.78466	0.00535838	0.0490861	277010	Marveld1	1.31236
ENSMUSG00000027955	232.021	-0.526544	0.189107	-2.78438	0.00536301	0.0490989	68659	Gask1b	1.44047
ENSMUSG00000046229	203.04	0.531927	0.191085	2.78372	0.00537397	0.0491399	19018	Scand1	1.44586
ENSMUSG00000039137	538.181	0.413526	0.148544	2.78386	0.00537154	0.0491399	73750	Whrn	1.33194
ENSMUSG00000036492	76.9143	-0.769154	0.276345	-2.78332	0.00538064	0.0491713	386454	Rnf39	1.70427
ENSMUSG00000022488	44.4253	-0.873859	0.313985	-2.78312	0.00538391	0.0491716	105855	Nckap1l	1.83256
ENSMUSG00000042496	1683.81	-0.389506	0.139974	-2.78269	0.005391	0.0491771	382066	Prdm10	1.30994
ENSMUSG00000024777	1546.9	0.317345	0.114042	2.7827	0.00539081	0.0491771	225849	Ppp2r5b	1.24603
ENSMUSG00000060240	1636.96	0.467386	0.16807	2.7809	0.00542087	0.0494198	57754	Cend1	1.3826
ENSMUSG00000066705	2754.29	0.520103	0.187097	2.77986	0.00543817	0.049518	59095	Fxyd6	1.43406
ENSMUSG00000021684	2143.93	-0.310871	0.111823	-2.78003	0.00543533	0.049518	218461	Pde8b	1.24046
ENSMUSG00000020654	3376.22	0.39208	0.141067	2.77938	0.00544621	0.0495615	104111	Adcy3	1.31228
ENSMUSG00000049598	19.0638	-1.42026	0.51114	-2.77862	0.00545898	0.0496338	240916	Vsig8	2.67635
ENSMUSG00000022283	2721.99	-0.293277	0.105551	-2.77852	0.0054607	0.0496338	18458	Pabpc1	1.22542
ENSMUSG00000022994	2311.72	0.345247	0.124273	2.77813	0.00546732	0.0496642	11512	Adcy6	1.27037
ENSMUSG00000020000	284.684	0.532945	0.19185	2.77793	0.00547072	0.0496654	59012	Moxd1	1.44688
ENSMUSG00000046782	49.5997	0.87699	0.315759	2.77741	0.00547946	0.0497149	70846	Ttc6	1.83654
ENSMUSG00000021413	6664.9	-0.306931	0.110538	-2.7767	0.00549137	0.0497932	19134	Prpf4b	1.23707
ENSMUSG00000031825	27.0166	1.32047	0.475659	2.77608	0.00550184	0.0497989	78892	Crispld2	2.49747
ENSMUSG00000018750	2557.78	0.306375	0.110352	2.77636	0.00549716	0.0497989	75580	Zbtb4	1.2366
ENSMUSG00000038546	2907.67	-0.285475	0.102831	-2.77615	0.00550067	0.0497989	56705	Ranbp9	1.21881
ENSMUSG00000022346	81.7473	0.740592	0.266864	2.77517	0.00551734	0.0499094	17869	Myc	1.67086
ENSMUSG00000025370	3757.45	-0.386078	0.139131	-2.77493	0.00552134	0.0499158	12565	Cdh9	1.30684
ENSMUSG00000026765	102.393	0.66229	0.238711	2.77445	0.00552959	0.0499515	71897	Lypd6b	1.58259
ENSMUSG00000020413	326.657	0.407694	0.146953	2.77431	0.00553187	0.0499515	15574	Hus1	1.32656
ENSMUSG00000068696	56.8299	1.4654	0.528313	2.77373	0.00554178	0.0500112	64378	Gpr88	2.7614
ENSMUSG00000033633	298.107	-0.537959	0.194034	-2.77249	0.00556285	0.0501715	353287	Clec18a	1.45192
ENSMUSG00000092090	329.977	-0.624551	0.225361	-2.77133	0.00558272	0.0503207	118567373	LOC118567373	1.54173
ENSMUSG00000015224	59.8722	0.877424	0.316858	2.76914	0.00562041	0.0506304	74519	Cyp2j9	1.83709
ENSMUSG00000032113	131.522	-0.717062	0.259061	-2.76793	0.00564138	0.0507892	12649	Chek1	1.64383
ENSMUSG00000073207	47.0368	0.952069	0.344031	2.76739	0.00565069	0.0508428	434778	Ccdc160	1.93464
ENSMUSG00000040209	3816.67	-0.313058	0.113148	-2.76681	0.00566075	0.0508429	170753	Zfp704	1.24234
ENSMUSG00000031626	17954.7	-0.39609	0.143144	-2.76707	0.0056563	0.0508429	234214	Sorbs2	1.31594
ENSMUSG00000031840	4883.08	0.468251	0.169232	2.76692	0.00565892	0.0508429	19339	Rab3a	1.38343
ENSMUSG00000029123	123.341	0.595165	0.215179	2.76591	0.00567648	0.0509434	64293	Stk32b	1.51065
ENSMUSG00000118965	34.5377	-1.04774	0.378824	-2.76578	0.00567866	0.0509434	115486605	Gm24872	2.0673
ENSMUSG00000022587	2866.78	0.478735	0.173191	2.7642	0.00570625	0.0511606	17069	Ly6e	1.39352
ENSMUSG00000101438	42.4166	1.1216	0.405947	2.76294	0.00572839	0.0513289	100502849	Gm19412	2.17589
ENSMUSG00000072235	2890.29	0.513731	0.185986	2.7622	0.00574132	0.0514143	22142	Tuba1a	1.42774
ENSMUSG00000000275	54.7114	-1.16218	0.420833	-2.76161	0.00575163	0.0514459	217069	Trim25	2.23795
ENSMUSG00000096847	2272.28	0.397356	0.143884	2.76163	0.00575135	0.0514459	210573	Tmem151b	1.31709
ENSMUSG00000024459	48.1002	0.948507	0.343491	2.76137	0.00575586	0.0514533	240095	H2-M5	1.92987
ENSMUSG00000051323	6868.46	0.417176	0.151093	2.76106	0.00576145	0.051473	279653	Pcdh19	1.33531
ENSMUSG00000091476	1210.65	-0.40988	0.148491	-2.76031	0.00577469	0.0515331	545391	Catspere2	1.32858
ENSMUSG00000043719	24.8425	-1.42395	0.51587	-2.76029	0.00577497	0.0515331	245026	Col6a6	2.68319
ENSMUSG00000040502	397.916	0.495813	0.179656	2.7598	0.00578374	0.0515718	216438	Marchf9	1.41012
ENSMUSG00000042529	154.71	0.586069	0.21237	2.75966	0.00578611	0.0515718	16515	Kcnj12	1.50115
ENSMUSG00000021464	45.4961	0.898796	0.326046	2.75666	0.00583955	0.0520176	26564	Ror2	1.86451
ENSMUSG00000009687	86.1477	0.923494	0.335292	2.75429	0.00588189	0.052364	18301	Fxyd5	1.8967
ENSMUSG00000041729	3530.13	0.277544	0.10085	2.75204	0.00592256	0.0526951	235431	Coro2b	1.21213
ENSMUSG00000040972	863.905	0.450184	0.163597	2.75179	0.00592709	0.0527046	230868	Igsf21	1.36621
ENSMUSG00000052504	1682.95	-0.321791	0.116967	-2.75113	0.00593899	0.0527794	13837	Epha3	1.24988
ENSMUSG00000069806	775.125	0.419894	0.15266	2.75052	0.00595016	0.0528168	81904	Cacng7	1.33783
ENSMUSG00000087038	135.692	0.54534	0.198264	2.75057	0.00594922	0.0528168	620760	2900079G21Rik	1.45936
ENSMUSG00000005716	124.46	0.688785	0.25054	2.7492	0.00597417	0.0529989	19293	Pvalb	1.61193
ENSMUSG00000067149	63.2664	-0.796961	0.289967	-2.74845	0.00598777	0.0530886	16069	Jchain	1.73744
ENSMUSG00000022708	26415.6	-0.489568	0.178164	-2.74784	0.00599886	0.0531558	56490	Zbtb20	1.40402
ENSMUSG00000045594	733.302	0.488678	0.17787	2.7474	0.00600706	0.0531974	12091	Glb1	1.40316
ENSMUSG00000026950	495.865	-0.420321	0.153054	-2.74622	0.00602871	0.0533282	17996	Neb	1.33822
ENSMUSG00000020829	179.833	0.647835	0.235902	2.74621	0.00602886	0.0533282	52466	Slc46a1	1.56682
ENSMUSG00000088001	104.675	-0.816631	0.29754	-2.74461	0.00605834	0.0535577	115487855	Gm22883	1.76129
ENSMUSG00000041453	1180.47	0.325684	0.118702	2.74371	0.00607499	0.0536737	19933	Rpl21	1.25326
ENSMUSG00000090066	397.945	-0.388226	0.141509	-2.74347	0.00607936	0.053681	102634333	1110002E22Rik	1.30878
ENSMUSG00000020811	2110.02	0.3693	0.134631	2.74304	0.00608728	0.0537196	216881	Wscd1	1.29173
ENSMUSG00000112854	25.7357	-1.19398	0.435336	-2.74267	0.00609416	0.0537491	216377	Gm38403	2.28783
ENSMUSG00000034109	798.083	0.354584	0.129311	2.74211	0.00610459	0.0537786	73124	Golim4	1.27862
ENSMUSG00000033730	891.689	0.422764	0.154169	2.74221	0.00610274	0.0537786	13655	Egr3	1.34049
ENSMUSG00000073987	200.625	0.569563	0.20782	2.74066	0.00613161	0.0539397	14590	Ggh	1.48407
ENSMUSG00000034168	1457.49	0.394729	0.144032	2.74055	0.00613355	0.0539397	238330	Irf2bpl	1.3147
ENSMUSG00000021948	113.344	-2.3464	0.856175	-2.74056	0.0061334	0.0539397	18753	Prkcd	5.08555
ENSMUSG00000026490	16022.3	-0.379897	0.138688	-2.73923	0.00615835	0.0541264	226751	Cdc42bpa	1.30125
ENSMUSG00000028626	42.6813	0.931584	0.340156	2.73869	0.00616836	0.054183	12840	Col9a2	1.90737
ENSMUSG00000042195	142.955	0.533959	0.195078	2.73715	0.00619732	0.0544059	72022	Slc35f2	1.4479
ENSMUSG00000023852	2351.87	-0.303211	0.110839	-2.73559	0.00622691	0.0546341	12648	Chd1	1.23389
ENSMUSG00000090565	158.061	-0.820033	0.29986	-2.73472	0.00624338	0.0547469	414079	4930405O22Rik	1.76545
ENSMUSG00000039485	7037.85	0.403318	0.147534	2.73373	0.00626209	0.0548792	72480	Tspyl4	1.32255
ENSMUSG00000042581	3786.24	-0.308967	0.113052	-2.73296	0.00627672	0.0549757	210417	Thsd7b	1.23882
ENSMUSG00000060181	757.363	0.388402	0.142141	2.73251	0.00628543	0.0550202	215436	Slc35e3	1.30894
ENSMUSG00000023966	364.466	0.435262	0.159331	2.73181	0.00629884	0.0551057	75564	Rsph9	1.35216
ENSMUSG00000032224	1472.83	0.304166	0.111354	2.73153	0.00630415	0.0551205	76886	Fam81a	1.2347
ENSMUSG00000062949	1438.79	-0.334212	0.12237	-2.73115	0.00631138	0.0551519	320940	Atp11c	1.26069
ENSMUSG00000073664	4752.63	-0.338503	0.124029	-2.72922	0.00634844	0.0554351	269198	Nbeal1	1.26444
ENSMUSG00000015961	2948.44	-0.300473	0.110102	-2.72904	0.00635193	0.0554351	11566	Adss	1.23155
ENSMUSG00000030588	346.957	0.52386	0.191981	2.7287	0.00635841	0.0554351	77254	Yif1b	1.4378
ENSMUSG00000061232	101.566	-0.796359	0.291827	-2.72888	0.00635506	0.0554351	14972	H2-K1	1.73671
ENSMUSG00000079610	242.243	0.499441	0.183102	2.72767	0.00637827	0.0555763	109346	Ankrd39	1.41367
ENSMUSG00000036138	1358.64	-0.311211	0.114136	-2.72667	0.0063976	0.0557128	113868	Acaa1a	1.24075
ENSMUSG00000006392	946.056	-0.465548	0.170769	-2.72618	0.00640714	0.0557638	80509	Med8	1.38084
ENSMUSG00000062373	738.09	0.31756	0.1165	2.72583	0.006414	0.0557915	74868	Tmem65	1.24622
ENSMUSG00000026932	539.104	0.429012	0.157407	2.72549	0.00642065	0.0558174	67991	Nacc2	1.34631
ENSMUSG00000019822	306.538	0.428771	0.157333	2.72525	0.00642522	0.0558251	20598	Smpd2	1.34609
ENSMUSG00000009291	1356.06	-0.333113	0.12231	-2.72351	0.00645926	0.0560887	108705	Pttg1ip	1.25973
ENSMUSG00000061666	1424.19	0.549634	0.20185	2.72298	0.00646967	0.056147	66569	Gdpd1	1.46371
ENSMUSG00000052572	19043.1	-0.344716	0.126612	-2.72262	0.00647667	0.0561755	23859	Dlg2	1.2699
ENSMUSG00000027188	339.882	0.607565	0.223266	2.72126	0.0065033	0.0563421	210622	Pamr1	1.52369
ENSMUSG00000014195	3234.45	-0.340392	0.125083	-2.72134	0.00650184	0.0563421	56354	Dnajc7	1.2661
ENSMUSG00000026062	2700.64	-0.293769	0.10797	-2.72085	0.00651145	0.0563806	226999	Slc9a2	1.22584
ENSMUSG00000019891	480.885	0.485897	0.178705	2.71898	0.00654835	0.0566677	66686	Dcbld1	1.40046
ENSMUSG00000018387	136.115	-0.556462	0.204702	-2.7184	0.00655988	0.0567162	71774	Shroom1	1.47066
ENSMUSG00000102222	1644.72	-0.404411	0.148772	-2.71832	0.00656143	0.0567162	93722	Pcdhga10	1.32355
ENSMUSG00000030432	914.96	0.461737	0.16989	2.71785	0.0065707	0.0567394	19943	Rpl28	1.3772
ENSMUSG00000032527	661.737	0.31264	0.115034	2.71781	0.0065716	0.0567394	66904	Pccb	1.24198
ENSMUSG00000042700	12545.8	-0.321728	0.118413	-2.717	0.0065876	0.0568452	217692	Sipa1l1	1.24983
ENSMUSG00000021820	3447.94	0.248231	0.0913713	2.71673	0.00659301	0.0568596	12325	Camk2g	1.18775
ENSMUSG00000087138	59.0055	0.752061	0.27687	2.7163	0.00660159	0.0569012	100502630	Gm15545	1.6842
ENSMUSG00000050963	1751.26	-0.407097	0.149918	-2.71546	0.00661838	0.0569812	16539	Kcns2	1.32601
ENSMUSG00000015476	1998.35	0.355472	0.130902	2.71556	0.00661636	0.0569812	260297	Prrt1	1.2794
ENSMUSG00000037286	4061.56	-0.336471	0.123961	-2.71433	0.00664096	0.0571431	20842	Stag1	1.26266
ENSMUSG00000026495	138.674	0.55025	0.202767	2.71371	0.00665339	0.0572176	68226	Efcab2	1.46434
ENSMUSG00000055963	162.333	0.537722	0.198188	2.71319	0.0066638	0.0572423	208820	Triqk	1.45168
ENSMUSG00000053644	1583.99	-0.320777	0.118227	-2.71324	0.00666294	0.0572423	110695	Aldh7a1	1.249
ENSMUSG00000032120	5877.79	0.428328	0.157897	2.7127	0.00667367	0.0572946	71764	C2cd2l	1.34567
ENSMUSG00000039097	21.7549	1.30833	0.482332	2.71251	0.00667768	0.0572966	19773	Rln1	2.47654
ENSMUSG00000026436	866.623	-0.329758	0.121589	-2.71207	0.00668636	0.0573386	13714	Elk4	1.2568
ENSMUSG00000033948	921.481	-0.322262	0.118842	-2.71167	0.00669447	0.0573758	74464	Zswim5	1.25029
ENSMUSG00000003644	133.451	0.514363	0.189732	2.711	0.00670816	0.0574607	20111	Rps6ka1	1.42836
ENSMUSG00000078451	136.552	0.661655	0.244147	2.71007	0.00672691	0.0575887	73075	Ppil6	1.5819
ENSMUSG00000026787	2080.42	0.489167	0.180632	2.70809	0.00676718	0.0578215	14417	Gad2	1.40363
ENSMUSG00000068615	210.381	0.582932	0.215279	2.7078	0.00677316	0.0578215	14617	Gjd2	1.49789
ENSMUSG00000017417	288.349	0.697603	0.257585	2.70825	0.00676396	0.0578215	72324	Plxdc1	1.62181
ENSMUSG00000021798	134.87	0.590364	0.217966	2.70851	0.00675851	0.0578215	24131	Ldb3	1.50563
ENSMUSG00000042532	870.19	0.386201	0.142619	2.70792	0.00677053	0.0578215	71146	Golga7b	1.30695
ENSMUSG00000027253	353.904	0.444728	0.164297	2.70685	0.00679249	0.0579539	228357	Lrp4	1.36106
ENSMUSG00000040363	823.314	-0.320366	0.118363	-2.70665	0.00679667	0.057957	71458	Bcor	1.24865
ENSMUSG00000030228	25.107	-1.22923	0.45422	-2.70625	0.00680485	0.0579874	18705	Pik3c2g	2.34442
ENSMUSG00000040620	2940.29	-0.404091	0.149326	-2.7061	0.00680788	0.0579874	216877	Dhx33	1.32325
ENSMUSG00000049115	26.1164	1.11208	0.41129	2.70387	0.00685367	0.0583447	11607	Agtr1a	2.16156
ENSMUSG00000087651	166.2	0.538929	0.199398	2.70278	0.00687614	0.0585031	69784	1500009L16Rik	1.45289
ENSMUSG00000003228	350.647	0.411501	0.152265	2.70253	0.00688139	0.058515	14773	Grk5	1.33007
ENSMUSG00000046798	1152.38	-0.390085	0.144403	-2.70136	0.00690574	0.058548	64945	Cldn12	1.31047
ENSMUSG00000073096	174.976	0.491007	0.181772	2.70123	0.00690843	0.058548	243371	Lrrc61	1.40543
ENSMUSG00000097756	14.5411	-1.50512	0.557093	-2.70173	0.00689792	0.058548	319783	A730056A06Rik	2.83848
ENSMUSG00000032413	1545.49	-0.397207	0.146998	-2.70212	0.00688983	0.058548	114713	Rasa2	1.31696
ENSMUSG00000041623	839.239	-0.341802	0.126524	-2.70149	0.00690291	0.058548	276852	D11Wsu47e	1.26734
ENSMUSG00000031104	145.933	0.518701	0.192016	2.70135	0.00690594	0.058548	19337	Rab33a	1.43267
ENSMUSG00000024664	1151.99	0.304685	0.112828	2.70045	0.00692465	0.0586527	60527	Fads3	1.23515
ENSMUSG00000024891	399.928	0.444196	0.164532	2.69976	0.00693902	0.0587416	13340	Slc29a2	1.36056
ENSMUSG00000022076	108.956	0.635067	0.235298	2.69899	0.00695496	0.0588437	93688	Klhl1	1.55301
ENSMUSG00000086155	58.3493	-0.851145	0.315392	-2.69869	0.00696139	0.0588653	77323	9430041J12Rik	1.80393
ENSMUSG00000027540	1230.73	-0.343324	0.127298	-2.69701	0.00699642	0.0591285	19246	Ptpn1	1.26868
ENSMUSG00000030110	109.954	0.668379	0.24788	2.69638	0.00700967	0.0592075	19713	Ret	1.58929
ENSMUSG00000035901	3497.84	-0.250645	0.0930026	-2.69503	0.00703825	0.0594108	19347	Dennd5a	1.18974
ENSMUSG00000019278	16.1088	-1.41902	0.526561	-2.69487	0.00704157	0.0594108	13479	Dpep1	2.67403
ENSMUSG00000032940	182.448	0.496933	0.184443	2.69423	0.00705511	0.0594919	224344	Rbm11	1.41121
ENSMUSG00000030600	1949.76	0.475291	0.176448	2.69366	0.00706715	0.0595604	80749	Lrfn1	1.3902
ENSMUSG00000038524	134.585	0.548086	0.203538	2.6928	0.00708553	0.0596821	319262	Fchsd1	1.46214
ENSMUSG00000074505	12572.3	-0.372308	0.138273	-2.69256	0.00709067	0.0596923	270120	Fat3	1.29442
ENSMUSG00000052373	2314.53	0.262908	0.0976874	2.69132	0.00711703	0.0598809	13384	Mpp3	1.19989
ENSMUSG00000040097	3951.9	0.274128	0.101892	2.69038	0.00713702	0.0600158	224613	Flywch1	1.20926
ENSMUSG00000043065	672.872	-0.399011	0.148325	-2.69012	0.00714267	0.0600301	212514	Spice1	1.3186
ENSMUSG00000074682	384.143	0.433105	0.161111	2.68824	0.00718296	0.0602791	67917	Zcchc3	1.35014
ENSMUSG00000037031	256.661	0.515579	0.191795	2.68818	0.00718422	0.0602791	70423	Tspan15	1.42957
ENSMUSG00000037759	29.1798	1.19591	0.444823	2.68851	0.00717716	0.0602791	19217	Ptger2	2.2909
ENSMUSG00000006575	3447.48	0.283868	0.105621	2.68761	0.00719658	0.0603161	51799	Rundc3a	1.21745
ENSMUSG00000002329	422.83	0.377267	0.140372	2.68763	0.00719603	0.0603161	67881	Mdp1	1.29888
ENSMUSG00000041670	10082.1	-0.38171	0.142054	-2.68707	0.00720826	0.0603573	116837	Rims1	1.30288
ENSMUSG00000036968	215.935	0.459118	0.170866	2.68701	0.00720945	0.0603573	66455	Cnpy4	1.3747
ENSMUSG00000028986	6094.8	-0.291312	0.108435	-2.68653	0.00721989	0.060378	52323	Klhl7	1.22375
ENSMUSG00000038760	609.88	0.601139	0.223758	2.68656	0.0072191	0.060378	22045	Trhr	1.51691
ENSMUSG00000039050	1272.63	0.269064	0.100161	2.68632	0.0072244	0.0603806	228983	Osbpl2	1.20503
ENSMUSG00000030357	1109.48	0.320239	0.119235	2.68578	0.00723612	0.0603806	14228	Fkbp4	1.24854
ENSMUSG00000036398	528.351	0.41613	0.154937	2.6858	0.00723553	0.0603806	76497	Ppp1r11	1.33434
ENSMUSG00000031262	14.4183	1.51414	0.563716	2.686	0.00723141	0.0603806	102920	Cenpi	2.85628
ENSMUSG00000078143	29.3971	-1.08708	0.404872	-2.68499	0.0072531	0.060489	115486898	Gm17344	2.12443
ENSMUSG00000032338	113.048	0.920843	0.343011	2.68459	0.00726186	0.0605288	330953	Hcn4	1.89322
ENSMUSG00000020807	45.8342	-0.849424	0.316434	-2.68437	0.00726674	0.0605293	74477	4933427D14Rik	1.80178
ENSMUSG00000085208	122.068	0.572212	0.213176	2.68422	0.0072699	0.0605293	74038	Brip1os	1.4868
ENSMUSG00000021194	2521.05	0.410292	0.152876	2.68383	0.00727847	0.0605674	12652	Chga	1.32895
ENSMUSG00000032501	249.062	-0.497195	0.185317	-2.68294	0.00729782	0.0606951	211770	Trib1	1.41147
ENSMUSG00000034709	1404.02	-0.321441	0.119831	-2.68246	0.00730832	0.0607492	73825	Ppp1r21	1.24958
ENSMUSG00000028089	444.61	-0.424454	0.15832	-2.68099	0.00734044	0.0608329	68058	Chd1l	1.34206
ENSMUSG00000005220	26.5192	1.09291	0.407675	2.68083	0.00734392	0.0608329	53419	Corin	2.13304
ENSMUSG00000030209	61546.6	-0.264033	0.0985001	-2.68053	0.00735048	0.0608329	14812	Grin2b	1.20083
ENSMUSG00000032435	1690.24	0.275208	0.102647	2.6811	0.00733803	0.0608329	235661	Dync1li1	1.21017
ENSMUSG00000035722	892.988	0.335143	0.124992	2.68131	0.00733343	0.0608329	27403	Abca7	1.2615
ENSMUSG00000020282	327.947	0.431581	0.161003	2.68057	0.00734965	0.0608329	13650	Rhbdf1	1.34871
ENSMUSG00000020572	1431.57	-0.283715	0.105821	-2.6811	0.0073381	0.0608329	59027	Nampt	1.21733
ENSMUSG00000021190	1715.89	0.463769	0.17295	2.68151	0.00732898	0.0608329	19141	Lgmn	1.37914
ENSMUSG00000047844	71.6297	0.711611	0.265516	2.68011	0.00735982	0.0608771	406217	Bex4	1.63763
ENSMUSG00000052942	1803.17	-0.477819	0.178322	-2.67953	0.00737258	0.0609493	226075	Glis3	1.39264
ENSMUSG00000042408	3504.86	-0.335372	0.12517	-2.67934	0.00737683	0.0609513	100177	Zmym6	1.2617
ENSMUSG00000055675	3233.53	-0.354053	0.132154	-2.67909	0.00738227	0.060963	74901	Kbtbd11	1.27815
ENSMUSG00000006818	2769.83	0.241927	0.0903156	2.67869	0.00739114	0.061003	20656	Sod2	1.18257
ENSMUSG00000064720	199.491	-0.538615	0.201104	-2.67829	0.00739992	0.0610251	115488056	Gm25856	1.45258
ENSMUSG00000021768	34.0574	-1.03498	0.386446	-2.6782	0.00740185	0.0610251	27389	Dusp13	2.04909
ENSMUSG00000024727	18.6908	-1.35759	0.506944	-2.67798	0.00740672	0.061032	225997	Trpm6	2.56256
ENSMUSG00000002458	335.333	0.392689	0.146685	2.67709	0.00742653	0.061162	56470	Rgs19	1.31284
ENSMUSG00000054057	99.8062	0.632578	0.236311	2.67689	0.00743098	0.0611655	77940	A930004D18Rik	1.55033
ENSMUSG00000033460	738.261	0.321762	0.120237	2.67605	0.00744951	0.0612847	78248	Armcx1	1.24986
ENSMUSG00000050447	187.679	0.674729	0.252189	2.67549	0.00746204	0.0613042	320343	Lypd6	1.5963
ENSMUSG00000036295	3691.97	0.487488	0.182211	2.6754	0.00746399	0.0613042	16981	Lrrn3	1.402
ENSMUSG00000039458	2405.4	-0.347017	0.129699	-2.67555	0.00746057	0.0613042	268783	Mtmr12	1.27193
ENSMUSG00000020009	250.492	0.52965	0.19805	2.67432	0.00748808	0.0614687	15979	Ifngr1	1.44358
ENSMUSG00000039648	231.445	0.480863	0.179834	2.67392	0.00749701	0.0615088	70266	Kyat1	1.39558
ENSMUSG00000028007	689.077	-0.363969	0.136175	-2.67281	0.00752195	0.06168	76561	Snx7	1.28696
ENSMUSG00000020919	191.915	0.520213	0.194646	2.67261	0.00752645	0.0616835	20851	Stat5b	1.43417
ENSMUSG00000078528	275.28	-0.598329	0.223905	-2.67224	0.00753466	0.0617175	100158259	Gm17068	1.51396
ENSMUSG00000039824	86.1844	0.67051	0.250942	2.67197	0.00754069	0.0617335	216459	Myl6b	1.59164
ENSMUSG00000019362	339.361	0.387468	0.145138	2.66965	0.00759297	0.062128	101966	D8Ertd738e	1.3081
ENSMUSG00000000184	3364.83	-0.279916	0.104894	-2.66857	0.00761756	0.0622957	12444	Ccnd2	1.21412
ENSMUSG00000006641	549.539	0.354482	0.132869	2.66792	0.00763233	0.0623828	330064	Slc5a6	1.27853
ENSMUSG00000003824	45.6981	0.816978	0.30632	2.66707	0.00765149	0.0625057	71846	Syce2	1.76171
ENSMUSG00000005142	1358.43	0.302937	0.113602	2.66666	0.00766082	0.0625482	17159	Man2b1	1.23365
ENSMUSG00000039037	7895.03	0.2609	0.0978635	2.66596	0.00767694	0.0626461	26938	St6galnac5	1.19823
ENSMUSG00000043668	186.383	0.477021	0.179117	2.66319	0.00774048	0.0631208	244579	Tox3	1.39187
ENSMUSG00000024339	117.929	0.655222	0.246041	2.66306	0.00774342	0.0631208	21355	Tap2	1.57486
ENSMUSG00000021012	3449.15	-0.280918	0.105506	-2.66258	0.00775438	0.0631761	75553	Zc3h14	1.21497
ENSMUSG00000027560	375.276	-0.383352	0.144016	-2.66187	0.00777076	0.0632756	76829	Dok5	1.30437
ENSMUSG00000022602	1470.93	-0.576592	0.216633	-2.66161	0.00777671	0.0632901	11838	Arc	1.49132
ENSMUSG00000028572	9687.56	-0.311054	0.116946	-2.6598	0.00781871	0.0635795	77963	Hook1	1.24061
ENSMUSG00000044134	154.863	0.546842	0.205602	2.65972	0.00782065	0.0635795	231717	Pheta1	1.46088
ENSMUSG00000070871	457.678	-0.378248	0.14225	-2.65903	0.0078365	0.0636742	227210	Ccnyl1	1.29976
ENSMUSG00000042349	78.8525	-0.655376	0.246611	-2.65753	0.00787155	0.0638564	56489	Ikbke	1.57503
ENSMUSG00000021466	1314.24	-0.283989	0.106857	-2.65765	0.00786883	0.0638564	19206	Ptch1	1.21756
ENSMUSG00000003546	248.875	0.414435	0.155931	2.65782	0.0078649	0.0638564	74764	Klc4	1.33278
ENSMUSG00000035314	561.425	0.551294	0.20765	2.65493	0.0079326	0.0643172	233552	Gdpd5	1.4654
ENSMUSG00000029212	12711.8	0.300229	0.113104	2.65445	0.00794387	0.0643742	14400	Gabrb1	1.23134
ENSMUSG00000056735	254.55	0.440069	0.165827	2.65378	0.0079595	0.064426	109202	A930024E05Rik	1.35667
ENSMUSG00000038775	77.986	-0.854876	0.322153	-2.65363	0.007963	0.064426	22351	Vill	1.8086
ENSMUSG00000047810	47.8408	0.883511	0.332929	2.65375	0.00796031	0.064426	78317	Ccdc88b	1.84486
ENSMUSG00000022759	18.2892	-1.4801	0.558	-2.65251	0.0079895	0.0646059	74685	Lrrc74b	2.78969
ENSMUSG00000024132	76.8246	0.657957	0.24808	2.6522	0.00799699	0.064632	13177	Eci1	1.57785
ENSMUSG00000038143	4620.44	-0.282736	0.10663	-2.65156	0.00801215	0.0647201	71069	Stox2	1.2165
ENSMUSG00000026383	202.621	0.448705	0.169308	2.65023	0.00804375	0.0648717	226352	Epb41l5	1.36481
ENSMUSG00000060429	143.825	0.680256	0.256665	2.65037	0.00804039	0.0648717	20649	Sntb1	1.60242
ENSMUSG00000102748	1031.42	-0.371645	0.14022	-2.65044	0.0080386	0.0648717	93700	Pcdhgb2	1.29383
ENSMUSG00000059493	284.16	0.405144	0.152888	2.64993	0.00805076	0.0648938	195727	Nhs	1.32422
ENSMUSG00000051306	1453.02	-0.305535	0.115316	-2.64955	0.00805985	0.0649012	76800	Usp42	1.23588
ENSMUSG00000044949	170.457	-0.526872	0.198855	-2.64954	0.00806024	0.0649012	327900	Ubtd2	1.4408
ENSMUSG00000038174	4644.38	-0.26239	0.0990498	-2.64907	0.00807128	0.0649316	213056	Hycc2	1.19946
ENSMUSG00000003410	2055.13	0.278417	0.105102	2.64902	0.00807258	0.0649316	15571	Elavl3	1.21286
ENSMUSG00000048355	274.236	0.620938	0.234519	2.64771	0.00810399	0.0651497	76219	Arxes1	1.53787
ENSMUSG00000019906	751.393	-0.346027	0.130771	-2.64605	0.00814371	0.0653876	108030	Lin7a	1.27106
ENSMUSG00000015363	611.061	0.344874	0.130332	2.64612	0.00814217	0.0653876	67976	Trabd	1.27004
ENSMUSG00000023868	5092.33	-0.342226	0.12934	-2.64594	0.00814652	0.0653876	23984	Pde10a	1.26771
ENSMUSG00000086035	15.77	-1.67881	0.634546	-2.64569	0.00815242	0.0654004	102633081	Gm12610	3.20164
ENSMUSG00000039774	47.9694	-0.948179	0.358485	-2.64496	0.00817008	0.0655074	230145	Galnt12	1.92944
ENSMUSG00000024085	2337.22	-0.346269	0.130956	-2.64417	0.00818926	0.0656266	17158	Man2a1	1.27127
ENSMUSG00000007613	557.859	-0.407893	0.154318	-2.6432	0.00821276	0.0657801	21812	Tgfbr1	1.32675
ENSMUSG00000071253	618.108	0.348532	0.131891	2.64259	0.00822754	0.0658638	73132	Slc25a16	1.27326
ENSMUSG00000035686	203.978	0.488865	0.185058	2.64169	0.0082494	0.0658887	21835	Thrsp	1.40334
ENSMUSG00000031979	1705.12	-0.287351	0.10878	-2.64159	0.00825176	0.0658887	76332	Cog2	1.2204
ENSMUSG00000032050	1193.66	0.291853	0.110472	2.64187	0.00824493	0.0658887	19684	Rdx	1.22421
ENSMUSG00000021534	77.9338	0.730674	0.276606	2.64157	0.00825238	0.0658887	69315	Cfap90	1.65941
ENSMUSG00000120992	38.2719	-0.951288	0.360048	-2.64211	0.00823902	0.0658887	110956	D17H6S56E-5	1.9336
ENSMUSG00000046182	755.211	-0.450427	0.170528	-2.64136	0.00825744	0.0658944	269994	Gsg1l	1.36644
ENSMUSG00000049858	192.826	0.478063	0.181037	2.64069	0.00827382	0.0659904	211389	Suox	1.39287
ENSMUSG00000028517	744.819	0.498927	0.188981	2.6401	0.00828826	0.0660362	67916	Plpp3	1.41316
ENSMUSG00000062961	934.759	0.30374	0.115043	2.64023	0.008285	0.0660362	380768	Ccdc177	1.23434
ENSMUSG00000030008	204.862	-0.45893	0.173843	-2.63991	0.00829272	0.066037	73327	Pradc1	1.37452
ENSMUSG00000009092	28.8473	1.02189	0.387373	2.638	0.00833967	0.0663761	70377	Derl3	2.03058
ENSMUSG00000045466	971.261	0.294447	0.111646	2.63732	0.0083564	0.0664744	101197	Zfp956	1.22641
ENSMUSG00000031432	728.624	0.460071	0.174462	2.63708	0.00836233	0.0664866	19139	Prps1	1.37561
ENSMUSG00000078868	281.788	-0.531514	0.201615	-2.63628	0.00838208	0.0666088	102640477	Gm14412	1.44544
ENSMUSG00000035597	5658.52	-0.31566	0.119751	-2.63597	0.00838963	0.0666338	328110	Prpf39	1.24458
ENSMUSG00000021477	1237.72	0.516369	0.195923	2.63557	0.0083996	0.0666782	13039	Ctsl	1.43035
ENSMUSG00000034023	442.545	-0.370544	0.140621	-2.63504	0.00841264	0.0667467	211651	Fancd2	1.29284
ENSMUSG00000021756	1735.17	0.376694	0.142975	2.63468	0.00842159	0.0667828	16195	Il6st	1.29836
ENSMUSG00000027489	232.513	0.576147	0.218725	2.63412	0.00843559	0.0668395	56846	Necab3	1.49086
ENSMUSG00000020189	4608.88	-0.268814	0.102054	-2.63404	0.00843755	0.0668395	237542	Osbpl8	1.20482
ENSMUSG00000026663	3292.34	-0.314281	0.119345	-2.63338	0.0084539	0.0668642	226641	Atf6	1.24339
ENSMUSG00000042505	305.204	-0.403052	0.153037	-2.6337	0.00844607	0.0668642	71238	Sdhaf3	1.3223
ENSMUSG00000034194	185.719	0.476494	0.180933	2.63354	0.00844997	0.0668642	71843	R3hcc1	1.39136
ENSMUSG00000006154	177.241	-0.922084	0.350211	-2.63294	0.00846494	0.0669167	67425	Eps8l1	1.89485
ENSMUSG00000028456	8324.44	-0.454229	0.172583	-2.63195	0.00848956	0.0670451	22249	Unc13b	1.37005
ENSMUSG00000030539	845.164	0.351403	0.133515	2.63193	0.00849003	0.0670451	20352	Sema4b	1.2758
ENSMUSG00000045045	1254.97	0.45788	0.173989	2.63166	0.0084969	0.0670645	225875	Lrfn4	1.37352
ENSMUSG00000036986	325.734	-0.42724	0.162363	-2.6314	0.0085035	0.067071	18854	Pml	1.34466
ENSMUSG00000032294	11915.6	0.371094	0.141035	2.63122	0.0085079	0.067071	18746	Pkm	1.29333
ENSMUSG00000034006	371.783	0.424877	0.161483	2.6311	0.00851099	0.067071	66943	Slc66a2	1.34246
ENSMUSG00000031958	242.444	-0.424658	0.161426	-2.63067	0.00852156	0.0671194	52815	Ldhd	1.34225
ENSMUSG00000028717	25.785	-1.08039	0.410774	-2.63012	0.00853548	0.0671594	21349	Tal1	2.1146
ENSMUSG00000000420	901.177	0.370373	0.140811	2.63029	0.00853127	0.0671594	14423	Galnt1	1.29269
ENSMUSG00000038539	117.028	0.596456	0.226834	2.62949	0.00855143	0.06725	107503	Atf5	1.512
ENSMUSG00000029408	1195.23	0.409865	0.155926	2.62859	0.00857387	0.0673915	56325	Abcb9	1.32856
ENSMUSG00000032657	930.434	0.356797	0.135755	2.62824	0.00858279	0.0674267	68521	Entrep3	1.28058
ENSMUSG00000071648	21.781	-1.36149	0.518066	-2.62803	0.0085881	0.0674335	19881	Rom1	2.56951
ENSMUSG00000055540	15651	-0.330538	0.125787	-2.62777	0.00859477	0.0674509	13840	Epha6	1.25748
ENSMUSG00000005698	1778.93	-0.264172	0.100563	-2.62692	0.00861612	0.0675835	13018	Ctcf	1.20095
ENSMUSG00000044709	139.148	0.612164	0.233091	2.62629	0.00863214	0.0676043	69731	Gemin7	1.52855
ENSMUSG00000000632	8507.64	0.387215	0.147424	2.62655	0.00862561	0.0676043	20370	Sez6	1.30787
ENSMUSG00000044447	67.9229	-0.671577	0.255711	-2.62632	0.00863147	0.0676043	68813	Dock5	1.59281
ENSMUSG00000003746	4816.63	-0.306037	0.116564	-2.62548	0.00865266	0.0677301	17155	Man1a	1.23631
ENSMUSG00000056145	768.167	0.517621	0.197217	2.62462	0.0086745	0.0677472	229694	AI504432	1.43159
ENSMUSG00000007594	1244.33	0.463812	0.176723	2.62452	0.00867718	0.0677472	330790	Hapln4	1.37918
ENSMUSG00000042185	2523.5	-0.41924	0.15974	-2.62452	0.00867713	0.0677472	235134	Nfrkb	1.33722
ENSMUSG00000046491	21.0381	1.56805	0.597385	2.62485	0.0086687	0.0677472	69183	C1qtnf2	2.96503
ENSMUSG00000020591	805.504	-0.390717	0.148868	-2.62459	0.00867543	0.0677472	18217	Ntsr2	1.31104
ENSMUSG00000005882	847.801	0.342848	0.130641	2.62434	0.00868167	0.0677474	56046	Uqcc1	1.26826
ENSMUSG00000046999	254.132	0.545741	0.207987	2.62393	0.00869224	0.067795	68725	1110032F04Rik	1.45977
ENSMUSG00000019188	2525.22	0.285387	0.108772	2.62372	0.00869745	0.0677989	14950	H13	1.21874
ENSMUSG00000059203	359.505	0.382774	0.145899	2.62356	0.00870168	0.0677989	60367	Il1rapl2	1.30385
ENSMUSG00000003970	1509.05	0.442771	0.168792	2.62317	0.00871151	0.0678058	26961	Rpl8	1.35921
ENSMUSG00000024053	41.1097	0.862922	0.328958	2.6232	0.00871087	0.0678058	246707	Emilin2	1.81872
ENSMUSG00000099141	63.1382	-0.842962	0.321443	-2.62243	0.0087305	0.0678145	102465180	Mir6352	1.79373
ENSMUSG00000097487	17.5499	-1.36634	0.520987	-2.6226	0.00872617	0.0678145	73635	Ptges3l	2.57816
ENSMUSG00000089715	6123.76	-0.252027	0.0960957	-2.62266	0.00872457	0.0678145	494448	Cbx6	1.19088
ENSMUSG00000059852	700.427	0.357671	0.136376	2.62269	0.00872396	0.0678145	240444	Kcng2	1.28136
ENSMUSG00000055334	357.119	0.397372	0.151587	2.62141	0.00875671	0.0679832	66069	Snupn	1.31711
ENSMUSG00000022382	950.292	0.514951	0.196486	2.6208	0.00877238	0.0680701	22422	Wnt7b	1.42895
ENSMUSG00000053199	4353.41	-0.323487	0.123457	-2.62023	0.00878693	0.0681481	244867	Arhgap20	1.25135
ENSMUSG00000086992	223.316	-0.761779	0.290793	-2.61966	0.00880162	0.0682272	100503538	Gm15941	1.69558
ENSMUSG00000078816	8635.94	-0.293543	0.112075	-2.61918	0.0088142	0.0682713	18752	Prkcg	1.22565
ENSMUSG00000070699	190.807	0.446639	0.170532	2.6191	0.00881631	0.0682713	71984	Sars2	1.36286
ENSMUSG00000003934	3784.36	0.448303	0.171234	2.61807	0.00884292	0.0684424	13643	Efnb3	1.36443
ENSMUSG00000002103	2723.01	0.353876	0.135247	2.61652	0.00888318	0.068719	11432	Acp2	1.27799
ENSMUSG00000056121	503.029	0.345512	0.132126	2.61502	0.00892225	0.068986	225020	Fez2	1.2706
ENSMUSG00000041992	9731.08	-0.251437	0.0961821	-2.61418	0.00894423	0.0691208	217944	Rapgef5	1.19039
ENSMUSG00000052544	1971.92	-0.386691	0.147942	-2.61379	0.00895429	0.0691632	20447	St6galnac3	1.30739
ENSMUSG00000051910	286.739	0.419291	0.160449	2.61323	0.00896915	0.0692428	20679	Sox6	1.33727
ENSMUSG00000024330	74.6199	-0.96668	0.369979	-2.6128	0.00898043	0.0692635	12815	Col11a2	1.95434
ENSMUSG00000050379	1435.94	-0.28298	0.108306	-2.61278	0.00898097	0.0692635	56526	Septin6	1.21671
ENSMUSG00000002814	354.758	0.422546	0.161798	2.61156	0.00901299	0.0694752	21975	Top3a	1.34029
ENSMUSG00000029763	4652.16	-0.297421	0.113916	-2.61087	0.00903119	0.0695448	20336	Exoc4	1.22895
ENSMUSG00000053205	654.47	-0.356272	0.136451	-2.61099	0.00902802	0.0695448	56291	Styx	1.28011
ENSMUSG00000042631	59.0464	0.851591	0.326347	2.60947	0.00906835	0.0697954	228787	Xkr7	1.80449
ENSMUSG00000039233	4202.71	-0.419113	0.160682	-2.60833	0.00909857	0.0699925	70430	Tbce	1.3371
ENSMUSG00000022906	140.724	-0.747164	0.286554	-2.60741	0.00912306	0.0701453	80285	Parp9	1.67849
ENSMUSG00000006462	72.9961	-0.678195	0.260145	-2.60699	0.0091341	0.0701947	329562	A530013C23Rik	1.60014
ENSMUSG00000020530	2733.44	-0.301484	0.115668	-2.60647	0.0091482	0.0702674	217039	Ggnbp2	1.23241
ENSMUSG00000030584	1256.46	-0.2609	0.100149	-2.60511	0.00918446	0.0704746	29861	Dpf1	1.19823
ENSMUSG00000030655	22720.5	-0.394802	0.151539	-2.60528	0.00917989	0.0704746	233789	Smg1	1.31476
ENSMUSG00000035964	7477.14	0.451531	0.173373	2.6044	0.00920364	0.070586	67937	Tmem59l	1.36749
ENSMUSG00000041372	83.3793	-0.913244	0.350747	-2.60371	0.00922199	0.070691	330406	B4galnt3	1.88327
ENSMUSG00000048706	924.332	-0.357914	0.137473	-2.60352	0.00922724	0.0706956	52829	Lurap1l	1.28157
ENSMUSG00000030591	984.678	0.386027	0.148314	2.60277	0.00924744	0.0708042	57296	Psmd8	1.30679
ENSMUSG00000098247	169.584	-0.586799	0.225462	-2.60265	0.00925075	0.0708042	102465703	Mir7220	1.50191
ENSMUSG00000037072	1548.54	0.388413	0.149315	2.6013	0.00928725	0.0710274	93684	Selenof	1.30895
ENSMUSG00000030276	410.767	-0.641641	0.246669	-2.60122	0.00928929	0.0710274	101100	Ttll3	1.5601
ENSMUSG00000042106	117.616	-0.608549	0.234043	-2.60016	0.00931798	0.0712109	68176	Inka1	1.52472
ENSMUSG00000028556	5562.18	-0.40545	0.155976	-2.59944	0.00933766	0.0713205	67299	Dock7	1.3245
ENSMUSG00000031618	9717.21	-0.325492	0.125224	-2.59929	0.00934172	0.0713205	110784	Nr3c2	1.25309
ENSMUSG00000025492	33.7614	-1.03758	0.399241	-2.59889	0.0093525	0.0713669	66141	Ifitm3	2.05279
ENSMUSG00000031839	1199.04	0.429513	0.165307	2.59828	0.00936918	0.0714583	68196	Hsbp1	1.34678
ENSMUSG00000039759	257.892	0.453112	0.17453	2.59618	0.00942657	0.0718598	69876	Thap3	1.36899
ENSMUSG00000024378	209.111	0.448058	0.172604	2.59587	0.00943519	0.0718894	170459	Stard4	1.3642
ENSMUSG00000019235	1555.42	-0.344693	0.132811	-2.59537	0.00944898	0.0719584	238323	Rps6kl1	1.26988
ENSMUSG00000051890	458.464	-0.339129	0.130705	-2.59462	0.00946945	0.0720565	271005	Klhdc1	1.26499
ENSMUSG00000116557	128.827	-0.701227	0.270269	-2.59455	0.00947137	0.0720565	66779	4933432I09Rik	1.62589
ENSMUSG00000054428	871.474	0.444335	0.171403	2.59234	0.00953255	0.0724806	11983	Atpif1	1.36069
ENSMUSG00000119878	90.6942	-0.724451	0.279474	-2.59219	0.00953667	0.0724806	115486606	Gm24027	1.65227
ENSMUSG00000031872	145.586	0.571213	0.22044	2.59124	0.00956319	0.0726458	65115	Bean1	1.48577
[truncated: 1,690 more rows]

## Sheet: Suppl. Data 2c
Supplementary Data 2c. Overlapping DEGs between Egr1 vs. Controls and Proestrus vs. Diestrus females
SYMBOL
Tmem200c
Kcnq5
Ltbp2
Mycl
Cd34
Ccnd1
Plekhd1
Vip
Cdyl
Gfap
Gpr3
Ccdc107
Slc16a7
Pdcd11
Gucy2g
Herc6
Strbp
Arid1a
Boc
Meig1
Gatad2b
Chd6
Crebbp
Thra
Syt6
Pygm
Shisa8
Snora78
Nyap1
Cdh12
Slc13a5
Kcnma1
