# Supplementary material for: Egr1 is a sex-dependent regulator of neuronal chromatin, structural plasticity, and behaviour
Source: Nat Commun. 2025 Dec 13;16:11405. doi: 10.1038/s41467-025-66217-6 (PMC12738549; doi:10.1038/s41467-025-66217-6)
Supplement: Supplementary file 5 — Supplementary Data 3 [file 41467_2025_66217_MOESM5_ESM.xlsx]

## Sheet: Suppl. Data 3a
Supplementary Data 3a. Positive GSEA enrichment results for the female Con vs. Egr1 analysis*
*Kolmogorov-Smirnov (K-S) tests were used in this analysis
NAME	SIZE	ES	NES	NOM p-val	FDR q-val	FWER p-val	RANK AT MAX	LEADING EDGE
STRUCTURAL CONSTITUENT OF RIBOSOME%GOMF%GO:0003735	140	0.624114	2.13234	0	0.00446092	0.004	4551	tags=71%, list=30%, signal=101%
GPCRS, NON-ODORANT %WIKIPATHWAYS_20220510%WP1396%MUS MUSCULUS	147	0.595277	2.07436	0	0.0150649	0.026	1524	tags=26%, list=10%, signal=28%
RIBOSOMAL SUBUNIT%GOCC%GO:0044391	176	0.576817	2.03122	0	0.029941	0.078	4551	tags=63%, list=30%, signal=89%
HALLMARK_XENOBIOTIC_METABOLISM%MSIGDBHALLMARK%HALLMARK_XENOBIOTIC_METABOLISM	143	0.586813	2.02614	0	0.0259382	0.0885	2510	tags=32%, list=16%, signal=38%
MATRIX METALLOPROTEINASES%WIKIPATHWAYS_20220510%WP441%MUS MUSCULUS	14	0.872769	2.00948	0	0.0325866	0.1365	401	tags=29%, list=3%, signal=29%
CYTOSOLIC LARGE RIBOSOMAL SUBUNIT%GOCC%GO:0022625	50	0.686808	1.99369	0	0.0383099	0.1845	3618	tags=78%, list=24%, signal=102%
PHENOL-CONTAINING COMPOUND METABOLIC PROCESS%GOBP%GO:0018958	55	0.666472	1.98422	0	0.0416843	0.2285	1187	tags=33%, list=8%, signal=35%
GPCRS, CLASS A RHODOPSIN-LIKE%WIKIPATHWAYS_20220510%WP189%MUS MUSCULUS	86	0.619925	1.97905	0	0.0414908	0.254	977	tags=23%, list=6%, signal=25%
LARGE RIBOSOMAL SUBUNIT%GOCC%GO:0015934	107	0.598899	1.97045	0	0.044884	0.2975	3618	tags=54%, list=24%, signal=70%
RESPONSE TO ORGANIC SUBSTANCE%GOMF%GO:0010033	100	0.591379	1.96841	0	0.0424612	0.308	897	tags=23%, list=6%, signal=24%
SIGNALING RECEPTOR INHIBITOR ACTIVITY%GOMF%GO:0030547	16	0.832011	1.96152	0	0.0448936	0.354	448	tags=31%, list=3%, signal=32%
CELLULAR RESPONSE TO HORMONE STIMULUS%GOMF%GO:0032870	26	0.762365	1.96038	0	0.0421749	0.357	897	tags=31%, list=6%, signal=33%
CYTOSOLIC RIBOSOME%GOCC%GO:0022626	92	0.606844	1.96027	0	0.0389737	0.357	3981	tags=71%, list=26%, signal=95%
RESPONSE TO HORMONE%GOMF%GO:0009725	26	0.762365	1.95845	0.00104058	0.037862	0.3695	897	tags=31%, list=6%, signal=33%
CELLULAR MODIFIED AMINO ACID METABOLIC PROCESS%GOBP%GO:0006575	80	0.617131	1.95617	0	0.0368601	0.3815	1536	tags=30%, list=10%, signal=33%
TRANSLATION AT SYNAPSE%GOBP%GO:0140241	48	0.679133	1.95155	0	0.0382556	0.4165	3618	tags=73%, list=24%, signal=95%
TRANSCYTOSIS%GOBP%GO:0045056	13	0.867971	1.94608	0.00102354	0.0409902	0.4625	130	tags=23%, list=1%, signal=23%
TRANSLATION AT PRESYNAPSE%GOBP%GO:0140236	47	0.677877	1.94315	0	0.0415378	0.4845	3618	tags=72%, list=24%, signal=94%
CELLULAR RESPONSE TO ORGANIC SUBSTANCE%GOMF%GO:0071310	100	0.591379	1.9431	0	0.0393516	0.4845	897	tags=23%, list=6%, signal=24%
TRANSLATION AT POSTSYNAPSE%GOBP%GO:0140242	48	0.679133	1.94171	0	0.0384422	0.4955	3618	tags=73%, list=24%, signal=95%
CELLULAR RESPONSE TO ENDOGENOUS STIMULUS%GOMF%GO:0071495	70	0.624112	1.94101	0	0.037118	0.499	897	tags=21%, list=6%, signal=23%
CELLULAR RESPONSE TO CHEMICAL STIMULUS%GOMF%GO:0070887	159	0.555188	1.94031	0	0.0358618	0.502	1524	tags=28%, list=10%, signal=31%
RESPONSE TO ENDOGENOUS STIMULUS%GOMF%GO:0009719	70	0.624112	1.93332	0	0.0399872	0.5575	897	tags=21%, list=6%, signal=23%
NON-CANONICAL WNT SIGNALING PATHWAY%GOBP%GO:0035567	39	0.689962	1.93204	0	0.0391807	0.567	370	tags=21%, list=2%, signal=21%
DISEASES OF METABOLISM%REACTOME DATABASE ID RELEASE 84%5668914	182	0.54311	1.9275	0	0.0410477	0.5985	2089	tags=31%, list=14%, signal=36%
CADHERIN SIGNALING PATHWAY%PANTHER PATHWAY%P00012	117	0.573048	1.91582	0	0.0500811	0.6865	1533	tags=21%, list=10%, signal=23%
FRIZZLED BINDING%GOMF%GO:0005109	37	0.692193	1.91286	0	0.0511602	0.7085	1065	tags=27%, list=7%, signal=29%
GPCRS, PEPTIDE%WIKIPATHWAYS_20220510%WP234%MUS MUSCULUS	34	0.714579	1.90667	0	0.0551915	0.747	897	tags=29%, list=6%, signal=31%
REGULATION OF SENSORY PERCEPTION OF PAIN%GOBP%GO:0051930	41	0.680149	1.90141	0.0010661	0.059138	0.7825	1429	tags=37%, list=9%, signal=40%
G PROTEIN-COUPLED PEPTIDE RECEPTOR ACTIVITY%GOMF%GO:0008528	55	0.649194	1.90012	0.00111111	0.0584332	0.7875	1932	tags=40%, list=13%, signal=46%
PROTEIN SYNTHESIS: ALANINE%PATHWHIZ%PW120529	41	0.678913	1.89104	0	0.0670802	0.8415	3469	tags=71%, list=23%, signal=91%
HORMONE BINDING%GOMF%GO:0042562	70	0.617565	1.89008	0.00114286	0.0664344	0.849	1839	tags=31%, list=12%, signal=36%
PEPTIDE RECEPTOR ACTIVITY%GOMF%GO:0001653	62	0.62976	1.88705	0	0.0682603	0.868	1932	tags=39%, list=13%, signal=44%
REGULATION OF DOPAMINE METABOLIC PROCESS%GOBP%GO:0042053	19	0.779232	1.88659	0.00102249	0.0666962	0.871	1628	tags=42%, list=11%, signal=47%
WNT SIGNALING IN KIDNEY DISEASE%WIKIPATHWAYS_20220510%WP3857%MUS MUSCULUS	38	0.673206	1.88612	0.00102669	0.0654625	0.8735	1065	tags=26%, list=7%, signal=28%
REGULATION OF SENSORY PERCEPTION%GOBP%GO:0051931	42	0.668919	1.88537	0	0.0643434	0.876	1429	tags=36%, list=9%, signal=39%
KIDNEY EPITHELIUM DEVELOPMENT%GOBP%GO:0072073	105	0.574755	1.88343	0	0.0646522	0.883	1520	tags=30%, list=10%, signal=33%
EMBRYONIC DIGESTIVE TRACT DEVELOPMENT%GOBP%GO:0048566	21	0.765099	1.87946	0	0.067752	0.899	558	tags=24%, list=4%, signal=25%
VITAMIN TRANSPORT%GOBP%GO:0051180	30	0.706721	1.87798	0.00103842	0.0676189	0.9015	1209	tags=33%, list=8%, signal=36%
PROTEIN SYNTHESIS: THREONINE%PATHWHIZ%PW120525	35	0.678075	1.87717	0	0.0669477	0.904	3919	tags=77%, list=26%, signal=103%
NEGATIVE REGULATION OF BLOOD PRESSURE%GOBP%GO:0045776	45	0.658957	1.87623	0.00110254	0.0664858	0.914	462	tags=20%, list=3%, signal=21%
PROTEIN SYNTHESIS: PROLINE%PATHWHIZ%PW113695	35	0.678075	1.87593	0.00105485	0.0653283	0.9165	3919	tags=77%, list=26%, signal=103%
PHOSPHOLIPASE C-ACTIVATING G PROTEIN-COUPLED RECEPTOR SIGNALING PATHWAY%GOBP%GO:0007200	61	0.619035	1.87586	0	0.0638997	0.917	2071	tags=33%, list=14%, signal=38%
CELLULAR RESPONSE TO NITROGEN COMPOUND%GOMF%GO:1901699	36	0.674729	1.87569	0	0.0627278	0.917	714	tags=25%, list=5%, signal=26%
PROTEIN SYNTHESIS: HISTIDINE%PATHWHIZ%PW112929	35	0.678075	1.87513	0	0.0618681	0.918	3919	tags=77%, list=26%, signal=103%
CANONICAL WNT SIGNALING PATHWAY%GOBP%GO:0060070	87	0.579653	1.87495	0	0.0607424	0.918	370	tags=15%, list=2%, signal=15%
NEGATIVE REGULATION OF LIPID CATABOLIC PROCESS%GOBP%GO:0050995	17	0.80411	1.87451	0	0.0599714	0.9195	747	tags=29%, list=5%, signal=31%
VITAMIN TRANSMEMBRANE TRANSPORT%GOBP%GO:0035461	14	0.825018	1.87418	0.00109409	0.0591172	0.9195	1001	tags=36%, list=7%, signal=38%
PROTEIN SYNTHESIS: TYROSINE%PATHWHIZ%PW120527	36	0.678045	1.86999	0	0.0622167	0.9355	3919	tags=75%, list=26%, signal=101%
WNT LIGAND BIOGENESIS AND TRAFFICKING%REACTOME%R-HSA-3238698.1	21	0.762183	1.86759	0.001998	0.0635375	0.942	370	tags=29%, list=2%, signal=29%
WNT-PROTEIN BINDING%GOMF%GO:0017147	27	0.720214	1.86665	0.00105042	0.063222	0.944	936	tags=26%, list=6%, signal=28%
PROTEIN SYNTHESIS: ALANINE%PATHWHIZ%PW101384	36	0.679382	1.86652	0.00109649	0.0621566	0.9445	3919	tags=78%, list=26%, signal=104%
RESPONSE TO PEPTIDE HORMONE%GOMF%GO:0043434	11	0.868574	1.8664	0.00104603	0.0611421	0.945	453	tags=45%, list=3%, signal=47%
PROTEIN SYNTHESIS: TRYPTOPHAN%PATHWHIZ%PW120526	36	0.677978	1.86623	0.00218341	0.0602278	0.945	3919	tags=75%, list=26%, signal=101%
ALZHEIMER DISEASE-PRESENILIN PATHWAY%PANTHER PATHWAY%P00004	70	0.602758	1.86356	0	0.0620151	0.9555	1203	tags=23%, list=8%, signal=25%
PROTEIN SYNTHESIS: SERINE%PATHWHIZ%PW120517	36	0.67787	1.86088	0	0.0641088	0.961	3919	tags=75%, list=26%, signal=101%
PROTEIN SYNTHESIS: VALINE%PATHWHIZ%PW120528	36	0.673073	1.85995	0.00215983	0.0639032	0.9615	3919	tags=75%, list=26%, signal=101%
POSITIVE REGULATION OF AMINE METABOLIC PROCESS%GOBP%GO:0033240	11	0.877208	1.85995	0.00100301	0.0628015	0.9615	1187	tags=45%, list=8%, signal=49%
FEMALE GENITALIA DEVELOPMENT%GOBP%GO:0030540	14	0.823804	1.85753	0.00306435	0.0645548	0.9655	370	tags=21%, list=2%, signal=22%
PROTEIN SYNTHESIS: GLYCINE%PATHWHIZ%PW112928	35	0.678075	1.85662	0	0.0644278	0.968	3919	tags=77%, list=26%, signal=103%
PROTEIN SYNTHESIS: ARGININE%SMPDB%SMP0111853	35	0.678075	1.85558	0.00106496	0.064405	0.971	3919	tags=77%, list=26%, signal=103%
PROTEIN SYNTHESIS: LYSINE%SMPDB%SMP0111874	36	0.679709	1.85446	0.00103306	0.0645825	0.974	3919	tags=78%, list=26%, signal=104%
PROTEIN SYNTHESIS: METHIONINE%PATHWHIZ%PW112933	36	0.677081	1.85361	0	0.0646019	0.976	3919	tags=75%, list=26%, signal=101%
PROTEIN SYNTHESIS: GLUTAMINE%SMPDB%SMP0111862	35	0.678075	1.85322	0.00107411	0.0640707	0.9765	3919	tags=77%, list=26%, signal=103%
CYTOPLASMIC RIBOSOMAL PROTEINS%WIKIPATHWAYS_20220510%WP163%MUS MUSCULUS	77	0.589313	1.85281	0	0.0635403	0.9775	3981	tags=81%, list=26%, signal=108%
REGULATION OF AMINE TRANSPORT%GOBP%GO:0051952	95	0.568384	1.85161	0	0.0638387	0.9795	1333	tags=23%, list=9%, signal=25%
REGULATION OF PRESYNAPSE ASSEMBLY%GOBP%GO:1905606	33	0.68519	1.85091	0	0.0635939	0.9805	624	tags=24%, list=4%, signal=25%
THYROID HORMONE METABOLIC PROCESS%GOBP%GO:0042403	14	0.816751	1.85089	0.00105263	0.0626669	0.9805	647	tags=36%, list=4%, signal=37%
GLUTATHIONE METABOLIC PROCESS%GOBP%GO:0006749	45	0.641015	1.84953	0	0.0632135	0.9825	2840	tags=51%, list=19%, signal=63%
EUKARYOTIC TRANSLATION ELONGATION%REACTOME%R-HSA-156842.2	40	0.655108	1.84907	0	0.062813	0.983	3919	tags=75%, list=26%, signal=101%
CYTOPLASMIC TRANSLATION%GOBP%GO:0002181	106	0.56785	1.84901	0	0.0620226	0.983	3981	tags=62%, list=26%, signal=84%
PROTEIN SYNTHESIS: GLUTAMIC ACID%PATHWHIZ%PW112922	35	0.678075	1.8484	0.00110132	0.0618899	0.984	3919	tags=77%, list=26%, signal=103%
CELLULAR RESPONSE TO ORGANONITROGEN COMPOUND%GOMF%GO:0071417	36	0.674729	1.84817	0.0010582	0.0612942	0.9845	714	tags=25%, list=5%, signal=26%
PROTEIN SYNTHESIS: PHENYLALANINE%PATHWHIZ%PW112934	37	0.670849	1.84705	0.0010627	0.0615742	0.9875	3919	tags=76%, list=26%, signal=101%
CELLULAR RESPONSE TO PEPTIDE HORMONE STIMULUS%GOMF%GO:0071375	11	0.868574	1.84699	0	0.0608202	0.9875	453	tags=45%, list=3%, signal=47%
REGULATION OF CATECHOLAMINE SECRETION%GOBP%GO:0050433	58	0.620839	1.84621	0	0.0609743	0.9895	1333	tags=26%, list=9%, signal=28%
RESPONSE TO PEPTIDE%GOMF%GO:1901652	11	0.868574	1.846	0	0.0604725	0.99	453	tags=45%, list=3%, signal=47%
RESPONSE TO ORGANONITROGEN COMPOUND%GOMF%GO:0010243	36	0.674729	1.84581	0.00116959	0.0599182	0.9905	714	tags=25%, list=5%, signal=26%
PROTEIN SYNTHESIS: ISOLEUCINE%SMPDB%SMP0111872	35	0.678075	1.84381	0.00104384	0.0613642	0.9915	3919	tags=77%, list=26%, signal=103%
WNT SIGNALING NETWORK%PATHWAY INTERACTION DATABASE NCI-NATURE CURATED DATA%WNT SIGNALING NETWORK	23	0.728349	1.84173	0.00103413	0.0626268	0.9925	936	tags=26%, list=6%, signal=28%
LIPOPROTEIN PARTICLE RECEPTOR BINDING%GOMF%GO:0070325	25	0.724378	1.84164	0.00107527	0.0619506	0.9925	496	tags=16%, list=3%, signal=17%
CATECHOLAMINE METABOLIC PROCESS%GOBP%GO:0006584	32	0.674029	1.84062	0	0.0622765	0.9925	2473	tags=47%, list=16%, signal=56%
POSITIVE REGULATION OF CATECHOLAMINE SECRETION%GOBP%GO:0033605	15	0.81891	1.83767	0.00103413	0.0644227	0.993	191	tags=27%, list=1%, signal=27%
CELLULAR RESPONSE TO OXYGEN-CONTAINING COMPOUND%GOMF%GO:1901701	41	0.651408	1.83723	0.00104822	0.064114	0.9935	714	tags=22%, list=5%, signal=23%
HALLMARK_NOTCH_SIGNALING%MSIGDBHALLMARK%HALLMARK_NOTCH_SIGNALING	29	0.690692	1.83657	0.00211416	0.0639964	0.994	1184	tags=24%, list=8%, signal=26%
URETERIC BUD DEVELOPMENT%GOBP%GO:0001657	69	0.592778	1.83525	0	0.0644919	0.994	1761	tags=36%, list=11%, signal=41%
MESONEPHRIC EPITHELIUM DEVELOPMENT%GOBP%GO:0072163	69	0.592778	1.83361	0	0.0654194	0.996	1761	tags=36%, list=11%, signal=41%
RESPONSE TO NITROGEN COMPOUND%GOMF%GO:1901698	36	0.674729	1.83191	0	0.0664779	0.996	714	tags=25%, list=5%, signal=26%
WNT%IOB%WNT	71	0.588964	1.82995	0	0.0678046	0.997	2141	tags=28%, list=14%, signal=33%
CARDIAC NEURAL CREST CELL DEVELOPMENT INVOLVED IN HEART DEVELOPMENT%GOBP%GO:0061308	10	0.890725	1.82983	0	0.0671565	0.997	714	tags=50%, list=5%, signal=52%
PROTEIN SYNTHESIS: ASPARTIC ACID%SMPDB%SMP0111858	36	0.671487	1.82932	0	0.0669946	0.997	3919	tags=75%, list=26%, signal=101%
FORMATION OF A POOL OF FREE 40S SUBUNITS%REACTOME%R-HSA-72689.2	49	0.630218	1.82924	0	0.0663272	0.997	3919	tags=67%, list=26%, signal=90%
CELLULAR RESPONSE TO PEPTIDE%GOMF%GO:1901653	11	0.868574	1.82865	0	0.0663166	0.997	453	tags=45%, list=3%, signal=47%
SARS-COV-2 MODULATES HOST TRANSLATION MACHINERY%REACTOME%R-HSA-9754678.1	28	0.692399	1.82835	0.00214362	0.0658903	0.9975	3721	tags=71%, list=24%, signal=94%
CELL-CELL SIGNALING BY WNT%GOBP%GO:0198738	136	0.525225	1.82641	0.00126582	0.0670886	0.9975	2078	tags=28%, list=14%, signal=32%
MESONEPHRIC TUBULE DEVELOPMENT%GOBP%GO:0072164	69	0.592778	1.82476	0.00112108	0.0681909	0.9985	1761	tags=36%, list=11%, signal=41%
RESPONSE TO OXYGEN-CONTAINING COMPOUND%GOMF%GO:1901700	41	0.651408	1.82449	0	0.067799	0.9985	714	tags=22%, list=5%, signal=23%
RESPONSE TO LEPTIN%GOBP%GO:0044321	18	0.764236	1.82331	0.00104932	0.0683928	0.9985	186	tags=17%, list=1%, signal=17%
PEPTIDE CHAIN ELONGATION%REACTOME DATABASE ID RELEASE 84%156902	37	0.657027	1.82278	0.00108225	0.0682206	0.999	3919	tags=76%, list=26%, signal=101%
PROTEIN SYNTHESIS: CYSTEINE%PATHWHIZ%PW112918	36	0.65722	1.82226	0	0.0680852	0.999	3919	tags=75%, list=26%, signal=101%
HORMONE TRANSPORT%GOBP%GO:0009914	86	0.5689	1.8221	0.00114548	0.067555	0.999	1035	tags=21%, list=7%, signal=22%
RESPIRASOME%GOCC%GO:0070469	68	0.589339	1.82197	0.00114155	0.067046	0.999	4556	tags=62%, list=30%, signal=88%
CASPASE COMPLEX%GOCC%GO:0008303	15	0.792089	1.81846	0.00104932	0.0699072	0.999	1182	tags=47%, list=8%, signal=51%
PROTEIN SYNTHESIS: ASPARAGINE%SMPDB%SMP0111854	36	0.664488	1.81784	0.0010929	0.0699477	0.999	3919	tags=75%, list=26%, signal=101%
MESONEPHROS DEVELOPMENT%GOBP%GO:0001823	70	0.592712	1.81763	0	0.0695098	0.999	1761	tags=36%, list=11%, signal=40%
REGULATION OF BEHAVIORAL FEAR RESPONSE%GOBP%GO:2000822	12	0.82653	1.8176	0.00208768	0.06887	0.999	337	tags=25%, list=2%, signal=26%
VACUOLAR LUMEN%GOCC%GO:0005775	22	0.722254	1.81555	0.0010989	0.0705261	0.999	1237	tags=36%, list=8%, signal=40%
ACTIVATION OF MATRIX METALLOPROTEINASES%REACTOME DATABASE ID RELEASE 84%1592389	13	0.812792	1.81442	0.00208986	0.0711086	0.999	825	tags=38%, list=5%, signal=41%
NEGATIVE REGULATION OF AXON EXTENSION INVOLVED IN AXON GUIDANCE%GOBP%GO:0048843	25	0.70818	1.81209	0.0010101	0.073136	1	1196	tags=44%, list=8%, signal=48%
FMN BINDING%GOMF%GO:0010181	10	0.877158	1.81134	0	0.0734195	1	722	tags=50%, list=5%, signal=52%
REGULATION OF EXCITATORY SYNAPSE ASSEMBLY%GOBP%GO:1904889	19	0.764265	1.81119	0.00107527	0.0729745	1	1099	tags=32%, list=7%, signal=34%
CARDIAC NEURAL CREST CELL DIFFERENTIATION INVOLVED IN HEART DEVELOPMENT%GOBP%GO:0061307	11	0.848272	1.8055	0.00310881	0.0786451	1	714	tags=45%, list=5%, signal=48%
IMPORT INTO CELL%GOBP%GO:0098657	152	0.520194	1.80334	0	0.080586	1	1350	tags=24%, list=9%, signal=26%
MITOCHONDRIAL RESPIRASOME%GOCC%GO:0005746	68	0.589339	1.80164	0	0.0818029	1	4556	tags=62%, list=30%, signal=88%
REGULATION OF PRESYNAPSE ORGANIZATION%GOBP%GO:0099174	37	0.666988	1.80086	0.00221729	0.0819798	1	624	tags=22%, list=4%, signal=22%
COCHLEA MORPHOGENESIS%GOBP%GO:0090103	19	0.732619	1.798	0.00429185	0.0846719	1	1737	tags=26%, list=11%, signal=30%
OBSOLETE AGING%GOBP%GO:0007568	31	0.669482	1.79492	0.00213904	0.0875373	1	1694	tags=32%, list=11%, signal=36%
VITAMIN B6 BINDING%GOMF%GO:0070279	22	0.718269	1.79291	0.00208986	0.0894681	1	1647	tags=45%, list=11%, signal=51%
INSULIN-LIKE GROWTH FACTOR BINDING%GOMF%GO:0005520	13	0.79858	1.78932	0.00204918	0.0934981	1	1307	tags=31%, list=9%, signal=34%
DOPAMINERGIC SYNAPSE%GOCC%GO:0098691	15	0.782722	1.78883	0.00417973	0.0933932	1	276	tags=27%, list=2%, signal=27%
REGULATION OF CATECHOLAMINE METABOLIC PROCESS%GOBP%GO:0042069	21	0.723192	1.78692	0.00613497	0.0951813	1	1628	tags=38%, list=11%, signal=43%
REGULATION OF FEAR RESPONSE%GOBP%GO:1903365	13	0.808903	1.78666	0.00102459	0.0946661	1	337	tags=23%, list=2%, signal=24%
BIOGENIC AMINE METABOLIC PROCESS%GOBP%GO:0006576	61	0.580674	1.78558	0	0.0953492	1	1991	tags=36%, list=13%, signal=41%
NEPHRON EPITHELIUM DEVELOPMENT%GOBP%GO:0072009	76	0.571844	1.78491	0	0.0954715	1	1520	tags=30%, list=10%, signal=33%
DISEASES OF CARBOHYDRATE METABOLISM%REACTOME DATABASE ID RELEASE 84%5663084	25	0.703361	1.78412	0.0031881	0.0958598	1	2089	tags=40%, list=14%, signal=46%
CATECHOL-CONTAINING COMPOUND METABOLIC PROCESS%GOBP%GO:0009712	32	0.674029	1.78258	0.0045045	0.0972809	1	2473	tags=47%, list=16%, signal=56%
GLUTATHIONE AND ONE-CARBON METABOLISM%WIKIPATHWAYS_20220510%WP730%MUS MUSCULUS	25	0.700128	1.78154	0.00317797	0.098031	1	1657	tags=36%, list=11%, signal=40%
RESPIRATORY CHAIN COMPLEX%GOCC%GO:0098803	65	0.587701	1.78023	0.00108932	0.0991032	1	4556	tags=63%, list=30%, signal=89%
NEGATIVE REGULATION OF AMINE TRANSPORT%GOBP%GO:0051953	32	0.653093	1.77982	0.004329	0.098863	1	841	tags=28%, list=5%, signal=30%
MODIFIED AMINO ACID TRANSPORT%GOBP%GO:0072337	32	0.660311	1.77773	0.0032538	0.100982	1	1117	tags=25%, list=7%, signal=27%
TRANSMEMBRANE RECEPTOR PROTEIN TYROSINE KINASE ACTIVITY%GOMF%GO:0004714	47	0.605469	1.77672	0.00326442	0.101535	1	698	tags=21%, list=5%, signal=22%
QUATERNARY AMMONIUM GROUP BINDING%GOMF%GO:0050997	34	0.658376	1.77432	0.00206398	0.104221	1	450	tags=18%, list=3%, signal=18%
TRANS-GOLGI NETWORK MEMBRANE%GOCC%GO:0032588	50	0.605522	1.77422	0.00106952	0.103593	1	2068	tags=34%, list=13%, signal=39%
WNT SIGNALING PATHWAY%GOBP%GO:0016055	134	0.521979	1.77413	0	0.102937	1	1986	tags=26%, list=13%, signal=30%
NEPHRON TUBULE DEVELOPMENT%GOBP%GO:0072080	59	0.591536	1.77331	0.00346021	0.103244	1	1520	tags=32%, list=10%, signal=36%
NEGATIVE CHEMOTAXIS%GOBP%GO:0050919	38	0.640915	1.77257	0.00331858	0.103469	1	2223	tags=45%, list=15%, signal=52%
SECONDARY ACTIVE TRANSMEMBRANE TRANSPORTER ACTIVITY%GOMF%GO:0015291	153	0.514231	1.77128	0.00123153	0.104491	1	3160	tags=35%, list=21%, signal=44%
PROTEIN-LIPID COMPLEX ORGANIZATION%GOBP%GO:0071825	25	0.696038	1.7688	0.00107066	0.107264	1	388	tags=20%, list=3%, signal=20%
SRP-DEPENDENT COTRANSLATIONAL PROTEIN TARGETING TO MEMBRANE%REACTOME DATABASE ID RELEASE 84%1799339	58	0.580368	1.76658	0.00218103	0.109625	1	3517	tags=57%, list=23%, signal=74%
PROTEIN SYNTHESIS: LEUCINE%SMPDB%SMP0111873	36	0.645286	1.76657	0.00318134	0.108874	1	3919	tags=75%, list=26%, signal=101%
COCHLEA DEVELOPMENT%GOBP%GO:0090102	40	0.633209	1.76624	0.00102249	0.10857	1	1737	tags=20%, list=11%, signal=22%
GLUTATHIONE CONJUGATION%REACTOME DATABASE ID RELEASE 84%156590	23	0.70237	1.76563	0.00533049	0.108655	1	1661	tags=39%, list=11%, signal=44%
ESTABLISHMENT OF BLOOD-BRAIN BARRIER%GOBP%GO:0060856	13	0.791574	1.76329	0.00511247	0.111569	1	253	tags=23%, list=2%, signal=23%
MIDDLE EAR MORPHOGENESIS%GOBP%GO:0042474	17	0.754493	1.76282	0.00314136	0.111403	1	1765	tags=71%, list=12%, signal=80%
BASEMENT MEMBRANE%GOCC%GO:0005604	89	0.540707	1.76132	0	0.112691	1	602	tags=17%, list=4%, signal=17%
PLASMA LIPOPROTEIN PARTICLE ORGANIZATION%GOBP%GO:0071827	21	0.726518	1.76122	0.00201613	0.112045	1	388	tags=24%, list=3%, signal=24%
AMINO ACID CATABOLIC PROCESS%GOBP%GO:0009063	66	0.566374	1.76014	0.00113766	0.112831	1	1674	tags=35%, list=11%, signal=39%
RECEPTOR LIGAND ACTIVITY%GOMF%GO:0048018	174	0.496178	1.75926	0	0.11342	1	1196	tags=21%, list=8%, signal=23%
DISEASES OF GLYCOSYLATION%REACTOME%R-HSA-3781865.2	112	0.522199	1.75818	0	0.114239	1	1860	tags=29%, list=12%, signal=33%
LYSOSOMAL LUMEN%GOCC%GO:0043202	19	0.725674	1.75768	0.00614754	0.114225	1	1237	tags=42%, list=8%, signal=46%
INSULIN-LIKE GROWTH FACTOR I BINDING%GOMF%GO:0031994	12	0.815978	1.7557	0.00201613	0.116456	1	1307	tags=33%, list=9%, signal=36%
G PROTEIN-COUPLED RECEPTOR ACTIVITY%GOMF%GO:0004930	199	0.488191	1.75411	0	0.118055	1	1932	tags=24%, list=13%, signal=27%
SIGNALING RECEPTOR ACTIVATOR ACTIVITY%GOMF%GO:0030546	181	0.497215	1.75321	0	0.11878	1	1196	tags=22%, list=8%, signal=23%
RESPONSE TO COPPER ION%GOBP%GO:0046688	21	0.70384	1.74971	0.00738397	0.12331	1	1030	tags=33%, list=7%, signal=36%
CALCIUM-DEPENDENT CYSTEINE-TYPE ENDOPEPTIDASE ACTIVITY%GOMF%GO:0004198	10	0.844283	1.74869	0.00102881	0.124221	1	1394	tags=60%, list=9%, signal=66%
CLASS A 1 (RHODOPSIN-LIKE RECEPTORS)%REACTOME DATABASE ID RELEASE 84%373076	144	0.506468	1.74832	0	0.124059	1	977	tags=17%, list=6%, signal=18%
METALLOENDOPEPTIDASE ACTIVITY%GOMF%GO:0004222	73	0.555932	1.74661	0	0.125954	1	774	tags=16%, list=5%, signal=17%
PYRIDOXAL PHOSPHATE BINDING%GOMF%GO:0030170	21	0.705221	1.74603	0.00749465	0.126114	1	1647	tags=43%, list=11%, signal=48%
PHOSPHATIDYLCHOLINE BINDING%GOMF%GO:0031210	22	0.688749	1.74564	0.00414938	0.125939	1	149	tags=14%, list=1%, signal=14%
POSITIVE REGULATION OF BEHAVIOR%GOBP%GO:0048520	29	0.669354	1.74447	0.00323625	0.127141	1	337	tags=14%, list=2%, signal=14%
LOW-DENSITY LIPOPROTEIN PARTICLE RECEPTOR BINDING%GOMF%GO:0050750	24	0.692917	1.74311	0.0031881	0.128332	1	496	tags=13%, list=3%, signal=13%
PROTEIN-LIPID COMPLEX ASSEMBLY%GOBP%GO:0065005	16	0.745819	1.74257	0.00521376	0.128415	1	388	tags=19%, list=3%, signal=19%
SLC-MEDIATED TRANSMEMBRANE TRANSPORT%REACTOME%R-HSA-425407.3	160	0.504646	1.74145	0	0.129524	1	3209	tags=35%, list=21%, signal=44%
COBALAMIN (CBL, VITAMIN B12) TRANSPORT AND METABOLISM%REACTOME DATABASE ID RELEASE 84%196741	16	0.751798	1.74039	0.00812183	0.130363	1	1088	tags=25%, list=7%, signal=27%
CATECHOLAMINE TRANSPORT%GOBP%GO:0051937	21	0.697166	1.73971	0.00303644	0.130665	1	2034	tags=38%, list=13%, signal=44%
NEURAL CREST CELL DIFFERENTIATION%GOBP%GO:0014033	78	0.555837	1.73923	0.00114679	0.130641	1	1196	tags=19%, list=8%, signal=21%
ANTIOXIDANT ACTIVITY%GOMF%GO:0016209	51	0.587584	1.73896	0.00115207	0.130273	1	3172	tags=49%, list=21%, signal=62%
REGULATION OF CYCLASE ACTIVITY%GOBP%GO:0031279	36	0.64116	1.7363	0.00764192	0.134029	1	709	tags=22%, list=5%, signal=23%
MYELIN SHEATH%GOCC%GO:0043209	197	0.481297	1.73479	0	0.135663	1	3177	tags=41%, list=21%, signal=51%
SERINE FAMILY AMINO ACID CATABOLIC PROCESS%GOBP%GO:0009071	11	0.815062	1.73374	0.00799201	0.136638	1	1181	tags=45%, list=8%, signal=49%
TRANSPORT ACROSS BLOOD-BRAIN BARRIER%GOBP%GO:0150104	15	0.753395	1.73346	0.00828157	0.136362	1	2592	tags=53%, list=17%, signal=64%
CELLULAR OXIDANT DETOXIFICATION%GOMF%GO:0098869	51	0.587584	1.73254	0.00446927	0.137113	1	3172	tags=49%, list=21%, signal=62%
NEGATIVE REGULATION OF AMYLOID PRECURSOR PROTEIN CATABOLIC PROCESS%GOBP%GO:1902992	20	0.707205	1.7322	0.00321543	0.136872	1	1614	tags=35%, list=11%, signal=39%
HYPOTHALAMUS CELL DIFFERENTIATION%GOBP%GO:0021979	11	0.810754	1.7319	0.00930714	0.13662	1	2181	tags=73%, list=14%, signal=85%
AEROBIC RESPIRATION I (CYTOCHROME C)%BIOCYC%PWY-3781	52	0.595486	1.73148	0.00116686	0.136576	1	5695	tags=83%, list=37%, signal=131%
PROTEIN TRANSPORTER ACTIVITY%GOMF%GO:0140318	26	0.67925	1.73136	0.00922131	0.13598	1	51	tags=8%, list=0%, signal=8%
ORGANIC ACID CATABOLIC PROCESS%GOBP%GO:0016054	163	0.498168	1.7297	0	0.138157	1	1973	tags=25%, list=13%, signal=29%
REGULATION OF AMINE METABOLIC PROCESS%GOBP%GO:0033238	30	0.650696	1.72917	0.00434311	0.138274	1	1628	tags=30%, list=11%, signal=34%
RESPONSE TO TOXIC SUBSTANCE%GOMF%GO:0009636	51	0.587584	1.72902	0.00217391	0.137741	1	3172	tags=49%, list=21%, signal=62%
MUSCLE ALPHA-ACTININ BINDING%GOMF%GO:0051371	10	0.832484	1.72721	0.00516529	0.139977	1	1639	tags=50%, list=11%, signal=56%
REGULATION OF AMYLOID-BETA FORMATION%GOBP%GO:1902003	34	0.648815	1.72611	0.00323974	0.141062	1	1097	tags=29%, list=7%, signal=32%
PLASMA LIPOPROTEIN PARTICLE ASSEMBLY%GOBP%GO:0034377	12	0.798894	1.72557	0.0040404	0.141237	1	388	tags=25%, list=3%, signal=26%
REGULATION OF UTERINE SMOOTH MUSCLE CONTRACTION%GOBP%GO:0070472	10	0.824981	1.72513	0.00304569	0.141176	1	482	tags=40%, list=3%, signal=41%
ACTIVE MONOATOMIC ION TRANSMEMBRANE TRANSPORTER ACTIVITY%GOMF%GO:0022853	152	0.497373	1.72423	0.00124069	0.14192	1	2301	tags=27%, list=15%, signal=31%
AMINE METABOLIC PROCESS%GOBP%GO:0009308	64	0.561446	1.72292	0.00331858	0.143347	1	1991	tags=34%, list=13%, signal=39%
CELLULAR RESPONSE TO TOXIC SUBSTANCE%GOMF%GO:0097237	51	0.587584	1.72291	0.00440529	0.142589	1	3172	tags=49%, list=21%, signal=62%
REGULATION OF LIPID CATABOLIC PROCESS%GOBP%GO:0050994	42	0.607912	1.72231	0.00521921	0.142916	1	2326	tags=29%, list=15%, signal=34%
MUCOPOLYSACCHARIDOSES%REACTOME%R-HSA-2206281.2	11	0.806551	1.72128	0.00942408	0.143906	1	1237	tags=45%, list=8%, signal=49%
METANEPHRIC NEPHRON MORPHOGENESIS%GOBP%GO:0072273	11	0.795749	1.72007	0.00798403	0.145366	1	607	tags=27%, list=4%, signal=28%
DETOXIFICATION%GOMF%GO:0098754	51	0.587584	1.71923	0.00338219	0.146035	1	3172	tags=49%, list=21%, signal=62%
FORMATION OF THE TERNARY COMPLEX, AND SUBSEQUENTLY, THE 43S COMPLEX%REACTOME%R-HSA-72695.2	34	0.630132	1.71869	0.00647948	0.14614	1	3910	tags=62%, list=26%, signal=83%
CARBOXYLIC ACID CATABOLIC PROCESS%GOBP%GO:0046395	163	0.498168	1.71778	0	0.146966	1	1973	tags=25%, list=13%, signal=29%
CARBOHYDRATE DERIVATIVE CATABOLIC PROCESS%GOBP%GO:1901136	110	0.516875	1.71552	0	0.149993	1	3511	tags=45%, list=23%, signal=59%
VIRAL MRNA TRANSLATION%REACTOME%R-HSA-192823.4	38	0.607927	1.71485	0.00782123	0.150393	1	3721	tags=71%, list=24%, signal=94%
DOPAMINE METABOLIC PROCESS%GOBP%GO:0042417	23	0.683734	1.7146	0.00527426	0.15004	1	1935	tags=43%, list=13%, signal=50%
PROTEIN <I>N< I>-GLYCOSYLATION INITIAL PHASE (EUKARYOTIC)%BIOCYC%MANNOSYL-CHITO-DOLICHOL-BIOSYNTHESIS	19	0.713258	1.71374	0.00809717	0.150969	1	1860	tags=37%, list=12%, signal=42%
POSITIVE REGULATION OF ALCOHOL BIOSYNTHETIC PROCESS%GOBP%GO:1902932	22	0.684567	1.71358	0.0113872	0.150497	1	713	tags=27%, list=5%, signal=29%
COLLAGEN METABOLIC PROCESS%GOBP%GO:0032963	40	0.608749	1.71353	0.00421941	0.149845	1	1035	tags=25%, list=7%, signal=27%
NEGATIVE REGULATION OF GLYCOPROTEIN METABOLIC PROCESS%GOBP%GO:1903019	12	0.772375	1.71251	0.0105263	0.150845	1	695	tags=42%, list=5%, signal=44%
RETINOID METABOLISM AND TRANSPORT%REACTOME%R-HSA-975634.2	23	0.675423	1.71222	0.00763359	0.150549	1	1755	tags=35%, list=11%, signal=39%
FILAMENTOUS ACTIN%GOCC%GO:0031941	28	0.659008	1.71101	0.00968784	0.151956	1	1639	tags=29%, list=11%, signal=32%
REGULATION OF LYASE ACTIVITY%GOBP%GO:0051339	38	0.612468	1.71032	0.00835073	0.152408	1	722	tags=24%, list=5%, signal=25%
CYTOCHROME C-MEDIATED APOPTOTIC RESPONSE%REACTOME DATABASE ID RELEASE 84%111461	11	0.800187	1.70953	0.00835073	0.153062	1	1502	tags=36%, list=10%, signal=40%
XENOBIOTIC CATABOLIC PROCESS%GOBP%GO:0042178	12	0.781042	1.70826	0.0108803	0.154407	1	1054	tags=42%, list=7%, signal=45%
PROLIDASE DEFICIENCY (PD)%PATHWHIZ%PW000083	15	0.745092	1.70825	0.0125261	0.153659	1	1563	tags=40%, list=10%, signal=45%
L-ARGININE:GLYCINE AMIDINOTRANSFERASE DEFICIENCY%PATHWHIZ%PW000483	15	0.745092	1.70818	0.00926879	0.153065	1	1563	tags=40%, list=10%, signal=45%
ORGANIC ACID TRANSMEMBRANE TRANSPORT%GOBP%GO:1903825	95	0.528119	1.70793	0.00117096	0.152798	1	1954	tags=27%, list=13%, signal=31%
HALLMARK_ANGIOGENESIS%MSIGDBHALLMARK%HALLMARK_ANGIOGENESIS	25	0.66409	1.7078	0.00525762	0.152329	1	773	tags=32%, list=5%, signal=34%
ARGININE: GLYCINE AMIDINOTRANSFERASE DEFICIENCY (AGAT DEFICIENCY)%PATHWHIZ%PW000084	15	0.745092	1.70779	0.0124481	0.151621	1	1563	tags=40%, list=10%, signal=45%
CONVERGENT EXTENSION%GOBP%GO:0060026	12	0.779834	1.70735	0.00850159	0.151648	1	1737	tags=42%, list=11%, signal=47%
L13A-MEDIATED TRANSLATIONAL SILENCING OF CERULOPLASMIN EXPRESSION%REACTOME%R-HSA-156827.3	59	0.57607	1.70574	0.00565611	0.15375	1	3919	tags=59%, list=26%, signal=79%
CELLULAR DETOXIFICATION%GOMF%GO:1990748	51	0.587584	1.70515	0.00220264	0.154091	1	3172	tags=49%, list=21%, signal=62%
RIBOSOME ASSEMBLY%GOBP%GO:0042255	58	0.57168	1.70489	0.00331492	0.153829	1	4371	tags=64%, list=29%, signal=89%
NEGATIVE REGULATION OF RESPONSE TO REACTIVE OXYGEN SPECIES%GOBP%GO:1901032	19	0.700928	1.70431	0.00832466	0.154077	1	1517	tags=32%, list=10%, signal=35%
ENDOPLASMIC RETICULUM QUALITY CONTROL COMPARTMENT%GOCC%GO:0044322	11	0.804488	1.70373	0.0121335	0.154359	1	1523	tags=55%, list=10%, signal=61%
TRACHEA DEVELOPMENT%GOBP%GO:0060438	19	0.704048	1.70217	0.00852879	0.156264	1	353	tags=21%, list=2%, signal=22%
METABOLISM OF FAT-SOLUBLE VITAMINS%REACTOME%R-HSA-6806667.6	26	0.665297	1.70174	0.0118153	0.156326	1	1755	tags=35%, list=11%, signal=39%
MESONEPHRIC TUBULE MORPHOGENESIS%GOBP%GO:0072171	42	0.595786	1.70162	0.0120482	0.155842	1	1520	tags=36%, list=10%, signal=40%
CHONDROCYTE PROLIFERATION%GOBP%GO:0035988	10	0.81508	1.70063	0.0112474	0.15691	1	755	tags=30%, list=5%, signal=32%
WNT SIGNALING PATHWAY AND PLURIPOTENCY%WIKIPATHWAYS_20220510%WP723%MUS MUSCULUS	85	0.528602	1.70029	0	0.156813	1	1065	tags=18%, list=7%, signal=19%
SMALL RIBOSOMAL SUBUNIT%GOCC%GO:0015935	74	0.550646	1.69979	0.00115207	0.156992	1	4336	tags=58%, list=28%, signal=81%
EXOCRINE SYSTEM DEVELOPMENT%GOBP%GO:0035272	38	0.61854	1.69901	0.00112867	0.15768	1	1820	tags=32%, list=12%, signal=36%
VAGINA DEVELOPMENT%GOBP%GO:0060068	10	0.816477	1.69776	0.00505561	0.159228	1	370	tags=20%, list=2%, signal=20%
SERINE FAMILY AMINO ACID METABOLIC PROCESS%GOBP%GO:0009069	28	0.643424	1.69748	0.0115546	0.159005	1	1181	tags=29%, list=8%, signal=31%
METANEPHRIC NEPHRON DEVELOPMENT%GOBP%GO:0072210	17	0.720349	1.6973	0.00835073	0.158622	1	607	tags=18%, list=4%, signal=18%
POSITIVE REGULATION OF AMINE TRANSPORT%GOBP%GO:0051954	44	0.589505	1.69701	0.00770077	0.158401	1	429	tags=16%, list=3%, signal=16%
NUCLEOSIDE MONOPHOSPHATE METABOLIC PROCESS%GOBP%GO:0009123	49	0.585966	1.69657	0.00213447	0.15846	1	3026	tags=47%, list=20%, signal=58%
SURFACTANT METABOLISM%REACTOME%R-HSA-5683826.3	12	0.765277	1.69565	0.01002	0.159308	1	482	tags=25%, list=3%, signal=26%
HYPERORNITHINEMIA-HYPERAMMONEMIA-HOMOCITRULLINURIA [HHH-SYNDROME]%PATHWHIZ%PW000482	15	0.745092	1.69538	0.0152838	0.15906	1	1563	tags=40%, list=10%, signal=45%
HYPERORNITHINEMIA WITH GYRATE ATROPHY (HOGA)%PATHWHIZ%PW000481	15	0.745092	1.69535	0.00651466	0.158448	1	1563	tags=40%, list=10%, signal=45%
BRANCHING INVOLVED IN URETERIC BUD MORPHOGENESIS%GOBP%GO:0001658	33	0.629194	1.69535	0.00427808	0.157763	1	1761	tags=42%, list=11%, signal=48%
AMINE LIGAND-BINDING RECEPTORS%REACTOME DATABASE ID RELEASE 84%375280	29	0.640786	1.69424	0.00935551	0.158954	1	482	tags=21%, list=3%, signal=21%
CREATINE DEFICIENCY, GUANIDINOACETATE METHYLTRANSFERASE DEFICIENCY%PATHWHIZ%PW000480	15	0.745092	1.69345	0.010582	0.159708	1	1563	tags=40%, list=10%, signal=45%
SELENOCYSTEINE SYNTHESIS%REACTOME%R-HSA-2408557.2	42	0.599952	1.69317	0.0107066	0.159557	1	4304	tags=71%, list=28%, signal=99%
PROLINEMIA TYPE II%PATHWHIZ%PW000087	15	0.745092	1.69302	0.00518672	0.159128	1	1563	tags=40%, list=10%, signal=45%
COOPERATION OF PREFOLDIN AND TRIC CCT IN ACTIN AND TUBULIN FOLDING%REACTOME%R-HSA-389958.2	24	0.673994	1.69253	0.00842105	0.159215	1	4447	tags=79%, list=29%, signal=111%
CYTOKINE ACTIVITY%GOMF%GO:0005125	56	0.569798	1.6918	0.00218818	0.159885	1	1065	tags=29%, list=7%, signal=31%
AXONAL FASCICULATION%GOBP%GO:0007413	25	0.659735	1.69113	0.00859291	0.160355	1	2331	tags=44%, list=15%, signal=52%
PROTEIN GLYCOSYLATION%GOBP%GO:0006486	163	0.482557	1.69093	0	0.160068	1	2399	tags=30%, list=16%, signal=35%
HYPERPROLINEMIA TYPE II%SMPDB%SMP0000360	15	0.745092	1.69084	0.0102669	0.159539	1	1563	tags=40%, list=10%, signal=45%
FORMATION OF TUBULIN FOLDING INTERMEDIATES BY CCT TRIC%REACTOME%R-HSA-389960.2	17	0.722097	1.69059	0.0114108	0.159323	1	3741	tags=82%, list=24%, signal=109%
HYPERPROLINEMIA TYPE I%SMPDB%SMP0000361	15	0.745092	1.69048	0.0124352	0.158863	1	1563	tags=40%, list=10%, signal=45%
ORNITHINE AMINOTRANSFERASE DEFICIENCY (OAT DEFICIENCY)%SMPDB%SMP0000363	15	0.745092	1.69027	0.00695825	0.158591	1	1563	tags=40%, list=10%, signal=45%
ORGANIC ACID TRANSMEMBRANE TRANSPORT%GOMF%GO:1903825	112	0.508982	1.68937	0	0.159619	1	1954	tags=26%, list=13%, signal=29%
NEGATIVE REGULATION OF AMYLOID-BETA FORMATION%GOBP%GO:1902430	17	0.727106	1.68899	0.010395	0.159616	1	1614	tags=41%, list=11%, signal=46%
2-HYDROXYGLUTRIC ACIDURIA (D AND L FORM)%SMPDB%SMP0000136	19	0.690393	1.68873	0.0104932	0.159407	1	2947	tags=53%, list=19%, signal=65%
POSITIVE REGULATION OF CYCLASE ACTIVITY%GOBP%GO:0031281	26	0.64652	1.68871	0.0104493	0.158819	1	709	tags=27%, list=5%, signal=28%
WNT SIGNALING PATHWAY, PLANAR CELL POLARITY PATHWAY%GOBP%GO:0060071	27	0.646542	1.68832	0.0152672	0.158766	1	370	tags=19%, list=2%, signal=19%
ORGANIC ACID TRANSMEMBRANE TRANSPORTER ACTIVITY%GOMF%GO:0005342	112	0.508982	1.68808	0	0.158597	1	1954	tags=26%, list=13%, signal=29%
PEPTIDE SECRETION%GOBP%GO:0002790	65	0.551087	1.68803	0.00444444	0.158047	1	1035	tags=22%, list=7%, signal=23%
ANIMAL ORGAN FORMATION%GOBP%GO:0048645	29	0.653124	1.6876	0.0102881	0.158149	1	833	tags=21%, list=5%, signal=22%
EAR MORPHOGENESIS%GOBP%GO:0042471	100	0.518066	1.68733	0	0.157986	1	1765	tags=26%, list=12%, signal=29%
MACROMOLECULE GLYCOSYLATION%GOBP%GO:0043413	163	0.482557	1.68589	0	0.159963	1	2399	tags=30%, list=16%, signal=35%
NADP BINDING%GOMF%GO:0050661	34	0.626508	1.68581	0.0121279	0.159447	1	1488	tags=29%, list=10%, signal=33%
ALPHA-AMINO ACID CATABOLIC PROCESS%GOBP%GO:1901606	56	0.569255	1.68581	0.0033557	0.158826	1	1674	tags=36%, list=11%, signal=40%
POSITIVE REGULATION OF MACROPHAGE DERIVED FOAM CELL DIFFERENTIATION%GOBP%GO:0010744	10	0.785497	1.6858	0.0184805	0.158216	1	453	tags=30%, list=3%, signal=31%
FATTY ACID BIOSYNTHESIS%WIKIPATHWAYS_20220510%WP336%MUS MUSCULUS	21	0.695669	1.68531	0.00907258	0.158418	1	3046	tags=38%, list=20%, signal=47%
SPINAL CORD PATTERNING%GOBP%GO:0021511	18	0.714269	1.68427	0.00957447	0.159446	1	1288	tags=28%, list=8%, signal=30%
RENAL TUBULE MORPHOGENESIS%GOBP%GO:0061333	54	0.579964	1.6838	0.00662252	0.159599	1	1537	tags=31%, list=10%, signal=35%
REGULATION OF LIPOPROTEIN PARTICLE CLEARANCE%GOBP%GO:0010984	14	0.755386	1.68353	0.00614754	0.159421	1	1755	tags=43%, list=11%, signal=48%
NEGATIVE REGULATION OF HYDROGEN PEROXIDE-INDUCED CELL DEATH%GOBP%GO:1903206	19	0.700928	1.68332	0.011879	0.159156	1	1517	tags=32%, list=10%, signal=35%
NEURAL CREST CELL DEVELOPMENT%GOBP%GO:0014032	67	0.543612	1.68308	0.00111982	0.158959	1	2181	tags=30%, list=14%, signal=35%
HALLMARK_ADIPOGENESIS%MSIGDBHALLMARK%HALLMARK_ADIPOGENESIS	180	0.477333	1.68305	0	0.158408	1	2905	tags=35%, list=19%, signal=43%
AMINO ACID BIOSYNTHETIC PROCESS%GOBP%GO:0008652	47	0.580183	1.68295	0.00327154	0.157958	1	1647	tags=30%, list=11%, signal=33%
PEPTIDE HORMONE BINDING%GOMF%GO:0017046	39	0.597149	1.68206	0.00569476	0.158941	1	2017	tags=38%, list=13%, signal=44%
GLUTATHIONE METABOLISM%WIKIPATHWAYS_20220510%WP164%MUS MUSCULUS	13	0.761726	1.6816	0.011259	0.159078	1	2327	tags=54%, list=15%, signal=63%
PROTON MOTIVE FORCE-DRIVEN MITOCHONDRIAL ATP SYNTHESIS%GOBP%GO:0042776	43	0.594611	1.68136	0.00897868	0.158872	1	5188	tags=72%, list=34%, signal=109%
PROTEIN N-LINKED GLYCOSYLATION%GOBP%GO:0006487	58	0.556844	1.68131	0	0.158346	1	2538	tags=33%, list=17%, signal=39%
ARGININE AND PROLINE METABOLISM%SMPDB%SMP0000020	15	0.745092	1.68125	0.00939457	0.157839	1	1563	tags=40%, list=10%, signal=45%
VASCULAR TRANSPORT%GOBP%GO:0010232	16	0.736267	1.68125	0.0117146	0.157262	1	2592	tags=50%, list=17%, signal=60%
ASTROCYTE ACTIVATION%GOBP%GO:0048143	13	0.752527	1.68124	0.0151057	0.156694	1	727	tags=38%, list=5%, signal=40%
COLLAGEN FIBRIL ORGANIZATION%GOBP%GO:0030199	43	0.586401	1.68081	0.00544662	0.156845	1	880	tags=23%, list=6%, signal=25%
ALDITOL METABOLIC PROCESS%GOBP%GO:0019400	14	0.744375	1.6806	0.00822199	0.156643	1	1470	tags=43%, list=10%, signal=47%
CLASS B 2 (SECRETIN FAMILY RECEPTORS)%REACTOME DATABASE ID RELEASE 84%373080	56	0.563262	1.68013	0.0079636	0.156903	1	936	tags=25%, list=6%, signal=27%
POSITIVE CHEMOTAXIS%GOBP%GO:0050918	18	0.709464	1.68009	0.0196484	0.156393	1	918	tags=39%, list=6%, signal=41%
G PROTEIN-COUPLED AMINE RECEPTOR ACTIVITY%GOMF%GO:0008227	27	0.648114	1.67981	0.00728408	0.156311	1	482	tags=22%, list=3%, signal=23%
CARBOXYLIC ACID TRANSMEMBRANE TRANSPORTER ACTIVITY%GOMF%GO:0046943	111	0.50334	1.67969	0	0.155947	1	1954	tags=25%, list=13%, signal=29%
NEGATIVE REGULATION OF FATTY ACID OXIDATION%GOBP%GO:0046322	12	0.771897	1.67903	0.010989	0.156459	1	1281	tags=33%, list=8%, signal=36%
ORGANIC ACID TRANSPORT%GOMF%GO:0015849	126	0.501047	1.67815	0	0.157474	1	1954	tags=25%, list=13%, signal=29%
POSITIVE REGULATION OF STRIATED MUSCLE CELL APOPTOTIC PROCESS%GOBP%GO:0010663	19	0.688246	1.67794	0.0141844	0.157246	1	925	tags=26%, list=6%, signal=28%
GUANIDINOACETATE METHYLTRANSFERASE DEFICIENCY (GAMT DEFICIENCY)%SMPDB%SMP0000188	15	0.745092	1.67784	0.0148462	0.156869	1	1563	tags=40%, list=10%, signal=45%
FEEDING BEHAVIOR%GOBP%GO:0007631	68	0.542246	1.67768	0.00231481	0.1566	1	462	tags=18%, list=3%, signal=18%
CARBOXYLIC ACID TRANSMEMBRANE TRANSPORT%GOBP%GO:1905039	94	0.522295	1.67738	0.00121359	0.156539	1	1954	tags=27%, list=13%, signal=30%
REGULATION OF PH%GOBP%GO:0006885	70	0.541854	1.67717	0.00564334	0.156344	1	2129	tags=29%, list=14%, signal=33%
GROWTH FACTOR BINDING%GOMF%GO:0019838	116	0.507857	1.67694	0	0.156099	1	1312	tags=22%, list=9%, signal=23%
ENDOPLASMIC RETICULUM LUMEN%GOCC%GO:0005788	69	0.542525	1.67648	0.00228571	0.156301	1	2063	tags=35%, list=13%, signal=40%
POSITIVE REGULATION OF FEAR RESPONSE%GOBP%GO:1903367	10	0.799412	1.67593	0.0121704	0.156684	1	337	tags=20%, list=2%, signal=20%
DEFECTIVE B3GALTL CAUSES PPS%REACTOME%R-HSA-5083635.2	32	0.626654	1.67579	0.00744681	0.156361	1	602	tags=25%, list=4%, signal=26%
PHASE II - CONJUGATION OF COMPOUNDS%REACTOME DATABASE ID RELEASE 84%156580	51	0.567626	1.6749	0.00317125	0.157256	1	2613	tags=41%, list=17%, signal=49%
GTP HYDROLYSIS AND JOINING OF THE 60S RIBOSOMAL SUBUNIT%REACTOME%R-HSA-72706.2	60	0.557251	1.67404	0.00224215	0.158093	1	3919	tags=58%, list=26%, signal=78%
CARBON-CARBON LYASE ACTIVITY%GOMF%GO:0016830	37	0.619843	1.67351	0.00770077	0.15847	1	1647	tags=38%, list=11%, signal=42%
MOTOR BEHAVIOR%GOBP%GO:0061744	25	0.664156	1.67327	0.0127119	0.158338	1	1869	tags=28%, list=12%, signal=32%
PROTON MOTIVE FORCE-DRIVEN ATP SYNTHESIS%GOBP%GO:0015986	43	0.594611	1.67297	0.00829876	0.158293	1	5188	tags=72%, list=34%, signal=109%
VITAMIN TRANSPORT%GOMF%GO:0051180	20	0.688144	1.67039	0.00916497	0.162044	1	2183	tags=50%, list=14%, signal=58%
EUKARYOTIC TRANSLATION TERMINATION%REACTOME DATABASE ID RELEASE 84%72764	42	0.596556	1.66968	0.00663717	0.162696	1	3517	tags=64%, list=23%, signal=83%
SUCCINIC SEMIALDEHYDE DEHYDROGENASE DEFICIENCY%SMPDB%SMP0000567	19	0.690393	1.66869	0.0162866	0.163827	1	2947	tags=53%, list=19%, signal=65%
COPPER ION BINDING%GOMF%GO:0005507	34	0.612787	1.66852	0.0128755	0.163577	1	743	tags=21%, list=5%, signal=22%
CARBOHYDRATE TRANSPORT%GOMF%GO:0008643	18	0.697821	1.66844	0.0122699	0.163154	1	3197	tags=61%, list=21%, signal=77%
CARBOXYLIC ACID TRANSMEMBRANE TRANSPORT%GOMF%GO:1905039	111	0.50334	1.66787	0.00117647	0.163515	1	1954	tags=25%, list=13%, signal=29%
GLUTAMATE METABOLISM%PATHWHIZ%PW000003	19	0.690393	1.66731	0.0104712	0.163928	1	2947	tags=53%, list=19%, signal=65%
POSITIVE REGULATION OF CYTOSOLIC CALCIUM ION CONCENTRATION INVOLVED IN PHOSPHOLIPASE C-ACTIVATING G PROTEIN-COUPLED SIGNALING PATHWAY%GOBP%GO:0051482	17	0.704021	1.66721	0.0135841	0.163526	1	1886	tags=41%, list=12%, signal=47%
NEPHRON MORPHOGENESIS%GOBP%GO:0072028	51	0.569838	1.66715	0.00783875	0.163107	1	1761	tags=35%, list=11%, signal=40%
ALCOHOL METABOLIC PROCESS%GOBP%GO:0006066	164	0.475108	1.66646	0	0.163742	1	1991	tags=25%, list=13%, signal=28%
RIBOSOMAL SMALL SUBUNIT ASSEMBLY%GOBP%GO:0000028	20	0.682685	1.66624	0.0152594	0.163604	1	4782	tags=90%, list=31%, signal=131%
O-GLYCOSYLATION OF TSR DOMAIN-CONTAINING PROTEINS%REACTOME DATABASE ID RELEASE 84%5173214	33	0.617412	1.66523	0.0121704	0.164914	1	883	tags=27%, list=6%, signal=29%
OXIDOREDUCTASE ACTIVITY, ACTING ON THE CH-NH GROUP OF DONORS, NAD OR NADP AS ACCEPTOR%GOMF%GO:0016646	14	0.745709	1.66497	0.0132924	0.164863	1	318	tags=14%, list=2%, signal=15%
ORGANELLAR RIBOSOME%GOCC%GO:0000313	88	0.514926	1.66399	0.00344037	0.166024	1	4727	tags=52%, list=31%, signal=75%
G PROTEIN-COUPLED NEUROTRANSMITTER RECEPTOR ACTIVITY%GOMF%GO:0099528	10	0.785343	1.66389	0.021611	0.165625	1	1524	tags=40%, list=10%, signal=44%
ALPHA-AMINO ACID BIOSYNTHETIC PROCESS%GOBP%GO:1901607	42	0.597837	1.66369	0.0043384	0.165466	1	1448	tags=26%, list=9%, signal=29%
CHLORIDE:MONOATOMIC CATION SYMPORTER ACTIVITY%GOMF%GO:0015377	14	0.722743	1.66287	0.0156413	0.16619	1	117	tags=14%, list=1%, signal=14%
URETERIC BUD MORPHOGENESIS%GOBP%GO:0060675	41	0.598847	1.66268	0.0075431	0.165975	1	1520	tags=37%, list=10%, signal=41%
CARBOXYLIC ACID TRANSPORT%GOMF%GO:0046942	125	0.495718	1.66203	0.00246914	0.166529	1	1954	tags=25%, list=13%, signal=28%
NEUROENDOCRINE CELL DIFFERENTIATION%GOBP%GO:0061101	11	0.78073	1.66121	0.018711	0.167383	1	342	tags=27%, list=2%, signal=28%
NEGATIVE REGULATION OF NERVOUS SYSTEM PROCESS%GOBP%GO:0031645	16	0.716902	1.66105	0.0127796	0.167093	1	1538	tags=44%, list=10%, signal=49%
DELAYED RECTIFIER POTASSIUM CHANNEL ACTIVITY%GOMF%GO:0005251	20	0.685255	1.66005	0.0128617	0.168281	1	1795	tags=40%, list=12%, signal=45%
SOLUTE:MONOATOMIC CATION SYMPORTER ACTIVITY%GOMF%GO:0015294	70	0.541203	1.65988	0.00457666	0.168041	1	2301	tags=23%, list=15%, signal=27%
CARTILAGE DEVELOPMENT INVOLVED IN ENDOCHONDRAL BONE MORPHOGENESIS%GOBP%GO:0060351	28	0.633593	1.65767	0.00911854	0.171252	1	2875	tags=39%, list=19%, signal=48%
GLYCOSYLATION%GOBP%GO:0070085	180	0.466796	1.65708	0	0.171741	1	2399	tags=27%, list=16%, signal=32%
REGULATION OF AMYLOID PRECURSOR PROTEIN BIOSYNTHETIC PROCESS%GOBP%GO:0042984	14	0.725917	1.65705	0.0122825	0.171261	1	388	tags=21%, list=3%, signal=22%
WNT%NETPATH%WNT	58	0.555053	1.65696	0.00552486	0.170917	1	2141	tags=28%, list=14%, signal=32%
CARBOHYDRATE TRANSMEMBRANE TRANSPORT%GOMF%GO:0034219	18	0.697821	1.65586	0.011399	0.172271	1	3197	tags=61%, list=21%, signal=77%
CARBOHYDRATE TRANSMEMBRANE TRANSPORTER ACTIVITY%GOMF%GO:0015144	18	0.697821	1.65543	0.019088	0.172522	1	3197	tags=61%, list=21%, signal=77%
NEPHRON EPITHELIUM MORPHOGENESIS%GOBP%GO:0072088	49	0.57178	1.65536	0.00792752	0.17211	1	1520	tags=33%, list=10%, signal=36%
REGULATION OF BEHAVIOR%GOBP%GO:0050795	80	0.526652	1.65482	0.00459242	0.172478	1	396	tags=16%, list=3%, signal=17%
MITOCHONDRIAL FATTY ACID BETA-OXIDATION%REACTOME%R-HSA-77289.5	32	0.620649	1.65451	0.0106724	0.172491	1	2607	tags=34%, list=17%, signal=41%
CHONDROITIN SULFATE PROTEOGLYCAN METABOLIC PROCESS%GOBP%GO:0050654	34	0.609452	1.6543	0.0117021	0.172347	1	1237	tags=24%, list=8%, signal=26%
RESPONSE TO CADMIUM ION%GOBP%GO:0046686	27	0.635877	1.65378	0.0127253	0.172675	1	698	tags=26%, list=5%, signal=27%
FLK2 FLT3%IOB%FLK2 FLT3	14	0.727552	1.65363	0.0164948	0.1724	1	675	tags=29%, list=4%, signal=30%
ELASTIC FIBRE FORMATION%REACTOME%R-HSA-1566948.2	29	0.628924	1.65295	0.0113169	0.17301	1	419	tags=24%, list=3%, signal=25%
TRANSPORT OF VITAMINS, NUCLEOSIDES, AND RELATED MOLECULES%REACTOME%R-HSA-425397.3	28	0.63337	1.65263	0.0136698	0.173052	1	3146	tags=39%, list=21%, signal=49%
REGULATION OF EXTRACELLULAR MATRIX DISASSEMBLY%GOBP%GO:0010715	14	0.744792	1.6523	0.015544	0.173091	1	479	tags=21%, list=3%, signal=22%
REGULATION OF MACROPHAGE MIGRATION%GOBP%GO:1905521	30	0.625985	1.65202	0.00911854	0.173045	1	580	tags=13%, list=4%, signal=14%
KIDNEY MORPHOGENESIS%GOBP%GO:0060993	69	0.536289	1.65177	0.00811124	0.172935	1	1761	tags=30%, list=11%, signal=34%
CELL PROLIFERATION IN FOREBRAIN%GOBP%GO:0021846	29	0.613881	1.6517	0.0115425	0.172571	1	1251	tags=24%, list=8%, signal=26%
MITOCHONDRIAL RIBOSOME%GOCC%GO:0005761	88	0.514926	1.65169	0.00238663	0.172079	1	4727	tags=52%, list=31%, signal=75%
GLYCOPROTEIN CATABOLIC PROCESS%GOBP%GO:0006516	24	0.649623	1.64866	0.018595	0.176859	1	1237	tags=29%, list=8%, signal=32%
SULFUR COMPOUND CATABOLIC PROCESS%GOBP%GO:0044273	28	0.640909	1.6486	0.0132304	0.176444	1	1557	tags=29%, list=10%, signal=32%
GDNF/RET SIGNALING AXIS%WIKIPATHWAYS_20220510%WP4820%MUS MUSCULUS	15	0.723906	1.64763	0.0238342	0.177617	1	1277	tags=27%, list=8%, signal=29%
METANEPHROS MORPHOGENESIS%GOBP%GO:0003338	17	0.70399	1.64707	0.017801	0.178087	1	1125	tags=29%, list=7%, signal=32%
METALLOPEPTIDASE ACTIVITY%GOMF%GO:0008237	112	0.495953	1.64649	0.00239808	0.178579	1	850	tags=13%, list=6%, signal=14%
CEREBRAL CORTEX CELL MIGRATION%GOBP%GO:0021795	53	0.561626	1.6462	0.00437158	0.178543	1	1717	tags=23%, list=11%, signal=25%
4-HYDROXYBUTYRIC ACIDURIA SUCCINIC SEMIALDEHYDE DEHYDROGENASE DEFICIENCY%SMPDB%SMP0000243	19	0.690393	1.64589	0.0190678	0.178573	1	2947	tags=53%, list=19%, signal=65%
POSITIVE REGULATION OF MUSCLE CELL APOPTOTIC PROCESS%GOBP%GO:0010661	30	0.616208	1.64582	0.00835073	0.178159	1	925	tags=17%, list=6%, signal=18%
G1 TO G0 TRANSITION%GOBP%GO:0070314	13	0.737258	1.64476	0.0172764	0.17945	1	2376	tags=54%, list=16%, signal=64%
HORMONE SECRETION%GOBP%GO:0046879	80	0.522611	1.64475	0.00118765	0.17895	1	824	tags=18%, list=5%, signal=18%
NEGATIVE REGULATION OF EXTRINSIC APOPTOTIC SIGNALING PATHWAY VIA DEATH DOMAIN RECEPTORS%GOBP%GO:1902042	22	0.669388	1.64471	0.0231335	0.178503	1	2327	tags=32%, list=15%, signal=37%
POSITIVE REGULATION OF CARDIAC MUSCLE CELL APOPTOTIC PROCESS%GOBP%GO:0010666	19	0.688246	1.64467	0.020429	0.178072	1	925	tags=26%, list=6%, signal=28%
PHYSIOLOGICAL MUSCLE HYPERTROPHY%GOBP%GO:0003298	12	0.739212	1.64426	0.0196271	0.178263	1	1728	tags=25%, list=11%, signal=28%
HYPERINSULINISM-HYPERAMMONEMIA SYNDROME%PATHWHIZ%PW000072	19	0.690393	1.64418	0.0247845	0.177903	1	2947	tags=53%, list=19%, signal=65%
VITAMIN BINDING%GOMF%GO:0019842	54	0.553111	1.64411	0.00661521	0.17752	1	1647	tags=28%, list=11%, signal=31%
NEURON PROJECTION FASCICULATION%GOBP%GO:0106030	25	0.659735	1.64409	0.0106045	0.177035	1	2331	tags=44%, list=15%, signal=52%
GENITALIA DEVELOPMENT%GOBP%GO:0048806	35	0.59464	1.64363	0.0127932	0.177304	1	794	tags=14%, list=5%, signal=15%
GLYCOSAMINOGLYCAN METABOLIC PROCESS%GOBP%GO:0030203	73	0.528221	1.64185	0.00699301	0.17988	1	896	tags=21%, list=6%, signal=22%
AMIDE TRANSPORT%GOBP%GO:0042886	133	0.486218	1.64126	0.00122699	0.180342	1	1035	tags=19%, list=7%, signal=20%
HOMOCARNOSINOSIS%SMPDB%SMP0000385	19	0.690393	1.64124	0.0135276	0.179887	1	2947	tags=53%, list=19%, signal=65%
RESPIRATORY CHAIN COMPLEX I%GOCC%GO:0045271	41	0.580746	1.64121	0.0136268	0.179437	1	5188	tags=71%, list=34%, signal=107%
OUTFLOW TRACT MORPHOGENESIS%GOBP%GO:0003151	63	0.544974	1.64091	0.00753498	0.179456	1	833	tags=22%, list=5%, signal=23%
REGULATION OF HETEROTYPIC CELL-CELL ADHESION%GOBP%GO:0034114	14	0.722147	1.64046	0.019833	0.179742	1	879	tags=36%, list=6%, signal=38%
PYRIMIDINE NUCLEOSIDE MONOPHOSPHATE METABOLIC PROCESS%GOBP%GO:0009129	16	0.70343	1.64031	0.0189673	0.179489	1	1164	tags=44%, list=8%, signal=47%
NEURAL CREST CELL MIGRATION%GOBP%GO:0001755	44	0.581023	1.63986	0.0107527	0.179781	1	2181	tags=39%, list=14%, signal=45%
GLANDULAR EPITHELIAL CELL DEVELOPMENT%GOBP%GO:0002068	25	0.646523	1.63953	0.0168776	0.179828	1	607	tags=24%, list=4%, signal=25%
GLUTATHIONE TRANSFERASE ACTIVITY%GOMF%GO:0004364	19	0.685765	1.63872	0.0219665	0.180823	1	1374	tags=37%, list=9%, signal=40%
NEGATIVE REGULATION OF RELEASE OF SEQUESTERED CALCIUM ION INTO CYTOSOL%GOBP%GO:0051280	10	0.775898	1.63828	0.0259875	0.181092	1	1537	tags=40%, list=10%, signal=44%
SECONDARY PALATE DEVELOPMENT%GOBP%GO:0062009	21	0.659241	1.63825	0.00958466	0.180636	1	661	tags=29%, list=4%, signal=30%
PREFOLDIN MEDIATED TRANSFER OF SUBSTRATE TO CCT TRIC%REACTOME%R-HSA-389957.2	22	0.659062	1.6374	0.0205973	0.181615	1	4447	tags=77%, list=29%, signal=109%
REGULATION OF CARTILAGE DEVELOPMENT%GOBP%GO:0061035	59	0.549754	1.63733	0.0102157	0.181237	1	1200	tags=25%, list=8%, signal=27%
NADH DEHYDROGENASE COMPLEX%GOCC%GO:0030964	41	0.580746	1.63725	0.0095037	0.180865	1	5188	tags=71%, list=34%, signal=107%
NEPHRON TUBULE MORPHOGENESIS%GOBP%GO:0072078	48	0.561897	1.63699	0.00664452	0.180803	1	1520	tags=31%, list=10%, signal=35%
MITOCHONDRIAL TRANSLATION ELONGATION%REACTOME%R-HSA-5389840.1	80	0.515351	1.63681	0.00228311	0.180599	1	4727	tags=54%, list=31%, signal=77%
NEUROTRANSMITTER BINDING%GOMF%GO:0042165	16	0.709619	1.63662	0.0148936	0.180455	1	191	tags=25%, list=1%, signal=25%
BIOSYNTHESIS OF THE N-GLYCAN PRECURSOR (DOLICHOL LIPID-LINKED OLIGOSACCHARIDE, LLO) AND TRANSFER TO A NASCENT PROTEIN%REACTOME%R-HSA-446193.1	72	0.525332	1.63647	0.00115875	0.180241	1	2880	tags=36%, list=19%, signal=44%
RESPONSE TO ACETYLCHOLINE%GOBP%GO:1905144	37	0.592803	1.63584	0.00712106	0.180839	1	678	tags=24%, list=4%, signal=25%
WNT SIGNALING PATHWAY%WIKIPATHWAYS_20220510%WP403%MUS MUSCULUS	55	0.556061	1.63562	0.00766703	0.180782	1	1065	tags=22%, list=7%, signal=23%
APOPTOTIC FACTOR-MEDIATED RESPONSE%REACTOME DATABASE ID RELEASE 84%111471	15	0.713542	1.63533	0.0210526	0.180797	1	1502	tags=27%, list=10%, signal=30%
DOPAMINE TRANSPORT%GOBP%GO:0015872	16	0.698011	1.63444	0.0125523	0.181888	1	1886	tags=31%, list=12%, signal=36%
PROTEASE BINDING%GOMF%GO:0002020	111	0.495659	1.633	0.00120192	0.183845	1	1875	tags=28%, list=12%, signal=32%
GLIAL CELL MIGRATION%GOBP%GO:0008347	47	0.567546	1.63271	0.00886918	0.183866	1	1916	tags=32%, list=13%, signal=36%
SEMAPHORIN RECEPTOR BINDING%GOMF%GO:0030215	21	0.66183	1.63152	0.0128894	0.185526	1	1196	tags=38%, list=8%, signal=41%
TRANSPORT OF INORGANIC CATIONS ANIONS AND AMINO ACIDS OLIGOPEPTIDES%REACTOME DATABASE ID RELEASE 84%425393	80	0.512117	1.62824	0.00446429	0.19087	1	1798	tags=21%, list=12%, signal=24%
REGULATION OF LEUKOCYTE TETHERING OR ROLLING%GOBP%GO:1903236	10	0.762561	1.62811	0.0281974	0.190564	1	788	tags=30%, list=5%, signal=32%
REGULATION OF CELLULAR PH%GOBP%GO:0030641	62	0.537189	1.6274	0.00811124	0.191376	1	2129	tags=29%, list=14%, signal=34%
TRIACYLGLYCERIDE SYNTHESIS%WIKIPATHWAYS_20220510%WP386%MUS MUSCULUS	17	0.678288	1.6267	0.0161943	0.19211	1	1973	tags=41%, list=13%, signal=47%
MESENCHYMAL CELL MIGRATION%GOBP%GO:0090497	46	0.567306	1.62612	0.0101466	0.19266	1	2181	tags=37%, list=14%, signal=43%
NEURON PROJECTION ARBORIZATION%GOBP%GO:0140058	18	0.682183	1.62517	0.0207684	0.193858	1	971	tags=11%, list=6%, signal=12%
PROTEIN KINASE C SIGNALING%GOBP%GO:0070528	13	0.726291	1.62442	0.026824	0.194656	1	890	tags=31%, list=6%, signal=33%
XENOBIOTIC TRANSMEMBRANE TRANSPORTER ACTIVITY%GOMF%GO:0042910	22	0.648104	1.62417	0.014862	0.19463	1	1438	tags=32%, list=9%, signal=35%
FATTY ACID OXIDATION%GOBP%GO:0019395	62	0.536319	1.62332	0.00337079	0.195648	1	1809	tags=18%, list=12%, signal=20%
DIOL METABOLIC PROCESS%GOBP%GO:0034311	23	0.642972	1.62318	0.0202343	0.195374	1	1546	tags=30%, list=10%, signal=34%
COLLAGEN FORMATION%REACTOME%R-HSA-1474290.3	72	0.520515	1.62308	0.00455581	0.195105	1	1061	tags=22%, list=7%, signal=24%
SOMATIC STEM CELL DIVISION%GOBP%GO:0048103	12	0.751908	1.62256	0.0185185	0.195583	1	420	tags=42%, list=3%, signal=43%
MYELIN MAINTENANCE%GOBP%GO:0043217	15	0.703548	1.62247	0.0266121	0.195272	1	869	tags=27%, list=6%, signal=28%
NEGATIVE REGULATION OF AXON EXTENSION%GOBP%GO:0030517	42	0.570889	1.62229	0.0118662	0.195104	1	1544	tags=36%, list=10%, signal=40%
AMINOGLYCAN METABOLIC PROCESS%GOBP%GO:0006022	80	0.517836	1.62224	0.00689655	0.194685	1	896	tags=20%, list=6%, signal=21%
O-LINKED GLYCOSYLATION%REACTOME%R-HSA-5173105.4	78	0.510846	1.62178	0.00232558	0.195	1	990	tags=19%, list=6%, signal=20%
ATPASE-COUPLED INTRAMEMBRANE LIPID TRANSPORTER ACTIVITY%GOMF%GO:0140326	25	0.642698	1.62161	0.0170683	0.194795	1	490	tags=24%, list=3%, signal=25%
HEXOSYLTRANSFERASE ACTIVITY%GOMF%GO:0016758	140	0.472128	1.62126	0.00122699	0.194963	1	2399	tags=27%, list=16%, signal=32%
HORMONE-MEDIATED SIGNALING PATHWAY%GOMF%GO:0009755	16	0.69787	1.6209	0.022869	0.195122	1	2441	tags=44%, list=16%, signal=52%
HYPOTHALAMUS DEVELOPMENT%GOBP%GO:0021854	15	0.714659	1.62049	0.0175077	0.195369	1	2181	tags=53%, list=14%, signal=62%
REGULATION OF DNA CATABOLIC PROCESS%GOBP%GO:1903624	11	0.758738	1.62045	0.0182186	0.194982	1	1089	tags=36%, list=7%, signal=39%
VITAMIN TRANSMEMBRANE TRANSPORTER ACTIVITY%GOMF%GO:0090482	19	0.671529	1.62034	0.0198745	0.194672	1	2183	tags=47%, list=14%, signal=55%
CHEMOKINE BINDING%GOMF%GO:0019956	15	0.700913	1.62031	0.0215164	0.194257	1	1210	tags=27%, list=8%, signal=29%
PROTEIN O-LINKED GLYCOSYLATION VIA SERINE%GOBP%GO:0018242	10	0.764865	1.62013	0.021021	0.194096	1	1739	tags=40%, list=11%, signal=45%
NEGATIVE REGULATION OF GLYCOPROTEIN BIOSYNTHETIC PROCESS%GOBP%GO:0010561	11	0.750409	1.61973	0.0146444	0.194343	1	695	tags=36%, list=5%, signal=38%
OXIDOREDUCTASE ACTIVITY, ACTING ON PEROXIDE AS ACCEPTOR%GOMF%GO:0016684	35	0.590519	1.61967	0.0153173	0.193967	1	2811	tags=51%, list=18%, signal=63%
AMINOGLYCAN CATABOLIC PROCESS%GOBP%GO:0006026	20	0.67184	1.61931	0.0174897	0.194133	1	1741	tags=35%, list=11%, signal=39%
AMINO ACID METABOLIC PROCESS%GOBP%GO:0006520	169	0.456542	1.61885	0	0.194454	1	1720	tags=23%, list=11%, signal=26%
VITAMIN TRANSMEMBRANE TRANSPORT%GOMF%GO:0035461	19	0.671529	1.61834	0.0249221	0.194865	1	2183	tags=47%, list=14%, signal=55%
ORGANIC ANION TRANSPORT%GOMF%GO:0015711	175	0.457588	1.61771	0	0.195473	1	2183	tags=26%, list=14%, signal=30%
REGULATION OF FEEDING BEHAVIOR%GOBP%GO:0060259	32	0.60036	1.61771	0.0158898	0.194995	1	396	tags=19%, list=3%, signal=19%
PYRIMIDINE DEOXYRIBONUCLEOSIDE MONOPHOSPHATE METABOLIC PROCESS%GOBP%GO:0009176	10	0.77229	1.61561	0.0251004	0.198229	1	1164	tags=50%, list=8%, signal=54%
MITOCHONDRIAL RESPIRATORY CHAIN COMPLEX I%GOCC%GO:0005747	41	0.580746	1.61521	0.0103627	0.198468	1	5188	tags=71%, list=34%, signal=107%
PEROXIDASE ACTIVITY%GOMF%GO:0004601	33	0.599635	1.61486	0.0151025	0.198649	1	2811	tags=55%, list=18%, signal=67%
ADENYLATE CYCLASE-INHIBITING G PROTEIN-COUPLED RECEPTOR SIGNALING PATHWAY%GOBP%GO:0007193	53	0.545789	1.61417	0.0108578	0.199356	1	1597	tags=28%, list=10%, signal=31%
SELENOAMINO ACID METABOLISM%REACTOME%R-HSA-2408522.4	59	0.539234	1.61416	0.00676437	0.198882	1	3517	tags=54%, list=23%, signal=70%
BRUSH BORDER MEMBRANE%GOCC%GO:0031526	51	0.559824	1.61415	0.00891862	0.198425	1	1350	tags=22%, list=9%, signal=24%
REGULATION OF POSTSYNAPTIC DENSITY ASSEMBLY%GOBP%GO:0099151	15	0.702256	1.61397	0.0343392	0.198314	1	1099	tags=33%, list=7%, signal=36%
STEM CELL DIFFERENTIATION%GOBP%GO:0048863	148	0.467735	1.61394	0	0.197879	1	1210	tags=20%, list=8%, signal=21%
NEUROTRANSMITTER TRANSMEMBRANE TRANSPORTER ACTIVITY%GOMF%GO:0005326	10	0.7715	1.61392	0.0237849	0.197431	1	1010	tags=30%, list=7%, signal=32%
FATTY ACID &BETA;-OXIDATION%BIOCYC%FAO-PWY	10	0.775598	1.61386	0.0268041	0.197066	1	3003	tags=80%, list=20%, signal=99%
REGULATION OF FATTY ACID BETA-OXIDATION%GOBP%GO:0031998	17	0.684598	1.61352	0.0270812	0.197236	1	2586	tags=41%, list=17%, signal=49%
ACETYLCHOLINE RECEPTOR SIGNALING PATHWAY%GOBP%GO:0095500	34	0.59443	1.61347	0.0140541	0.196833	1	678	tags=24%, list=4%, signal=25%
SIGNAL TRANSDUCTION BY L1%REACTOME DATABASE ID RELEASE 84%445144	19	0.65825	1.61262	0.0279214	0.197879	1	4062	tags=58%, list=27%, signal=79%
POSITIVE REGULATION OF SEQUESTERING OF CALCIUM ION%GOBP%GO:0051284	12	0.740367	1.61252	0.0301205	0.197594	1	1809	tags=42%, list=12%, signal=47%
GLYCOSAMINOGLYCAN CATABOLIC PROCESS%GOBP%GO:0006027	18	0.682613	1.61127	0.0216495	0.199373	1	1741	tags=39%, list=11%, signal=44%
NEGATIVE REGULATION OF SMOOTH MUSCLE CELL PROLIFERATION%GOBP%GO:0048662	54	0.549887	1.61091	0.00870511	0.199546	1	1307	tags=24%, list=9%, signal=26%
ALPHA-AMINO ACID METABOLIC PROCESS%GOBP%GO:1901605	131	0.473626	1.61073	0.00129032	0.199402	1	1674	tags=24%, list=11%, signal=27%
MITOCHONDRIAL TRANSLATION TERMINATION%REACTOME%R-HSA-5419276.1	80	0.509476	1.61029	0.00475624	0.19977	1	4727	tags=54%, list=31%, signal=77%
PHYSIOLOGICAL CARDIAC MUSCLE HYPERTROPHY%GOBP%GO:0003301	12	0.739212	1.61005	0.0222222	0.199696	1	1728	tags=25%, list=11%, signal=28%
ADENYLATE CYCLASE-ACTIVATING ADRENERGIC RECEPTOR SIGNALING PATHWAY%GOBP%GO:0071880	17	0.678718	1.61004	0.0311871	0.19925	1	1886	tags=41%, list=12%, signal=47%
SKELETAL MUSCLE TISSUE REGENERATION%GOBP%GO:0043403	28	0.619192	1.60989	0.0154015	0.199046	1	1199	tags=25%, list=8%, signal=27%
STEM CELL DEVELOPMENT%GOBP%GO:0048864	74	0.51509	1.60913	0.00891862	0.199912	1	1196	tags=22%, list=8%, signal=23%
MONOATOMIC ANION:MONOATOMIC CATION SYMPORTER ACTIVITY%GOMF%GO:0015296	16	0.69485	1.609	0.0300518	0.199695	1	117	tags=13%, list=1%, signal=13%
CYTOSOLIC SMALL RIBOSOMAL SUBUNIT%GOCC%GO:0022627	40	0.578372	1.60866	0.0163043	0.199832	1	3887	tags=63%, list=25%, signal=84%
SYMPORTER ACTIVITY%GOMF%GO:0015293	72	0.517481	1.60857	0.0105882	0.199527	1	2301	tags=24%, list=15%, signal=28%
RESPONSE TO X-RAY%GOBP%GO:0010165	20	0.664966	1.608	0.0237358	0.200079	1	2	tags=5%, list=0%, signal=5%
MATURATION OF SPIKE PROTEIN%REACTOME DATABASE ID RELEASE 84%9694548	35	0.581373	1.60783	0.0145833	0.199887	1	1510	tags=29%, list=10%, signal=32%
EUKARYOTIC TRANSLATION INITIATION%REACTOME DATABASE ID RELEASE 84%72613	67	0.521829	1.60772	0.00923787	0.199639	1	3919	tags=54%, list=26%, signal=72%
OXYGEN BINDING%GOMF%GO:0019825	10	0.778928	1.60767	0.0223301	0.199278	1	1897	tags=60%, list=12%, signal=68%
NEUROTRANSMITTER UPTAKE%GOBP%GO:0001504	18	0.672924	1.60742	0.0334378	0.19927	1	1168	tags=33%, list=8%, signal=36%
HALLMARK_OXIDATIVE_PHOSPHORYLATION%MSIGDBHALLMARK%HALLMARK_OXIDATIVE_PHOSPHORYLATION	167	0.457783	1.60712	0.00263852	0.199301	1	3723	tags=38%, list=24%, signal=50%
BMP SIGNALING PATHWAY IN EYELID DEVELOPMENT%WIKIPATHWAYS_20220510%WP3663%MUS MUSCULUS	17	0.686596	1.60709	0.0241935	0.198904	1	698	tags=24%, list=5%, signal=25%
CLATHRIN-COATED PIT%GOCC%GO:0005905	45	0.562427	1.60642	0.0148778	0.199681	1	1827	tags=22%, list=12%, signal=25%
LABYRINTHINE LAYER MORPHOGENESIS%GOBP%GO:0060713	20	0.666808	1.60588	0.0197505	0.200157	1	2078	tags=45%, list=14%, signal=52%
DEOXYRIBONUCLEOSIDE MONOPHOSPHATE METABOLIC PROCESS%GOBP%GO:0009162	20	0.662751	1.60533	0.0301075	0.200684	1	2895	tags=50%, list=19%, signal=62%
CEREBELLAR GRANULAR LAYER DEVELOPMENT%GOBP%GO:0021681	15	0.691674	1.60494	0.0305907	0.200955	1	284	tags=13%, list=2%, signal=14%
POSITIVE REGULATION OF SYNAPTIC TRANSMISSION, GABAERGIC%GOBP%GO:0032230	16	0.686116	1.60487	0.0291363	0.20064	1	633	tags=19%, list=4%, signal=20%
C4-DICARBOXYLATE TRANSPORT%GOMF%GO:0015740	14	0.699824	1.60392	0.022977	0.201883	1	2592	tags=43%, list=17%, signal=52%
REGULATION OF APOPTOTIC DNA FRAGMENTATION%GOBP%GO:1902510	10	0.769463	1.60277	0.0258449	0.203365	1	1089	tags=40%, list=7%, signal=43%
NUCLEOBASE BIOSYNTHETIC PROCESS%GOBP%GO:0046112	11	0.745504	1.60255	0.0244648	0.203295	1	1128	tags=55%, list=7%, signal=59%
CELL GROWTH INVOLVED IN CARDIAC MUSCLE CELL DEVELOPMENT%GOBP%GO:0061049	12	0.739212	1.60251	0.0255591	0.202942	1	1728	tags=25%, list=11%, signal=28%
NEGATIVE REGULATION OF RESPONSE TO OXIDATIVE STRESS%GOBP%GO:1902883	27	0.621569	1.60202	0.0210526	0.203355	1	1661	tags=30%, list=11%, signal=33%
CAP-DEPENDENT TRANSLATION INITIATION%REACTOME DATABASE ID RELEASE 84%72737	67	0.521829	1.60079	0.00777778	0.205164	1	3919	tags=54%, list=26%, signal=72%
NEGATIVE REGULATION OF CARTILAGE DEVELOPMENT%GOBP%GO:0061037	26	0.62229	1.59981	0.0187305	0.206434	1	833	tags=27%, list=5%, signal=28%
ORGANIC ANION TRANSMEMBRANE TRANSPORTER ACTIVITY%GOMF%GO:0008514	160	0.459225	1.59837	0	0.208621	1	2183	tags=25%, list=14%, signal=29%
REGULATION OF GOLGI ORGANIZATION%GOBP%GO:1903358	16	0.677941	1.59834	0.0321932	0.208243	1	449	tags=13%, list=3%, signal=13%
PROTON-TRANSPORTING TWO-SECTOR ATPASE COMPLEX%GOCC%GO:0016469	26	0.620527	1.59826	0.021875	0.207916	1	3908	tags=54%, list=26%, signal=72%
DISULFIRAM ACTION PATHWAY%PATHWHIZ%PW000431	12	0.745786	1.59825	0.0224261	0.207487	1	3177	tags=75%, list=21%, signal=95%
CELL SURFACE RECEPTOR SIGNALING PATHWAY INVOLVED IN CELL-CELL SIGNALING%GOBP%GO:1905114	187	0.454503	1.59744	0.00134048	0.208464	1	1922	tags=23%, list=13%, signal=26%
GAP JUNCTION%GOCC%GO:0005921	19	0.664433	1.59583	0.0305907	0.210936	1	563	tags=16%, list=4%, signal=16%
AMINE BIOSYNTHETIC PROCESS%GOBP%GO:0009309	23	0.635152	1.59564	0.0284211	0.210821	1	986	tags=30%, list=6%, signal=32%
GLYCEROL METABOLIC PROCESS%GOBP%GO:0006071	12	0.734774	1.59542	0.0282609	0.210795	1	1174	tags=33%, list=8%, signal=36%
NADP METABOLIC PROCESS%GOBP%GO:0006739	36	0.579558	1.5951	0.0226537	0.210881	1	3713	tags=44%, list=24%, signal=59%
PHOTORECEPTOR CELL OUTER SEGMENT ORGANIZATION%GOBP%GO:0035845	11	0.74636	1.5951	0.0383838	0.210439	1	88	tags=18%, list=1%, signal=18%
PROTEIN O-LINKED GLYCOSYLATION%GOBP%GO:0006493	74	0.508611	1.5948	0.0045819	0.210548	1	2100	tags=32%, list=14%, signal=37%
SPHINGOLIPID BINDING%GOMF%GO:0046625	26	0.623078	1.59461	0.0205184	0.210457	1	1544	tags=31%, list=10%, signal=34%
ACETYLCHOLINE RECEPTOR ACTIVITY%GOMF%GO:0015464	12	0.725105	1.5944	0.0351759	0.210396	1	191	tags=17%, list=1%, signal=17%
SERINE FAMILY AMINO ACID BIOSYNTHETIC PROCESS%GOBP%GO:0009070	11	0.745338	1.59363	0.015448	0.211366	1	1160	tags=36%, list=8%, signal=39%
SYNAPTIC TRANSMISSION, CHOLINERGIC%GOMF%GO:0007271	12	0.725105	1.5932	0.0327533	0.211711	1	191	tags=17%, list=1%, signal=17%
FATTY ACID BETA-OXIDATION%GOBP%GO:0006635	49	0.548571	1.59235	0.0110619	0.212839	1	1809	tags=18%, list=12%, signal=21%
LYSOSOMAL LUMEN ACIDIFICATION%GOBP%GO:0007042	13	0.70799	1.59234	0.033049	0.212402	1	1984	tags=46%, list=13%, signal=53%
POSITIVE REGULATION OF URINE VOLUME%GOBP%GO:0035810	11	0.741992	1.59162	0.0258964	0.213334	1	2697	tags=55%, list=18%, signal=66%
TRANSMEMBRANE RECEPTOR PROTEIN TYROSINE KINASE SIGNALING PATHWAY%GOMF%GO:0007169	48	0.551187	1.59126	0.0138298	0.213559	1	1535	tags=27%, list=10%, signal=30%
GLUTATHIONE-MEDIATED DETOXIFICATION I%BIOCYC%PWY-4061	12	0.733626	1.59051	0.026971	0.214462	1	1374	tags=42%, list=9%, signal=46%
AMINE BINDING%GOMF%GO:0043176	14	0.70704	1.59029	0.031893	0.214416	1	875	tags=29%, list=6%, signal=30%
GLUCOSE TRANSMEMBRANE TRANSPORTER ACTIVITY%GOMF%GO:0005355	13	0.705751	1.58908	0.0355277	0.216305	1	3197	tags=69%, list=21%, signal=87%
NONSENSE MEDIATED DECAY (NMD) INDEPENDENT OF THE EXON JUNCTION COMPLEX (EJC)%REACTOME%R-HSA-975956.1	44	0.563885	1.58769	0.00874317	0.218492	1	3919	tags=64%, list=26%, signal=85%
CELLULAR MODIFIED AMINO ACID CATABOLIC PROCESS%GOBP%GO:0042219	16	0.682758	1.58757	0.026096	0.218269	1	652	tags=31%, list=4%, signal=33%
REGULATION OF SYNAPSE ASSEMBLY%GOBP%GO:0051963	128	0.470599	1.58726	0.00123001	0.218375	1	767	tags=16%, list=5%, signal=17%
PROTON-TRANSPORTING V-TYPE ATPASE COMPLEX%GOCC%GO:0033176	23	0.637352	1.58648	0.0298507	0.219335	1	3908	tags=57%, list=26%, signal=76%
REGULATION OF LOW-DENSITY LIPOPROTEIN PARTICLE CLEARANCE%GOBP%GO:0010988	11	0.737597	1.58622	0.0337079	0.21933	1	1755	tags=36%, list=11%, signal=41%
WATER-SOLUBLE VITAMIN METABOLIC PROCESS%GOBP%GO:0006767	31	0.59905	1.58563	0.0232794	0.219974	1	1970	tags=29%, list=13%, signal=33%
NEUROPEPTIDE RECEPTOR ACTIVITY%GOMF%GO:0008188	23	0.623594	1.58504	0.0303665	0.22062	1	2377	tags=43%, list=16%, signal=51%
FATTY ACID CATABOLIC PROCESS%GOBP%GO:0009062	71	0.513261	1.58499	0.00689655	0.220259	1	1973	tags=18%, list=13%, signal=21%
COLLAGEN BIOSYNTHESIS AND MODIFYING ENZYMES%REACTOME DATABASE ID RELEASE 84%1650814	60	0.524638	1.58339	0.00909091	0.222779	1	1061	tags=22%, list=7%, signal=23%
CARBOXY-LYASE ACTIVITY%GOMF%GO:0016831	23	0.638721	1.58234	0.0233794	0.224254	1	1647	tags=39%, list=11%, signal=44%
ELECTRON TRANSPORT CHAIN%WIKIPATHWAYS_20220510%WP295%MUS MUSCULUS	68	0.516714	1.58162	0.00551268	0.225141	1	5695	tags=74%, list=37%, signal=117%
FEMALE PREGNANCY%GOBP%GO:0007565	83	0.498631	1.58158	0.0127462	0.22474	1	1372	tags=20%, list=9%, signal=22%
BIOGENIC AMINE BIOSYNTHETIC PROCESS%GOBP%GO:0042401	23	0.635152	1.58026	0.0350154	0.226733	1	986	tags=30%, list=6%, signal=32%
XENOBIOTIC TRANSPORT%GOMF%GO:0042908	22	0.648104	1.57972	0.0290011	0.22735	1	1438	tags=32%, list=9%, signal=35%
ENERGY RESERVE METABOLIC PROCESS%GOBP%GO:0006112	47	0.544266	1.5792	0.0213723	0.22785	1	1769	tags=28%, list=12%, signal=31%
MITOCHONDRIAL TRANSLATION%GOBP%GO:0032543	106	0.476103	1.5791	0.00954654	0.227551	1	4615	tags=49%, list=30%, signal=70%
HETEROTRIMERIC G-PROTEIN SIGNALING PATHWAY-GI ALPHA AND GS ALPHA MEDIATED PATHWAY%PANTHER PATHWAY%P00026	98	0.482992	1.57834	0.00246002	0.228561	1	2123	tags=26%, list=14%, signal=29%
PYRIMIDINE NUCLEOSIDE MONOPHOSPHATE BIOSYNTHETIC PROCESS%GOBP%GO:0009130	12	0.718961	1.57718	0.0275792	0.230372	1	1074	tags=42%, list=7%, signal=45%
CELLULAR RESPONSE TO COPPER ION%GOBP%GO:0071280	12	0.730859	1.57613	0.0290011	0.231932	1	1030	tags=42%, list=7%, signal=45%
NUCLEOTIDE CATABOLISM%REACTOME DATABASE ID RELEASE 84%8956319	24	0.624667	1.57514	0.0345912	0.233392	1	3150	tags=50%, list=21%, signal=63%
GLYCOGEN BREAKDOWN (GLYCOGENOLYSIS)%REACTOME%R-HSA-70221.4	11	0.732172	1.57471	0.0416233	0.233754	1	471	tags=27%, list=3%, signal=28%
POSITIVE REGULATION OF BLOOD PRESSURE%GOBP%GO:0045777	37	0.56633	1.57452	0.0245989	0.23363	1	453	tags=14%, list=3%, signal=14%
RESPONSE TO INCREASED OXYGEN LEVELS%GOBP%GO:0036296	12	0.706189	1.57424	0.0491632	0.233702	1	3374	tags=58%, list=22%, signal=75%
OUTFLOW TRACT SEPTUM MORPHOGENESIS%GOBP%GO:0003148	19	0.656607	1.57405	0.026999	0.233594	1	419	tags=16%, list=3%, signal=16%
MITOCHONDRIAL TRANSLATION%REACTOME%R-HSA-5368287.1	86	0.493741	1.5739	0.00595948	0.233425	1	4727	tags=53%, list=31%, signal=77%
APOPTOTIC PROCESS INVOLVED IN MORPHOGENESIS%GOBP%GO:0060561	16	0.67937	1.57365	0.0339703	0.23344	1	2193	tags=50%, list=14%, signal=58%
TP53 REGULATES TRANSCRIPTION OF SEVERAL ADDITIONAL CELL DEATH GENES WHOSE SPECIFIC ROLES IN P53-DEPENDENT APOPTOSIS REMAIN UNCERTAIN%REACTOME%R-HSA-6803205.1	12	0.727188	1.57365	0.0293542	0.232975	1	1072	tags=17%, list=7%, signal=18%
INNER MITOCHONDRIAL MEMBRANE PROTEIN COMPLEX%GOCC%GO:0098800	104	0.476538	1.57348	0.00682594	0.232857	1	5710	tags=68%, list=37%, signal=108%
RIBONUCLEOSIDE MONOPHOSPHATE METABOLIC PROCESS%GOBP%GO:0009161	41	0.546319	1.57208	0.0152174	0.235073	1	4120	tags=59%, list=27%, signal=80%
OXIDATIVE PHOSPHORYLATION%WIKIPATHWAYS_20220510%WP1248%MUS MUSCULUS	37	0.571767	1.57197	0.0246914	0.234831	1	5188	tags=73%, list=34%, signal=110%
CELLULAR RESPONSE TO ORGANIC CYCLIC COMPOUND%GOMF%GO:0071407	35	0.568385	1.57091	0.02897	0.236404	1	714	tags=14%, list=5%, signal=15%
TRANSLATION INITIATION COMPLEX FORMATION%REACTOME DATABASE ID RELEASE 84%72649	41	0.559191	1.57035	0.0197152	0.237058	1	3910	tags=54%, list=26%, signal=72%
HYALURONAN UPTAKE AND DEGRADATION%REACTOME%R-HSA-2160916.3	10	0.747196	1.56966	0.0339343	0.237864	1	1237	tags=40%, list=8%, signal=43%
CLUSTER OF ACTIN-BASED CELL PROJECTIONS%GOCC%GO:0098862	149	0.450193	1.5691	0.00251572	0.238521	1	1603	tags=21%, list=10%, signal=24%
NUCLEOSIDE PHOSPHATE CATABOLIC PROCESS%GOBP%GO:1901292	61	0.522545	1.56904	0.00979325	0.238149	1	3318	tags=44%, list=22%, signal=56%
ADENYLATE CYCLASE-MODULATING G PROTEIN-COUPLED RECEPTOR SIGNALING PATHWAY%GOBP%GO:0007188	142	0.454662	1.56773	0.00256739	0.240249	1	2119	tags=28%, list=14%, signal=32%
OXIDATIVE STRESS AND REDOX PATHWAY%WIKIPATHWAYS_20220510%WP4466%MUS MUSCULUS	63	0.51741	1.56762	0.011879	0.240006	1	2811	tags=44%, list=18%, signal=54%
CEREBRAL CORTEX RADIALLY ORIENTED CELL MIGRATION%GOBP%GO:0021799	40	0.566502	1.56715	0.0193133	0.240426	1	1717	tags=23%, list=11%, signal=25%
REGULATION OF AMINO ACID TRANSPORT%GOBP%GO:0051955	43	0.54996	1.56606	0.0169875	0.242021	1	983	tags=19%, list=6%, signal=20%
COPPER ION HOMEOSTASIS%GOBP%GO:0055070	16	0.66402	1.56561	0.0295983	0.242409	1	2570	tags=50%, list=17%, signal=60%
CERAMIDE BINDING%GOMF%GO:0097001	16	0.672655	1.56556	0.0405405	0.242034	1	1544	tags=44%, list=10%, signal=49%
CELLULAR RESPONSE TO ACETYLCHOLINE%GOBP%GO:1905145	36	0.571811	1.56524	0.0256983	0.242185	1	678	tags=22%, list=4%, signal=23%
INTRAMEMBRANE LIPID TRANSPORTER ACTIVITY%GOMF%GO:0140303	36	0.567515	1.56513	0.0232068	0.241932	1	1438	tags=28%, list=9%, signal=31%
DISEASES ASSOCIATED WITH O-GLYCOSYLATION OF PROTEINS%REACTOME%R-HSA-3906995.3	47	0.551167	1.56504	0.018559	0.241659	1	602	tags=17%, list=4%, signal=18%
NEUROPEPTIDE SIGNALING PATHWAY%GOMF%GO:0007218	23	0.623594	1.5646	0.0305907	0.242064	1	2377	tags=43%, list=16%, signal=51%
PEPTIDE HORMONE SECRETION%GOBP%GO:0030072	64	0.515919	1.56426	0.0163743	0.242235	1	1035	tags=20%, list=7%, signal=22%
LIPID CATABOLIC PROCESS%GOBP%GO:0016042	160	0.450027	1.56351	0.00248139	0.243207	1	1988	tags=24%, list=13%, signal=28%
RESPONSE TO ORGANIC CYCLIC COMPOUND%GOMF%GO:0014070	35	0.568385	1.5634	0.0256137	0.242985	1	714	tags=14%, list=5%, signal=15%
PROTEIN EXIT FROM ENDOPLASMIC RETICULUM%GOBP%GO:0032527	22	0.628137	1.56315	0.0279871	0.242965	1	3313	tags=50%, list=22%, signal=64%
MITOCHONDRIAL TRANSLATION INITIATION%REACTOME%R-HSA-5368286.1	80	0.50022	1.56292	0.00577367	0.242948	1	4727	tags=55%, list=31%, signal=79%
PROTEIN-LIPID COMPLEX BINDING%GOMF%GO:0071814	20	0.642125	1.56285	0.037037	0.242618	1	837	tags=20%, list=5%, signal=21%
C4-DICARBOXYLATE TRANSMEMBRANE TRANSPORTER ACTIVITY%GOMF%GO:0015556	14	0.699824	1.56194	0.0416244	0.243942	1	2592	tags=43%, list=17%, signal=52%
REGULATION OF MACROPHAGE DERIVED FOAM CELL DIFFERENTIATION%GOBP%GO:0010743	17	0.676692	1.56165	0.0368098	0.244059	1	453	tags=18%, list=3%, signal=18%
VACUOLAR PROTON-TRANSPORTING V-TYPE ATPASE COMPLEX%GOCC%GO:0016471	21	0.635759	1.56079	0.0387597	0.245316	1	3908	tags=57%, list=26%, signal=77%
REGULATION OF OLIGODENDROCYTE PROGENITOR PROLIFERATION%GOBP%GO:0070445	11	0.729575	1.56073	0.0357508	0.244954	1	833	tags=18%, list=5%, signal=19%
POSITIVE REGULATION OF CYTOSOLIC CALCIUM ION CONCENTRATION%GOBP%GO:0007204	120	0.460482	1.56056	0.00475624	0.244805	1	2024	tags=23%, list=13%, signal=27%
ESC PLURIPOTENCY PATHWAYS%WIKIPATHWAYS_20220510%WP339%MUS MUSCULUS	100	0.47934	1.56033	0.00915332	0.24475	1	1065	tags=16%, list=7%, signal=17%
NEUROTRANSMITTER TRANSPORT%GOMF%GO:0006836	11	0.726338	1.5603	0.0321608	0.244353	1	1010	tags=27%, list=7%, signal=29%
OSSIFICATION INVOLVED IN BONE MATURATION%GOBP%GO:0043931	20	0.640179	1.56014	0.0334728	0.244221	1	1338	tags=25%, list=9%, signal=27%
CARBOHYDRATE DERIVATIVE TRANSPORT%GOBP%GO:1901264	53	0.532508	1.5599	0.00858369	0.244196	1	3286	tags=40%, list=21%, signal=50%
GROWTH PLATE CARTILAGE DEVELOPMENT%GOBP%GO:0003417	16	0.67084	1.55976	0.037797	0.244021	1	2875	tags=50%, list=19%, signal=61%
CELLULAR RESPONSE TO CYTOKINE STIMULUS%GOMF%GO:0071345	49	0.535125	1.55921	0.0176991	0.244633	1	1312	tags=27%, list=9%, signal=29%
GLYCOSAMINOGLYCAN METABOLISM%REACTOME DATABASE ID RELEASE 84%1630316	100	0.474262	1.55909	0.00481928	0.244424	1	1796	tags=27%, list=12%, signal=30%
ORGANIC ACID BIOSYNTHETIC PROCESS%GOBP%GO:0016053	149	0.449004	1.5589	0.00126103	0.244342	1	1647	tags=23%, list=11%, signal=26%
SEX DETERMINATION%GOBP%GO:0007530	13	0.701984	1.55808	0.042957	0.245516	1	590	tags=15%, list=4%, signal=16%
MONOAMINE TRANSPORT%GOBP%GO:0015844	27	0.59664	1.55663	0.0404145	0.247914	1	2034	tags=33%, list=13%, signal=38%
GOLGI TO PLASMA MEMBRANE PROTEIN TRANSPORT%GOBP%GO:0043001	28	0.596864	1.55647	0.0341515	0.247787	1	2366	tags=25%, list=15%, signal=30%
GPCRS, OTHER%WIKIPATHWAYS_20220510%WP41%MUS MUSCULUS	47	0.537629	1.55602	0.0161812	0.248257	1	607	tags=21%, list=4%, signal=22%
RESPONSE TO CYTOKINE%GOMF%GO:0034097	49	0.535125	1.55598	0.0164114	0.247885	1	1312	tags=27%, list=9%, signal=29%
LYASE ACTIVITY%GOMF%GO:0016829	121	0.46185	1.55552	0.00369458	0.248308	1	1766	tags=27%, list=12%, signal=31%
REGULATION OF NOREPINEPHRINE SECRETION%GOBP%GO:0014061	15	0.675526	1.55493	0.0305263	0.248994	1	99	tags=13%, list=1%, signal=13%
HALLMARK_CHOLESTEROL_HOMEOSTASIS%MSIGDBHALLMARK%HALLMARK_CHOLESTEROL_HOMEOSTASIS	61	0.511746	1.55493	0.0131004	0.24854	1	2432	tags=31%, list=16%, signal=37%
CYTOCHROME COMPLEX%GOCC%GO:0070069	23	0.626566	1.55433	0.0407523	0.249267	1	4403	tags=70%, list=29%, signal=97%
MONOSACCHARIDE TRANSMEMBRANE TRANSPORTER ACTIVITY%GOMF%GO:0015145	14	0.696277	1.55426	0.028777	0.24896	1	3197	tags=64%, list=21%, signal=81%
AMINO ACID TRANSPORT%GOMF%GO:0006865	65	0.505501	1.55401	0.0188679	0.249046	1	1734	tags=20%, list=11%, signal=22%
REGULATION OF MEMBRANE LIPID DISTRIBUTION%GOMF%GO:0097035	36	0.567515	1.55378	0.0286029	0.249048	1	1438	tags=28%, list=9%, signal=31%
CELLULAR LIPID CATABOLIC PROCESS%GOBP%GO:0044242	140	0.453751	1.55372	0.00134771	0.248733	1	1988	tags=25%, list=13%, signal=28%
AMINO ACID TRANSMEMBRANE TRANSPORT%GOMF%GO:0003333	65	0.505501	1.5537	0.0171233	0.248312	1	1734	tags=20%, list=11%, signal=22%
HEXOSE TRANSMEMBRANE TRANSPORTER ACTIVITY%GOMF%GO:0015149	13	0.705751	1.55274	0.0398741	0.249764	1	3197	tags=69%, list=21%, signal=87%
ACTIVATION OF THE MRNA UPON BINDING OF THE CAP-BINDING COMPLEX AND EIFS, AND SUBSEQUENT BINDING TO 43S%REACTOME%R-HSA-72662.3	42	0.542106	1.55254	0.0262009	0.249693	1	3910	tags=52%, list=26%, signal=70%
KERATAN SULFATE KERATIN METABOLISM%REACTOME DATABASE ID RELEASE 84%1638074	25	0.617508	1.55248	0.0410811	0.249345	1	1106	tags=32%, list=7%, signal=34%
ENDOPLASMIC RETICULUM-PLASMA MEMBRANE CONTACT SITE%GOCC%GO:0140268	12	0.705954	1.55227	0.0406852	0.24932	1	752	tags=25%, list=5%, signal=26%
SYNTHESIS OF SUBSTRATES IN N-GLYCAN BIOSYTHESIS%REACTOME%R-HSA-446219.2	60	0.518402	1.55146	0.0105386	0.250562	1	2880	tags=37%, list=19%, signal=45%
PEPTIDE LIGAND-BINDING RECEPTORS%REACTOME%R-HSA-375276.6	82	0.490979	1.55124	0.0110024	0.250525	1	924	tags=20%, list=6%, signal=21%
CARBOXYLIC ACID BIOSYNTHETIC PROCESS%GOBP%GO:0046394	147	0.451102	1.55094	0.00129199	0.250687	1	1647	tags=24%, list=11%, signal=26%
LIPOPROTEIN PARTICLE BINDING%GOMF%GO:0071813	20	0.642125	1.5509	0.0351812	0.250336	1	837	tags=20%, list=5%, signal=21%
TELENCEPHALON CELL MIGRATION%GOBP%GO:0022029	67	0.513274	1.55081	0.00440529	0.25004	1	1886	tags=22%, list=12%, signal=25%
GLYCOLIPID BINDING%GOMF%GO:0051861	23	0.6171	1.55073	0.0245399	0.249736	1	1544	tags=35%, list=10%, signal=39%
MONOSACCHARIDE TRANSMEMBRANE TRANSPORT%GOMF%GO:0015749	14	0.696277	1.55021	0.0455446	0.250281	1	3197	tags=64%, list=21%, signal=81%
ACETYLGLUCOSAMINYLTRANSFERASE ACTIVITY%GOMF%GO:0008375	37	0.559117	1.55012	0.0217628	0.250011	1	2399	tags=30%, list=16%, signal=35%
NEURAL RETINA DEVELOPMENT%GOBP%GO:0003407	55	0.520232	1.55008	0.0160772	0.249649	1	651	tags=13%, list=4%, signal=13%
LIPID TRANSLOCATION%GOMF%GO:0034204	36	0.567515	1.54993	0.0226293	0.249492	1	1438	tags=28%, list=9%, signal=31%
POSITIVE REGULATION OF PROTEIN MATURATION%GOBP%GO:1903319	24	0.608951	1.54934	0.0409664	0.250186	1	1562	tags=25%, list=10%, signal=28%
CARBOHYDRATE TRANSPORT%GOBP%GO:0008643	32	0.582366	1.54895	0.0301075	0.250515	1	2183	tags=41%, list=14%, signal=47%
MONOCARBOXYLIC ACID TRANSMEMBRANE TRANSPORTER ACTIVITY%GOMF%GO:0008028	33	0.569788	1.5489	0.0277162	0.250163	1	1197	tags=24%, list=8%, signal=26%
NEURON PROJECTION GUIDANCE%GOBP%GO:0097485	180	0.435824	1.5479	0.00266312	0.251655	1	1166	tags=18%, list=8%, signal=19%
GLUCOSE TRANSMEMBRANE TRANSPORT%GOMF%GO:1904659	13	0.705751	1.54764	0.0412148	0.25169	1	3197	tags=69%, list=21%, signal=87%
NEGATIVE REGULATION OF AXONOGENESIS%GOBP%GO:0050771	63	0.511198	1.54747	0.0101351	0.251583	1	1233	tags=29%, list=8%, signal=31%
NEGATIVE REGULATION OF AMINO ACID TRANSPORT%GOBP%GO:0051956	14	0.697044	1.54726	0.0483539	0.251564	1	841	tags=36%, list=5%, signal=38%
GLYCOGEN METABOLISM%REACTOME%R-HSA-8982491.1	18	0.659526	1.54674	0.0417973	0.252106	1	1747	tags=33%, list=11%, signal=38%
PHOSPHATIDYLINOSITOL TRANSFER ACTIVITY%GOMF%GO:0008526	10	0.736954	1.5462	0.0371859	0.252751	1	1694	tags=30%, list=11%, signal=34%
REGULATION OF HORMONE LEVELS%GOMF%GO:0010817	17	0.653251	1.54608	0.0366599	0.252542	1	3360	tags=47%, list=22%, signal=60%
MORPHOGENESIS OF AN EPITHELIAL FOLD%GOBP%GO:0060571	16	0.677517	1.5459	0.0409234	0.252434	1	1898	tags=50%, list=12%, signal=57%
DISEASES ASSOCIATED WITH N-GLYCOSYLATION OF PROTEINS%REACTOME%R-HSA-3781860.3	18	0.645624	1.54569	0.0343716	0.252405	1	2880	tags=56%, list=19%, signal=68%
ALANINE AND ASPARTATE METABOLISM%WIKIPATHWAYS_20220510%WP240%MUS MUSCULUS	14	0.696732	1.54566	0.0305263	0.252018	1	3491	tags=50%, list=23%, signal=65%
LIPID TRANSPORTER ACTIVITY%GOMF%GO:0005319	116	0.460673	1.54518	0.002457	0.252527	1	1438	tags=20%, list=9%, signal=22%
POSITIVE REGULATION OF ANIMAL ORGAN MORPHOGENESIS%GOBP%GO:0110110	22	0.619757	1.54437	0.0363071	0.253652	1	789	tags=32%, list=5%, signal=33%
CYTOKINE-MEDIATED SIGNALING PATHWAY%GOMF%GO:0019221	49	0.535125	1.54433	0.0201342	0.253293	1	1312	tags=27%, list=9%, signal=29%
POSITIVE REGULATION OF LYASE ACTIVITY%GOBP%GO:0051349	26	0.60033	1.54406	0.041365	0.253401	1	709	tags=27%, list=5%, signal=28%
HALLMARK_BILE_ACID_METABOLISM%MSIGDBHALLMARK%HALLMARK_BILE_ACID_METABOLISM	81	0.488145	1.544	0.0114943	0.25311	1	2020	tags=26%, list=13%, signal=30%
FOREBRAIN CELL MIGRATION%GOBP%GO:0021885	70	0.500901	1.54379	0.019883	0.253083	1	1886	tags=21%, list=12%, signal=24%
SPECIFICATION OF ANIMAL ORGAN IDENTITY%GOBP%GO:0010092	12	0.702195	1.54351	0.0506329	0.25318	1	370	tags=25%, list=2%, signal=26%
PROTEIN O-LINKED MANNOSYLATION%GOBP%GO:0035269	16	0.662396	1.54314	0.0464396	0.253485	1	2306	tags=38%, list=15%, signal=44%
DRUG ADME%REACTOME%R-HSA-9748784.2	37	0.550345	1.5426	0.0244681	0.25406	1	3161	tags=38%, list=21%, signal=48%
LIPID LOCALIZATION%GOMF%GO:0010876	116	0.460673	1.54259	0	0.253664	1	1438	tags=20%, list=9%, signal=22%
CELLULAR RESPONSE TO STARVATION%REACTOME%R-HSA-9711097.2	92	0.479513	1.54189	0.00714286	0.254647	1	3517	tags=49%, list=23%, signal=63%
AMINO ACID METABOLISM%WIKIPATHWAYS_20220510%WP662%MUS MUSCULUS	71	0.503931	1.5418	0.00977199	0.254369	1	1448	tags=21%, list=9%, signal=23%
EPH-EPHRIN MEDIATED REPULSION OF CELLS%REACTOME DATABASE ID RELEASE 84%3928665	39	0.556653	1.54159	0.0219539	0.25434	1	2207	tags=36%, list=14%, signal=42%
GABA SYNTHESIS, RELEASE, REUPTAKE AND DEGRADATION%REACTOME DATABASE ID RELEASE 84%888590	15	0.683704	1.54088	0.0357895	0.255341	1	1647	tags=40%, list=11%, signal=45%
CELL MIGRATION INVOLVED IN HEART DEVELOPMENT%GOBP%GO:0060973	12	0.710405	1.54067	0.0460733	0.255336	1	714	tags=25%, list=5%, signal=26%
HALLMARK_PEROXISOME%MSIGDBHALLMARK%HALLMARK_PEROXISOME	85	0.479508	1.54017	0.0102975	0.255923	1	3774	tags=41%, list=25%, signal=54%
NEGATIVE REGULATION OF PHOSPHATIDYLINOSITOL 3-KINASE SIGNALING%GOBP%GO:0014067	14	0.681201	1.54007	0.0478668	0.255693	1	522	tags=21%, list=3%, signal=22%
CRANIOFACIAL SUTURE MORPHOGENESIS%GOBP%GO:0097094	11	0.723771	1.53978	0.0442105	0.255865	1	2666	tags=45%, list=17%, signal=55%
REGULATION OF DOPAMINE SECRETION%GOBP%GO:0014059	36	0.56877	1.53925	0.0303644	0.256499	1	1208	tags=25%, list=8%, signal=27%
RIBOSOMAL SCANNING AND START CODON RECOGNITION%REACTOME%R-HSA-72702.3	41	0.551742	1.53873	0.0231278	0.257087	1	3910	tags=54%, list=26%, signal=72%
LIPID TRANSPORT%GOMF%GO:0006869	116	0.460673	1.53836	0.0072904	0.257357	1	1438	tags=20%, list=9%, signal=22%
SODIUM ION TRANSMEMBRANE TRANSPORT%GOMF%GO:0035725	105	0.469231	1.53816	0.00724638	0.257338	1	1537	tags=20%, list=10%, signal=22%
SYNDECAN-1-MEDIATED SIGNALING EVENTS%PATHWAY INTERACTION DATABASE NCI-NATURE CURATED DATA%SYNDECAN-1-MEDIATED SIGNALING EVENTS	29	0.585475	1.53777	0.0343681	0.257682	1	401	tags=21%, list=3%, signal=21%
HEPARIN BINDING%GOMF%GO:0008201	88	0.475439	1.53776	0.0100559	0.257276	1	946	tags=27%, list=6%, signal=29%
POTASSIUM:PROTON ANTIPORTER ACTIVITY%GOMF%GO:0015386	11	0.715768	1.53737	0.0534813	0.257605	1	2301	tags=55%, list=15%, signal=64%
POST-TRANSLATIONAL PROTEIN PHOSPHORYLATION%REACTOME DATABASE ID RELEASE 84%8957275	70	0.498223	1.5372	0.00696056	0.257539	1	2028	tags=21%, list=13%, signal=25%
BRUSH BORDER%GOCC%GO:0005903	104	0.469673	1.53698	0.00375	0.257545	1	1385	tags=22%, list=9%, signal=24%
HEXOSE TRANSMEMBRANE TRANSPORT%GOMF%GO:0008645	13	0.705751	1.5365	0.0319588	0.258085	1	3197	tags=69%, list=21%, signal=87%
IMPORT ACROSS PLASMA MEMBRANE%GOBP%GO:0098739	121	0.460098	1.53552	0.00380228	0.25957	1	1798	tags=22%, list=12%, signal=25%
CARTILAGE DEVELOPMENT%GOBP%GO:0051216	129	0.452357	1.53452	0.00973236	0.261216	1	2160	tags=27%, list=14%, signal=31%
ENDOTHELIAL CELL MORPHOGENESIS%GOBP%GO:0001886	11	0.721372	1.53434	0.0610022	0.261108	1	1214	tags=45%, list=8%, signal=49%
SODIUM ION TRANSPORT%GOMF%GO:0006814	105	0.469231	1.53434	0.0104287	0.2607	1	1537	tags=20%, list=10%, signal=22%
AXON GUIDANCE%GOBP%GO:0007411	179	0.436645	1.53379	0.00137552	0.26135	1	1166	tags=18%, list=8%, signal=19%
REGULATION OF PHOSPHOLIPID BIOSYNTHETIC PROCESS%GOBP%GO:0071071	17	0.648378	1.53363	0.0437436	0.26124	1	747	tags=18%, list=5%, signal=19%
SARS-COV-1 MODULATES HOST TRANSLATION MACHINERY%REACTOME%R-HSA-9735869.1	19	0.6363	1.53271	0.0446521	0.262578	1	3721	tags=74%, list=24%, signal=97%
MONOSACCHARIDE BIOSYNTHETIC PROCESS%GOBP%GO:0046364	43	0.539539	1.53267	0.0172228	0.262216	1	1872	tags=30%, list=12%, signal=34%
NEGATIVE REGULATION OF MEIOTIC CELL CYCLE%GOBP%GO:0051447	13	0.677404	1.53249	0.0523077	0.26219	1	2890	tags=54%, list=19%, signal=66%
CELLULAR ROLES OF ANTHRAX TOXIN%PATHWAY INTERACTION DATABASE NCI-NATURE CURATED DATA%CELLULAR ROLES OF ANTHRAX TOXIN	14	0.683651	1.53234	0.0461066	0.262095	1	162	tags=14%, list=1%, signal=14%
NUCLEAR EVENTS STIMULATED BY ALK SIGNALING IN CANCER%REACTOME DATABASE ID RELEASE 84%9725371	15	0.668365	1.53178	0.0535332	0.262793	1	20	tags=7%, list=0%, signal=7%
GLUCONEOGENESIS%REACTOME%R-HSA-70263.4	24	0.598202	1.53152	0.0320513	0.262873	1	2652	tags=46%, list=17%, signal=55%
ENDOPLASMIC RETICULUM-GOLGI INTERMEDIATE COMPARTMENT%GOCC%GO:0005793	66	0.502057	1.5315	0.0130641	0.262486	1	2200	tags=32%, list=14%, signal=37%
PYRIMIDINE DEOXYRIBONUCLEOTIDE METABOLIC PROCESS%GOBP%GO:0009219	15	0.660626	1.53118	0.0435685	0.262756	1	1164	tags=33%, list=8%, signal=36%
ROS AND RNS PRODUCTION IN PHAGOCYTES%REACTOME DATABASE ID RELEASE 84%1222556	21	0.619895	1.53038	0.0456961	0.263853	1	1818	tags=29%, list=12%, signal=32%
POLYOL METABOLIC PROCESS%GOBP%GO:0019751	67	0.505285	1.53029	0.0191441	0.263606	1	1694	tags=25%, list=11%, signal=28%
REGULATION OF IGF ACTIVITY BY IGFBP%REACTOME%R-HSA-381426.2	75	0.493381	1.52723	0.0129108	0.269312	1	2028	tags=21%, list=13%, signal=24%
CELLULAR RESPONSE TO INCREASED OXYGEN LEVELS%GOBP%GO:0036295	10	0.731405	1.52703	0.0531804	0.269277	1	3374	tags=60%, list=22%, signal=77%
POSITIVE REGULATION OF RECEPTOR RECYCLING%GOBP%GO:0001921	17	0.642274	1.52654	0.039959	0.269808	1	3089	tags=65%, list=20%, signal=81%
SODIUM ION TRANSMEMBRANE TRANSPORTER ACTIVITY%GOMF%GO:0015081	105	0.469231	1.52624	0.00368098	0.269968	1	1537	tags=20%, list=10%, signal=22%
RECEPTOR-MEDIATED ENDOCYTOSIS%GOBP%GO:0006898	130	0.449203	1.52514	0.00852619	0.271699	1	2149	tags=26%, list=14%, signal=30%
DIENCEPHALON DEVELOPMENT%GOBP%GO:0021536	43	0.538373	1.52474	0.0354691	0.272085	1	1166	tags=30%, list=8%, signal=33%
CARBAMOYL PHOSPHATE SYNTHETASE DEFICIENCY%SMPDB%SMP0000002	10	0.718054	1.52455	0.0578339	0.272037	1	1180	tags=30%, list=8%, signal=32%
REGULATION OF AMYLOID PRECURSOR PROTEIN CATABOLIC PROCESS%GOBP%GO:1902991	40	0.549052	1.52404	0.0275424	0.272678	1	1097	tags=25%, list=7%, signal=27%
EMBRYONIC PLACENTA MORPHOGENESIS%GOBP%GO:0060669	23	0.600771	1.52384	0.0476695	0.27264	1	2078	tags=43%, list=14%, signal=50%
OLIGOSACCHARYLTRANSFERASE COMPLEX%GOCC%GO:0008250	13	0.691641	1.52374	0.0448852	0.272415	1	1331	tags=31%, list=9%, signal=34%
VITAMIN METABOLIC PROCESS%GOBP%GO:0006766	53	0.514057	1.52361	0.0261153	0.272247	1	1375	tags=21%, list=9%, signal=23%
REGULATION OF GUANYL-NUCLEOTIDE EXCHANGE FACTOR ACTIVITY%GOBP%GO:1905097	12	0.696774	1.52316	0.0537746	0.272771	1	886	tags=33%, list=6%, signal=35%
NUCLEOTIDE CATABOLIC PROCESS%GOBP%GO:0009166	54	0.513674	1.5224	0.0232816	0.273869	1	3318	tags=44%, list=22%, signal=57%
DEVELOPMENTAL INDUCTION%GOBP%GO:0031128	20	0.624258	1.52087	0.0470348	0.276647	1	789	tags=20%, list=5%, signal=21%
MACROPHAGE MIGRATION%GOBP%GO:1905517	14	0.676238	1.52078	0.0503525	0.276378	1	489	tags=21%, list=3%, signal=22%
REGULATION OF NERVOUS SYSTEM PROCESS%GOBP%GO:0031644	160	0.438531	1.52061	0.00387097	0.276252	1	507	tags=13%, list=3%, signal=13%
METANEPHRIC EPITHELIUM DEVELOPMENT%GOBP%GO:0072207	15	0.669289	1.51994	0.0504202	0.277212	1	1904	tags=27%, list=12%, signal=30%
RESPONSE OF EIF2AK4 (GCN2) TO AMINO ACID DEFICIENCY%REACTOME%R-HSA-9633012.2	48	0.524226	1.51965	0.0254144	0.277375	1	3517	tags=54%, list=23%, signal=70%
NEGATIVE REGULATION OF LYASE ACTIVITY%GOBP%GO:0051350	12	0.695669	1.51917	0.0534979	0.277941	1	1886	tags=33%, list=12%, signal=38%
RND2 GTPASE CYCLE%REACTOME DATABASE ID RELEASE 84%9696270	37	0.552191	1.51896	0.0324385	0.277932	1	2034	tags=27%, list=13%, signal=31%
LIPID TRANSFER ACTIVITY%GOMF%GO:0120013	38	0.542303	1.51862	0.0271682	0.278207	1	1694	tags=29%, list=11%, signal=32%
HORMONE METABOLIC PROCESS%GOBP%GO:0042445	99	0.465892	1.51769	0.0094451	0.279651	1	832	tags=13%, list=5%, signal=14%
ARGININOSUCCINIC ACIDURIA%PATHWHIZ%PW000184	10	0.718054	1.51751	0.0429448	0.279611	1	1180	tags=30%, list=8%, signal=32%
AMINO ACID TRANSMEMBRANE TRANSPORTER ACTIVITY%GOMF%GO:0015171	65	0.505501	1.51743	0.0259594	0.279341	1	1734	tags=20%, list=11%, signal=22%
CYTOKINE RECEPTOR ACTIVITY%GOMF%GO:0004896	42	0.53674	1.51734	0.0359477	0.279083	1	1312	tags=29%, list=9%, signal=31%
METANEPHRIC TUBULE DEVELOPMENT%GOBP%GO:0072170	13	0.683783	1.51693	0.0563087	0.279495	1	1904	tags=31%, list=12%, signal=35%
MULTIVESICULAR BODY MEMBRANE%GOCC%GO:0032585	17	0.647899	1.51665	0.0453109	0.279636	1	1950	tags=35%, list=13%, signal=40%
ORNITHINE TRANSCARBAMYLASE DEFICIENCY (OTC DEFICIENCY)%SMPDB%SMP0000205	10	0.718054	1.51626	0.0558483	0.28001	1	1180	tags=30%, list=8%, signal=32%
MEMBRANE ORGANIZATION%GOMF%GO:0061024	100	0.464004	1.51541	0.0100251	0.281297	1	1438	tags=22%, list=9%, signal=24%
NUCLEOSIDE MONOPHOSPHATE BIOSYNTHETIC PROCESS%GOBP%GO:0009124	33	0.560609	1.51522	0.0296925	0.281262	1	3647	tags=52%, list=24%, signal=67%
POSTTRANSLATIONAL REGULATION OF ADHERENS JUNCTION STABILITY AND DISSASSEMBLY%PATHWAY INTERACTION DATABASE NCI-NATURE CURATED DATA%POSTTRANSLATIONAL REGULATION OF ADHERENS JUNCTION STABILITY AND DISSASSEMBLY	41	0.537517	1.515	0.0271739	0.281285	1	698	tags=15%, list=5%, signal=15%
ARGININEMIA%PATHWHIZ%PW000183	10	0.718054	1.5149	0.0658436	0.28105	1	1180	tags=30%, list=8%, signal=32%
PHOSPHOLIPID TRANSPORTER ACTIVITY%GOMF%GO:0005548	50	0.515735	1.51477	0.0278746	0.280918	1	1694	tags=26%, list=11%, signal=29%
SALIVARY GLAND MORPHOGENESIS%GOBP%GO:0007435	26	0.589461	1.51457	0.0418848	0.280893	1	1820	tags=38%, list=12%, signal=44%
INTERMEMBRANE LIPID TRANSFER%GOMF%GO:0120009	38	0.542303	1.51439	0.0357143	0.280853	1	1694	tags=29%, list=11%, signal=32%
REGULATION OF FATTY ACID OXIDATION%GOBP%GO:0046320	34	0.560471	1.51362	0.0373303	0.282006	1	2586	tags=32%, list=17%, signal=39%
NEGATIVE REGULATION OF CELL-SUBSTRATE ADHESION%GOBP%GO:0010812	52	0.517944	1.51357	0.0199557	0.28171	1	2086	tags=31%, list=14%, signal=35%
TONIC SMOOTH MUSCLE CONTRACTION%GOBP%GO:0014820	10	0.724443	1.51303	0.0514563	0.2824	1	1035	tags=30%, list=7%, signal=32%
TRANSFERRIN ENDOCYTOSIS AND RECYCLING%REACTOME DATABASE ID RELEASE 84%917977	23	0.600648	1.51265	0.0455005	0.282733	1	3908	tags=61%, list=26%, signal=82%
FATTY ACID DERIVATIVE CATABOLIC PROCESS%GOBP%GO:1901569	13	0.684271	1.51223	0.0470348	0.283148	1	1557	tags=23%, list=10%, signal=26%
REGULATION OF HYDROGEN PEROXIDE-MEDIATED PROGRAMMED CELL DEATH%GOBP%GO:1901298	11	0.716995	1.51203	0.0482686	0.28311	1	488	tags=27%, list=3%, signal=28%
ORGANELLAR LARGE RIBOSOMAL SUBUNIT%GOCC%GO:0000315	55	0.511122	1.5118	0.0235546	0.283147	1	5074	tags=55%, list=33%, signal=81%
NEGATIVE REGULATION OF FATTY ACID METABOLIC PROCESS%GOBP%GO:0045922	24	0.588404	1.51177	0.0314875	0.2828	1	2666	tags=29%, list=17%, signal=35%
FOLIC ACID METABOLIC PROCESS%GOBP%GO:0046655	10	0.717021	1.51125	0.0625641	0.283448	1	722	tags=30%, list=5%, signal=31%
BONE MORPHOGENESIS%GOBP%GO:0060349	80	0.482535	1.5105	0.0232288	0.284615	1	2940	tags=35%, list=19%, signal=43%
CHOLESTEROL TRANSFER ACTIVITY%GOMF%GO:0120020	13	0.675268	1.51049	0.0518672	0.284206	1	1694	tags=38%, list=11%, signal=43%
INTRACELLULAR COPPER ION HOMEOSTASIS%GOBP%GO:0006878	15	0.655609	1.50997	0.049896	0.284821	1	2570	tags=47%, list=17%, signal=56%
MITOCHONDRIAL LARGE RIBOSOMAL SUBUNIT%GOCC%GO:0005762	55	0.511122	1.50995	0.0245727	0.284452	1	5074	tags=55%, list=33%, signal=81%
DICARBOXYLIC ACID TRANSMEMBRANE TRANSPORTER ACTIVITY%GOMF%GO:0005310	24	0.597627	1.50956	0.0437956	0.284789	1	2592	tags=42%, list=17%, signal=50%
GLYCOLIPID METABOLIC PROCESS%GOBP%GO:0006664	84	0.473369	1.50889	0.0138568	0.285748	1	2600	tags=29%, list=17%, signal=34%
AMINO ACID BINDING%GOMF%GO:0016597	45	0.527486	1.50888	0.0323974	0.285365	1	1181	tags=22%, list=8%, signal=24%
MULTI-ORGANISM REPRODUCTIVE PROCESS%GOBP%GO:0044703	92	0.466534	1.50715	0.0103806	0.28853	1	820	tags=15%, list=5%, signal=16%
SOLUTE:SODIUM SYMPORTER ACTIVITY%GOMF%GO:0015370	43	0.53285	1.50675	0.0285111	0.28888	1	2301	tags=21%, list=15%, signal=25%
METHYLMALONIC ACIDURIA DUE TO COBALAMIN-RELATED DISORDERS%PATHWHIZ%PW000208	17	0.632853	1.50578	0.0545645	0.290426	1	1249	tags=29%, list=8%, signal=32%
CATECHOLAMINE SECRETION%GOBP%GO:0050432	11	0.707651	1.5056	0.0603814	0.290368	1	448	tags=27%, list=3%, signal=28%
HEXOSAMINIDASE ACTIVITY%GOMF%GO:0015929	11	0.688056	1.50543	0.0669456	0.290287	1	1741	tags=45%, list=11%, signal=51%
REGULATION PROTEIN CATABOLIC PROCESS AT SYNAPSE%GOBP%GO:0140250	10	0.718574	1.50509	0.0703364	0.290557	1	10	tags=10%, list=0%, signal=10%
WNT SIGNALING PATHWAY%WIKIPATHWAYS_20220510%WP539%MUS MUSCULUS	97	0.459669	1.50499	0.0131422	0.290335	1	937	tags=11%, list=6%, signal=12%
POST-TRANSLATIONAL MODIFICATION: SYNTHESIS OF GPI-ANCHORED PROTEINS%REACTOME DATABASE ID RELEASE 84%163125	52	0.51691	1.50462	0.0338266	0.290699	1	448	tags=13%, list=3%, signal=14%
SODIUM ION IMPORT ACROSS PLASMA MEMBRANE%GOBP%GO:0098719	17	0.646835	1.50429	0.0529532	0.290962	1	1350	tags=35%, list=9%, signal=39%
ESTABLISHMENT OF TISSUE POLARITY%GOBP%GO:0007164	28	0.576928	1.50423	0.0349947	0.290654	1	1737	tags=21%, list=11%, signal=24%
VISUAL PHOTOTRANSDUCTION%REACTOME DATABASE ID RELEASE 84%2187338	50	0.514799	1.50403	0.0298507	0.29067	1	2153	tags=26%, list=14%, signal=30%
KERATAN SULFATE BIOSYNTHESIS%REACTOME DATABASE ID RELEASE 84%2022854	21	0.617373	1.50396	0.0556128	0.290397	1	1106	tags=33%, list=7%, signal=36%
MALONIC ACIDURIA%SMPDB%SMP0000198	17	0.632853	1.50393	0.0542477	0.290055	1	1249	tags=29%, list=8%, signal=32%
CITRULLINEMIA TYPE I%PATHWHIZ%PW000185	10	0.718054	1.50376	0.0587639	0.29	1	1180	tags=30%, list=8%, signal=32%
CASPASE ACTIVATION VIA EXTRINSIC APOPTOTIC SIGNALLING PATHWAY%REACTOME%R-HSA-5357769.3	16	0.644909	1.50372	0.0571132	0.289653	1	2824	tags=38%, list=18%, signal=46%
CARDIAC SEPTUM MORPHOGENESIS%GOBP%GO:0060411	60	0.499904	1.503	0.0156775	0.290674	1	833	tags=18%, list=5%, signal=19%
CELLULAR KETONE METABOLIC PROCESS%GOBP%GO:0042180	53	0.51555	1.50274	0.0204778	0.290819	1	3723	tags=45%, list=24%, signal=60%
HYALURONAN METABOLISM%REACTOME%R-HSA-2142845.1	14	0.656728	1.50238	0.0666667	0.291179	1	1741	tags=36%, list=11%, signal=40%
GLUTATHIONE PEROXIDASE ACTIVITY%GOMF%GO:0004602	13	0.672265	1.50221	0.0648056	0.291126	1	2327	tags=54%, list=15%, signal=63%
ACID-THIOL LIGASE ACTIVITY%GOMF%GO:0016878	21	0.613795	1.502	0.0448718	0.291109	1	3615	tags=57%, list=24%, signal=75%
MERCAPTOPURINE METABOLISM PATHWAY%SMPDB%SMP0000609	12	0.675717	1.50195	0.0630165	0.290798	1	2947	tags=67%, list=19%, signal=82%
POSITIVE REGULATION OF NON-CANONICAL WNT SIGNALING PATHWAY%GOBP%GO:2000052	14	0.671036	1.5009	0.0561224	0.29256	1	2484	tags=50%, list=16%, signal=60%
PHENOL-CONTAINING COMPOUND BIOSYNTHETIC PROCESS%GOBP%GO:0046189	18	0.631169	1.5004	0.0489883	0.293151	1	942	tags=28%, list=6%, signal=30%
NEUROTRANSMITTER METABOLIC PROCESS%GOBP%GO:0042133	15	0.65832	1.49987	0.0647182	0.293821	1	1935	tags=40%, list=13%, signal=46%
REGULATION OF AXON EXTENSION INVOLVED IN AXON GUIDANCE%GOBP%GO:0048841	31	0.571579	1.49983	0.0282302	0.293495	1	1325	tags=39%, list=9%, signal=42%
NEGATIVE REGULATION OF SYNAPSE ORGANIZATION%GOBP%GO:1905809	14	0.677741	1.49977	0.0471311	0.293195	1	533	tags=21%, list=3%, signal=22%
LIPOSACCHARIDE METABOLIC PROCESS%GOBP%GO:1903509	84	0.473369	1.49976	0.012959	0.292787	1	2600	tags=29%, list=17%, signal=34%
UREA CYCLE%PATHWHIZ%PW000162	10	0.718054	1.49956	0.0581516	0.292741	1	1180	tags=30%, list=8%, signal=32%
ARF6 DOWNSTREAM PATHWAY%PATHWAY INTERACTION DATABASE NCI-NATURE CURATED DATA%ARF6 DOWNSTREAM PATHWAY	14	0.669198	1.49938	0.0579858	0.292686	1	192	tags=14%, list=1%, signal=14%
BEHAVIORAL RESPONSE TO COCAINE%GOBP%GO:0048148	18	0.632041	1.4993	0.0585267	0.292437	1	1318	tags=39%, list=9%, signal=42%
AZATHIOPRINE ADME%REACTOME DATABASE ID RELEASE 84%9748787	14	0.663426	1.49891	0.0519348	0.292804	1	2658	tags=50%, list=17%, signal=60%
GLYCOGEN CATABOLIC PROCESS%GOBP%GO:0005980	16	0.643819	1.4989	0.0613757	0.292404	1	1318	tags=25%, list=9%, signal=27%
GLYCOSAMINOGLYCAN BINDING%GOMF%GO:0005539	122	0.446617	1.49836	0.0117233	0.293123	1	946	tags=25%, list=6%, signal=27%
GLANDULAR EPITHELIAL CELL DIFFERENTIATION%GOBP%GO:0002067	48	0.520532	1.49767	0.0269978	0.294184	1	607	tags=19%, list=4%, signal=19%
GLYCOSYL COMPOUND CATABOLIC PROCESS%GOBP%GO:1901658	20	0.615908	1.49756	0.0524625	0.293964	1	3511	tags=60%, list=23%, signal=78%
NEGATIVE REGULATION OF CHEMOTAXIS%GOBP%GO:0050922	45	0.525396	1.49754	0.039779	0.293611	1	1196	tags=29%, list=8%, signal=31%
TP53 REGULATES TRANSCRIPTION OF CELL DEATH GENES%REACTOME%R-HSA-5633008.2	31	0.566482	1.49735	0.035865	0.293591	1	1375	tags=19%, list=9%, signal=21%
NEGATIVE REGULATION OF ORGANIC ACID TRANSPORT%GOBP%GO:0032891	22	0.597674	1.49679	0.055668	0.294361	1	841	tags=23%, list=5%, signal=24%
CARGO RECOGNITION FOR CLATHRIN-MEDIATED ENDOCYTOSIS%REACTOME DATABASE ID RELEASE 84%8856825	82	0.472144	1.49593	0.0204313	0.295685	1	3253	tags=34%, list=21%, signal=43%
CATECHOL-CONTAINING COMPOUND BIOSYNTHETIC PROCESS%GOBP%GO:0009713	14	0.665249	1.49588	0.0509554	0.295376	1	942	tags=36%, list=6%, signal=38%
GLUCAGON-TYPE LIGAND RECEPTORS%REACTOME DATABASE ID RELEASE 84%420092	18	0.627512	1.49562	0.0597166	0.295507	1	713	tags=22%, list=5%, signal=23%
STATIN PATHWAY%WIKIPATHWAYS_20220510%WP1%MUS MUSCULUS	12	0.683958	1.49496	0.0603814	0.29652	1	87	tags=17%, list=1%, signal=17%
MITOCHONDRIAL BETA-OXIDATION OF LONG CHAIN SATURATED FATTY ACIDS%SMPDB%SMP0000482	10	0.707657	1.49464	0.0627572	0.296777	1	3385	tags=70%, list=22%, signal=90%
GLUCONEOGENESIS%BIOCYC%PWY66-399	13	0.685101	1.49445	0.0619748	0.296759	1	2652	tags=46%, list=17%, signal=56%
POTASSIUM ION TRANSMEMBRANE TRANSPORT%GOBP%GO:0071805	116	0.444875	1.49437	0.00488401	0.296523	1	1854	tags=23%, list=12%, signal=26%
TRIGLYCERIDE LIPASE ACTIVITY%GOMF%GO:0004806	10	0.708235	1.49426	0.0745216	0.296323	1	335	tags=20%, list=2%, signal=20%
INFLUENZA VIRAL RNA TRANSCRIPTION AND REPLICATION%REACTOME%R-HSA-168273.3	80	0.475209	1.49418	0.0183599	0.296093	1	3919	tags=50%, list=26%, signal=67%
RNA POLYMERASE ACTIVITY%GOMF%GO:0097747	31	0.555066	1.49342	0.0403309	0.297224	1	4262	tags=52%, list=28%, signal=71%
LONG-CHAIN FATTY ACID TRANSPORT%GOMF%GO:0015909	15	0.64806	1.49295	0.0495781	0.29781	1	2183	tags=33%, list=14%, signal=39%
NEGATIVE REGULATION OF SYNAPTIC TRANSMISSION, GLUTAMATERGIC%GOBP%GO:0051967	13	0.675234	1.49264	0.0687179	0.298019	1	30	tags=8%, list=0%, signal=8%
SUPERPATHWAY OF L-TRYPTOPHAN UTILIZATION%BIOCYC%PWY66-401	25	0.587599	1.49232	0.0480167	0.298271	1	2804	tags=44%, list=18%, signal=54%
EPIBOLY%GOBP%GO:0090504	24	0.587998	1.49228	0.0540541	0.297949	1	1325	tags=33%, list=9%, signal=36%
INTRAMOLECULAR TRANSFERASE ACTIVITY%GOMF%GO:0016866	24	0.585917	1.49211	0.0393145	0.29791	1	1152	tags=25%, list=8%, signal=27%
ESTABLISHMENT OF PLANAR POLARITY%GOBP%GO:0001736	28	0.576928	1.4915	0.0448578	0.298759	1	1737	tags=21%, list=11%, signal=24%
HALLMARK_GLYCOLYSIS%MSIGDBHALLMARK%HALLMARK_GLYCOLYSIS	170	0.421401	1.491	0.00656168	0.299389	1	2807	tags=32%, list=18%, signal=39%
SHORT-CHAIN FATTY ACID METABOLIC PROCESS%GOBP%GO:0046459	11	0.701959	1.491	0.0636816	0.298979	1	1921	tags=36%, list=13%, signal=42%
GLUTATHIONE BINDING%GOMF%GO:0043295	12	0.671332	1.49088	0.0704082	0.298825	1	2781	tags=58%, list=18%, signal=71%
EMBRYONIC HINDLIMB MORPHOGENESIS%GOBP%GO:0035116	21	0.603545	1.49069	0.0454076	0.298812	1	558	tags=19%, list=4%, signal=20%
PROPANOATE METABOLISM%SMPDB%SMP0000016	17	0.632853	1.49029	0.0588235	0.299236	1	1249	tags=29%, list=8%, signal=32%
NEGATIVE REGULATION OF CATECHOLAMINE SECRETION%GOBP%GO:0033604	19	0.61527	1.48942	0.0593849	0.300584	1	4035	tags=63%, list=26%, signal=86%
SUGAR TRANSMEMBRANE TRANSPORTER ACTIVITY%GOMF%GO:0051119	15	0.65244	1.48919	0.0618221	0.30065	1	3197	tags=60%, list=21%, signal=76%
PHOSPHOLIPID TRANSPORT%GOMF%GO:0015914	50	0.515735	1.48888	0.0225734	0.300902	1	1694	tags=26%, list=11%, signal=29%
ANATOMICAL STRUCTURE REGRESSION%GOBP%GO:0060033	13	0.671166	1.48883	0.0600203	0.300597	1	353	tags=15%, list=2%, signal=16%
SULFUR AMINO ACID METABOLISM%REACTOME%R-HSA-1614635.6	24	0.59341	1.48874	0.0488599	0.300373	1	993	tags=25%, list=6%, signal=27%
5'-3' RNA POLYMERASE ACTIVITY%GOMF%GO:0034062	31	0.555066	1.48873	0.0458515	0.299991	1	4262	tags=52%, list=28%, signal=71%
SALIVARY GLAND DEVELOPMENT%GOBP%GO:0007431	29	0.560239	1.48866	0.0451207	0.299735	1	1820	tags=34%, list=12%, signal=39%
MUCOPOLYSACCHARIDE METABOLIC PROCESS%GOBP%GO:1903510	60	0.492255	1.48866	0.0284153	0.299333	1	1237	tags=20%, list=8%, signal=22%
LONG-CHAIN FATTY ACID TRANSPORTER ACTIVITY%GOMF%GO:0005324	15	0.64806	1.48834	0.0738814	0.29963	1	2183	tags=33%, list=14%, signal=39%
REGULATION OF PROTEIN CATABOLIC PROCESS IN THE VACUOLE%GOBP%GO:1904350	10	0.711832	1.488	0.0660475	0.299935	1	78	tags=20%, list=1%, signal=20%
CHEMOREPELLENT ACTIVITY%GOMF%GO:0045499	27	0.574908	1.48764	0.0469584	0.300256	1	1196	tags=30%, list=8%, signal=32%
CATECHOLAMINE BIOSYNTHETIC PROCESS%GOBP%GO:0042423	14	0.665249	1.48696	0.0601036	0.301263	1	942	tags=36%, list=6%, signal=38%
TRANSMEMBRANE RECEPTOR PROTEIN KINASE ACTIVITY%GOMF%GO:0019199	61	0.498724	1.4862	0.0238366	0.302405	1	698	tags=20%, list=5%, signal=21%
VESICLE-MEDIATED TRANSPORT%GOMF%GO:0016192	56	0.498937	1.48616	0.0388457	0.302074	1	1131	tags=27%, list=7%, signal=29%
RETROGRADE PROTEIN TRANSPORT, ER TO CYTOSOL%GOBP%GO:0030970	16	0.63463	1.48584	0.0605096	0.302336	1	3252	tags=56%, list=21%, signal=71%
REGULATION OF URINE VOLUME%GOBP%GO:0035809	16	0.64282	1.48511	0.056	0.303411	1	1886	tags=38%, list=12%, signal=43%
ENDONUCLEASE ACTIVITY, ACTIVE WITH EITHER RIBO- OR DEOXYRIBONUCLEIC ACIDS AND PRODUCING 3'-PHOSPHOMONOESTERS%GOMF%GO:0016894	10	0.710143	1.48509	0.0846395	0.303047	1	3340	tags=70%, list=22%, signal=89%
ARGININE METABOLIC PROCESS%GOBP%GO:0006525	10	0.718582	1.485	0.0618661	0.302834	1	1017	tags=30%, list=7%, signal=32%
MONOCARBOXYLIC ACID CATABOLIC PROCESS%GOBP%GO:0072329	92	0.464651	1.48492	0.0159119	0.302612	1	1973	tags=20%, list=13%, signal=22%
MALONYL-COA DECARBOXYLASE DEFICIENCY%PATHWHIZ%PW000478	17	0.632853	1.48439	0.0603538	0.303272	1	1249	tags=29%, list=8%, signal=32%
RIBOSOMAL LARGE SUBUNIT ASSEMBLY%GOBP%GO:0000027	23	0.582749	1.48418	0.0453172	0.303331	1	4371	tags=61%, list=29%, signal=85%
SODIUM:PROTON ANTIPORTER ACTIVITY%GOMF%GO:0015385	12	0.675416	1.48415	0.0623722	0.302974	1	1776	tags=42%, list=12%, signal=47%
ALPHA-SYNUCLEIN SIGNALING%PATHWAY INTERACTION DATABASE NCI-NATURE CURATED DATA%ALPHA-SYNUCLEIN SIGNALING	24	0.584555	1.48402	0.0510204	0.302858	1	2724	tags=46%, list=18%, signal=56%
REGULATION OF PLASMA LIPOPROTEIN PARTICLE LEVELS%GOBP%GO:0097006	32	0.55512	1.48373	0.0485437	0.303082	1	1954	tags=31%, list=13%, signal=36%
POLYSACCHARIDE CATABOLIC PROCESS%GOBP%GO:0000272	16	0.643819	1.48295	0.0627572	0.304327	1	1318	tags=25%, list=9%, signal=27%
SULFUR AMINO ACID BIOSYNTHETIC PROCESS%GOBP%GO:0000097	11	0.688044	1.48254	0.0841424	0.30477	1	993	tags=36%, list=6%, signal=39%
EMBRYO IMPLANTATION%GOBP%GO:0007566	25	0.577909	1.48243	0.0598555	0.304627	1	820	tags=24%, list=5%, signal=25%
REGULATION OF NMDA RECEPTOR ACTIVITY%GOBP%GO:2000310	24	0.584868	1.48234	0.0557895	0.304418	1	1848	tags=29%, list=12%, signal=33%
PROTEIN LOCALIZATION TO PLASMA MEMBRANE%GOBP%GO:0072659	192	0.420093	1.48222	0.0039267	0.304259	1	1993	tags=21%, list=13%, signal=24%
SPHINGOLIPID TRANSPORTER ACTIVITY%GOMF%GO:0046624	15	0.639927	1.48195	0.0728261	0.304434	1	840	tags=20%, list=5%, signal=21%
CALCIUM CHANNEL INHIBITOR ACTIVITY%GOMF%GO:0019855	10	0.716217	1.48182	0.0423117	0.304325	1	3452	tags=60%, list=23%, signal=77%
MONOCARBOXYLIC ACID TRANSPORT%GOMF%GO:0015718	49	0.509694	1.48168	0.0357918	0.304232	1	1258	tags=20%, list=8%, signal=22%
REGULATION OF ADENYLATE CYCLASE ACTIVITY%GOBP%GO:0045761	30	0.561965	1.48082	0.04375	0.305612	1	709	tags=20%, list=5%, signal=21%
UV PROTECTION%GOBP%GO:0009650	10	0.692653	1.48059	0.0652395	0.305685	1	4122	tags=80%, list=27%, signal=109%
S1P4 PATHWAY%PATHWAY INTERACTION DATABASE NCI-NATURE CURATED DATA%S1P4 PATHWAY	12	0.680082	1.4804	0.0754527	0.305687	1	678	tags=17%, list=4%, signal=17%
POSITIVE REGULATION OF CELL-SUBSTRATE ADHESION%GOBP%GO:0010811	127	0.439339	1.47988	0.00856793	0.306342	1	1999	tags=21%, list=13%, signal=24%
MULTICELLULAR ORGANISMAL RESPONSE TO STRESS%GOBP%GO:0033555	84	0.462004	1.47971	0.0277136	0.306288	1	508	tags=13%, list=3%, signal=13%
CEREBELLAR GRANULAR LAYER MORPHOGENESIS%GOBP%GO:0021683	11	0.692378	1.47895	0.0701381	0.307472	1	22	tags=9%, list=0%, signal=9%
MULTI-MULTICELLULAR ORGANISM PROCESS%GOBP%GO:0044706	100	0.457992	1.47872	0.0176471	0.307551	1	820	tags=14%, list=5%, signal=15%
PYRIDINE-CONTAINING COMPOUND METABOLIC PROCESS%GOBP%GO:0072524	66	0.477884	1.47853	0.0174673	0.307553	1	3713	tags=42%, list=24%, signal=56%
GLUCAN CATABOLIC PROCESS%GOBP%GO:0009251	16	0.643819	1.47851	0.0673575	0.307192	1	1318	tags=25%, list=9%, signal=27%
ABORTIVE ELONGATION OF HIV-1 TRANSCRIPT IN THE ABSENCE OF TAT%REACTOME DATABASE ID RELEASE 84%167242	20	0.602717	1.4785	0.0490605	0.306824	1	4130	tags=50%, list=27%, signal=68%
OXIDOREDUCTASE ACTIVITY, ACTING ON THE CH-NH2 GROUP OF DONORS%GOMF%GO:0016638	10	0.71714	1.47839	0.0639659	0.306663	1	1180	tags=20%, list=8%, signal=22%
REGULATION OF NEUROTRANSMITTER UPTAKE%GOBP%GO:0051580	16	0.633334	1.47826	0.0736842	0.306549	1	841	tags=38%, list=5%, signal=40%
SULFUR COMPOUND BINDING%GOMF%GO:1901681	162	0.422305	1.47764	0.00515464	0.30749	1	946	tags=23%, list=6%, signal=24%
MEMBRANE LIPID METABOLIC PROCESS%GOBP%GO:0006643	154	0.422446	1.4776	0.00764331	0.307187	1	2189	tags=24%, list=14%, signal=28%
GLYCOGENOSIS, TYPE IC%PATHWHIZ%PW121894	14	0.64969	1.4775	0.0630342	0.307013	1	3122	tags=50%, list=20%, signal=63%
CELLULAR RESPONSE TO LIPOPROTEIN PARTICLE STIMULUS%GOBP%GO:0071402	26	0.574405	1.47729	0.0586354	0.30708	1	580	tags=23%, list=4%, signal=24%
MISFOLDED PROTEIN BINDING%GOMF%GO:0051787	18	0.614037	1.47718	0.062749	0.30692	1	2796	tags=50%, list=18%, signal=61%
TRIOSEPHOSPHATE ISOMERASE DEFICIENCY%PATHWHIZ%PW121883	14	0.64969	1.47708	0.0654582	0.306702	1	3122	tags=50%, list=20%, signal=63%
UDP-GLYCOSYLTRANSFERASE ACTIVITY%GOMF%GO:0008194	101	0.453892	1.4769	0.019656	0.306709	1	2399	tags=28%, list=16%, signal=33%
SIALYLTRANSFERASE ACTIVITY%GOMF%GO:0008373	20	0.612894	1.4765	0.0574597	0.307112	1	902	tags=25%, list=6%, signal=27%
TRICARBOXYLIC ACID METABOLIC PROCESS%GOBP%GO:0072350	14	0.655357	1.47616	0.0597484	0.307433	1	2856	tags=50%, list=19%, signal=61%
VACUOLAR PROTON-TRANSPORTING V-TYPE ATPASE, V1 DOMAIN%GOCC%GO:0000221	10	0.70604	1.47511	0.071281	0.309235	1	1301	tags=30%, list=8%, signal=33%
GLYCOGENOSIS, TYPE IB%PATHWHIZ%PW121893	14	0.64969	1.47449	0.0813835	0.310176	1	3122	tags=50%, list=20%, signal=63%
REGULATION OF FZD BY UBIQUITINATION%REACTOME%R-HSA-4641263.2	15	0.651567	1.4743	0.0729483	0.310158	1	1396	tags=33%, list=9%, signal=37%
ORGANIC ACID TRANSPORT%GOBP%GO:0015849	186	0.415855	1.47427	0.00381194	0.309832	1	1954	tags=21%, list=13%, signal=24%
FATTY ACID BETA-OXIDATION%WIKIPATHWAYS_20220510%WP1269%MUS MUSCULUS	30	0.56425	1.47425	0.0514223	0.3095	1	3467	tags=53%, list=23%, signal=69%
NEGATIVE REGULATION OF ENDOPLASMIC RETICULUM STRESS-INDUCED INTRINSIC APOPTOTIC SIGNALING PATHWAY%GOBP%GO:1902236	18	0.62512	1.47388	0.0613944	0.309863	1	1700	tags=33%, list=11%, signal=37%
COMPLEX I BIOGENESIS%REACTOME DATABASE ID RELEASE 84%6799198	46	0.513774	1.47375	0.0353591	0.309742	1	3558	tags=41%, list=23%, signal=54%
WOUND HEALING, SPREADING OF CELLS%GOBP%GO:0044319	23	0.584075	1.47374	0.0648247	0.309371	1	1200	tags=30%, list=8%, signal=33%
LYSOPHOSPHOLIPASE ACTIVITY%GOMF%GO:0004622	17	0.620854	1.47347	0.0620079	0.309543	1	1090	tags=29%, list=7%, signal=32%
NUCLEOSIDE MONOPHOSPHATE CATABOLIC PROCESS%GOBP%GO:0009125	15	0.635814	1.47278	0.0643564	0.310626	1	3026	tags=60%, list=20%, signal=75%
MICROVILLUS MEMBRANE%GOCC%GO:0031528	18	0.607777	1.47223	0.0578339	0.311382	1	898	tags=22%, list=6%, signal=24%
GLUTAMINE FAMILY AMINO ACID CATABOLIC PROCESS%GOBP%GO:0009065	18	0.614074	1.47222	0.0793814	0.311004	1	2102	tags=44%, list=14%, signal=51%
EPITHELIAL CELL MORPHOGENESIS%GOBP%GO:0003382	34	0.537401	1.47156	0.053203	0.312015	1	1969	tags=35%, list=13%, signal=40%
ALPHA-ACTININ BINDING%GOMF%GO:0051393	23	0.583182	1.47146	0.0463646	0.311834	1	1639	tags=26%, list=11%, signal=29%
FRUCTOSE-1,6-DIPHOSPHATASE DEFICIENCY%PATHWHIZ%PW121882	14	0.64969	1.47096	0.0681587	0.312503	1	3122	tags=50%, list=20%, signal=63%
LIMBIC SYSTEM DEVELOPMENT%GOBP%GO:0021761	93	0.451703	1.47088	0.0229746	0.312273	1	1788	tags=23%, list=12%, signal=25%
CEREBRAL CORTEX DEVELOPMENT%GOBP%GO:0021987	111	0.446018	1.47065	0.0145278	0.312386	1	1788	tags=18%, list=12%, signal=20%
OLFACTORY BULB INTERNEURON DIFFERENTIATION%GOBP%GO:0021889	13	0.661679	1.47058	0.0671563	0.312147	1	3581	tags=54%, list=23%, signal=70%
XENOBIOTIC METABOLIC PROCESS%GOBP%GO:0006805	44	0.514999	1.47041	0.0423729	0.312104	1	3161	tags=41%, list=21%, signal=51%
MOVEMENT IN HOST%GOMF%GO:0044000	16	0.62037	1.46967	0.0802534	0.313221	1	1607	tags=25%, list=10%, signal=28%
POSITIVE REGULATION OF MACROPHAGE CHEMOTAXIS%GOBP%GO:0010759	15	0.639199	1.46887	0.0715026	0.314465	1	143	tags=13%, list=1%, signal=13%
ALPHA-MANNOSIDASE ACTIVITY%GOMF%GO:0004559	11	0.695578	1.46852	0.0698381	0.314835	1	2116	tags=45%, list=14%, signal=53%
SPLICEOSOMAL SNRNP ASSEMBLY%GOBP%GO:0000387	34	0.540409	1.46815	0.0562771	0.315219	1	3697	tags=44%, list=24%, signal=58%
VIRUS RECEPTOR ACTIVITY%GOMF%GO:0001618	16	0.62037	1.46796	0.0709072	0.315227	1	1607	tags=25%, list=10%, signal=28%
DNA-DIRECTED 5'-3' RNA POLYMERASE ACTIVITY%GOMF%GO:0003899	30	0.55762	1.4678	0.0488058	0.315179	1	4262	tags=53%, list=28%, signal=74%
APOLIPOPROTEIN BINDING%GOMF%GO:0034185	16	0.637692	1.46745	0.0705263	0.315544	1	1009	tags=19%, list=7%, signal=20%
POSITIVE REGULATION OF PROTEIN PROCESSING%GOBP%GO:0010954	22	0.588696	1.4668	0.0576307	0.31651	1	1562	tags=23%, list=10%, signal=25%
NUCLEOSIDE DIPHOSPHATE METABOLIC PROCESS%GOBP%GO:0009132	26	0.565546	1.46676	0.0544554	0.3162	1	2344	tags=35%, list=15%, signal=41%
THROMBIN SIGNALLING THROUGH PROTEINASE ACTIVATED RECEPTORS (PARS)%REACTOME%R-HSA-456926.2	21	0.605433	1.46631	0.0618661	0.316709	1	2469	tags=33%, list=16%, signal=40%
REGULATION OF HEPATIC STELLATE CELL ACTIVATION%GOBP%GO:2000489	11	0.680241	1.46627	0.065723	0.316408	1	2083	tags=45%, list=14%, signal=53%
AMINO ACID TRANSPORT ACROSS THE PLASMA MEMBRANE%REACTOME%R-HSA-352230.3	22	0.588032	1.46597	0.0609244	0.316647	1	1483	tags=27%, list=10%, signal=30%
CORECEPTOR ACTIVITY%GOMF%GO:0015026	23	0.589176	1.46584	0.0699894	0.316515	1	2144	tags=39%, list=14%, signal=45%
DEOXYRIBONUCLEOTIDE CATABOLIC PROCESS%GOBP%GO:0009264	19	0.608722	1.46481	0.0635417	0.318304	1	3150	tags=58%, list=21%, signal=73%
NEGATIVE REGULATION OF OXIDOREDUCTASE ACTIVITY%GOBP%GO:0051354	17	0.626138	1.46476	0.0820734	0.318026	1	3592	tags=65%, list=23%, signal=84%
PLANAR CELL POLARITY PATHWAY INVOLVED IN NEURAL TUBE CLOSURE%GOBP%GO:0090179	13	0.668125	1.46419	0.0719281	0.318862	1	1737	tags=31%, list=11%, signal=35%
2 IRON, 2 SULFUR CLUSTER BINDING%GOMF%GO:0051537	15	0.637994	1.46397	0.07	0.318896	1	3713	tags=67%, list=24%, signal=88%
EPIBOLY INVOLVED IN WOUND HEALING%GOBP%GO:0090505	23	0.584075	1.4635	0.0664557	0.319542	1	1200	tags=30%, list=8%, signal=33%
POSITIVE REGULATION OF STEROID BIOSYNTHETIC PROCESS%GOBP%GO:0010893	19	0.612626	1.46313	0.0635417	0.319915	1	1827	tags=32%, list=12%, signal=36%
POSITIVE REGULATION OF MACROPHAGE MIGRATION%GOBP%GO:1905523	20	0.599411	1.46304	0.0698644	0.319724	1	143	tags=10%, list=1%, signal=10%
REGULATION OF MACROPHAGE CHEMOTAXIS%GOBP%GO:0010758	18	0.614809	1.46297	0.0707071	0.319479	1	143	tags=11%, list=1%, signal=11%
ENDOPLASMIC RETICULUM TO CYTOSOL TRANSPORT%GOBP%GO:1903513	16	0.63463	1.46295	0.0770855	0.319149	1	3252	tags=56%, list=21%, signal=71%
VOLTAGE-GATED MONOATOMIC ION CHANNEL ACTIVITY INVOLVED IN REGULATION OF PRESYNAPTIC MEMBRANE POTENTIAL%GOMF%GO:0099508	15	0.645028	1.46278	0.0753769	0.319111	1	1626	tags=33%, list=11%, signal=37%
MOLECULES ASSOCIATED WITH ELASTIC FIBRES%REACTOME DATABASE ID RELEASE 84%2129379	23	0.58362	1.46276	0.0700309	0.318762	1	419	tags=26%, list=3%, signal=27%
DISEASES ASSOCIATED WITH GLYCOSYLATION PRECURSOR BIOSYNTHESIS%REACTOME%R-HSA-5609975.3	15	0.636678	1.46198	0.0737527	0.320038	1	3435	tags=60%, list=22%, signal=77%
RESPONSE TO STEROID HORMONE%GOMF%GO:0048545	10	0.688913	1.46156	0.0803662	0.320476	1	31	tags=10%, list=0%, signal=10%
STEROL TRANSFER ACTIVITY%GOMF%GO:0120015	14	0.657346	1.46151	0.0737279	0.320189	1	1694	tags=36%, list=11%, signal=40%
SYNAPTIC TRANSMISSION, DOPAMINERGIC%GOBP%GO:0001963	12	0.670858	1.46095	0.0798787	0.321016	1	2067	tags=50%, list=13%, signal=58%
HALLMARK_EPITHELIAL_MESENCHYMAL_TRANSITION%MSIGDBHALLMARK%HALLMARK_EPITHELIAL_MESENCHYMAL_TRANSITION	158	0.420224	1.46069	0.0077821	0.321177	1	1230	tags=21%, list=8%, signal=22%
PROTON-TRANSPORTING V-TYPE ATPASE, V1 DOMAIN%GOCC%GO:0033180	10	0.70604	1.46027	0.0823045	0.3217	1	1301	tags=30%, list=8%, signal=33%
DEFECTS IN VITAMIN AND COFACTOR METABOLISM%REACTOME DATABASE ID RELEASE 84%3296482	21	0.593384	1.45978	0.0535714	0.322319	1	3101	tags=48%, list=20%, signal=60%
HYDROLASE ACTIVITY, HYDROLYZING O-GLYCOSYL COMPOUNDS%GOMF%GO:0004553	55	0.491596	1.45904	0.0217143	0.323504	1	2361	tags=35%, list=15%, signal=41%
GLUCONEOGENESIS%PATHWHIZ%PW064594	14	0.64969	1.45891	0.0694864	0.323384	1	3122	tags=50%, list=20%, signal=63%
NEGATIVE REGULATION OF CELL-MATRIX ADHESION%GOBP%GO:0001953	32	0.553209	1.45887	0.0481172	0.3231	1	2329	tags=31%, list=15%, signal=37%
STEROID HORMONE MEDIATED SIGNALING PATHWAY%GOMF%GO:0043401	10	0.688913	1.45858	0.0820513	0.323333	1	31	tags=10%, list=0%, signal=10%
LIPOPROTEIN METABOLISM%REACTOME DATABASE ID RELEASE 84%174824	43	0.511474	1.45857	0.0438034	0.322961	1	2012	tags=33%, list=13%, signal=37%
PROTON-TRANSPORTING TWO-SECTOR ATPASE COMPLEX, CATALYTIC DOMAIN%GOCC%GO:0033178	10	0.70604	1.45855	0.0869131	0.32262	1	1301	tags=30%, list=8%, signal=33%
MAINTENANCE OF PROTEIN LOCALIZATION IN ENDOPLASMIC RETICULUM%GOBP%GO:0035437	11	0.681673	1.45791	0.0821206	0.323584	1	3621	tags=82%, list=24%, signal=107%
COA-LIGASE ACTIVITY%GOMF%GO:0016405	17	0.625066	1.45755	0.0592441	0.323952	1	3570	tags=59%, list=23%, signal=77%
AMINO-ACID BETAINE METABOLIC PROCESS%GOBP%GO:0006577	11	0.681369	1.45747	0.0861196	0.32376	1	875	tags=27%, list=6%, signal=29%
PURINE NUCLEOTIDE CATABOLIC PROCESS%GOBP%GO:0006195	41	0.513182	1.45675	0.0418006	0.324899	1	3318	tags=44%, list=22%, signal=56%
PEPTIDE CROSS-LINKING%GOBP%GO:0018149	22	0.596937	1.45654	0.0741525	0.324968	1	492	tags=14%, list=3%, signal=14%
TSH%NETPATH%TSH	20	0.598694	1.45618	0.0530223	0.325327	1	1299	tags=20%, list=8%, signal=22%
REGULATION OF GTP BINDING%GOBP%GO:1904424	20	0.600242	1.45592	0.0778689	0.325493	1	886	tags=30%, list=6%, signal=32%
CARBOXYLIC ACID TRANSPORT%GOBP%GO:0046942	185	0.411635	1.45502	0.00797872	0.326948	1	1954	tags=21%, list=13%, signal=23%
GLYCOLIPID BIOSYNTHETIC PROCESS%GOBP%GO:0009247	62	0.48404	1.455	0.0377359	0.326599	1	2003	tags=19%, list=13%, signal=22%
NEGATIVE REGULATION OF CYCLASE ACTIVITY%GOBP%GO:0031280	10	0.700714	1.45482	0.0815494	0.326618	1	1886	tags=30%, list=12%, signal=34%
NEGATIVE CHEMOTAXIS%GOMF%GO:0050919	28	0.558447	1.45454	0.0565635	0.326833	1	1196	tags=29%, list=8%, signal=31%
GLYCOGEN METABOLIC PROCESS%GOBP%GO:0005977	39	0.519548	1.45405	0.0321865	0.327489	1	1769	tags=26%, list=12%, signal=29%
GLUCONEOGENESIS%PATHWHIZ%PW088242	11	0.689035	1.45394	0.0853032	0.327335	1	2652	tags=45%, list=17%, signal=55%
POSITIVE REGULATION OF EPITHELIAL CELL PROLIFERATION%GOBP%GO:0050679	163	0.416263	1.45381	0.00645161	0.327227	1	1752	tags=23%, list=11%, signal=25%
REGULATION OF VASCULAR ENDOTHELIAL GROWTH FACTOR RECEPTOR SIGNALING PATHWAY%GOBP%GO:0030947	26	0.561288	1.45313	0.0648936	0.328329	1	978	tags=15%, list=6%, signal=16%
ECM PROTEOGLYCANS%REACTOME DATABASE ID RELEASE 84%3000178	42	0.512123	1.45313	0.0453608	0.327957	1	1761	tags=31%, list=11%, signal=35%
PURINE NUCLEOSIDE MONOPHOSPHATE METABOLIC PROCESS%GOBP%GO:0009126	33	0.546585	1.45304	0.0600858	0.327751	1	3647	tags=52%, list=24%, signal=67%
POSITIVE REGULATION OF TELOMERE CAPPING%GOBP%GO:1904355	16	0.628745	1.45278	0.0862423	0.327921	1	20	tags=6%, list=0%, signal=6%
SPHINGOLIPID METABOLISM%REACTOME DATABASE ID RELEASE 84%428157	71	0.464116	1.45263	0.025731	0.327872	1	3093	tags=39%, list=20%, signal=49%
ORGANELLAR SMALL RIBOSOMAL SUBUNIT%GOCC%GO:0000314	32	0.540581	1.45245	0.0516129	0.327863	1	4479	tags=53%, list=29%, signal=75%
CEREBRAL CORTEX RADIAL GLIA-GUIDED MIGRATION%GOBP%GO:0021801	28	0.555605	1.45239	0.0548523	0.327607	1	1717	tags=25%, list=11%, signal=28%
SULFOTRANSFERASE ACTIVITY%GOMF%GO:0008146	33	0.533822	1.45216	0.0513919	0.327702	1	943	tags=27%, list=6%, signal=29%
ANIMAL ORGAN MATURATION%GOBP%GO:0048799	24	0.57277	1.45179	0.070122	0.328105	1	1338	tags=21%, list=9%, signal=23%
BIOLOGICAL PROCESS INVOLVED IN INTERSPECIES INTERACTION BETWEEN ORGANISMS%GOMF%GO:0044419	22	0.589927	1.4516	0.0571726	0.328124	1	896	tags=23%, list=6%, signal=24%
PYRIMIDINE NUCLEOTIDE BIOSYNTHETIC PROCESS%GOBP%GO:0006221	18	0.606809	1.45148	0.0765199	0.328007	1	1074	tags=28%, list=7%, signal=30%
CARBOHYDRATE BIOSYNTHETIC PROCESS%GOBP%GO:0016051	82	0.461975	1.45131	0.0271547	0.327979	1	2767	tags=35%, list=18%, signal=43%
MITOCHONDRIAL SMALL RIBOSOMAL SUBUNIT%GOCC%GO:0005763	32	0.540581	1.4511	0.0515789	0.328036	1	4479	tags=53%, list=29%, signal=75%
REGULATION OF PRESYNAPTIC CYTOSOLIC CALCIUM ION CONCENTRATION%GOBP%GO:0099509	15	0.635926	1.45092	0.0796646	0.328028	1	1352	tags=33%, list=9%, signal=37%
REPRESSION OF WNT TARGET GENES%REACTOME%R-HSA-4641265.3	11	0.67652	1.45042	0.0954401	0.328692	1	376	tags=18%, list=2%, signal=19%
AROMATIC AMINO ACID METABOLIC PROCESS%GOBP%GO:0009072	15	0.628739	1.44993	0.0641304	0.329361	1	1635	tags=33%, list=11%, signal=37%
NEGATIVE REGULATION OF ADENYLATE CYCLASE-ACTIVATING G PROTEIN-COUPLED RECEPTOR SIGNALING PATHWAY%GOBP%GO:0106072	13	0.655641	1.44988	0.0904366	0.329102	1	2693	tags=46%, list=18%, signal=56%
CELLULAR RESPONSE TO CADMIUM ION%GOBP%GO:0071276	19	0.606066	1.44978	0.0678315	0.328927	1	698	tags=21%, list=5%, signal=22%
PROTEIN SECRETION%GOBP%GO:0009306	105	0.44049	1.44968	0.025894	0.328784	1	1333	tags=17%, list=9%, signal=19%
PROSTATE GLAND EPITHELIUM MORPHOGENESIS%GOBP%GO:0060740	21	0.595556	1.44965	0.0609244	0.328471	1	1701	tags=33%, list=11%, signal=37%
PROSTATE GLAND MORPHOGENESIS%GOBP%GO:0060512	21	0.595556	1.44945	0.0755694	0.328499	1	1701	tags=33%, list=11%, signal=37%
PHOSPHOENOLPYRUVATE CARBOXYKINASE DEFICIENCY 1 (PEPCK1)%PATHWHIZ%PW121880	14	0.64969	1.44943	0.0924124	0.328149	1	3122	tags=50%, list=20%, signal=63%
GPI ANCHOR BIOSYNTHETIC PROCESS%GOBP%GO:0006506	31	0.542909	1.44917	0.0484536	0.328356	1	1656	tags=19%, list=11%, signal=22%
VIRAL ENTRY INTO HOST CELL%GOMF%GO:0046718	16	0.62037	1.44894	0.0817996	0.328452	1	1607	tags=25%, list=10%, signal=28%
RESPONSE TO MORPHINE%GOBP%GO:0043278	15	0.639322	1.44816	0.0762712	0.329747	1	2088	tags=40%, list=14%, signal=46%
ADRENERGIC RECEPTOR SIGNALING PATHWAY%GOBP%GO:0071875	21	0.578429	1.44783	0.0710322	0.330063	1	1886	tags=33%, list=12%, signal=38%
ENTRY INTO HOST%GOMF%GO:0044409	16	0.62037	1.44778	0.0798362	0.329805	1	1607	tags=25%, list=10%, signal=28%
2'-DEOXYRIBONUCLEOTIDE METABOLIC PROCESS%GOBP%GO:0009394	34	0.530446	1.44773	0.0541103	0.329546	1	3150	tags=41%, list=21%, signal=52%
VASCULAR PROCESS IN CIRCULATORY SYSTEM%GOBP%GO:0003018	172	0.409143	1.4473	0.00893997	0.330054	1	1701	tags=18%, list=11%, signal=20%
NEGATIVE REGULATION OF PROTEIN EXIT FROM ENDOPLASMIC RETICULUM%GOBP%GO:0070862	10	0.685847	1.44723	0.0809426	0.329806	1	2597	tags=60%, list=17%, signal=72%
CARNITINE METABOLIC PROCESS%GOBP%GO:0009437	11	0.681369	1.44714	0.0779768	0.329632	1	875	tags=27%, list=6%, signal=29%
SEMAPHORIN-PLEXIN SIGNALING PATHWAY%GOBP%GO:0071526	41	0.511697	1.44712	0.0549944	0.329299	1	1196	tags=29%, list=8%, signal=32%
RESPONSE TO EXTERNAL STIMULUS%GOMF%GO:0009605	68	0.469071	1.44657	0.0276817	0.330065	1	1377	tags=28%, list=9%, signal=31%
METHYLMALONIC ACIDURIA%SMPDB%SMP0000200	27	0.550416	1.44647	0.0578778	0.329909	1	2403	tags=41%, list=16%, signal=48%
DEFECTIVE INTRINSIC PATHWAY FOR APOPTOSIS%REACTOME DATABASE ID RELEASE 84%9734009	22	0.583277	1.44644	0.0645492	0.329615	1	3172	tags=50%, list=21%, signal=63%
DEOXYRIBOSE PHOSPHATE METABOLIC PROCESS%GOBP%GO:0019692	34	0.530446	1.44629	0.0690789	0.329552	1	3150	tags=41%, list=21%, signal=52%
FATTY ACID BINDING%GOMF%GO:0005504	29	0.555516	1.44616	0.0574837	0.329457	1	4451	tags=55%, list=29%, signal=78%
POLYSOMAL RIBOSOME%GOCC%GO:0042788	32	0.54035	1.44614	0.0537057	0.329119	1	3981	tags=69%, list=26%, signal=93%
ORGANIC HYDROXY COMPOUND TRANSPORT%GOBP%GO:0015850	108	0.431242	1.4458	0.0229358	0.329476	1	2034	tags=24%, list=13%, signal=28%
FLAVIN ADENINE DINUCLEOTIDE BINDING%GOMF%GO:0050660	53	0.483208	1.44567	0.0364641	0.329389	1	2895	tags=36%, list=19%, signal=44%
GLYCOGEN STORAGE DISEASE TYPE 1A (GSD1A) OR VON GIERKE DISEASE%SMPDB%SMP0120488	14	0.64969	1.44557	0.0919662	0.329236	1	3122	tags=50%, list=20%, signal=63%
GLYCOGENOSIS, TYPE IA. VON GIERKE DISEASE%PATHWHIZ%PW121901	14	0.64969	1.44555	0.0634441	0.328906	1	3122	tags=50%, list=20%, signal=63%
PYRIMIDINE NUCLEOTIDE METABOLIC PROCESS%GOBP%GO:0006220	27	0.559321	1.44505	0.0630435	0.329568	1	1164	tags=26%, list=8%, signal=28%
VIRAL PROCESS%GOMF%GO:0016032	16	0.62037	1.44504	0.0875912	0.329234	1	1607	tags=25%, list=10%, signal=28%
CRMPS IN SEMA3A SIGNALING%REACTOME DATABASE ID RELEASE 84%399956	16	0.628861	1.44484	0.0718563	0.32927	1	3505	tags=56%, list=23%, signal=73%
CARDIAC CHAMBER MORPHOGENESIS%GOBP%GO:0003206	105	0.436873	1.44464	0.0224321	0.329316	1	607	tags=15%, list=4%, signal=16%
PYRIDINE NUCLEOTIDE METABOLIC PROCESS%GOBP%GO:0019362	59	0.477218	1.44444	0.0437158	0.329355	1	3713	tags=42%, list=24%, signal=56%
COPI-COATED VESICLE MEMBRANE%GOCC%GO:0030663	16	0.626368	1.44415	0.0767635	0.329577	1	3404	tags=56%, list=22%, signal=72%
DEOXYRIBOSE PHOSPHATE CATABOLIC PROCESS%GOBP%GO:0046386	18	0.59916	1.44394	0.0734341	0.329622	1	3150	tags=56%, list=21%, signal=70%
METHYLMALONATE SEMIALDEHYDE DEHYDROGENASE DEFICIENCY%SMPDB%SMP0000384	27	0.550416	1.4436	0.066107	0.329975	1	2403	tags=41%, list=16%, signal=48%
GLUCAN METABOLIC PROCESS%GOBP%GO:0044042	40	0.516916	1.44356	0.0566251	0.329703	1	1769	tags=25%, list=12%, signal=28%
LAMELLIPODIUM ORGANIZATION%GOBP%GO:0097581	45	0.497384	1.44354	0.050885	0.329388	1	1900	tags=22%, list=12%, signal=25%
S1P2 PATHWAY%PATHWAY INTERACTION DATABASE NCI-NATURE CURATED DATA%S1P2 PATHWAY	23	0.575554	1.44329	0.0637149	0.329547	1	678	tags=13%, list=4%, signal=14%
BIOLOGICAL PROCESS INVOLVED IN INTERACTION WITH HOST%GOMF%GO:0051701	16	0.62037	1.4431	0.0864583	0.329574	1	1607	tags=25%, list=10%, signal=28%
RESPIRATORY ELECTRON TRANSPORT%REACTOME DATABASE ID RELEASE 84%611105	81	0.453287	1.44299	0.0181612	0.329443	1	3590	tags=43%, list=23%, signal=56%
ROOF OF MOUTH DEVELOPMENT%GOBP%GO:0060021	80	0.4583	1.44288	0.0337602	0.32933	1	661	tags=14%, list=4%, signal=14%
RESPONSE TO ESTROGEN%GOBP%GO:0043627	40	0.512245	1.44284	0.0568306	0.329061	1	590	tags=15%, list=4%, signal=16%
IRON UPTAKE AND TRANSPORT%REACTOME%R-HSA-917937.3	44	0.500802	1.44262	0.0604454	0.32916	1	1396	tags=27%, list=9%, signal=30%
ESTABLISHMENT OF PROTEIN LOCALIZATION TO EXTRACELLULAR REGION%GOBP%GO:0035592	105	0.44049	1.44175	0.0167464	0.330617	1	1333	tags=17%, list=9%, signal=19%
SIGNALING BY INSULIN RECEPTOR%REACTOME DATABASE ID RELEASE 84%74752	56	0.481474	1.44161	0.0405257	0.330558	1	1818	tags=20%, list=12%, signal=22%
SOLUTE:POTASSIUM ANTIPORTER ACTIVITY%GOMF%GO:0022821	15	0.630812	1.44151	0.0853278	0.330422	1	2301	tags=40%, list=15%, signal=47%
POTASSIUM ION TRANSPORT%GOBP%GO:0006813	131	0.427928	1.44149	0.0136476	0.330103	1	1854	tags=22%, list=12%, signal=25%
TELENCEPHALON GLIAL CELL MIGRATION%GOBP%GO:0022030	28	0.555605	1.44143	0.0603538	0.329888	1	1717	tags=25%, list=11%, signal=28%
POSITIVE REGULATION OF STEROID METABOLIC PROCESS%GOBP%GO:0045940	20	0.596586	1.44116	0.0791975	0.330059	1	1827	tags=30%, list=12%, signal=34%
OXIDOREDUCTION-DRIVEN ACTIVE TRANSMEMBRANE TRANSPORTER ACTIVITY%GOMF%GO:0015453	20	0.605936	1.44115	0.0595611	0.32973	1	2580	tags=30%, list=17%, signal=36%
POTASSIUM ION TRANSPORT%GOMF%GO:0006813	123	0.425317	1.44105	0.0200946	0.329569	1	1854	tags=23%, list=12%, signal=26%
PROTON TRANSMEMBRANE TRANSPORT%GOMF%GO:1902600	66	0.470521	1.4409	0.0291153	0.329523	1	2965	tags=33%, list=19%, signal=41%
ACTININ BINDING%GOMF%GO:0042805	33	0.536891	1.44058	0.0674518	0.329838	1	1639	tags=21%, list=11%, signal=24%
ISOVALERIC ACIDEMIA%PATHWHIZ%PW000500	27	0.550416	1.44046	0.0627615	0.329748	1	2403	tags=41%, list=16%, signal=48%
PEPTIDE TRANSPORT%GOBP%GO:0015833	73	0.463344	1.44032	0.0339751	0.329682	1	1035	tags=19%, list=7%, signal=20%
PURINE-CONTAINING COMPOUND CATABOLIC PROCESS%GOBP%GO:0072523	46	0.49056	1.44021	0.0517423	0.329561	1	3511	tags=46%, list=23%, signal=59%
REGULATION OF RENAL SYSTEM PROCESS%GOBP%GO:0098801	28	0.550859	1.43997	0.058952	0.329739	1	2322	tags=36%, list=15%, signal=42%
POSITIVE REGULATION OF CALCIUM ION IMPORT%GOBP%GO:0090280	11	0.667633	1.43909	0.0991984	0.331219	1	895	tags=27%, list=6%, signal=29%
BIOTIN TRANSPORT AND METABOLISM%REACTOME%R-HSA-196780.1	11	0.661183	1.439	0.0763819	0.331039	1	2500	tags=45%, list=16%, signal=54%
NUCLEAR STEROID RECEPTOR ACTIVITY%GOMF%GO:0003707	10	0.688913	1.43887	0.0929071	0.330937	1	31	tags=10%, list=0%, signal=10%
NICOTINAMIDE NUCLEOTIDE METABOLIC PROCESS%GOBP%GO:0046496	59	0.477218	1.4387	0.0382883	0.330958	1	3713	tags=42%, list=24%, signal=56%
RENAL SYSTEM PROCESS INVOLVED IN REGULATION OF SYSTEMIC ARTERIAL BLOOD PRESSURE%GOBP%GO:0003071	15	0.630761	1.43839	0.0763598	0.331226	1	2033	tags=33%, list=13%, signal=38%
REGULATION OF CELL PROJECTION SIZE%GOBP%GO:0032536	10	0.688371	1.43797	0.104888	0.331788	1	2668	tags=60%, list=17%, signal=73%
CELLULAR RESPONSE TO STEROID HORMONE STIMULUS%GOMF%GO:0071383	10	0.688913	1.43736	0.0954401	0.332726	1	31	tags=10%, list=0%, signal=10%
CELLULAR RESPONSE TO COLD%GOBP%GO:0070417	12	0.653587	1.43733	0.0902564	0.332444	1	2796	tags=58%, list=18%, signal=71%
LIPID OXIDATION%GOBP%GO:0034440	66	0.466921	1.43692	0.0415704	0.332977	1	1809	tags=17%, list=12%, signal=19%
BONE MATURATION%GOBP%GO:0070977	22	0.580318	1.43689	0.0805938	0.332695	1	1338	tags=23%, list=9%, signal=25%
NUCLEOTIDE METABOLISM%REACTOME DATABASE ID RELEASE 84%15869	70	0.464297	1.43687	0.0249187	0.332364	1	3187	tags=41%, list=21%, signal=52%
N-ACETYLGLUCOSAMINE METABOLIC PROCESS%GOBP%GO:0006044	12	0.65936	1.43661	0.0779352	0.332595	1	739	tags=33%, list=5%, signal=35%
NEURODEGENERATIVE DISEASES%REACTOME DATABASE ID RELEASE 84%8863678	20	0.590236	1.43606	0.0811655	0.333388	1	3172	tags=50%, list=21%, signal=63%
GLUCURONOSYLTRANSFERASE ACTIVITY%GOMF%GO:0015020	14	0.632543	1.43586	0.0754132	0.333449	1	3086	tags=50%, list=20%, signal=63%
DEOXYRIBONUCLEOTIDE METABOLIC PROCESS%GOBP%GO:0009262	36	0.526718	1.43558	0.0517799	0.333667	1	3150	tags=42%, list=21%, signal=52%
BASOLATERAL PLASMA MEMBRANE%GOCC%GO:0016323	186	0.402593	1.43534	0.00770218	0.333846	1	2183	tags=23%, list=14%, signal=26%
VALINE, LEUCINE, AND ISOLEUCINE DEGRADATION%PATHWHIZ%PW000051	27	0.550416	1.43471	0.0773144	0.3348	1	2403	tags=41%, list=16%, signal=48%
ASPARTIC-TYPE ENDOPEPTIDASE ACTIVITY%GOMF%GO:0004190	13	0.648011	1.4345	0.0866935	0.334869	1	2909	tags=46%, list=19%, signal=57%
ISOVALERIC ACIDURIA%PATHWHIZ%PW000091	27	0.550416	1.43449	0.068929	0.334543	1	2403	tags=41%, list=16%, signal=48%
CYTOSOLIC SULFONATION OF SMALL MOLECULES%REACTOME DATABASE ID RELEASE 84%156584	13	0.645984	1.43406	0.0859873	0.33514	1	2613	tags=54%, list=17%, signal=65%
PEPTIDYL-TYROSINE AUTOPHOSPHORYLATION%GOBP%GO:0038083	15	0.628526	1.43321	0.100105	0.336614	1	763	tags=27%, list=5%, signal=28%
VOLTAGE-GATED POTASSIUM CHANNEL ACTIVITY%GOMF%GO:0005249	71	0.460809	1.43318	0.0347625	0.336341	1	1854	tags=25%, list=12%, signal=29%
OLFACTORY BULB DEVELOPMENT%GOBP%GO:0021772	36	0.525851	1.43303	0.0640756	0.336303	1	1774	tags=17%, list=12%, signal=19%
NEURON DIFFERENTIATION%GOMF%GO:0030182	12	0.645635	1.43264	0.0966387	0.336735	1	370	tags=25%, list=2%, signal=26%
POSITIVE REGULATION OF SMOOTH MUSCLE CONTRACTION%GOBP%GO:0045987	25	0.55492	1.43238	0.0678879	0.33694	1	2377	tags=40%, list=16%, signal=47%
3-HYDROXY-3-METHYLGLUTARYL-COA LYASE DEFICIENCY%PATHWHIZ%PW000063	27	0.550416	1.43188	0.0774869	0.337648	1	2403	tags=41%, list=16%, signal=48%
PYROPHOSPHATE HYDROLYSIS-DRIVEN PROTON TRANSMEMBRANE TRANSPORTER ACTIVITY%GOMF%GO:0009678	12	0.660731	1.43176	0.0868666	0.337567	1	3908	tags=58%, list=26%, signal=78%
REGULATION OF PHOSPHOLIPID METABOLIC PROCESS%GOBP%GO:1903725	31	0.539881	1.43149	0.0614035	0.337775	1	1755	tags=19%, list=11%, signal=22%
REGULATION OF ESTABLISHMENT OF PLANAR POLARITY%GOBP%GO:0090175	41	0.512771	1.43121	0.0434298	0.338005	1	865	tags=15%, list=6%, signal=15%
BETA-KETOTHIOLASE DEFICIENCY%SMPDB%SMP0000173	27	0.550416	1.43066	0.0765912	0.338815	1	2403	tags=41%, list=16%, signal=48%
REGULATION OF GONAD DEVELOPMENT%GOBP%GO:1905939	10	0.686362	1.43033	0.077001	0.339179	1	1749	tags=30%, list=11%, signal=34%
PROTON TRANSMEMBRANE TRANSPORTER ACTIVITY%GOMF%GO:0015078	66	0.470521	1.4298	0.0361882	0.339955	1	2965	tags=33%, list=19%, signal=41%
SEROTONIN AND ANXIETY-RELATED EVENTS%WIKIPATHWAYS_20220510%WP2140%MUS MUSCULUS	13	0.64386	1.42965	0.0987903	0.339919	1	396	tags=23%, list=3%, signal=24%
POTASSIUM ION TRANSMEMBRANE TRANSPORT%GOMF%GO:0071805	123	0.425317	1.42953	0.0177215	0.339801	1	1854	tags=23%, list=12%, signal=26%
INTERSTITIAL MATRIX%GOCC%GO:0005614	14	0.64262	1.42941	0.0950888	0.339675	1	2358	tags=36%, list=15%, signal=42%
3-METHYLCROTONYL-COA CARBOXYLASE DEFICIENCY TYPE I%SMPDB%SMP0000237	27	0.550416	1.42906	0.0772579	0.34004	1	2403	tags=41%, list=16%, signal=48%
MONOAMINE GPCRS%WIKIPATHWAYS_20220510%WP570%MUS MUSCULUS	29	0.543361	1.429	0.0879733	0.339817	1	1886	tags=28%, list=12%, signal=31%
NEURON PROJECTION MORPHOGENESIS%GOMF%GO:0048812	12	0.645635	1.42876	0.0947368	0.339988	1	370	tags=25%, list=2%, signal=26%
NERVOUS SYSTEM PROCESS INVOLVED IN REGULATION OF SYSTEMIC ARTERIAL BLOOD PRESSURE%GOBP%GO:0001976	17	0.606441	1.42806	0.0946502	0.341125	1	3396	tags=53%, list=22%, signal=68%
3-METHYLGLUTACONIC ACIDURIA TYPE III%SMPDB%SMP0000140	27	0.550416	1.42804	0.0681342	0.340828	1	2403	tags=41%, list=16%, signal=48%
RESPONSE TO COCAINE%GOBP%GO:0042220	40	0.506725	1.42803	0.0489883	0.340493	1	1318	tags=25%, list=9%, signal=27%
REGULATION OF GAMMA-AMINOBUTYRIC ACID SECRETION%GOBP%GO:0014052	13	0.626771	1.42793	0.0939394	0.340372	1	983	tags=31%, list=6%, signal=33%
VOLTAGE GATED POTASSIUM CHANNELS%REACTOME%R-HSA-1296072.2	40	0.500365	1.42781	0.06204	0.340245	1	685	tags=18%, list=4%, signal=18%
CANAVAN DISEASE%SMPDB%SMP0000175	14	0.628765	1.4277	0.0863684	0.340114	1	1674	tags=29%, list=11%, signal=32%
NEGATIVE REGULATION OF INTRACELLULAR TRANSPORT%GOBP%GO:0032387	56	0.479603	1.42738	0.0491991	0.340403	1	1954	tags=27%, list=13%, signal=31%
3-METHYLGLUTACONIC ACIDURIA TYPE I%SMPDB%SMP0000139	27	0.550416	1.42682	0.0828157	0.341215	1	2403	tags=41%, list=16%, signal=48%
KIDNEY FUNCTION- PROXIMAL CONVOLUTED TUBULE%SMPDB%SMP0121001	11	0.660025	1.42658	0.083682	0.341372	1	951	tags=27%, list=6%, signal=29%
NEGATIVE REGULATION OF FEEDING BEHAVIOR%GOBP%GO:2000252	13	0.646156	1.42644	0.103764	0.341308	1	396	tags=31%, list=3%, signal=32%
UTERUS DEVELOPMENT%GOBP%GO:0060065	16	0.619864	1.42639	0.0969442	0.341067	1	551	tags=31%, list=4%, signal=32%
MAGNESIUM ION TRANSPORT%GOBP%GO:0015693	15	0.615213	1.42632	0.0749747	0.340869	1	894	tags=33%, list=6%, signal=35%
CELLULAR MODIFIED AMINO ACID BIOSYNTHETIC PROCESS%GOBP%GO:0042398	17	0.610239	1.42617	0.0807453	0.340843	1	1248	tags=29%, list=8%, signal=32%
REGULATION OF INTRACELLULAR PH%GOBP%GO:0051453	55	0.478711	1.42577	0.0524554	0.341373	1	2129	tags=29%, list=14%, signal=34%
HYPOACETYLASPARTIA%PATHWHIZ%PW000094	14	0.628765	1.42544	0.088685	0.341724	1	1674	tags=29%, list=11%, signal=32%
PHOSPHOLIPID TRANSLOCATION%GOBP%GO:0045332	36	0.510553	1.42532	0.0513919	0.341664	1	490	tags=17%, list=3%, signal=17%
3-METHYLGLUTACONIC ACIDURIA TYPE IV%SMPDB%SMP0000141	27	0.550416	1.42529	0.0706861	0.341366	1	2403	tags=41%, list=16%, signal=48%
REGULATION OF RHO PROTEIN SIGNAL TRANSDUCTION%GOBP%GO:0035023	65	0.468993	1.42524	0.0263158	0.341122	1	2086	tags=26%, list=14%, signal=30%
COLUMNAR/CUBOIDAL EPITHELIAL CELL DIFFERENTIATION%GOBP%GO:0002065	83	0.454114	1.42499	0.0312876	0.341309	1	1029	tags=16%, list=7%, signal=17%
3-HYDROXYISOBUTYRIC ACIDURIA%PATHWHIZ%PW000498	27	0.550416	1.4249	0.0762621	0.341141	1	2403	tags=41%, list=16%, signal=48%
REGULATION OF ESTABLISHMENT OF PLANAR POLARITY INVOLVED IN NEURAL TUBE CLOSURE%GOBP%GO:0090178	14	0.628752	1.42436	0.0887097	0.341939	1	1737	tags=29%, list=11%, signal=32%
BIOLOGICAL PROCESS INVOLVED IN SYMBIOTIC INTERACTION%GOMF%GO:0044403	16	0.62037	1.42421	0.0858586	0.341915	1	1607	tags=25%, list=10%, signal=28%
ENDOCRINE SYSTEM DEVELOPMENT%GOBP%GO:0035270	72	0.45715	1.42371	0.0397727	0.342557	1	833	tags=18%, list=5%, signal=19%
DEVELOPMENTAL PROCESS%GOMF%GO:0032502	12	0.645635	1.42329	0.0998991	0.343082	1	370	tags=25%, list=2%, signal=26%
SIGNALING RECEPTOR LIGAND PRECURSOR PROCESSING%GOBP%GO:0140448	26	0.562411	1.42301	0.074115	0.343311	1	832	tags=23%, list=5%, signal=24%
PYRIMIDINE RIBONUCLEOSIDE MONOPHOSPHATE METABOLIC PROCESS%GOBP%GO:0009173	11	0.67053	1.42278	0.100917	0.343448	1	1164	tags=45%, list=8%, signal=49%
TRANSPORT OF VIRUS%GOBP%GO:0046794	10	0.680938	1.42269	0.0897044	0.343303	1	3374	tags=60%, list=22%, signal=77%
FEMALE SEX DIFFERENTIATION%GOBP%GO:0046660	94	0.437055	1.42265	0.0224057	0.343018	1	602	tags=10%, list=4%, signal=10%
ISOBUTYRYL-COA DEHYDROGENASE DEFICIENCY%SMPDB%SMP0000523	27	0.550416	1.42264	0.0916031	0.342697	1	2403	tags=41%, list=16%, signal=48%
2-METHYL-3-HYDROXYBUTYRYL-COA DEHYDROGENASE DEFICIENCY%PATHWHIZ%PW000061	27	0.550416	1.42251	0.0732984	0.342631	1	2403	tags=41%, list=16%, signal=48%
PEPTIDYL-ARGININE MODIFICATION%GOBP%GO:0018195	13	0.652111	1.4218	0.0916754	0.343814	1	2237	tags=38%, list=15%, signal=45%
VIRAL LIFE CYCLE%GOMF%GO:0019058	16	0.62037	1.4216	0.0942029	0.343903	1	1607	tags=25%, list=10%, signal=28%
NEGATIVE REGULATION OF BEHAVIOR%GOBP%GO:0048521	23	0.568725	1.42141	0.0789755	0.343937	1	396	tags=17%, list=3%, signal=18%
DICARBOXYLIC ACID METABOLIC PROCESS%GOBP%GO:0043648	74	0.45591	1.42139	0.025463	0.343629	1	3702	tags=41%, list=24%, signal=53%
LONG-CHAIN FATTY ACID BIOSYNTHETIC PROCESS%GOBP%GO:0042759	16	0.61448	1.42109	0.0912951	0.343908	1	1546	tags=50%, list=10%, signal=56%
NOTCH3 ACTIVATION AND TRANSMISSION OF SIGNAL TO THE NUCLEUS%REACTOME DATABASE ID RELEASE 84%9013507	19	0.58927	1.42089	0.0935551	0.343989	1	1396	tags=26%, list=9%, signal=29%
GLUTAMINE FAMILY AMINO ACID METABOLIC PROCESS%GOBP%GO:0009064	42	0.503882	1.4208	0.0542798	0.343831	1	1674	tags=24%, list=11%, signal=27%
RETINA MORPHOGENESIS IN CAMERA-TYPE EYE%GOBP%GO:0060042	58	0.474877	1.41975	0.0494822	0.34567	1	651	tags=10%, list=4%, signal=11%
DEREGULATED CDK5 TRIGGERS MULTIPLE NEURODEGENERATIVE PATHWAYS IN ALZHEIMER'S DISEASE MODELS%REACTOME DATABASE ID RELEASE 84%8862803	20	0.590236	1.4197	0.080292	0.345439	1	3172	tags=50%, list=21%, signal=63%
EXOGENOUS PROTEIN BINDING%GOMF%GO:0140272	16	0.62037	1.41945	0.0913706	0.345595	1	1607	tags=25%, list=10%, signal=28%
CRANIAL NERVE DEVELOPMENT%GOBP%GO:0021545	37	0.509883	1.41931	0.0741549	0.345555	1	1110	tags=16%, list=7%, signal=17%
NEURON PROJECTION DEVELOPMENT%GOMF%GO:0031175	12	0.645635	1.41924	0.110638	0.345352	1	370	tags=25%, list=2%, signal=26%
ORGANOPHOSPHATE CATABOLIC PROCESS%GOBP%GO:0046434	96	0.437993	1.41815	0.0246637	0.347288	1	3150	tags=43%, list=21%, signal=53%
THE ONCOGENIC ACTION OF FUMARATE%PATHWHIZ%PW002363	25	0.558036	1.41804	0.0854271	0.347148	1	4143	tags=52%, list=27%, signal=71%
MANNOSIDASE ACTIVITY%GOMF%GO:0015923	12	0.650148	1.41742	0.0941055	0.348078	1	2116	tags=42%, list=14%, signal=48%
PURINE RIBONUCLEOSIDE MONOPHOSPHATE METABOLIC PROCESS%GOBP%GO:0009167	30	0.531895	1.41736	0.0682523	0.347855	1	4120	tags=57%, list=27%, signal=77%
MATURE B CELL DIFFERENTIATION INVOLVED IN IMMUNE RESPONSE%GOBP%GO:0002313	19	0.597924	1.41647	0.0977069	0.34936	1	2382	tags=37%, list=16%, signal=44%
NEGATIVE REGULATION OF ENDOTHELIAL CELL APOPTOTIC PROCESS%GOBP%GO:2000352	20	0.580534	1.41634	0.0735146	0.34929	1	918	tags=25%, list=6%, signal=27%
PLASMA MEMBRANE BOUNDED CELL PROJECTION ORGANIZATION%GOMF%GO:0120036	12	0.645635	1.41627	0.10084	0.34908	1	370	tags=25%, list=2%, signal=26%
PENTOSE PHOSPHATE PATHWAY%REACTOME%R-HSA-71336.6	13	0.631546	1.41591	0.106992	0.349448	1	2089	tags=31%, list=14%, signal=36%
AMYLOID-BETA CLEARANCE%GOBP%GO:0097242	19	0.591724	1.41583	0.0981964	0.349277	1	388	tags=21%, list=3%, signal=22%
RESPONSE TO ALKALOID%GOBP%GO:0043279	74	0.446616	1.41543	0.037844	0.349775	1	2186	tags=26%, list=14%, signal=30%
CELLULAR DEVELOPMENTAL PROCESS%GOMF%GO:0048869	12	0.645635	1.4154	0.103665	0.349503	1	370	tags=25%, list=2%, signal=26%
ODONTOGENESIS%GOBP%GO:0042476	77	0.453599	1.41511	0.0241758	0.349788	1	1989	tags=26%, list=13%, signal=30%
CELL DEVELOPMENT%GOMF%GO:0048468	12	0.645635	1.41504	0.0972079	0.349585	1	370	tags=25%, list=2%, signal=26%
OXIDOREDUCTASE ACTIVITY, ACTING ON THE CH-CH GROUP OF DONORS%GOMF%GO:0016627	42	0.495455	1.41503	0.0671141	0.349281	1	3808	tags=33%, list=25%, signal=44%
ASPARTATE METABOLISM%SMPDB%SMP0000067	14	0.628765	1.41465	0.0981964	0.349747	1	1674	tags=29%, list=11%, signal=32%
ANATOMICAL STRUCTURE MORPHOGENESIS%GOMF%GO:0009653	12	0.645635	1.41461	0.11215	0.34949	1	370	tags=25%, list=2%, signal=26%
DIGESTIVE TRACT DEVELOPMENT%GOBP%GO:0048565	84	0.442335	1.41388	0.0336037	0.350655	1	925	tags=18%, list=6%, signal=19%
PROPIONIC ACIDEMIA%PATHWHIZ%PW000062	27	0.550416	1.41386	0.0746432	0.350358	1	2403	tags=41%, list=16%, signal=48%
INSULIN SECRETION%GOBP%GO:0030073	46	0.485486	1.41362	0.0639471	0.350499	1	824	tags=20%, list=5%, signal=21%
SIALIC ACID METABOLISM%REACTOME DATABASE ID RELEASE 84%4085001	31	0.525492	1.41313	0.0731183	0.351197	1	2406	tags=32%, list=16%, signal=38%
NEURON PROJECTION GUIDANCE%GOMF%GO:0097485	12	0.645635	1.41304	0.0988787	0.35105	1	370	tags=25%, list=2%, signal=26%
3-HYDROXYISOBUTYRIC ACID DEHYDROGENASE DEFICIENCY%SMPDB%SMP0000521	27	0.550416	1.413	0.0788072	0.35079	1	2403	tags=41%, list=16%, signal=48%
UMP METABOLIC PROCESS%GOBP%GO:0046049	11	0.67053	1.4127	0.100937	0.351068	1	1164	tags=45%, list=8%, signal=49%
REGULATION OF BIOLOGICAL QUALITY%GOMF%GO:0065008	149	0.409185	1.41189	0.0158311	0.352477	1	1438	tags=17%, list=9%, signal=18%
NEGATIVE REGULATION OF RESPONSE TO NUTRIENT LEVELS%GOBP%GO:0032108	10	0.668394	1.4116	0.11279	0.352732	1	785	tags=20%, list=5%, signal=21%
MAP KINASE KINASE ACTIVITY%GOMF%GO:0004708	13	0.630483	1.41152	0.10259	0.352551	1	20	tags=8%, list=0%, signal=8%
SELENIUM METABOLISM / SELENOPROTEINS%WIKIPATHWAYS_20220510%WP108%MUS MUSCULUS	42	0.496389	1.41142	0.0585635	0.352425	1	2811	tags=36%, list=18%, signal=44%
DEVELOPMENT OF PRIMARY MALE SEXUAL CHARACTERISTICS%GOBP%GO:0046546	89	0.442698	1.41093	0.0348139	0.35309	1	794	tags=13%, list=5%, signal=14%
AXON GUIDANCE%GOMF%GO:0007411	12	0.645635	1.41072	0.0964361	0.353217	1	370	tags=25%, list=2%, signal=26%
CATENIN COMPLEX%GOCC%GO:0016342	25	0.560747	1.41071	0.0926119	0.35289	1	646	tags=16%, list=4%, signal=17%
RIBONUCLEOTIDE CATABOLIC PROCESS%GOBP%GO:0009261	37	0.508258	1.41066	0.0599369	0.352665	1	3318	tags=43%, list=22%, signal=55%
REGULATION OF GLYCOPROTEIN METABOLIC PROCESS%GOBP%GO:1903018	38	0.5088	1.41051	0.0765143	0.352649	1	695	tags=16%, list=5%, signal=16%
DEOXYRIBONUCLEOSIDE MONOPHOSPHATE CATABOLIC PROCESS%GOBP%GO:0009159	12	0.656952	1.4105	0.0845214	0.352345	1	2895	tags=58%, list=19%, signal=72%
RHOU GTPASE CYCLE%REACTOME DATABASE ID RELEASE 84%9013420	34	0.519136	1.41029	0.08	0.352424	1	221	tags=9%, list=1%, signal=9%
NEURON DEVELOPMENT%GOMF%GO:0048666	12	0.645635	1.41014	0.0972364	0.352395	1	370	tags=25%, list=2%, signal=26%
CATALYTIC ACTIVITY, ACTING ON A GLYCOPROTEIN%GOMF%GO:0140103	14	0.616449	1.40984	0.113369	0.352685	1	2288	tags=36%, list=15%, signal=42%
RETINA DEVELOPMENT IN CAMERA-TYPE EYE%GOBP%GO:0060041	123	0.421442	1.40977	0.0286055	0.352504	1	651	tags=9%, list=4%, signal=9%
CELL MORPHOGENESIS%GOMF%GO:0000902	12	0.645635	1.40973	0.108409	0.352245	1	370	tags=25%, list=2%, signal=26%
PLATELET ALPHA GRANULE%GOCC%GO:0031091	11	0.66246	1.40971	0.0890052	0.351951	1	283	tags=18%, list=2%, signal=19%
AXONOGENESIS%GOMF%GO:0007409	12	0.645635	1.40967	0.0980392	0.351687	1	370	tags=25%, list=2%, signal=26%
LIPID TRANSLOCATION%GOBP%GO:0034204	38	0.506038	1.40957	0.0711974	0.351569	1	490	tags=16%, list=3%, signal=16%
EXTRACELLULAR MATRIX BINDING%GOMF%GO:0050840	50	0.490594	1.4094	0.0606061	0.351594	1	1466	tags=24%, list=10%, signal=26%
CELL-CELL SIGNALING BY WNT%GOMF%GO:0198738	17	0.604514	1.40939	0.082206	0.351265	1	2324	tags=41%, list=15%, signal=48%
REGULATION OF CHEMOTAXIS%GOBP%GO:0050920	159	0.404402	1.40895	0.0161893	0.35188	1	1393	tags=21%, list=9%, signal=23%
CELL MORPHOGENESIS INVOLVED IN DIFFERENTIATION%GOMF%GO:0000904	12	0.645635	1.40876	0.103378	0.351945	1	370	tags=25%, list=2%, signal=26%
TRACHEA MORPHOGENESIS%GOBP%GO:0060439	10	0.675459	1.40809	0.0978148	0.352985	1	353	tags=20%, list=2%, signal=20%
POTASSIUM ION TRANSMEMBRANE TRANSPORTER ACTIVITY%GOMF%GO:0015079	123	0.425317	1.40803	0.0272277	0.35279	1	1854	tags=23%, list=12%, signal=26%
SYNAPTIC VESICLE LUMEN ACIDIFICATION%GOBP%GO:0097401	16	0.604444	1.40796	0.104541	0.352606	1	3908	tags=50%, list=26%, signal=67%
CORPUS CALLOSUM DEVELOPMENT%GOBP%GO:0022038	27	0.540016	1.40786	0.0746753	0.352488	1	2585	tags=37%, list=17%, signal=44%
CELL MORPHOGENESIS INVOLVED IN NEURON DIFFERENTIATION%GOMF%GO:0048667	12	0.645635	1.40755	0.106339	0.352818	1	370	tags=25%, list=2%, signal=26%
MULTICELLULAR ORGANISM DEVELOPMENT%GOMF%GO:0007275	12	0.645635	1.40736	0.0986501	0.352892	1	370	tags=25%, list=2%, signal=26%
PRIMARY ALCOHOL METABOLIC PROCESS%GOMF%GO:0034308	12	0.65654	1.40603	0.107472	0.355288	1	3360	tags=50%, list=22%, signal=64%
DEGRADATION OF THE EXTRACELLULAR MATRIX%REACTOME%R-HSA-1474228.4	73	0.450875	1.40512	0.0445714	0.35693	1	1905	tags=40%, list=12%, signal=45%
EXPLORATION BEHAVIOR%GOBP%GO:0035640	39	0.494981	1.40456	0.0693833	0.357742	1	1288	tags=26%, list=8%, signal=28%
HSF1-DEPENDENT TRANSACTIVATION%REACTOME%R-HSA-3371571.1	21	0.566262	1.40444	0.102105	0.357664	1	3863	tags=57%, list=25%, signal=76%
ASPARTIC-TYPE PEPTIDASE ACTIVITY%GOMF%GO:0070001	13	0.648011	1.40436	0.108025	0.357514	1	2909	tags=46%, list=19%, signal=57%
CELL PART MORPHOGENESIS%GOMF%GO:0032990	12	0.645635	1.40433	0.116923	0.357227	1	370	tags=25%, list=2%, signal=26%
PLASMA MEMBRANE BOUNDED CELL PROJECTION MORPHOGENESIS%GOMF%GO:0120039	12	0.645635	1.404	0.107772	0.357612	1	370	tags=25%, list=2%, signal=26%
REGULATION OF ADENYLATE CYCLASE-ACTIVATING G PROTEIN-COUPLED RECEPTOR SIGNALING PATHWAY%GOBP%GO:0106070	18	0.589282	1.40396	0.104675	0.357354	1	2182	tags=39%, list=14%, signal=45%
RND1 GTPASE CYCLE%REACTOME DATABASE ID RELEASE 84%9696273	37	0.505613	1.40339	0.0737968	0.358202	1	2914	tags=32%, list=19%, signal=40%
NEGATIVE REGULATION OF B CELL ACTIVATION%GOBP%GO:0050869	24	0.555313	1.40336	0.0870425	0.357944	1	503	tags=17%, list=3%, signal=17%
PALLIUM DEVELOPMENT%GOBP%GO:0021543	155	0.402834	1.40322	0.0196078	0.357911	1	1788	tags=17%, list=12%, signal=19%
UBIQUITIN-DEPENDENT ERAD PATHWAY%GOBP%GO:0030433	72	0.453122	1.40321	0.0426966	0.357597	1	3079	tags=36%, list=20%, signal=45%
ENERGY DERIVATION BY OXIDATION OF ORGANIC COMPOUNDS%GOBP%GO:0015980	186	0.39699	1.40292	0.00652741	0.357851	1	3672	tags=39%, list=24%, signal=50%
GOLGI CISTERNA MEMBRANE%GOCC%GO:0032580	12	0.648008	1.40273	0.10395	0.357946	1	1959	tags=33%, list=13%, signal=38%
AMYLOID PRECURSOR PROTEIN METABOLIC PROCESS%GOBP%GO:0042982	24	0.549033	1.40268	0.0922131	0.35772	1	2067	tags=38%, list=13%, signal=43%
WNT SIGNALING PATHWAY%GOMF%GO:0016055	17	0.604514	1.40258	0.103239	0.357596	1	2324	tags=41%, list=15%, signal=48%
GABA-ERGIC SYNAPSE%GOCC%GO:0098982	125	0.414158	1.4021	0.0275	0.358284	1	1125	tags=16%, list=7%, signal=17%
CELLULAR COMPONENT MORPHOGENESIS%GOMF%GO:0032989	12	0.645635	1.40179	0.107692	0.35858	1	370	tags=25%, list=2%, signal=26%
NEGATIVE REGULATION OF INTRACELLULAR PROTEIN TRANSPORT%GOBP%GO:0090317	41	0.499541	1.40179	0.0658996	0.358263	1	2597	tags=37%, list=17%, signal=44%
SYSTEM DEVELOPMENT%GOMF%GO:0048731	12	0.645635	1.40168	0.108374	0.358147	1	370	tags=25%, list=2%, signal=26%
REGULATION OF LYSOSOMAL LUMEN PH%GOBP%GO:0035751	19	0.587971	1.40134	0.101135	0.358527	1	3875	tags=53%, list=25%, signal=70%
CELL DIFFERENTIATION%GOMF%GO:0030154	12	0.645635	1.40121	0.100418	0.358465	1	370	tags=25%, list=2%, signal=26%
EAR DEVELOPMENT%GOBP%GO:0043583	186	0.39378	1.40095	0.0164835	0.35867	1	1772	tags=21%, list=12%, signal=23%
ORGANIC HYDROXY COMPOUND TRANSPORT%GOMF%GO:0015850	43	0.492701	1.40072	0.0618892	0.358791	1	964	tags=19%, list=6%, signal=20%
ANATOMICAL STRUCTURE DEVELOPMENT%GOMF%GO:0048856	12	0.645635	1.40058	0.113779	0.358758	1	370	tags=25%, list=2%, signal=26%
HYALURONAN CATABOLIC PROCESS%GOBP%GO:0030214	12	0.643911	1.40054	0.104401	0.35852	1	1741	tags=42%, list=11%, signal=47%
PULMONARY VALVE MORPHOGENESIS%GOBP%GO:0003184	14	0.614363	1.39991	0.118874	0.359539	1	419	tags=21%, list=3%, signal=22%
NEUTRAL LIPID CATABOLIC PROCESS%GOBP%GO:0046461	15	0.605481	1.39977	0.114198	0.359504	1	3360	tags=40%, list=22%, signal=51%
CHONDROITIN SULFATE METABOLIC PROCESS%GOBP%GO:0030204	28	0.539747	1.39959	0.072523	0.359564	1	1237	tags=21%, list=8%, signal=23%
NEGATIVE REGULATION OF RESPONSE TO FOOD%GOBP%GO:0032096	10	0.668394	1.39929	0.127883	0.35989	1	785	tags=20%, list=5%, signal=21%
NUCLEAR RECEPTORS IN LIPID METABOLISM AND TOXICITY%WIKIPATHWAYS_20220510%WP431%MUS MUSCULUS	16	0.605937	1.39889	0.0934783	0.360403	1	558	tags=19%, list=4%, signal=19%
SOLUTE:PROTON SYMPORTER ACTIVITY%GOMF%GO:0015295	16	0.618342	1.39854	0.113228	0.360777	1	2892	tags=38%, list=19%, signal=46%
PYRIMIDINE-CONTAINING COMPOUND BIOSYNTHETIC PROCESS%GOBP%GO:0072528	20	0.569928	1.39847	0.110619	0.360593	1	2239	tags=35%, list=15%, signal=41%
ENDOCHONDRAL BONE MORPHOGENESIS%GOBP%GO:0060350	55	0.471196	1.39845	0.0582524	0.360316	1	2940	tags=29%, list=19%, signal=36%
CARGO RECEPTOR ACTIVITY%GOMF%GO:0038024	39	0.49927	1.39831	0.0725446	0.36027	1	1131	tags=31%, list=7%, signal=33%
HALLMARK_ESTROGEN_RESPONSE_EARLY%MSIGDBHALLMARK%HALLMARK_ESTROGEN_RESPONSE_EARLY	156	0.400174	1.39817	0.0222513	0.360228	1	1520	tags=16%, list=10%, signal=18%
CELL DIFFERENTIATION IN HINDBRAIN%GOBP%GO:0021533	24	0.553436	1.39768	0.0780749	0.360949	1	1189	tags=17%, list=8%, signal=18%
NERVOUS SYSTEM DEVELOPMENT%GOMF%GO:0007399	12	0.645635	1.39741	0.116062	0.361155	1	370	tags=25%, list=2%, signal=26%
PROTEIN KINASE C-ACTIVATING G PROTEIN-COUPLED RECEPTOR SIGNALING PATHWAY%GOBP%GO:0007205	11	0.652206	1.39683	0.102719	0.362068	1	1429	tags=27%, list=9%, signal=30%
NITROGEN COMPOUND TRANSPORT%GOMF%GO:0071705	197	0.388389	1.39674	0.00944669	0.361919	1	2592	tags=25%, list=17%, signal=30%
REGULATION OF EATING BEHAVIOR%GOBP%GO:1903998	13	0.636799	1.39626	0.108995	0.36266	1	2088	tags=38%, list=14%, signal=44%
CELLULAR RESPONSE TO METAL ION%GOBP%GO:0071248	145	0.401024	1.39618	0.0265252	0.362503	1	1208	tags=19%, list=8%, signal=21%
PROTEIN DENEDDYLATION%GOBP%GO:0000338	11	0.649253	1.39539	0.106362	0.363796	1	2906	tags=45%, list=19%, signal=56%
AXON DEVELOPMENT%GOMF%GO:0061564	12	0.645635	1.39527	0.106014	0.363735	1	370	tags=25%, list=2%, signal=26%
CELL PROJECTION ORGANIZATION%GOMF%GO:0030030	12	0.645635	1.39522	0.122051	0.363521	1	370	tags=25%, list=2%, signal=26%
THE ONCOGENIC ACTION OF SUCCINATE%PATHWHIZ%PW002360	25	0.558036	1.39521	0.0749487	0.363214	1	4143	tags=52%, list=27%, signal=71%
STEREOCILIUM%GOCC%GO:0032420	46	0.483067	1.3952	0.0635965	0.362894	1	1603	tags=24%, list=10%, signal=27%
ALZHEIMER'S DISEASE%WIKIPATHWAYS_20220510%WP2075%MUS MUSCULUS	64	0.462422	1.39477	0.0449069	0.363454	1	1361	tags=22%, list=9%, signal=24%
GENERATION OF NEURONS%GOMF%GO:0048699	12	0.645635	1.3947	0.111111	0.363261	1	370	tags=25%, list=2%, signal=26%
NEGATIVE REGULATION OF RESPONSE TO EXTRACELLULAR STIMULUS%GOBP%GO:0032105	10	0.668394	1.39446	0.10359	0.36346	1	785	tags=20%, list=5%, signal=21%
ENZYME-LINKED RECEPTOR PROTEIN SIGNALING PATHWAY%GOMF%GO:0007167	64	0.460758	1.39411	0.0465116	0.363877	1	887	tags=22%, list=6%, signal=23%
CARBOHYDRATE TRANSMEMBRANE TRANSPORT%GOBP%GO:0034219	27	0.54187	1.39399	0.0851293	0.363804	1	2183	tags=37%, list=14%, signal=43%
SECRETORY GRANULE ORGANIZATION%GOBP%GO:0033363	51	0.47561	1.39384	0.0579235	0.36378	1	1776	tags=24%, list=12%, signal=27%
RESPIRATORY CHAIN COMPLEX III%GOCC%GO:0045275	10	0.667331	1.39311	0.113759	0.364998	1	4403	tags=80%, list=29%, signal=112%
MITOCHONDRIAL RESPIRATORY CHAIN COMPLEX III%GOCC%GO:0005750	10	0.667331	1.39291	0.121569	0.365072	1	4403	tags=80%, list=29%, signal=112%
CELLULAR RESPONSE TO LIPID%GOMF%GO:0071396	12	0.626887	1.39242	0.11255	0.365811	1	31	tags=8%, list=0%, signal=8%
THE ONCOGENIC ACTION OF L-2-HYDROXYGLUTARATE IN HYDROXYGLUTARIC ACIDURIA%PATHWHIZ%PW002451	25	0.551975	1.39237	0.0748156	0.365582	1	3615	tags=44%, list=24%, signal=57%
ASPARTATE TRANSMEMBRANE TRANSPORT%GOMF%GO:0015810	10	0.668536	1.39221	0.121399	0.365607	1	2592	tags=30%, list=17%, signal=36%
RNA POLYMERASE I COMPLEX%GOCC%GO:0005736	13	0.62201	1.39206	0.11315	0.3656	1	3939	tags=54%, list=26%, signal=72%
PURINE-CONTAINING COMPOUND TRANSMEMBRANE TRANSPORT%GOBP%GO:0072530	16	0.599651	1.39165	0.10625	0.366133	1	3016	tags=50%, list=20%, signal=62%
POSITIVE REGULATION OF MEIOTIC NUCLEAR DIVISION%GOBP%GO:0045836	17	0.591947	1.39148	0.0905218	0.366147	1	2069	tags=29%, list=14%, signal=34%
L-ASPARTATE TRANSMEMBRANE TRANSPORTER ACTIVITY%GOMF%GO:0015183	10	0.668536	1.39143	0.110643	0.365919	1	2592	tags=30%, list=17%, signal=36%
METHIONINE METABOLISM%SMPDB%SMP0000033	14	0.611646	1.39123	0.119097	0.366014	1	938	tags=21%, list=6%, signal=23%
LISSENCEPHALY GENE (LIS1) IN NEURONAL MIGRATION AND DEVELOPMENT%PATHWAY INTERACTION DATABASE NCI-NATURE CURATED DATA%LISSENCEPHALY GENE (LIS1) IN NEURONAL MIGRATION AND DEVELOPMENT	24	0.553387	1.39081	0.0795334	0.36654	1	3062	tags=42%, list=20%, signal=52%
MAPLE SYRUP URINE DISEASE%PATHWHIZ%PW000064	27	0.550416	1.39069	0.095082	0.366464	1	2403	tags=41%, list=16%, signal=48%
WARBURG EFFECT%SMPDB%SMP0086930	32	0.512415	1.39061	0.0830637	0.366304	1	3122	tags=38%, list=20%, signal=47%
NEGATIVE REGULATION OF EXCITATORY POSTSYNAPTIC POTENTIAL%GOBP%GO:0090394	12	0.63201	1.39044	0.114026	0.366353	1	267	tags=17%, list=2%, signal=17%
S-ADENOSYLHOMOCYSTEINE (SAH) HYDROLASE DEFICIENCY%PATHWHIZ%PW000102	14	0.611646	1.39014	0.104881	0.366656	1	938	tags=21%, list=6%, signal=23%
A6B1 AND A6B4 INTEGRIN SIGNALING%PATHWAY INTERACTION DATABASE NCI-NATURE CURATED DATA%A6B1 AND A6B4 INTEGRIN SIGNALING	37	0.505273	1.3879	0.0660173	0.371174	1	2848	tags=30%, list=19%, signal=36%
HEART FORMATION%GOBP%GO:0060914	14	0.61009	1.38651	0.121305	0.373894	1	714	tags=21%, list=5%, signal=22%
TELENCEPHALON REGIONALIZATION%GOBP%GO:0021978	11	0.660316	1.38638	0.119754	0.373848	1	342	tags=18%, list=2%, signal=19%
HALLMARK_FATTY_ACID_METABOLISM%MSIGDBHALLMARK%HALLMARK_FATTY_ACID_METABOLISM	126	0.41754	1.38623	0.0319149	0.373857	1	3735	tags=34%, list=24%, signal=45%
WNT RECEPTOR ACTIVITY%GOMF%GO:0042813	16	0.594234	1.38588	0.0984615	0.374302	1	2324	tags=38%, list=15%, signal=44%
NEGATIVE REGULATION OF OSTEOBLAST DIFFERENTIATION%GOBP%GO:0045668	48	0.48128	1.38535	0.0711009	0.375112	1	2186	tags=27%, list=14%, signal=31%
SMOOTH MUSCLE CELL PROLIFERATION%GOBP%GO:0048659	14	0.619225	1.38507	0.129747	0.375339	1	886	tags=36%, list=6%, signal=38%
ATPASE BINDING%GOMF%GO:0051117	91	0.427041	1.38497	0.0373045	0.375241	1	3084	tags=31%, list=20%, signal=38%
L-ASPARTATE TRANSMEMBRANE TRANSPORT%GOMF%GO:0070778	10	0.668536	1.38463	0.123829	0.375652	1	2592	tags=30%, list=17%, signal=36%
HEXOSE BIOSYNTHETIC PROCESS%GOBP%GO:0019319	36	0.506671	1.38424	0.0790899	0.376136	1	2711	tags=36%, list=18%, signal=44%
INDUCTION OF POSITIVE CHEMOTAXIS%GOBP%GO:0050930	14	0.609956	1.38422	0.114256	0.375847	1	1393	tags=50%, list=9%, signal=55%
POST-CHAPERONIN TUBULIN FOLDING PATHWAY%REACTOME%R-HSA-389977.2	15	0.611314	1.38403	0.126556	0.375947	1	2343	tags=53%, list=15%, signal=63%
RECYCLING ENDOSOME MEMBRANE%GOCC%GO:0055038	57	0.464995	1.38394	0.0608407	0.375785	1	1755	tags=30%, list=11%, signal=34%
GLUTAMATE METABOLIC PROCESS%GOBP%GO:0006536	21	0.559126	1.38382	0.101075	0.37573	1	1647	tags=33%, list=11%, signal=37%
POSITIVE REGULATION OF TRIGLYCERIDE BIOSYNTHETIC PROCESS%GOBP%GO:0010867	16	0.605114	1.38341	0.11383	0.3763	1	1764	tags=25%, list=12%, signal=28%
MATERNAL PROCESS INVOLVED IN FEMALE PREGNANCY%GOBP%GO:0060135	40	0.489249	1.38309	0.0807522	0.376675	1	603	tags=13%, list=4%, signal=13%
GLYCOSPHINGOLIPID METABOLISM%REACTOME DATABASE ID RELEASE 84%1660662	36	0.509241	1.38267	0.0754717	0.377277	1	1937	tags=39%, list=13%, signal=44%
FAD BINDING%GOMF%GO:0071949	24	0.549678	1.38251	0.0845824	0.377276	1	4261	tags=54%, list=28%, signal=75%
REGULATION OF MEMBRANE LIPID DISTRIBUTION%GOBP%GO:0097035	44	0.491269	1.38246	0.0803674	0.377034	1	1328	tags=20%, list=9%, signal=22%
METHIONINE ADENOSYLTRANSFERASE DEFICIENCY%SMPDB%SMP0000221	14	0.611646	1.38234	0.119312	0.376986	1	938	tags=21%, list=6%, signal=23%
INSULIN RECEPTOR SIGNALLING CASCADE%REACTOME DATABASE ID RELEASE 84%74751	35	0.509503	1.38228	0.0841639	0.3768	1	970	tags=11%, list=6%, signal=12%
OSTEOPONTIN-MEDIATED EVENTS%PATHWAY INTERACTION DATABASE NCI-NATURE CURATED DATA%OSTEOPONTIN-MEDIATED EVENTS	27	0.533453	1.38205	0.103337	0.376968	1	1316	tags=26%, list=9%, signal=28%
RESPONSE TO ISOQUINOLINE ALKALOID%GOBP%GO:0014072	16	0.597448	1.38187	0.117769	0.377048	1	2088	tags=38%, list=14%, signal=43%
RND3 GTPASE CYCLE%REACTOME DATABASE ID RELEASE 84%9696264	37	0.500546	1.38186	0.0722762	0.376736	1	2034	tags=19%, list=13%, signal=22%
N-GLYCAN TRIMMING IN THE ER AND CALNEXIN CALRETICULIN CYCLE%REACTOME DATABASE ID RELEASE 84%532668	32	0.518453	1.38167	0.0872845	0.376809	1	2216	tags=38%, list=14%, signal=44%
REGULATION OF APPETITE%GOBP%GO:0032098	15	0.59818	1.38156	0.134208	0.37672	1	785	tags=13%, list=5%, signal=14%
PURINE RIBONUCLEOSIDE TRIPHOSPHATE BIOSYNTHETIC PROCESS%GOBP%GO:0009206	55	0.465394	1.38156	0.0596529	0.376409	1	3673	tags=47%, list=24%, signal=62%
CELL PROJECTION MORPHOGENESIS%GOMF%GO:0048858	12	0.645635	1.38143	0.121399	0.376343	1	370	tags=25%, list=2%, signal=26%
NEUROGENESIS%GOMF%GO:0022008	12	0.645635	1.38112	0.116109	0.376674	1	370	tags=25%, list=2%, signal=26%
NEGATIVE REGULATION OF CALCINEURIN-MEDIATED SIGNALING%GOBP%GO:0106057	14	0.610022	1.3806	0.114372	0.377458	1	574	tags=29%, list=4%, signal=30%
NEGATIVE REGULATION OF CAMP-MEDIATED SIGNALING%GOBP%GO:0043951	15	0.591755	1.38035	0.116178	0.377709	1	235	tags=13%, list=2%, signal=14%
POSITIVE REGULATION OF RECEPTOR CLUSTERING%GOBP%GO:1903911	11	0.649586	1.38021	0.107833	0.37772	1	1009	tags=18%, list=7%, signal=19%
TAXIS%GOMF%GO:0042330	60	0.453258	1.38012	0.0720721	0.377581	1	1377	tags=27%, list=9%, signal=29%
MAMMARY GLAND DUCT MORPHOGENESIS%GOBP%GO:0060603	30	0.518247	1.38003	0.100313	0.377427	1	684	tags=20%, list=4%, signal=21%
MALE GONAD DEVELOPMENT%GOBP%GO:0008584	88	0.423412	1.37996	0.0379902	0.377251	1	794	tags=13%, list=5%, signal=13%
GLYCOSYL COMPOUND METABOLIC PROCESS%GOBP%GO:1901657	49	0.475262	1.37941	0.0608108	0.378101	1	3957	tags=47%, list=26%, signal=63%
G PROTEIN-COUPLED SEROTONIN RECEPTOR SIGNALING PATHWAY%GOMF%GO:0098664	19	0.566422	1.3792	0.108787	0.378204	1	73	tags=11%, list=0%, signal=11%
ENDOCYTOSIS%GOMF%GO:0006897	39	0.49927	1.37874	0.0848749	0.378871	1	1131	tags=31%, list=7%, signal=33%
FRUCTOSURIA%SMPDB%SMP0000561	17	0.578363	1.37865	0.111224	0.378736	1	3673	tags=65%, list=24%, signal=85%
INTRACELLULAR PH REDUCTION%GOBP%GO:0051452	29	0.527909	1.37845	0.0901554	0.378833	1	1984	tags=31%, list=13%, signal=36%
GLUTAMINOLYSIS AND CANCER%SMPDB%SMP0002298	30	0.517755	1.37831	0.0864583	0.378788	1	3615	tags=50%, list=24%, signal=65%
EPITHELIAL CELL DEVELOPMENT%GOBP%GO:0002064	167	0.396092	1.37803	0.034076	0.379085	1	925	tags=14%, list=6%, signal=15%
THE ONCOGENIC ACTION OF D-2-HYDROXYGLUTARATE IN HYDROXYGLUTARIC ACIDURIA%SMPDB%SMP0002359	26	0.528329	1.37785	0.0918367	0.37915	1	3615	tags=42%, list=24%, signal=55%
RIBOSE PHOSPHATE BIOSYNTHETIC PROCESS%GOBP%GO:0046390	140	0.399172	1.37785	0.0241423	0.378827	1	3673	tags=41%, list=24%, signal=53%
NEGATIVE REGULATION OF APPETITE%GOBP%GO:0032099	10	0.668394	1.37782	0.110542	0.378569	1	785	tags=20%, list=5%, signal=21%
COLLAGEN DEGRADATION%REACTOME DATABASE ID RELEASE 84%1442490	24	0.535961	1.37779	0.101545	0.378307	1	2595	tags=46%, list=17%, signal=55%
TAY-SACHS DISEASE%PATHWHIZ%PW000215	15	0.598521	1.37627	0.113898	0.381186	1	3508	tags=47%, list=23%, signal=60%
ACYLGLYCEROL CATABOLIC PROCESS%GOBP%GO:0046464	15	0.605481	1.37622	0.11383	0.380984	1	3360	tags=40%, list=22%, signal=51%
HYPERMETHIONINEMIA%SMPDB%SMP0000341	14	0.611646	1.37548	0.133874	0.382234	1	938	tags=21%, list=6%, signal=23%
OXIDOREDUCTASE ACTIVITY, ACTING ON CH-OH GROUP OF DONORS%GOMF%GO:0016614	81	0.433267	1.37547	0.0468384	0.381945	1	3238	tags=33%, list=21%, signal=42%
NEGATIVE REGULATION OF TCF-DEPENDENT SIGNALING BY WNT LIGAND ANTAGONISTS%REACTOME DATABASE ID RELEASE 84%3772470	11	0.630557	1.37472	0.131334	0.383273	1	370	tags=18%, list=2%, signal=19%
PHOSPHOLIPID HOMEOSTASIS%GOBP%GO:0055091	10	0.659226	1.37468	0.118343	0.383029	1	1438	tags=30%, list=9%, signal=33%
NEGATIVE REGULATION OF OXIDATIVE STRESS-INDUCED INTRINSIC APOPTOTIC SIGNALING PATHWAY%GOBP%GO:1902176	15	0.590021	1.37451	0.115304	0.383103	1	3458	tags=47%, list=23%, signal=60%
PHOSPHOLIPID TRANSPORT%GOBP%GO:0015914	61	0.458111	1.37446	0.0512821	0.382874	1	1871	tags=26%, list=12%, signal=30%
GDP-DISSOCIATION INHIBITOR ACTIVITY%GOMF%GO:0005092	14	0.62009	1.37445	0.119877	0.382577	1	1233	tags=36%, list=8%, signal=39%
MORPHOGENESIS OF AN EPITHELIAL SHEET%GOBP%GO:0002011	46	0.475105	1.37441	0.0774487	0.382329	1	1737	tags=26%, list=11%, signal=29%
FATTY-ACYL-COA BINDING%GOMF%GO:0000062	17	0.583548	1.37418	0.101643	0.382506	1	1694	tags=35%, list=11%, signal=40%
NEGATIVE REGULATION OF LIPID METABOLIC PROCESS%GOBP%GO:0045833	78	0.438265	1.3735	0.0453488	0.383649	1	747	tags=12%, list=5%, signal=12%
HOMOCYSTINURIA-MEGALOBLASTIC ANEMIA DUE TO DEFECT IN COBALAMIN METABOLISM, CBLG COMPLEMENTATION TYPE%SMPDB%SMP0000570	14	0.611646	1.37347	0.12228	0.383387	1	938	tags=21%, list=6%, signal=23%
GPI ANCHOR METABOLIC PROCESS%GOBP%GO:0006505	32	0.510922	1.37334	0.0887701	0.383331	1	1656	tags=19%, list=11%, signal=21%
DIET INDUCED THERMOGENESIS%GOBP%GO:0002024	11	0.644405	1.37329	0.128898	0.383122	1	462	tags=18%, list=3%, signal=19%
PEPTIDYL-CYSTEINE MODIFICATION%GOBP%GO:0018198	32	0.517343	1.37305	0.0967056	0.3833	1	1505	tags=19%, list=10%, signal=21%
ACTIVATED NOTCH1 TRANSMITS SIGNAL TO THE NUCLEUS%REACTOME%R-HSA-2122948.3	25	0.535347	1.37285	0.111462	0.383388	1	2067	tags=32%, list=13%, signal=37%
GLYCINE METABOLIC PROCESS%GOBP%GO:0006544	11	0.635068	1.37271	0.134945	0.383368	1	1160	tags=27%, list=8%, signal=29%
CAVEOLA%GOCC%GO:0005901	88	0.429466	1.37262	0.0444191	0.383217	1	2183	tags=26%, list=14%, signal=30%
SEALING OF THE NUCLEAR ENVELOPE (NE) BY ESCRT-III%REACTOME DATABASE ID RELEASE 84%9668328	19	0.577544	1.37229	0.108409	0.383593	1	3741	tags=58%, list=24%, signal=77%
PURINE DEOXYRIBONUCLEOTIDE CATABOLIC PROCESS%GOBP%GO:0009155	11	0.63822	1.37225	0.128232	0.383346	1	3150	tags=55%, list=21%, signal=69%
MACROMOLECULE LOCALIZATION%GOMF%GO:0033036	154	0.396426	1.37222	0.0170828	0.383084	1	2559	tags=24%, list=17%, signal=29%
OXIDOREDUCTASE ACTIVITY, ACTING ON THE CH-OH GROUP OF DONORS, NAD OR NADP AS ACCEPTOR%GOMF%GO:0016616	76	0.437159	1.37218	0.0510783	0.382873	1	3238	tags=34%, list=21%, signal=43%
NOTCH2 ACTIVATION AND TRANSMISSION OF SIGNAL TO THE NUCLEUS%REACTOME DATABASE ID RELEASE 84%2979096	16	0.595808	1.37216	0.111462	0.382597	1	2382	tags=38%, list=16%, signal=44%
ACTIVATION OF PROTEIN KINASE B ACTIVITY%GOBP%GO:0032148	21	0.547203	1.37189	0.10483	0.382852	1	1051	tags=24%, list=7%, signal=26%
REGULATION OF ANIMAL ORGAN MORPHOGENESIS%GOBP%GO:2000027	95	0.425882	1.37182	0.0560748	0.38269	1	865	tags=19%, list=6%, signal=20%
SODIUM ION TRANSMEMBRANE TRANSPORT%GOBP%GO:0035725	74	0.439225	1.37146	0.0541761	0.38313	1	2129	tags=23%, list=14%, signal=27%
OXIDOREDUCTASE ACTIVITY, ACTING ON THE CH-NH GROUP OF DONORS%GOMF%GO:0016645	23	0.543599	1.37139	0.112299	0.382955	1	1375	tags=22%, list=9%, signal=24%
AXON EXTENSION INVOLVED IN AXON GUIDANCE%GOBP%GO:0048846	12	0.632128	1.37137	0.123829	0.382678	1	838	tags=33%, list=5%, signal=35%
OXIDATIVE PHOSPHORYLATION%GOBP%GO:0006119	80	0.43301	1.37127	0.0553592	0.382567	1	4556	tags=54%, list=30%, signal=76%
PURINE NUCLEOSIDE TRIPHOSPHATE BIOSYNTHETIC PROCESS%GOBP%GO:0009145	56	0.458803	1.37121	0.0805369	0.382369	1	3673	tags=46%, list=24%, signal=61%
IMMUNE RECEPTOR ACTIVITY%GOMF%GO:0140375	51	0.466502	1.37103	0.0793478	0.382453	1	1312	tags=24%, list=9%, signal=26%
MODULATION OF EXCITATORY POSTSYNAPTIC POTENTIAL%GOBP%GO:0098815	60	0.451987	1.37096	0.0803571	0.382281	1	267	tags=8%, list=2%, signal=8%
METHYLOSOME%GOCC%GO:0034709	12	0.631045	1.37064	0.126556	0.382675	1	3697	tags=50%, list=24%, signal=66%
OXIDOREDUCTASE ACTIVITY, ACTING ON METAL IONS%GOMF%GO:0016722	10	0.653291	1.37043	0.123383	0.382831	1	3267	tags=60%, list=21%, signal=76%
CYSTATHIONINE BETA-SYNTHASE DEFICIENCY%SMPDB%SMP0000177	14	0.611646	1.37041	0.119198	0.382555	1	938	tags=21%, list=6%, signal=23%
NEURON MIGRATION%GOBP%GO:0001764	133	0.403604	1.37019	0.0472542	0.382714	1	1916	tags=23%, list=13%, signal=26%
PHOSPHOLIPID BIOSYNTHESIS%SMPDB%SMP0000025	22	0.554157	1.36989	0.101765	0.383022	1	2189	tags=41%, list=14%, signal=48%
ALPHA6BETA4INTEGRIN%NETPATH%ALPHA6BETA4INTEGRIN	66	0.447263	1.36988	0.0509709	0.382727	1	937	tags=14%, list=6%, signal=14%
SALLA DISEASE INFANTILE SIALIC ACID STORAGE DISEASE%SMPDB%SMP0000240	15	0.598521	1.36986	0.124486	0.382447	1	3508	tags=47%, list=23%, signal=60%
MODIFIED AMINO ACID TRANSPORT%GOMF%GO:0072337	30	0.514723	1.3698	0.0885046	0.382239	1	1117	tags=23%, list=7%, signal=25%
POTASSIUM CHANNEL COMPLEX%GOCC%GO:0034705	83	0.427122	1.36962	0.0620843	0.382301	1	1854	tags=22%, list=12%, signal=25%
SMALL MOLECULE SENSOR ACTIVITY%GOMF%GO:0140299	16	0.601495	1.36924	0.116	0.382827	1	4716	tags=56%, list=31%, signal=81%
HYDROLASE ACTIVITY, ACTING ON GLYCOSYL BONDS%GOMF%GO:0016798	74	0.440053	1.3692	0.0568047	0.382582	1	2116	tags=28%, list=14%, signal=33%
ENDOTHELIAL CELL DEVELOPMENT%GOBP%GO:0001885	47	0.476595	1.36918	0.0789474	0.382333	1	1892	tags=26%, list=12%, signal=29%
T-HELPER 1 CELL DIFFERENTIATION%GOBP%GO:0045063	10	0.658015	1.36916	0.123028	0.382058	1	3432	tags=50%, list=22%, signal=64%
POSITIVE REGULATION OF CELL ADHESION MEDIATED BY INTEGRIN%GOBP%GO:0033630	15	0.606392	1.3689	0.114108	0.382276	1	419	tags=20%, list=3%, signal=21%
PROTEIN INSERTION INTO ER MEMBRANE%GOBP%GO:0045048	27	0.535243	1.36883	0.0961145	0.382115	1	2991	tags=44%, list=20%, signal=55%
MITOCHONDRIAL RESPIRATORY CHAIN COMPLEX I ASSEMBLY%GOBP%GO:0032981	54	0.46195	1.36858	0.0716612	0.382304	1	5801	tags=67%, list=38%, signal=107%
PENTOSE-PHOSPHATE SHUNT%GOBP%GO:0006098	12	0.632892	1.36842	0.137357	0.382311	1	2089	tags=33%, list=14%, signal=39%
NEURON CELLULAR HOMEOSTASIS%GOBP%GO:0070050	63	0.455521	1.36825	0.0601093	0.382348	1	1818	tags=21%, list=12%, signal=23%
NUCLEOSIDE DIPHOSPHATE CATABOLIC PROCESS%GOBP%GO:0009134	12	0.63967	1.36791	0.119312	0.382777	1	3026	tags=50%, list=20%, signal=62%
MESENCHYMAL CELL DIFFERENTIATION%GOBP%GO:0048762	141	0.397353	1.36762	0.021601	0.383064	1	1196	tags=21%, list=8%, signal=22%
MANNOSYLTRANSFERASE ACTIVITY%GOMF%GO:0000030	23	0.546915	1.36717	0.122622	0.383721	1	1860	tags=22%, list=12%, signal=25%
NUCLEOBASE-CONTAINING SMALL MOLECULE CATABOLIC PROCESS%GOBP%GO:0034656	16	0.582398	1.36673	0.121748	0.384337	1	2895	tags=50%, list=19%, signal=62%
GLYCINE N-METHYLTRANSFERASE DEFICIENCY%SMPDB%SMP0000222	14	0.611646	1.36649	0.131365	0.384529	1	938	tags=21%, list=6%, signal=23%
ANTIPORTER ACTIVITY%GOMF%GO:0015297	72	0.445331	1.36648	0.0717647	0.384247	1	3545	tags=39%, list=23%, signal=50%
EPITHELIAL CELL DIFFERENTIATION INVOLVED IN KIDNEY DEVELOPMENT%GOBP%GO:0035850	23	0.541115	1.36647	0.110302	0.383947	1	2382	tags=35%, list=16%, signal=41%
FILOPODIUM MEMBRANE%GOCC%GO:0031527	17	0.576733	1.36638	0.118435	0.383828	1	988	tags=18%, list=6%, signal=19%
FOREBRAIN NEURON DEVELOPMENT%GOBP%GO:0021884	26	0.525182	1.36631	0.104189	0.383673	1	1738	tags=31%, list=11%, signal=35%
RIBONUCLEOSIDE MONOPHOSPHATE BIOSYNTHETIC PROCESS%GOBP%GO:0009156	27	0.526829	1.3662	0.0858639	0.383564	1	4120	tags=59%, list=27%, signal=81%
FRUCTOSE AND MANNOSE DEGRADATION%SMPDB%SMP0000064	17	0.578363	1.36602	0.125385	0.383642	1	3673	tags=65%, list=24%, signal=85%
THE ONCOGENIC ACTION OF 2-HYDROXYGLUTARATE%SMPDB%SMP0002291	23	0.543662	1.36574	0.107069	0.383935	1	3615	tags=43%, list=24%, signal=57%
RESPONSE TO LIPID%GOMF%GO:0033993	12	0.626887	1.36536	0.126919	0.384422	1	31	tags=8%, list=0%, signal=8%
NADH DEHYDROGENASE COMPLEX ASSEMBLY%GOBP%GO:0010257	54	0.46195	1.36532	0.0573678	0.384214	1	5801	tags=67%, list=38%, signal=107%
METHYLENETETRAHYDROFOLATE REDUCTASE DEFICIENCY (MTHFRD)%SMPDB%SMP0000340	14	0.611646	1.36507	0.119388	0.384416	1	938	tags=21%, list=6%, signal=23%
CCR9%IOB%CCR9	12	0.629314	1.36488	0.128543	0.38451	1	648	tags=17%, list=4%, signal=17%
CELLULAR RESPONSE TO REACTIVE OXYGEN SPECIES%GOBP%GO:0034614	91	0.430269	1.36451	0.0508685	0.38498	1	2478	tags=26%, list=16%, signal=31%
RNA POLYMERASE I ACTIVITY%GOMF%GO:0001054	12	0.618854	1.36409	0.12423	0.385566	1	3838	tags=50%, list=25%, signal=67%
REGULATION OF BLOOD PRESSURE%GOBP%GO:0008217	142	0.400562	1.36387	0.03375	0.385723	1	942	tags=12%, list=6%, signal=13%
POSITIVE REGULATION OF MYELINATION%GOBP%GO:0031643	18	0.574777	1.36358	0.1339	0.386039	1	4133	tags=39%, list=27%, signal=53%
DISEASES OF PROGRAMMED CELL DEATH%REACTOME DATABASE ID RELEASE 84%9645723	47	0.470998	1.36296	0.0822857	0.38702	1	3739	tags=40%, list=24%, signal=53%
SNRNP BINDING%GOMF%GO:0070990	14	0.601532	1.36248	0.121302	0.387743	1	3697	tags=57%, list=24%, signal=75%
PLATELET DENSE GRANULE ORGANIZATION%GOBP%GO:0060155	20	0.561917	1.36233	0.115866	0.387736	1	2850	tags=50%, list=19%, signal=61%
INNER EAR MORPHOGENESIS%GOBP%GO:0042472	83	0.431928	1.36227	0.0609481	0.387548	1	1765	tags=18%, list=12%, signal=20%
ALANINE TRANSPORT%GOMF%GO:0032328	12	0.62681	1.36203	0.12513	0.387722	1	951	tags=25%, list=6%, signal=27%
MALE SEX DIFFERENTIATION%GOBP%GO:0046661	106	0.414303	1.36184	0.0345238	0.387822	1	794	tags=12%, list=5%, signal=13%
REGULATION OF POSTSYNAPTIC DENSITY ORGANIZATION%GOBP%GO:1905874	19	0.55823	1.36181	0.124464	0.387589	1	1743	tags=32%, list=11%, signal=36%
DICARBOXYLIC ACID TRANSPORT%GOMF%GO:0006835	34	0.499963	1.36178	0.098517	0.387342	1	2592	tags=35%, list=17%, signal=42%
POSITIVE REGULATION OF MORPHOGENESIS OF AN EPITHELIUM%GOBP%GO:1905332	26	0.52453	1.36176	0.114872	0.38706	1	1100	tags=23%, list=7%, signal=25%
NOREPINEPHRINE METABOLIC PROCESS%GOBP%GO:0042415	12	0.62431	1.36164	0.133333	0.387016	1	1935	tags=33%, list=13%, signal=38%
STEROL TRANSPORTER ACTIVITY%GOMF%GO:0015248	25	0.532554	1.36117	0.120457	0.387717	1	964	tags=24%, list=6%, signal=26%
RESPONSE TO GROWTH FACTOR%GOMF%GO:0070848	19	0.562662	1.36093	0.115063	0.387949	1	319	tags=16%, list=2%, signal=16%
STORE-OPERATED CALCIUM CHANNEL ACTIVITY%GOMF%GO:0015279	11	0.64258	1.36017	0.136179	0.389269	1	2232	tags=36%, list=15%, signal=43%
NEGATIVE REGULATION OF CALCINEURIN-NFAT SIGNALING CASCADE%GOBP%GO:0070885	14	0.610022	1.35994	0.127033	0.389416	1	574	tags=29%, list=4%, signal=30%
POSITIVE REGULATION OF HEPATOCYTE PROLIFERATION%GOBP%GO:2000347	11	0.638335	1.35987	0.127703	0.389245	1	1752	tags=27%, list=11%, signal=31%
RNA POLYMERASE I PROMOTER OPENING%REACTOME DATABASE ID RELEASE 84%73728	11	0.639191	1.35974	0.132196	0.389212	1	20	tags=9%, list=0%, signal=9%
COLLAGEN CATABOLIC PROCESS%GOBP%GO:0030574	17	0.588828	1.35939	0.120798	0.389637	1	603	tags=18%, list=4%, signal=18%
REGULATION OF MONOATOMIC ANION TRANSPORT%GOBP%GO:0044070	17	0.57887	1.35915	0.143849	0.389855	1	937	tags=24%, list=6%, signal=25%
REGULATION OF LONG-TERM SYNAPTIC POTENTIATION%GOBP%GO:1900271	55	0.455631	1.35864	0.0721103	0.390616	1	1240	tags=18%, list=8%, signal=20%
FRUCTOSE INTOLERANCE, HEREDITARY%PATHWHIZ%PW000702	17	0.578363	1.35855	0.132518	0.390508	1	3673	tags=65%, list=24%, signal=85%
FEAR RESPONSE%GOBP%GO:0042596	44	0.480724	1.35853	0.0880773	0.39023	1	396	tags=14%, list=3%, signal=14%
CARDIAC VENTRICLE MORPHOGENESIS%GOBP%GO:0003208	55	0.458321	1.35849	0.0809628	0.390017	1	448	tags=16%, list=3%, signal=17%
ACTIN-BASED CELL PROJECTION%GOCC%GO:0098858	178	0.381084	1.35822	0.0269923	0.390297	1	1743	tags=19%, list=11%, signal=21%
POSITIVE REGULATION OF SYNAPTIC TRANSMISSION, GLUTAMATERGIC%GOBP%GO:0051968	37	0.488803	1.35792	0.105263	0.390618	1	698	tags=14%, list=5%, signal=14%
SEROTONIN RECEPTOR ACTIVITY%GOMF%GO:0099589	20	0.555371	1.35788	0.133401	0.390397	1	712	tags=15%, list=5%, signal=16%
RESPONSE TO FIBROBLAST GROWTH FACTOR%GOBP%GO:0071774	66	0.442192	1.35734	0.0708061	0.391236	1	1788	tags=26%, list=12%, signal=29%
STEROID METABOLIC PROCESS%GOBP%GO:0008202	109	0.409283	1.35713	0.0363196	0.39139	1	1939	tags=18%, list=13%, signal=21%
RESPIRATORY ELECTRON TRANSPORT, ATP SYNTHESIS BY CHEMIOSMOTIC COUPLING, AND HEAT PRODUCTION BY UNCOUPLING PROTEINS.%REACTOME DATABASE ID RELEASE 84%163200	89	0.421887	1.35705	0.0520581	0.391267	1	4556	tags=51%, list=30%, signal=72%
ALANINE TRANSMEMBRANE TRANSPORTER ACTIVITY%GOMF%GO:0022858	12	0.62681	1.35694	0.125259	0.391204	1	951	tags=25%, list=6%, signal=27%
CADMIUM INDUCES DNA SYNTHESIS AND PROLIFERATION IN MACROPHAGES%SMPDB%SMP0063805	14	0.610027	1.35656	0.119145	0.391692	1	937	tags=21%, list=6%, signal=23%
G PROTEIN-COUPLED SEROTONIN RECEPTOR ACTIVITY%GOMF%GO:0004993	19	0.566422	1.35653	0.120582	0.391434	1	73	tags=11%, list=0%, signal=11%
REGULATION OF INOSITOL PHOSPHATE BIOSYNTHETIC PROCESS%GOBP%GO:0010919	11	0.632882	1.35641	0.152263	0.391376	1	713	tags=27%, list=5%, signal=29%
POSITIVE REGULATION OF BONE RESORPTION%GOBP%GO:0045780	19	0.554777	1.35639	0.139214	0.391116	1	1583	tags=26%, list=10%, signal=29%
TRNA METHYLATION%GOBP%GO:0030488	38	0.49086	1.35638	0.0884422	0.390847	1	1649	tags=11%, list=11%, signal=12%
THYROID GLAND DEVELOPMENT%GOBP%GO:0030878	12	0.628112	1.35634	0.133333	0.390629	1	1157	tags=25%, list=8%, signal=27%
ADHERENS JUNCTION%GOCC%GO:0005912	132	0.398858	1.35633	0.0389937	0.390338	1	1421	tags=15%, list=9%, signal=17%
NEGATIVE REGULATION OF THE PI3K AKT NETWORK%REACTOME DATABASE ID RELEASE 84%199418	78	0.42463	1.35612	0.067696	0.390488	1	2919	tags=33%, list=19%, signal=41%
METAL CATION:PROTON ANTIPORTER ACTIVITY%GOMF%GO:0051139	18	0.576179	1.35551	0.129592	0.391514	1	2301	tags=33%, list=15%, signal=39%
STEROID DEHYDROGENASE ACTIVITY%GOMF%GO:0016229	14	0.610131	1.35517	0.123572	0.391921	1	3215	tags=43%, list=21%, signal=54%
CELLULAR RESPONSE TO GROWTH FACTOR STIMULUS%GOMF%GO:0071363	19	0.562662	1.35517	0.11838	0.391624	1	319	tags=16%, list=2%, signal=16%
RRNA BINDING%GOMF%GO:0019843	61	0.452746	1.35504	0.0683857	0.391623	1	4042	tags=56%, list=26%, signal=75%
BENZENE-CONTAINING COMPOUND METABOLIC PROCESS%GOBP%GO:0042537	15	0.592153	1.35474	0.112576	0.391952	1	1635	tags=47%, list=11%, signal=52%
TRANSFERASE ACTIVITY, TRANSFERRING ALKYL OR ARYL (OTHER THAN METHYL) GROUPS%GOMF%GO:0016765	50	0.463217	1.35438	0.0813824	0.392416	1	1374	tags=18%, list=9%, signal=20%
ALANINE TRANSPORT%GOBP%GO:0032328	13	0.612297	1.35432	0.134269	0.392226	1	951	tags=23%, list=6%, signal=25%
METALLO-SULFUR CLUSTER ASSEMBLY%GOBP%GO:0031163	26	0.524903	1.35427	0.10885	0.39205	1	4282	tags=50%, list=28%, signal=69%
MEMBRANE RAFT ORGANIZATION%GOBP%GO:0031579	20	0.566889	1.35413	0.115139	0.392026	1	2003	tags=40%, list=13%, signal=46%
LOCOMOTION%GOMF%GO:0040011	60	0.453258	1.35378	0.073991	0.392459	1	1377	tags=27%, list=9%, signal=29%
REGULATION OF FERTILIZATION%GOBP%GO:0080154	10	0.655905	1.35376	0.135354	0.3922	1	256	tags=20%, list=2%, signal=20%
CHEMOTAXIS%GOMF%GO:0006935	60	0.453258	1.35376	0.0588915	0.391902	1	1377	tags=27%, list=9%, signal=29%
RESPONSE TO REACTIVE OXYGEN SPECIES%GOBP%GO:0000302	129	0.400984	1.35374	0.043871	0.391638	1	2478	tags=26%, list=16%, signal=31%
G(M2)-GANGLIOSIDOSIS: VARIANT B, TAY-SACHS DISEASE%SMPDB%SMP0000534	15	0.598521	1.35364	0.12311	0.391533	1	3508	tags=47%, list=23%, signal=60%
NEPHRON DEVELOPMENT%GOBP%GO:0072006	105	0.407208	1.35355	0.0405862	0.391433	1	1761	tags=28%, list=11%, signal=31%
STEROL TRANSPORT%GOMF%GO:0015918	25	0.532554	1.35337	0.109442	0.391493	1	964	tags=24%, list=6%, signal=26%
IRE1ALPHA ACTIVATES CHAPERONES%REACTOME DATABASE ID RELEASE 84%381070	44	0.468779	1.35284	0.091104	0.392317	1	3657	tags=43%, list=24%, signal=57%
GALACTOSE METABOLISM%SMPDB%SMP0000043	10	0.642774	1.35272	0.158169	0.392282	1	3122	tags=70%, list=20%, signal=88%
PROTEIN LOCALIZATION TO EXTRACELLULAR REGION%GOBP%GO:0071692	111	0.409072	1.35264	0.0493047	0.392156	1	1333	tags=16%, list=9%, signal=18%
RAB GERANYLGERANYLATION%REACTOME DATABASE ID RELEASE 84%8873719	56	0.45428	1.35251	0.079034	0.392115	1	2120	tags=20%, list=14%, signal=23%
AMYLOID-BETA FORMATION%GOBP%GO:0034205	11	0.624885	1.3522	0.140558	0.392486	1	2909	tags=45%, list=19%, signal=56%
SIALURIA OR FRENCH TYPE SIALURIA%SMPDB%SMP0000216	15	0.598521	1.35196	0.125671	0.392683	1	3508	tags=47%, list=23%, signal=60%
1-ACYLGLYCEROL-3-PHOSPHATE O-ACYLTRANSFERASE ACTIVITY%GOMF%GO:0003841	10	0.640127	1.35128	0.150099	0.393857	1	1847	tags=30%, list=12%, signal=34%
RNA POLYMERASE II, CORE COMPLEX%GOCC%GO:0005665	14	0.604508	1.35059	0.129979	0.395025	1	4818	tags=64%, list=31%, signal=94%
ENDOCHONDRAL BONE GROWTH%GOBP%GO:0003416	21	0.54879	1.35056	0.120341	0.394777	1	2875	tags=38%, list=19%, signal=47%
HALLMARK_HYPOXIA%MSIGDBHALLMARK%HALLMARK_HYPOXIA	161	0.390191	1.35022	0.041721	0.3952	1	1489	tags=19%, list=10%, signal=21%
HS-GAG DEGRADATION%REACTOME%R-HSA-2024096.3	17	0.577447	1.35013	0.130753	0.395073	1	1689	tags=41%, list=11%, signal=46%
CARBOXYLIC ACID BINDING%GOMF%GO:0031406	115	0.406746	1.34995	0.0405244	0.395149	1	2362	tags=29%, list=15%, signal=34%
REGULATION OF INTERLEUKIN-13 PRODUCTION%GOBP%GO:0032656	10	0.650263	1.3498	0.139191	0.395156	1	458	tags=20%, list=3%, signal=21%
VOLTAGE-GATED POTASSIUM CHANNEL COMPLEX%GOCC%GO:0008076	70	0.438978	1.34956	0.0780886	0.395379	1	1854	tags=20%, list=12%, signal=23%
SULFUR AMINO ACID METABOLIC PROCESS%GOBP%GO:0000096	20	0.551616	1.34948	0.129512	0.395252	1	993	tags=25%, list=6%, signal=27%
PROTEOGLYCAN METABOLIC PROCESS%GOBP%GO:0006029	79	0.42548	1.3492	0.0603949	0.395514	1	851	tags=16%, list=6%, signal=17%
NITRIC OXIDE MEDIATED SIGNAL TRANSDUCTION%GOBP%GO:0007263	14	0.598328	1.34903	0.137155	0.395555	1	1954	tags=50%, list=13%, signal=57%
GLUCONEOGENESIS%GOBP%GO:0006094	33	0.498576	1.34859	0.106428	0.396171	1	3299	tags=42%, list=22%, signal=54%
SULFUR COMPOUND TRANSMEMBRANE TRANSPORTER ACTIVITY%GOMF%GO:1901682	39	0.483921	1.34848	0.087473	0.396079	1	1001	tags=18%, list=7%, signal=19%
DIGESTIVE SYSTEM DEVELOPMENT%GOBP%GO:0055123	93	0.415729	1.3483	0.0428062	0.396188	1	925	tags=16%, list=6%, signal=17%
OXIDOREDUCTASE ACTIVITY, ACTING ON NAD(P)H, QUINONE OR SIMILAR COMPOUND AS ACCEPTOR%GOMF%GO:0016655	18	0.564987	1.34815	0.141383	0.396189	1	4215	tags=50%, list=28%, signal=69%
RECEPTOR INTERNALIZATION%GOBP%GO:0031623	69	0.435992	1.34789	0.0608108	0.396446	1	2331	tags=28%, list=15%, signal=32%
REGULATION OF EARLY ENDOSOME TO LATE ENDOSOME TRANSPORT%GOBP%GO:2000641	19	0.563735	1.34784	0.132037	0.396229	1	20	tags=5%, list=0%, signal=5%
GLUCOSAMINE-CONTAINING COMPOUND METABOLIC PROCESS%GOBP%GO:1901071	16	0.578502	1.34763	0.127835	0.396372	1	739	tags=25%, list=5%, signal=26%
NEURON PROJECTION MAINTENANCE%GOBP%GO:1990535	10	0.649264	1.34746	0.141404	0.396437	1	3739	tags=60%, list=24%, signal=79%
REGULATION OF SMALL GTPASE MEDIATED SIGNAL TRANSDUCTION%GOBP%GO:0051056	169	0.384287	1.34728	0.0324254	0.396525	1	1750	tags=20%, list=11%, signal=22%
MAMMARY GLAND EPITHELIUM DEVELOPMENT%GOBP%GO:0061180	48	0.462379	1.34723	0.0885529	0.396331	1	895	tags=21%, list=6%, signal=22%
HEART VALVE MORPHOGENESIS%GOBP%GO:0003179	41	0.485775	1.34707	0.0846501	0.396391	1	1200	tags=22%, list=8%, signal=24%
NEURON PROJECTION EXTENSION INVOLVED IN NEURON PROJECTION GUIDANCE%GOBP%GO:1902284	12	0.632128	1.34705	0.143474	0.396126	1	838	tags=33%, list=5%, signal=35%
TYPE B PANCREATIC CELL DEVELOPMENT%GOBP%GO:0003323	12	0.630971	1.34667	0.130208	0.396645	1	607	tags=25%, list=4%, signal=26%
PURINE RIBONUCLEOTIDE TRANSMEMBRANE TRANSPORTER ACTIVITY%GOMF%GO:0005346	15	0.592395	1.34661	0.136943	0.396447	1	3160	tags=40%, list=21%, signal=50%
POSITIVE REGULATION OF AMYLOID PRECURSOR PROTEIN CATABOLIC PROCESS%GOBP%GO:1902993	23	0.536043	1.34653	0.122995	0.396325	1	760	tags=22%, list=5%, signal=23%
REGULATION OF POSTSYNAPTIC SPECIALIZATION ASSEMBLY%GOBP%GO:0099150	20	0.551413	1.34628	0.123362	0.396559	1	1099	tags=35%, list=7%, signal=38%
POSITIVE REGULATION OF CHOLESTEROL EFFLUX%GOBP%GO:0010875	22	0.544343	1.3462	0.129067	0.396442	1	388	tags=14%, list=3%, signal=14%
IRON-SULFUR CLUSTER ASSEMBLY COMPLEX%GOCC%GO:1990229	11	0.631048	1.34542	0.138203	0.397824	1	2755	tags=55%, list=18%, signal=66%
MITOCHONDRIAL ELECTRON TRANSPORT, UBIQUINOL TO CYTOCHROME C%GOBP%GO:0006122	11	0.632841	1.34514	0.143878	0.398142	1	4403	tags=73%, list=29%, signal=102%
GLOMERULAR EPITHELIAL CELL DIFFERENTIATION%GOBP%GO:0072311	16	0.572558	1.34506	0.132172	0.397995	1	2382	tags=38%, list=16%, signal=44%
REGULATION OF EXECUTION PHASE OF APOPTOSIS%GOBP%GO:1900117	13	0.61208	1.34497	0.138947	0.397886	1	2086	tags=23%, list=14%, signal=27%
MEMBRANE LIPID CATABOLIC PROCESS%GOBP%GO:0046466	26	0.521111	1.34434	0.103814	0.398933	1	2600	tags=46%, list=17%, signal=55%
NEURON RECOGNITION%GOBP%GO:0008038	46	0.469755	1.344	0.0870511	0.399369	1	2061	tags=28%, list=13%, signal=33%
NEUROEPITHELIAL CELL DIFFERENTIATION%GOBP%GO:0060563	30	0.508507	1.34387	0.105376	0.399343	1	1029	tags=13%, list=7%, signal=14%
ACYL-COA HYDROLASE ACTIVITY%GOMF%GO:0047617	20	0.555783	1.34362	0.130987	0.399574	1	1274	tags=25%, list=8%, signal=27%
SULFUR COMPOUND TRANSPORT%GOMF%GO:0072348	30	0.508785	1.3432	0.106992	0.40018	1	2576	tags=33%, list=17%, signal=40%
MITOCHONDRIAL RESPIRATORY CHAIN COMPLEX IV%GOCC%GO:0005751	13	0.605528	1.34316	0.139319	0.399972	1	4385	tags=69%, list=29%, signal=97%
SEROTONIN RECEPTOR SIGNALING PATHWAY%GOMF%GO:0007210	20	0.555371	1.34315	0.125541	0.399687	1	712	tags=15%, list=5%, signal=16%
POSITIVE REGULATION OF CELL-MATRIX ADHESION%GOBP%GO:0001954	58	0.448615	1.34309	0.0764045	0.399529	1	2658	tags=31%, list=17%, signal=37%
STEREOCILIUM BUNDLE%GOCC%GO:0032421	52	0.461115	1.34258	0.0895833	0.400317	1	1603	tags=21%, list=10%, signal=24%
COPULATION%GOBP%GO:0007620	10	0.638602	1.34192	0.146497	0.401365	1	429	tags=30%, list=3%, signal=31%
IRON-SULFUR CLUSTER ASSEMBLY%GOBP%GO:0016226	26	0.524903	1.34124	0.131524	0.40256	1	4282	tags=50%, list=28%, signal=69%
CARBOHYDRATE DERIVATIVE TRANSMEMBRANE TRANSPORTER ACTIVITY%GOMF%GO:1901505	36	0.489146	1.34103	0.109409	0.402708	1	3160	tags=42%, list=21%, signal=52%
ORGANIC ACID BINDING%GOMF%GO:0043177	121	0.397485	1.34078	0.045614	0.402937	1	2362	tags=28%, list=15%, signal=33%
REGULATION OF CELL-MATRIX ADHESION%GOBP%GO:0001952	112	0.409741	1.34068	0.0436954	0.402864	1	2712	tags=27%, list=18%, signal=32%
ALPHA4 BETA1 INTEGRIN SIGNALING EVENTS%PATHWAY INTERACTION DATABASE NCI-NATURE CURATED DATA%ALPHA4 BETA1 INTEGRIN SIGNALING EVENTS	28	0.51424	1.34065	0.115385	0.402633	1	892	tags=18%, list=6%, signal=19%
AMINO SUGAR METABOLISM%PATHWHIZ%PW000008	15	0.598521	1.34038	0.122234	0.402894	1	3508	tags=47%, list=23%, signal=60%
RENAL FILTRATION CELL DIFFERENTIATION%GOBP%GO:0061318	16	0.572558	1.34035	0.143555	0.402655	1	2382	tags=38%, list=16%, signal=44%
FRS2-MEDIATED ACTIVATION%REACTOME DATABASE ID RELEASE 84%170968	11	0.624698	1.3398	0.142137	0.403534	1	20	tags=9%, list=0%, signal=9%
POSTSYNAPTIC SIGNAL TRANSDUCTION%GOBP%GO:0098926	50	0.458836	1.33978	0.0942285	0.403269	1	1821	tags=28%, list=12%, signal=32%
REGULATION OF SMOOTH MUSCLE CONTRACTION%GOBP%GO:0006940	53	0.447026	1.3396	0.0933041	0.403355	1	482	tags=11%, list=3%, signal=12%
SMOOTH MUSCLE CONTRACTION%REACTOME%R-HSA-445355.6	29	0.506385	1.33956	0.121711	0.403133	1	4665	tags=55%, list=30%, signal=79%
DICARBOXYLIC ACID TRANSPORT%GOBP%GO:0006835	56	0.448889	1.33865	0.0977778	0.404792	1	841	tags=14%, list=5%, signal=15%
CONSTITUTIVE SIGNALING BY ABERRANT PI3K IN CANCER%REACTOME%R-HSA-2219530.1	47	0.455954	1.3386	0.0941176	0.404591	1	2697	tags=30%, list=18%, signal=36%
VIRAL ENTRY INTO HOST CELL%GOBP%GO:0046718	27	0.51618	1.33859	0.111583	0.404318	1	3505	tags=59%, list=23%, signal=77%
GLYCOLIPID CATABOLIC PROCESS%GOBP%GO:0019377	12	0.620707	1.33847	0.15102	0.404256	1	2600	tags=50%, list=17%, signal=60%
RIBONUCLEOSIDE MONOPHOSPHATE CATABOLIC PROCESS%GOBP%GO:0009158	13	0.599111	1.33787	0.145602	0.40522	1	3026	tags=54%, list=20%, signal=67%
NEGATIVE REGULATION OF MACROPHAGE ACTIVATION%GOBP%GO:0043031	10	0.642863	1.33762	0.153527	0.405446	1	4067	tags=80%, list=27%, signal=109%
AMINO ACID TRANSMEMBRANE TRANSPORT%GOBP%GO:0003333	63	0.442464	1.33758	0.073913	0.405239	1	1734	tags=21%, list=11%, signal=23%
ENTRY INTO HOST%GOBP%GO:0044409	27	0.51618	1.33746	0.121505	0.405187	1	3505	tags=59%, list=23%, signal=77%
CELLULAR RESPONSE TO FIBROBLAST GROWTH FACTOR STIMULUS%GOBP%GO:0044344	63	0.449365	1.3374	0.0794393	0.405001	1	1788	tags=27%, list=12%, signal=30%
AEROBIC RESPIRATION%GOBP%GO:0009060	108	0.407267	1.33737	0.0567633	0.404771	1	3795	tags=44%, list=25%, signal=59%
BASIGIN INTERACTIONS%REACTOME DATABASE ID RELEASE 84%210991	20	0.547492	1.33733	0.13113	0.404548	1	1999	tags=40%, list=13%, signal=46%
ORGANIC HYDROXY COMPOUND METABOLIC PROCESS%GOMF%GO:1901615	19	0.553	1.33704	0.146444	0.40491	1	3376	tags=42%, list=22%, signal=54%
RESPONSE TO MURAMYL DIPEPTIDE%GOBP%GO:0032495	16	0.579347	1.3366	0.132924	0.405547	1	561	tags=19%, list=4%, signal=19%
PURINE NUCLEOBASE METABOLIC PROCESS%GOBP%GO:0006144	14	0.594711	1.33652	0.156724	0.405412	1	1128	tags=29%, list=7%, signal=31%
PI5P, PP2A AND IER3 REGULATE PI3K AKT SIGNALING%REACTOME DATABASE ID RELEASE 84%6811558	72	0.435023	1.33633	0.0849377	0.405552	1	2919	tags=35%, list=19%, signal=43%
REGULATION OF CARDIAC EPITHELIAL TO MESENCHYMAL TRANSITION%GOBP%GO:0062042	10	0.639113	1.33629	0.158215	0.405334	1	833	tags=30%, list=5%, signal=32%
REGULATION OF MEIOTIC CELL CYCLE%GOBP%GO:0051445	41	0.471365	1.33621	0.0963597	0.4052	1	2208	tags=29%, list=14%, signal=34%
RESPIRATORY CHAIN COMPLEX IV%GOCC%GO:0045277	13	0.605528	1.33618	0.145855	0.404974	1	4385	tags=69%, list=29%, signal=97%
DEOXYRIBOSE PHOSPHATE BIOSYNTHETIC PROCESS%GOBP%GO:0046385	14	0.590413	1.33581	0.141949	0.405513	1	1495	tags=21%, list=10%, signal=24%
REGULATION OF MONOOXYGENASE ACTIVITY%GOBP%GO:0032768	32	0.493913	1.33549	0.102911	0.405867	1	710	tags=16%, list=5%, signal=16%
REGULATION OF GLYCOPROTEIN BIOSYNTHETIC PROCESS%GOBP%GO:0010559	36	0.483895	1.33527	0.107966	0.40605	1	695	tags=14%, list=5%, signal=15%
REGULATION OF GLUTAMATE SECRETION%GOBP%GO:0014048	21	0.541649	1.33513	0.116788	0.406053	1	283	tags=14%, list=2%, signal=15%
MUSCLE TISSUE MORPHOGENESIS%GOBP%GO:0060415	56	0.452134	1.33501	0.0952903	0.406014	1	448	tags=20%, list=3%, signal=20%
TRANSMEMBRANE RECEPTOR PROTEIN TYROSINE KINASE ADAPTOR ACTIVITY%GOMF%GO:0005068	13	0.602509	1.33451	0.145833	0.406805	1	3222	tags=62%, list=21%, signal=78%
CADMIUM INDUCES DNA SYNTHESIS AND PROLIFERATION IN MACROPHAGES%PATHWHIZ%PW109282	10	0.633477	1.33445	0.15142	0.406636	1	20	tags=10%, list=0%, signal=10%
HEXOSE CATABOLIC PROCESS%GOBP%GO:0019320	31	0.494996	1.33436	0.112051	0.406535	1	1708	tags=39%, list=11%, signal=43%
MAMMARY GLAND MORPHOGENESIS%GOBP%GO:0060443	43	0.471039	1.33436	0.100664	0.406245	1	924	tags=19%, list=6%, signal=20%
OXIDOREDUCTASE COMPLEX%GOCC%GO:1990204	96	0.40957	1.3343	0.0558859	0.406089	1	4556	tags=49%, list=30%, signal=69%
COLUMNAR/CUBOIDAL EPITHELIAL CELL DEVELOPMENT%GOBP%GO:0002066	36	0.474134	1.33422	0.106846	0.405979	1	925	tags=22%, list=6%, signal=24%
CLATHRIN COAT%GOCC%GO:0030118	44	0.470379	1.33367	0.0948661	0.40684	1	1827	tags=25%, list=12%, signal=28%
MUSCLE ORGAN MORPHOGENESIS%GOBP%GO:0048644	59	0.448383	1.33364	0.0873016	0.406607	1	448	tags=19%, list=3%, signal=19%
REGULATION OF ENDOPLASMIC RETICULUM STRESS-INDUCED INTRINSIC APOPTOTIC SIGNALING PATHWAY%GOBP%GO:1902235	27	0.512208	1.33352	0.109769	0.406582	1	1700	tags=30%, list=11%, signal=33%
POSITIVE REGULATION OF OSTEOCLAST DIFFERENTIATION%GOBP%GO:0045672	23	0.530838	1.33349	0.131937	0.40635	1	143	tags=9%, list=1%, signal=9%
SIGNALING EVENTS REGULATED BY RET TYROSINE KINASE%PATHWAY INTERACTION DATABASE NCI-NATURE CURATED DATA%SIGNALING EVENTS REGULATED BY RET TYROSINE KINASE	34	0.498159	1.33346	0.122967	0.406122	1	1011	tags=18%, list=7%, signal=19%
CLATHRIN ADAPTOR ACTIVITY%GOMF%GO:0035615	16	0.574512	1.33315	0.150254	0.406491	1	1827	tags=31%, list=12%, signal=35%
HINDLIMB MORPHOGENESIS%GOBP%GO:0035137	27	0.51219	1.33312	0.11219	0.406273	1	558	tags=15%, list=4%, signal=15%
METABOLISM OF COFACTORS%REACTOME%R-HSA-8978934.4	16	0.574118	1.33289	0.142111	0.406482	1	1174	tags=13%, list=8%, signal=14%
MITOCHONDRIAL RIBOSOME ASSEMBLY%GOBP%GO:0061668	10	0.63017	1.33252	0.150903	0.406968	1	2594	tags=40%, list=17%, signal=48%
REGULATION OF GLYCOLYSIS BY FRUCTOSE 2,6-BISPHOSPHATE METABOLISM%REACTOME%R-HSA-9634600.1	10	0.635741	1.33217	0.161224	0.407431	1	3485	tags=50%, list=23%, signal=65%
CARNITINE PALMITOYL TRANSFERASE DEFICIENCY II%PATHWHIZ%PW000517	14	0.585835	1.33157	0.14691	0.408405	1	3467	tags=57%, list=23%, signal=74%
DEGRADATION OF CYSTEINE AND HOMOCYSTEINE%REACTOME%R-HSA-1614558.7	14	0.591986	1.33149	0.134472	0.408287	1	2054	tags=29%, list=13%, signal=33%
NEURAL TUBE DEVELOPMENT%GOBP%GO:0021915	161	0.381224	1.33144	0.0387985	0.4081	1	2485	tags=24%, list=16%, signal=28%
2'-DEOXYRIBONUCLEOTIDE BIOSYNTHETIC PROCESS%GOBP%GO:0009265	14	0.590413	1.3313	0.147368	0.408085	1	1495	tags=21%, list=10%, signal=24%
PODOCYTE DIFFERENTIATION%GOBP%GO:0072112	16	0.572558	1.33106	0.134677	0.408323	1	2382	tags=38%, list=16%, signal=44%
REGULATION OF STORE-OPERATED CALCIUM ENTRY%GOBP%GO:2001256	15	0.576628	1.33101	0.15442	0.408115	1	222	tags=13%, list=1%, signal=14%
GLYCOSPHINGOLIPID METABOLIC PROCESS%GOBP%GO:0006687	47	0.458002	1.33072	0.0872483	0.408426	1	2600	tags=32%, list=17%, signal=38%
REGULATION OF TRANSFORMING GROWTH FACTOR BETA1 PRODUCTION%GOBP%GO:0032908	10	0.639864	1.33068	0.150206	0.408218	1	773	tags=20%, list=5%, signal=21%
EPITHELIAL TUBE FORMATION%GOBP%GO:0072175	129	0.391764	1.33063	0.0430233	0.408045	1	2380	tags=24%, list=16%, signal=28%
ESTABLISHMENT OF PROTEIN LOCALIZATION TO PLASMA MEMBRANE%GOBP%GO:0061951	51	0.456292	1.33017	0.0824411	0.408717	1	2562	tags=25%, list=17%, signal=31%
BLOOD GROUP SYSTEMS BIOSYNTHESIS%REACTOME%R-HSA-9033658.2	11	0.621075	1.33009	0.150924	0.408603	1	437	tags=18%, list=3%, signal=19%
EPIDERMIS MORPHOGENESIS%GOBP%GO:0048730	27	0.50828	1.33005	0.115625	0.40839	1	1898	tags=37%, list=12%, signal=42%
GROWTH FACTOR ACTIVITY%GOMF%GO:0008083	44	0.466751	1.33	0.1	0.408212	1	785	tags=16%, list=5%, signal=17%
THE CITRIC ACID (TCA) CYCLE AND RESPIRATORY ELECTRON TRANSPORT%REACTOME DATABASE ID RELEASE 84%1428517	134	0.391631	1.3299	0.046398	0.408129	1	3615	tags=37%, list=24%, signal=48%
POSITIVE REGULATION OF SYNCYTIUM FORMATION BY PLASMA MEMBRANE FUSION%GOBP%GO:0060143	14	0.594148	1.32944	0.154404	0.408844	1	808	tags=29%, list=5%, signal=30%
NEUTROPHIL HOMEOSTASIS%GOBP%GO:0001780	13	0.600421	1.32936	0.15081	0.408725	1	3802	tags=54%, list=25%, signal=72%
REGULATION OF PHOSPHATIDYLINOSITOL 3-KINASE SIGNALING%GOBP%GO:0014066	83	0.419792	1.3291	0.0636574	0.40899	1	794	tags=16%, list=5%, signal=16%
LEWIS BLOOD GROUP BIOSYNTHESIS%REACTOME%R-HSA-9037629.1	11	0.621075	1.32849	0.175935	0.410019	1	437	tags=18%, list=3%, signal=19%
POSITIVE REGULATION OF CHOLESTEROL TRANSPORT%GOBP%GO:0032376	33	0.494221	1.32832	0.112069	0.410114	1	388	tags=12%, list=3%, signal=12%
COA HYDROLASE ACTIVITY%GOMF%GO:0016289	22	0.531466	1.32813	0.118236	0.410231	1	1274	tags=23%, list=8%, signal=25%
TETRAPYRROLE METABOLIC PROCESS%GOBP%GO:0033013	35	0.492874	1.32773	0.125405	0.41081	1	2892	tags=31%, list=19%, signal=39%
PYRIMIDINE RIBONUCLEOTIDE METABOLIC PROCESS%GOBP%GO:0009218	16	0.574284	1.32748	0.146817	0.411048	1	1164	tags=31%, list=8%, signal=34%
POSITIVE REGULATION OF STEROL TRANSPORT%GOBP%GO:0032373	33	0.494221	1.32711	0.123922	0.411519	1	388	tags=12%, list=3%, signal=12%
BARBED-END ACTIN FILAMENT CAPPING%GOBP%GO:0051016	18	0.556656	1.32667	0.148718	0.412166	1	444	tags=22%, list=3%, signal=23%
PROTEIN DEGLYCOSYLATION%GOBP%GO:0006517	11	0.618958	1.32655	0.157303	0.412112	1	982	tags=27%, list=6%, signal=29%
ASPARTATE FAMILY AMINO ACID BIOSYNTHETIC PROCESS%GOBP%GO:0009067	17	0.564935	1.32633	0.141213	0.412297	1	1181	tags=24%, list=8%, signal=25%
ERK1 AND ERK2 CASCADE%GOBP%GO:0070371	40	0.476569	1.32628	0.114044	0.412103	1	789	tags=10%, list=5%, signal=11%
CENTRAL NERVOUS SYSTEM NEURON DEVELOPMENT%GOBP%GO:0021954	88	0.411671	1.32623	0.0546512	0.41191	1	2331	tags=27%, list=15%, signal=32%
G PROTEIN-COUPLED RECEPTOR SIGNALING PATHWAY, COUPLED TO CYCLIC NUCLEOTIDE SECOND MESSENGER%GOBP%GO:0007187	26	0.508598	1.32615	0.123126	0.411801	1	73	tags=8%, list=0%, signal=8%
CAMERA-TYPE EYE MORPHOGENESIS%GOBP%GO:0048593	115	0.395647	1.32578	0.0546584	0.412313	1	684	tags=11%, list=4%, signal=12%
ORGANIC HYDROXY COMPOUND TRANSMEMBRANE TRANSPORTER ACTIVITY%GOMF%GO:1901618	20	0.540988	1.32571	0.129666	0.412199	1	261	tags=15%, list=2%, signal=15%
GALACTOSEMIA%PATHWHIZ%PW000200	10	0.642774	1.32562	0.144467	0.412097	1	3122	tags=70%, list=20%, signal=88%
POSITIVE REGULATION OF LIPID LOCALIZATION%GOBP%GO:1905954	90	0.411096	1.32555	0.0671551	0.411958	1	1954	tags=21%, list=13%, signal=24%
LONG CHAIN ACYL-COA DEHYDROGENASE DEFICIENCY (LCAD)%PATHWHIZ%PW000515	14	0.585835	1.32519	0.145078	0.412406	1	3467	tags=57%, list=23%, signal=74%
CARDIAC VENTRICLE DEVELOPMENT%GOBP%GO:0003231	110	0.3971	1.32491	0.0552826	0.412711	1	869	tags=15%, list=6%, signal=15%
POSITIVE REGULATION OF PROTEIN EXIT FROM ENDOPLASMIC RETICULUM%GOBP%GO:0070863	10	0.626659	1.32467	0.158221	0.412957	1	78	tags=10%, list=1%, signal=10%
SHORT-CHAIN ACYL-COA DEHYDROGENASE DEFICIENCY (SCAD DEFICIENCY)%PATHWHIZ%PW000108	14	0.585835	1.32452	0.169671	0.412956	1	3467	tags=57%, list=23%, signal=74%
PROTEIN O-LINKED GLYCOSYLATION VIA THREONINE%GOBP%GO:0018243	10	0.631237	1.32425	0.158385	0.413258	1	2010	tags=40%, list=13%, signal=46%
NEGATIVE REGULATION OF G PROTEIN-COUPLED RECEPTOR SIGNALING PATHWAY%GOBP%GO:0045744	44	0.472141	1.32391	0.0888651	0.413667	1	2149	tags=32%, list=14%, signal=37%
OXIDOREDUCTASE ACTIVITY, ACTING ON A SULFUR GROUP OF DONORS, OXYGEN AS ACCEPTOR%GOMF%GO:0016670	10	0.626972	1.32391	0.158898	0.413384	1	2704	tags=60%, list=18%, signal=73%
MESENCHYME DEVELOPMENT%GOBP%GO:0060485	183	0.372266	1.32365	0.0208062	0.413625	1	833	tags=15%, list=5%, signal=16%
INTRACELLULAR ZINC ION HOMEOSTASIS%GOBP%GO:0006882	23	0.530685	1.32301	0.138859	0.414746	1	3592	tags=48%, list=23%, signal=62%
VACUOLAR ACIDIFICATION%GOBP%GO:0007035	21	0.535211	1.32238	0.142391	0.415769	1	3908	tags=52%, list=26%, signal=70%
NUCLEOSIDE DIPHOSPHATE KINASE ACTIVITY%GOMF%GO:0004550	12	0.608183	1.32231	0.159329	0.41564	1	3187	tags=33%, list=21%, signal=42%
RETROGRADE TRANS-SYNAPTIC SIGNALING%GOBP%GO:0098917	10	0.61735	1.32211	0.15942	0.415793	1	215	tags=20%, list=1%, signal=20%
ORGANOPHOSPHATE ESTER TRANSPORT%GOBP%GO:0015748	91	0.410255	1.32207	0.0671378	0.415582	1	1915	tags=24%, list=12%, signal=27%
REGULATION OF CELL FATE COMMITMENT%GOBP%GO:0010453	28	0.502318	1.32167	0.125392	0.416185	1	846	tags=25%, list=6%, signal=26%
EYE MORPHOGENESIS%GOBP%GO:0048592	132	0.391345	1.3216	0.0429448	0.416032	1	684	tags=13%, list=4%, signal=13%
MONOSACCHARIDE METABOLIC PROCESS%GOBP%GO:0005996	131	0.391943	1.32129	0.0469543	0.416413	1	2157	tags=29%, list=14%, signal=33%
PYRIMIDINE-CONTAINING COMPOUND METABOLIC PROCESS%GOBP%GO:0072527	40	0.463284	1.32115	0.124281	0.416422	1	2895	tags=38%, list=19%, signal=46%
MORPHOGENESIS OF EMBRYONIC EPITHELIUM%GOBP%GO:0016331	144	0.387416	1.32114	0.0376412	0.416153	1	2215	tags=23%, list=14%, signal=27%
REGULATION OF MEIOTIC NUCLEAR DIVISION%GOBP%GO:0040020	26	0.513301	1.3211	0.132214	0.415946	1	2208	tags=35%, list=14%, signal=40%
NEURAL TUBE CLOSURE%GOBP%GO:0001843	97	0.399911	1.32086	0.0526316	0.416177	1	2380	tags=27%, list=16%, signal=32%
REGULATION OF RELEASE OF CYTOCHROME C FROM MITOCHONDRIA%GOBP%GO:0090199	40	0.470545	1.32065	0.110262	0.41635	1	4041	tags=40%, list=26%, signal=54%
CELL VOLUME HOMEOSTASIS%GOBP%GO:0006884	28	0.506985	1.3205	0.132706	0.416404	1	1685	tags=21%, list=11%, signal=24%
GANGLIOSIDE BIOSYNTHETIC PROCESS%GOBP%GO:0001574	16	0.568771	1.32023	0.146751	0.416699	1	902	tags=19%, list=6%, signal=20%
REGULATION OF SEQUESTERING OF TRIGLYCERIDE%GOBP%GO:0010889	11	0.617462	1.3199	0.144422	0.417097	1	180	tags=18%, list=1%, signal=18%
HOMOCYSTEINE METABOLIC PROCESS%GOBP%GO:0050667	10	0.639321	1.31963	0.172553	0.417397	1	938	tags=40%, list=6%, signal=43%
CORONARY VASCULATURE MORPHOGENESIS%GOBP%GO:0060977	26	0.518081	1.31959	0.133966	0.4172	1	346	tags=15%, list=2%, signal=16%
FIBRONECTIN BINDING%GOMF%GO:0001968	27	0.518162	1.31945	0.128178	0.41722	1	1307	tags=26%, list=9%, signal=28%
RHOV GTPASE CYCLE%REACTOME DATABASE ID RELEASE 84%9013424	32	0.495343	1.3193	0.13278	0.417276	1	221	tags=6%, list=1%, signal=6%
GLUCOSE CATABOLIC PROCESS%GOBP%GO:0006007	20	0.544238	1.31863	0.144095	0.41844	1	1562	tags=40%, list=10%, signal=44%
PRIMARY NEURAL TUBE FORMATION%GOBP%GO:0014020	102	0.400564	1.31847	0.0556931	0.4185	1	2380	tags=27%, list=16%, signal=32%
ARF1 PATHWAY%PATHWAY INTERACTION DATABASE NCI-NATURE CURATED DATA%ARF1 PATHWAY	18	0.548557	1.31839	0.147271	0.418378	1	3144	tags=39%, list=21%, signal=49%
G PROTEIN-COUPLED GLUTAMATE RECEPTOR BINDING%GOMF%GO:0035256	15	0.5597	1.318	0.166154	0.418923	1	1554	tags=20%, list=10%, signal=22%
FATTY ACID TRANSPORT%GOMF%GO:0015908	21	0.53028	1.31754	0.150106	0.419607	1	3017	tags=33%, list=20%, signal=41%
NEGATIVE REGULATION OF CALCIUM-MEDIATED SIGNALING%GOBP%GO:0050849	18	0.552562	1.31754	0.135025	0.41933	1	574	tags=22%, list=4%, signal=23%
NEUROPEPTIDE HORMONE ACTIVITY%GOMF%GO:0005184	15	0.574968	1.31748	0.178801	0.41917	1	158	tags=13%, list=1%, signal=13%
TUBE FORMATION%GOBP%GO:0035148	141	0.384815	1.31746	0.0466926	0.418916	1	2215	tags=23%, list=14%, signal=27%
GLUCOSE-6-PHOSPHATE DEHYDROGENASE DEFICIENCY%SMPDB%SMP0120583	10	0.622093	1.3174	0.167518	0.418783	1	3137	tags=50%, list=20%, signal=63%
XBP1(S) ACTIVATES CHAPERONE GENES%REACTOME DATABASE ID RELEASE 84%381038	42	0.467464	1.31739	0.114512	0.418503	1	4344	tags=50%, list=28%, signal=70%
AMP METABOLIC PROCESS%GOBP%GO:0046033	21	0.537401	1.31734	0.145263	0.418333	1	4120	tags=62%, list=27%, signal=85%
FATTY ACID DERIVATIVE BINDING%GOMF%GO:1901567	18	0.558464	1.31711	0.150826	0.418539	1	3467	tags=50%, list=23%, signal=65%
NEUROPEPTIDE SIGNALING PATHWAY%GOBP%GO:0007218	48	0.455622	1.31711	0.103226	0.418257	1	1932	tags=25%, list=13%, signal=29%
VERY-LONG-CHAIN ACYL-COA DEHYDROGENASE DEFICIENCY (VLCAD)%SMPDB%SMP0000540	14	0.585835	1.31659	0.157949	0.419085	1	3467	tags=57%, list=23%, signal=74%
REGULATION OF AMYLOID-BETA CLEARANCE%GOBP%GO:1900221	13	0.60022	1.31583	0.17665	0.420378	1	727	tags=23%, list=5%, signal=24%
CARNITINE PALMITOYL TRANSFERASE DEFICIENCY I%PATHWHIZ%PW000514	14	0.585835	1.31544	0.159358	0.420923	1	3467	tags=57%, list=23%, signal=74%
LONG-CHAIN FATTY ACID BINDING%GOMF%GO:0036041	13	0.596681	1.31537	0.161067	0.420803	1	1954	tags=31%, list=13%, signal=35%
INSULIN RECEPTOR RECYCLING%REACTOME%R-HSA-77387.4	22	0.521989	1.31537	0.15048	0.42052	1	3908	tags=55%, list=26%, signal=73%
GLUTARIC ACIDURIA TYPE I%SMPDB%SMP0000185	14	0.585835	1.31536	0.163883	0.420251	1	3467	tags=57%, list=23%, signal=74%
MEDIUM CHAIN ACYL-COA DEHYDROGENASE DEFICIENCY (MCAD)%PATHWHIZ%PW000518	14	0.585835	1.31511	0.152542	0.420493	1	3467	tags=57%, list=23%, signal=74%
POSITIVE REGULATION OF AMYLOID-BETA FORMATION%GOBP%GO:1902004	18	0.546223	1.31495	0.147119	0.420556	1	760	tags=22%, list=5%, signal=23%
LIVER DEVELOPMENT%GOBP%GO:0001889	88	0.40964	1.31478	0.0722477	0.420652	1	1537	tags=22%, list=10%, signal=24%
RESPONSE TO MONOAMINE%GOMF%GO:0071867	23	0.516271	1.31465	0.138945	0.420647	1	712	tags=13%, list=5%, signal=14%
LAMELLIPODIUM ASSEMBLY%GOBP%GO:0030032	36	0.474474	1.31459	0.121081	0.420487	1	1900	tags=22%, list=12%, signal=25%
REGULATION OF VASOCONSTRICTION%GOBP%GO:0019229	55	0.445358	1.3143	0.110236	0.420827	1	709	tags=15%, list=5%, signal=15%
PHOSPHOLIPID TRANSFER ACTIVITY%GOMF%GO:0120014	21	0.526575	1.31327	0.146968	0.422763	1	1694	tags=29%, list=11%, signal=32%
POSITIVE REGULATION OF TRIGLYCERIDE METABOLIC PROCESS%GOBP%GO:0090208	19	0.546076	1.31284	0.158996	0.423402	1	1764	tags=21%, list=12%, signal=24%
REGULATION OF PHOSPHOLIPASE ACTIVITY%GOBP%GO:0010517	37	0.478196	1.31279	0.12759	0.423235	1	1200	tags=16%, list=8%, signal=18%
POSITIVE REGULATION OF MEMBRANE DEPOLARIZATION%GOBP%GO:1904181	13	0.590398	1.31259	0.158447	0.423394	1	709	tags=15%, list=5%, signal=16%
ADRENERGIC RECEPTOR BINDING%GOMF%GO:0031690	23	0.524278	1.31257	0.13312	0.423149	1	2940	tags=35%, list=19%, signal=43%
RETINA LAYER FORMATION%GOBP%GO:0010842	19	0.540952	1.31239	0.156639	0.423241	1	1125	tags=21%, list=7%, signal=23%
POSITIVE REGULATION OF MULTICELLULAR ORGANISM GROWTH%GOBP%GO:0040018	30	0.497078	1.31231	0.138352	0.423149	1	607	tags=13%, list=4%, signal=14%
ETHYLMALONIC ENCEPHALOPATHY%PATHWHIZ%PW000106	14	0.585835	1.31218	0.155882	0.423137	1	3467	tags=57%, list=23%, signal=74%
PHOTORECEPTOR CELL DEVELOPMENT%GOBP%GO:0042461	40	0.470907	1.31214	0.138398	0.422918	1	394	tags=10%, list=3%, signal=10%
CARGO ADAPTOR ACTIVITY%GOMF%GO:0140312	17	0.560079	1.31202	0.149462	0.422887	1	1827	tags=29%, list=12%, signal=33%
REGULATION OF PROTEIN FOLDING%GOBP%GO:1903332	10	0.619554	1.31156	0.165289	0.423574	1	883	tags=30%, list=6%, signal=32%
RIBONUCLEOTIDE BIOSYNTHETIC PROCESS%GOBP%GO:0009260	133	0.386409	1.31114	0.0511571	0.424176	1	3673	tags=41%, list=24%, signal=53%
NEUROPEPTIDE ACTIVITY%GOMF%GO:0160041	15	0.574968	1.31045	0.156057	0.425399	1	158	tags=13%, list=1%, signal=13%
FIBROBLAST GROWTH FACTOR BINDING%GOMF%GO:0017134	23	0.516493	1.31021	0.136735	0.425615	1	1028	tags=22%, list=7%, signal=23%
DNA METHYLATION-DEPENDENT HETEROCHROMATIN FORMATION%GOBP%GO:0006346	10	0.618322	1.31019	0.177778	0.425361	1	3391	tags=50%, list=22%, signal=64%
SYNAPTIC VESICLE BUDDING%GOBP%GO:0070142	11	0.615002	1.30979	0.176471	0.42595	1	2770	tags=55%, list=18%, signal=67%
CHONDROITIN SULFATE PROTEOGLYCAN BIOSYNTHETIC PROCESS%GOBP%GO:0050650	18	0.552634	1.30974	0.147029	0.425765	1	851	tags=17%, list=6%, signal=18%
CEREBELLAR CORTEX FORMATION%GOBP%GO:0021697	28	0.50544	1.30948	0.127193	0.426055	1	1189	tags=14%, list=8%, signal=15%
GLYCOLYTIC PROCESS THROUGH GLUCOSE-6-PHOSPHATE%GOBP%GO:0061620	18	0.546805	1.30897	0.157128	0.426863	1	1708	tags=50%, list=11%, signal=56%
ODONTOGENESIS OF DENTIN-CONTAINING TOOTH%GOBP%GO:0042475	56	0.435985	1.30874	0.108967	0.427095	1	2496	tags=34%, list=16%, signal=40%
COP9 SIGNALOSOME%GOCC%GO:0008180	29	0.497447	1.30868	0.148394	0.426934	1	682	tags=10%, list=4%, signal=11%
GLOMERULAR EPITHELIUM DEVELOPMENT%GOBP%GO:0072010	18	0.552366	1.30824	0.140496	0.427567	1	2382	tags=33%, list=16%, signal=39%
ROUGH ENDOPLASMIC RETICULUM%GOCC%GO:0005791	74	0.423502	1.30811	0.0822072	0.427581	1	1750	tags=23%, list=11%, signal=26%
REGULATION OF CELL FATE SPECIFICATION%GOBP%GO:0042659	22	0.526369	1.3081	0.148301	0.427305	1	846	tags=27%, list=6%, signal=29%
SIGNAL RELEASE%GOBP%GO:0023061	173	0.373556	1.30786	0.030914	0.427533	1	1035	tags=16%, list=7%, signal=17%
N-ACETYLNEURAMINATE METABOLIC PROCESS%GOBP%GO:0006054	11	0.599037	1.3074	0.168636	0.428229	1	1592	tags=27%, list=10%, signal=30%
NUCLEOSIDE TRIPHOSPHATE BIOSYNTHETIC PROCESS%GOBP%GO:0009142	69	0.424404	1.30721	0.0882695	0.428359	1	3673	tags=42%, list=24%, signal=55%
CADHERIN BINDING%GOMF%GO:0045296	57	0.438163	1.30701	0.0915179	0.42849	1	1410	tags=16%, list=9%, signal=17%
ORGAN INDUCTION%GOBP%GO:0001759	10	0.63538	1.30691	0.168378	0.428433	1	1880	tags=40%, list=12%, signal=46%
HUNTINGTON DISEASE%PANTHER PATHWAY%P00029	82	0.412506	1.30687	0.0800464	0.428237	1	1971	tags=26%, list=13%, signal=29%
HEXOSE METABOLIC PROCESS%GOBP%GO:0019318	111	0.394266	1.30662	0.0702427	0.428456	1	2157	tags=31%, list=14%, signal=35%
RIBOSOMAL SMALL SUBUNIT BIOGENESIS%GOBP%GO:0042274	100	0.401361	1.30639	0.0651659	0.428685	1	4042	tags=37%, list=26%, signal=50%
ADRENALINE,NORADRENALINE INHIBITS INSULIN SECRETION%REACTOME DATABASE ID RELEASE 84%400042	22	0.527258	1.30618	0.15256	0.428844	1	1414	tags=27%, list=9%, signal=30%
G ALPHA (S) SIGNALLING EVENTS%REACTOME DATABASE ID RELEASE 84%418555	97	0.396406	1.30542	0.0745052	0.430157	1	2469	tags=25%, list=16%, signal=29%
NEGATIVE REGULATION OF OXIDATIVE STRESS-INDUCED CELL DEATH%GOBP%GO:1903202	37	0.471494	1.30523	0.126702	0.430295	1	574	tags=16%, list=4%, signal=17%
DEOXYRIBONUCLEOTIDE BIOSYNTHETIC PROCESS%GOBP%GO:0009263	14	0.590413	1.30502	0.165331	0.430457	1	1495	tags=21%, list=10%, signal=24%
PENTOSE PHOSPHATE PATHWAY%PATHWHIZ%PW064563	10	0.622093	1.30432	0.16	0.431635	1	3137	tags=50%, list=20%, signal=63%
AMINO SUGAR METABOLIC PROCESS%GOBP%GO:0006040	34	0.485927	1.30412	0.143309	0.431785	1	2717	tags=35%, list=18%, signal=43%
ATRIOVENTRICULAR VALVE MORPHOGENESIS%GOBP%GO:0003181	22	0.523586	1.30385	0.137931	0.432057	1	1200	tags=32%, list=8%, signal=34%
PROTEIN LOCALIZATION TO AXON%GOBP%GO:0099612	10	0.621694	1.30336	0.172775	0.432806	1	2501	tags=40%, list=16%, signal=48%
CILIARY MEMBRANE%GOCC%GO:0060170	49	0.443428	1.30307	0.101604	0.433165	1	1886	tags=22%, list=12%, signal=26%
PLASMA MEMBRANE RAFT%GOCC%GO:0044853	111	0.397022	1.30304	0.0730198	0.43293	1	2183	tags=25%, list=14%, signal=29%
ATP BIOSYNTHETIC PROCESS%GOBP%GO:0006754	52	0.444907	1.30299	0.1258	0.432751	1	3673	tags=46%, list=24%, signal=61%
RESPONSE TO DOPAMINE%GOMF%GO:1903350	23	0.516271	1.30257	0.157895	0.4334	1	712	tags=13%, list=5%, signal=14%
MONOCARBOXYLIC ACID BINDING%GOMF%GO:0033293	42	0.466145	1.30239	0.124424	0.433507	1	4200	tags=52%, list=27%, signal=72%
EMBRYONIC EPITHELIAL TUBE FORMATION%GOBP%GO:0001838	125	0.384996	1.30191	0.0538278	0.434272	1	2380	tags=24%, list=16%, signal=28%
REGULATION OF TUBE DIAMETER%GOBP%GO:0035296	122	0.386149	1.3018	0.0621891	0.434242	1	1524	tags=16%, list=10%, signal=18%
TRANSALDOLASE DEFICIENCY%SMPDB%SMP0120585	10	0.622093	1.30179	0.166151	0.433976	1	3137	tags=50%, list=20%, signal=63%
FOLIC ACID NETWORK%WIKIPATHWAYS_20220510%WP1273%MUS MUSCULUS	18	0.545865	1.30158	0.181529	0.434141	1	2811	tags=50%, list=18%, signal=61%
EXTRACELLULAR MATRIX STRUCTURAL CONSTITUENT%GOMF%GO:0005201	45	0.456886	1.30157	0.124439	0.43389	1	825	tags=13%, list=5%, signal=14%
CELLULAR RESPONSE TO INORGANIC SUBSTANCE%GOBP%GO:0071241	168	0.371754	1.30146	0.0436954	0.433842	1	1759	tags=21%, list=11%, signal=23%
PLASMA MEMBRANE ORGANIZATION%GOBP%GO:0007009	101	0.398724	1.30146	0.0606061	0.433568	1	1328	tags=21%, list=9%, signal=23%
POSITIVE REGULATION OF BLOOD CIRCULATION%GOBP%GO:1903524	29	0.497501	1.30126	0.133333	0.433717	1	1318	tags=14%, list=9%, signal=15%
CARDIAC RIGHT VENTRICLE MORPHOGENESIS%GOBP%GO:0003215	11	0.609676	1.30119	0.185729	0.433583	1	419	tags=18%, list=3%, signal=19%
BLOOD VESSEL DIAMETER MAINTENANCE%GOBP%GO:0097746	122	0.386149	1.30119	0.0642424	0.433303	1	1524	tags=16%, list=10%, signal=18%
HEPATICOBILIARY SYSTEM DEVELOPMENT%GOBP%GO:0061008	90	0.402762	1.30082	0.0801394	0.433803	1	1537	tags=21%, list=10%, signal=23%
POSITIVE REGULATION OF NUCLEOTIDE BIOSYNTHETIC PROCESS%GOBP%GO:0030810	14	0.574946	1.30079	0.169661	0.433592	1	1562	tags=21%, list=10%, signal=24%
MONOATOMIC ANION TRANSMEMBRANE TRANSPORT%GOMF%GO:0098656	90	0.398581	1.30026	0.0883436	0.434424	1	1543	tags=16%, list=10%, signal=17%
POSITIVE REGULATION OF SMALL GTPASE MEDIATED SIGNAL TRANSDUCTION%GOBP%GO:0051057	56	0.436623	1.29996	0.10962	0.434803	1	1750	tags=21%, list=11%, signal=24%
PREGANGLIONIC PARASYMPATHETIC FIBER DEVELOPMENT%GOBP%GO:0021783	11	0.609852	1.29972	0.177009	0.435036	1	2223	tags=36%, list=15%, signal=43%
CRANIAL NERVE MORPHOGENESIS%GOBP%GO:0021602	18	0.546546	1.29942	0.162083	0.435396	1	2223	tags=39%, list=15%, signal=45%
KETONE BIOSYNTHETIC PROCESS%GOBP%GO:0042181	22	0.522701	1.29932	0.152508	0.435327	1	3694	tags=41%, list=24%, signal=54%
REGULATION OF GLIAL CELL DIFFERENTIATION%GOBP%GO:0045685	75	0.413373	1.29904	0.0786885	0.435644	1	2412	tags=36%, list=16%, signal=43%
POSITIVE REGULATION OF TELOMERASE ACTIVITY%GOBP%GO:0051973	30	0.485632	1.29899	0.131892	0.435469	1	2619	tags=23%, list=17%, signal=28%
CELLULAR RESPONSE TO DOPAMINE%GOMF%GO:1903351	23	0.516271	1.29894	0.158849	0.435298	1	712	tags=13%, list=5%, signal=14%
WARBURG EFFECT%SMPDB%SMP0087270	33	0.482063	1.29855	0.130861	0.435855	1	3615	tags=39%, list=24%, signal=51%
CELLULAR RESPONSE TO MONOAMINE STIMULUS%GOMF%GO:0071868	23	0.516271	1.29832	0.154858	0.436074	1	712	tags=13%, list=5%, signal=14%
GANGLIOSIDE METABOLIC PROCESS%GOBP%GO:0001573	27	0.503722	1.29811	0.162393	0.436262	1	902	tags=22%, list=6%, signal=24%
ENDOTHELIUM DEVELOPMENT%GOBP%GO:0003158	85	0.410588	1.29805	0.0867117	0.43609	1	1214	tags=19%, list=8%, signal=20%
REGULATION OF ORGANIC ACID TRANSPORT%GOBP%GO:0032890	68	0.415628	1.29773	0.101737	0.436487	1	983	tags=12%, list=6%, signal=13%
PENTOSE PHOSPHATE PATHWAY%PATHWHIZ%PW088265	10	0.624214	1.29768	0.173777	0.436325	1	2027	tags=40%, list=13%, signal=46%
TIE1 TEK%IOB%TIE1 TEK	18	0.541539	1.2975	0.167539	0.43646	1	20	tags=6%, list=0%, signal=6%
TRANSFERASE ACTIVITY, TRANSFERRING SULPHUR-CONTAINING GROUPS%GOMF%GO:0016782	48	0.457891	1.29728	0.111349	0.436626	1	995	tags=23%, list=6%, signal=24%
INTEGRATION OF ENERGY METABOLISM%REACTOME DATABASE ID RELEASE 84%163685	89	0.403941	1.29678	0.0817253	0.437412	1	2183	tags=29%, list=14%, signal=34%
MORPHOGENESIS OF A POLARIZED EPITHELIUM%GOBP%GO:0001738	51	0.447385	1.29668	0.109357	0.43734	1	1946	tags=22%, list=13%, signal=25%
NEGATIVE REGULATION OF AMYLOID FIBRIL FORMATION%GOBP%GO:1905907	12	0.590026	1.29589	0.182099	0.438767	1	4447	tags=67%, list=29%, signal=94%
REGULATION OF INSULIN-LIKE GROWTH FACTOR RECEPTOR SIGNALING PATHWAY%GOBP%GO:0043567	18	0.543487	1.29533	0.167868	0.439723	1	1307	tags=28%, list=9%, signal=30%
CELLULAR RESPONSE TO LOW-DENSITY LIPOPROTEIN PARTICLE STIMULUS%GOBP%GO:0071404	22	0.519515	1.29516	0.161563	0.439798	1	1035	tags=23%, list=7%, signal=24%
REGULATION OF RESPONSE TO FOOD%GOBP%GO:0032095	15	0.56524	1.29478	0.178125	0.440325	1	2088	tags=27%, list=14%, signal=31%
RENAL TUBULE DEVELOPMENT%GOBP%GO:0061326	66	0.419897	1.29478	0.101925	0.440044	1	1537	tags=32%, list=10%, signal=35%
PORPHYRIN-CONTAINING COMPOUND BIOSYNTHETIC PROCESS%GOBP%GO:0006779	20	0.532246	1.2941	0.161255	0.441237	1	2892	tags=35%, list=19%, signal=43%
MONOSACCHARIDE CATABOLIC PROCESS%GOBP%GO:0046365	38	0.467591	1.29389	0.128149	0.4414	1	1708	tags=32%, list=11%, signal=35%
REGULATION OF NEURON PROJECTION ARBORIZATION%GOBP%GO:0150011	13	0.592134	1.29371	0.178054	0.441525	1	370	tags=15%, list=2%, signal=16%
FATTY ACID METABOLISM%PATHWHIZ%PW000023	14	0.585835	1.29371	0.173077	0.441243	1	3467	tags=57%, list=23%, signal=74%
MITOCHONDRIAL GENE EXPRESSION%GOBP%GO:0140053	140	0.373452	1.29328	0.055207	0.441867	1	4615	tags=41%, list=30%, signal=59%
PURINE RIBONUCLEOTIDE BIOSYNTHETIC PROCESS%GOBP%GO:0009152	122	0.382399	1.29327	0.0633714	0.441612	1	3673	tags=41%, list=24%, signal=53%
ERAD PATHWAY%GOBP%GO:0036503	87	0.403948	1.29288	0.0843091	0.442186	1	3079	tags=32%, list=20%, signal=40%
TUBE CLOSURE%GOBP%GO:0060606	98	0.398779	1.29266	0.0741191	0.442362	1	2380	tags=27%, list=16%, signal=31%
GLUCAN BIOSYNTHETIC PROCESS%GOBP%GO:0009250	13	0.576342	1.29213	0.182875	0.44327	1	1769	tags=31%, list=12%, signal=35%
LYTIC VACUOLE ORGANIZATION%GOBP%GO:0080171	78	0.40812	1.29209	0.106862	0.443086	1	1191	tags=15%, list=8%, signal=17%
HYDROLASE ACTIVITY, ACTING ON CARBON-NITROGEN (BUT NOT PEPTIDE) BONDS, IN CYCLIC AMIDES%GOMF%GO:0016812	11	0.609532	1.29209	0.180585	0.442806	1	1851	tags=36%, list=12%, signal=41%
AUTONOMIC NERVOUS SYSTEM DEVELOPMENT%GOBP%GO:0048483	28	0.489817	1.292	0.148148	0.442717	1	2223	tags=25%, list=15%, signal=29%
AMP BIOSYNTHETIC PROCESS%GOBP%GO:0006167	11	0.61281	1.29193	0.184211	0.442592	1	4765	tags=73%, list=31%, signal=105%
PHOSPHOLIPASE ACTIVITY%GOMF%GO:0004620	61	0.434061	1.29189	0.0992282	0.442396	1	2189	tags=31%, list=14%, signal=36%
TRIFUNCTIONAL PROTEIN DEFICIENCY%SMPDB%SMP0000545	14	0.585835	1.29186	0.179775	0.442162	1	3467	tags=57%, list=23%, signal=74%
NF-KAPPAB BINDING%GOMF%GO:0051059	32	0.480227	1.29166	0.140295	0.442318	1	3390	tags=44%, list=22%, signal=56%
TRYPTOPHAN METABOLISM%WIKIPATHWAYS_20220510%WP79%MUS MUSCULUS	28	0.498647	1.29164	0.144527	0.442075	1	2607	tags=43%, list=17%, signal=52%
SIGNALING BY FGFR2 IIIA TM%REACTOME DATABASE ID RELEASE 84%8851708	18	0.545655	1.29148	0.172449	0.442152	1	4130	tags=50%, list=27%, signal=68%
ER OVERLOAD RESPONSE%GOBP%GO:0006983	10	0.622058	1.29146	0.202259	0.441914	1	3583	tags=50%, list=23%, signal=65%
POSITIVE REGULATION OF FAT CELL DIFFERENTIATION%GOBP%GO:0045600	63	0.422641	1.29131	0.099889	0.441953	1	1991	tags=14%, list=13%, signal=16%
UBIQUITINÂ€“PROTEASOME PATHWAY%SMPDB%SMP0063816	26	0.502772	1.29097	0.151925	0.44243	1	3643	tags=42%, list=24%, signal=55%
HALLMARK_MTORC1_SIGNALING%MSIGDBHALLMARK%HALLMARK_MTORC1_SIGNALING	181	0.36611	1.29088	0.043883	0.442328	1	3159	tags=30%, list=21%, signal=38%
CELLULAR ALDEHYDE METABOLIC PROCESS%GOBP%GO:0006081	36	0.472178	1.29084	0.134146	0.442143	1	2089	tags=31%, list=14%, signal=35%
PTERIDINE-CONTAINING COMPOUND METABOLIC PROCESS%GOBP%GO:0042558	26	0.498681	1.29049	0.15519	0.442618	1	1536	tags=27%, list=10%, signal=30%
REGULATION OF PURINE NUCLEOTIDE BIOSYNTHETIC PROCESS%GOBP%GO:1900371	29	0.491625	1.28999	0.159541	0.443411	1	3052	tags=34%, list=20%, signal=43%
CELLULAR RESPONSE TO HYDROGEN PEROXIDE%GOBP%GO:0070301	47	0.449387	1.28993	0.122034	0.443251	1	1759	tags=28%, list=11%, signal=31%
ALPHA ADRENERGIC RECEPTOR SIGNALING PATHWAY%PANTHER PATHWAY%P00002	15	0.568093	1.28988	0.177958	0.443081	1	2071	tags=33%, list=14%, signal=39%
BRANCHING INVOLVED IN MAMMARY GLAND DUCT MORPHOGENESIS%GOBP%GO:0060444	19	0.540776	1.28988	0.147739	0.442808	1	370	tags=21%, list=2%, signal=22%
ACETYLCHOLINE RECEPTOR REGULATOR ACTIVITY%GOMF%GO:0030548	13	0.579	1.28971	0.166496	0.442898	1	1129	tags=38%, list=7%, signal=41%
L-ALPHA-AMINO ACID TRANSMEMBRANE TRANSPORT%GOBP%GO:1902475	42	0.462514	1.28968	0.127368	0.442671	1	1734	tags=19%, list=11%, signal=21%
NEGATIVE REGULATION OF NEURON APOPTOTIC PROCESS%GOBP%GO:0043524	162	0.366348	1.28952	0.0572852	0.44275	1	1062	tags=14%, list=7%, signal=15%
PARKINSON DISEASE%PANTHER PATHWAY%P00049	43	0.452346	1.28915	0.141929	0.443278	1	941	tags=16%, list=6%, signal=17%
RIBONUCLEOSIDE TRIPHOSPHATE BIOSYNTHETIC PROCESS%GOBP%GO:0009201	59	0.434345	1.28909	0.119454	0.443127	1	3673	tags=46%, list=24%, signal=60%
INTEGRIN BINDING%GOMF%GO:0005178	119	0.387628	1.28908	0.0801944	0.442878	1	1466	tags=20%, list=10%, signal=22%
CALYX OF HELD%GOCC%GO:0044305	30	0.492131	1.28852	0.146751	0.44379	1	1480	tags=30%, list=10%, signal=33%
ESTROGEN-DEPENDENT NUCLEAR EVENTS DOWNSTREAM OF ESR-MEMBRANE SIGNALING%REACTOME%R-HSA-9634638.1	21	0.521164	1.28849	0.162134	0.443564	1	698	tags=19%, list=5%, signal=20%
REGULATION OF EXTRACELLULAR MATRIX ORGANIZATION%GOBP%GO:1903053	51	0.433155	1.28806	0.120805	0.444228	1	812	tags=16%, list=5%, signal=17%
RIBOSE-5-PHOSPHATE ISOMERASE DEFICIENCY%SMPDB%SMP0120584	10	0.622093	1.2877	0.183943	0.444726	1	3137	tags=50%, list=20%, signal=63%
MONOATOMIC ANION TRANSPORT%GOMF%GO:0006820	90	0.398581	1.28745	0.0816092	0.444982	1	1543	tags=16%, list=10%, signal=17%
CELL MIGRATION INVOLVED IN GASTRULATION%GOBP%GO:0042074	12	0.58983	1.28742	0.186858	0.444762	1	1702	tags=42%, list=11%, signal=47%
REGULATION OF TUBE SIZE%GOBP%GO:0035150	123	0.384058	1.28729	0.0726392	0.444797	1	1524	tags=16%, list=10%, signal=18%
DETOXIFICATION%GOBP%GO:0098754	49	0.444004	1.28726	0.116796	0.444577	1	3172	tags=37%, list=21%, signal=46%
POSITIVE REGULATION OF COAGULATION%GOBP%GO:0050820	20	0.521579	1.28725	0.163918	0.444322	1	2909	tags=45%, list=19%, signal=55%
BIOLOGICAL OXIDATIONS%REACTOME DATABASE ID RELEASE 84%211859	102	0.39403	1.28685	0.0713422	0.44492	1	2832	tags=32%, list=18%, signal=39%
PROCESSIVE SYNTHESIS ON THE LAGGING STRAND%REACTOME%R-HSA-69183.2	15	0.555027	1.28683	0.187171	0.4447	1	4081	tags=60%, list=27%, signal=82%
REGULATION OF INSULIN SECRETION%REACTOME%R-HSA-422356.4	64	0.419509	1.2868	0.104444	0.444501	1	2183	tags=31%, list=14%, signal=36%
SECONDARY ALCOHOL METABOLIC PROCESS%GOBP%GO:1902652	60	0.431479	1.2865	0.115826	0.444872	1	1939	tags=22%, list=13%, signal=25%
METABOLISM OF FOLATE AND PTERINES%REACTOME%R-HSA-196757.6	14	0.57089	1.28639	0.179679	0.444846	1	764	tags=21%, list=5%, signal=23%
GAMMA CARBOXYLATION, HYPUSINE FORMATION AND ARYLSULFATASE ACTIVATION%REACTOME DATABASE ID RELEASE 84%163841	30	0.486047	1.28629	0.157328	0.444802	1	4022	tags=40%, list=26%, signal=54%
CALNEXIN CALRETICULIN CYCLE%REACTOME DATABASE ID RELEASE 84%901042	23	0.51275	1.28614	0.162017	0.444837	1	2216	tags=39%, list=14%, signal=46%
BONE GROWTH%GOBP%GO:0098868	25	0.501887	1.28602	0.151323	0.444818	1	3055	tags=40%, list=20%, signal=50%
NEGATIVE REGULATION OF MONOOXYGENASE ACTIVITY%GOBP%GO:0032769	11	0.601556	1.28592	0.181727	0.444761	1	3584	tags=64%, list=23%, signal=83%
CARDIAC CHAMBER DEVELOPMENT%GOBP%GO:0003205	146	0.374791	1.28558	0.0602564	0.44523	1	869	tags=14%, list=6%, signal=14%
REGULATION OF LIPID LOCALIZATION%GOBP%GO:1905952	137	0.373661	1.2855	0.0622463	0.445115	1	1954	tags=18%, list=13%, signal=21%
HALLMARK_ESTROGEN_RESPONSE_LATE%MSIGDBHALLMARK%HALLMARK_ESTROGEN_RESPONSE_LATE	145	0.373294	1.28525	0.0706587	0.445357	1	1953	tags=21%, list=13%, signal=23%
NITRIC OXIDE METABOLIC PROCESS%GOBP%GO:0046209	16	0.557992	1.2852	0.188332	0.445192	1	710	tags=13%, list=5%, signal=13%
FATTY ACID OXIDATION%WIKIPATHWAYS_20220510%WP2318%MUS MUSCULUS	10	0.615567	1.28506	0.203319	0.445216	1	2607	tags=50%, list=17%, signal=60%
GPCRS, CLASS B SECRETIN-LIKE%WIKIPATHWAYS_20220510%WP456%MUS MUSCULUS	16	0.553366	1.28471	0.167528	0.445714	1	713	tags=25%, list=5%, signal=26%
CHONDROITIN SULFATE DERMATAN SULFATE METABOLISM%REACTOME%R-HSA-1793185.1	44	0.453759	1.28459	0.122977	0.445685	1	851	tags=16%, list=6%, signal=17%
NEGATIVE REGULATION OF NERVOUS SYSTEM DEVELOPMENT%GOBP%GO:0051961	147	0.374365	1.28435	0.0496894	0.445933	1	1851	tags=24%, list=12%, signal=27%
CELL-CELL ADHESION MEDIATOR ACTIVITY%GOMF%GO:0098632	26	0.496489	1.28397	0.153465	0.446506	1	12	tags=4%, list=0%, signal=4%
PEPTIDYL-ARGININE METHYLATION%GOBP%GO:0018216	10	0.612499	1.28389	0.200198	0.446396	1	2237	tags=40%, list=15%, signal=47%
POSITIVE REGULATION OF GLIAL CELL DIFFERENTIATION%GOBP%GO:0045687	40	0.458496	1.28384	0.13385	0.446218	1	2412	tags=38%, list=16%, signal=44%
GLUTAMATE BINDING%GOMF%GO:0016595	13	0.581796	1.28361	0.181256	0.446451	1	1647	tags=31%, list=11%, signal=34%
REGULATION OF MYELINATION%GOBP%GO:0031641	48	0.445887	1.28344	0.127002	0.446541	1	2843	tags=31%, list=19%, signal=38%
CELLULAR METABOLIC COMPOUND SALVAGE%GOBP%GO:0043094	27	0.492048	1.28343	0.150743	0.446297	1	3942	tags=52%, list=26%, signal=70%
LYSOSOME ORGANIZATION%GOBP%GO:0007040	78	0.40812	1.28339	0.0987371	0.446117	1	1191	tags=15%, list=8%, signal=17%
NEGATIVE REGULATION OF RELEASE OF CYTOCHROME C FROM MITOCHONDRIA%GOBP%GO:0090201	21	0.524015	1.28257	0.171134	0.447607	1	4981	tags=62%, list=33%, signal=92%
CARDIAC LEFT VENTRICLE MORPHOGENESIS%GOBP%GO:0003214	17	0.54645	1.28253	0.178228	0.447428	1	419	tags=24%, list=3%, signal=24%
POSITIVE REGULATION OF CARTILAGE DEVELOPMENT%GOBP%GO:0061036	25	0.498194	1.28241	0.161538	0.447408	1	1752	tags=28%, list=11%, signal=32%
CARDIAC SEPTUM DEVELOPMENT%GOBP%GO:0003279	97	0.394622	1.28239	0.0746089	0.447174	1	1023	tags=14%, list=7%, signal=15%
POTASSIUM CHANNELS%REACTOME%R-HSA-1296071.2	84	0.405232	1.28236	0.094382	0.446971	1	1626	tags=20%, list=11%, signal=23%
ALPHA6 BETA4 INTEGRIN-LIGAND INTERACTIONS%PATHWAY INTERACTION DATABASE NCI-NATURE CURATED DATA%ALPHA6 BETA4 INTEGRIN-LIGAND INTERACTIONS	11	0.594653	1.2818	0.197687	0.447907	1	36	tags=9%, list=0%, signal=9%
ORGANOPHOSPHATE ESTER TRANSPORT%GOMF%GO:0015748	77	0.414804	1.28098	0.0977199	0.449423	1	1713	tags=21%, list=11%, signal=23%
REGULATION OF RAS PROTEIN SIGNAL TRANSDUCTION%GOBP%GO:0046578	149	0.371485	1.28087	0.0708955	0.449394	1	1750	tags=19%, list=11%, signal=21%
SPHINGOLIPID METABOLIC PROCESS%GOBP%GO:0006665	116	0.384256	1.28075	0.0856423	0.449356	1	2394	tags=26%, list=16%, signal=30%
EATING BEHAVIOR%GOBP%GO:0042755	27	0.499633	1.28052	0.162248	0.449578	1	462	tags=19%, list=3%, signal=19%
LEFT/RIGHT AXIS SPECIFICATION%GOBP%GO:0070986	11	0.593979	1.27993	0.200614	0.450564	1	2382	tags=45%, list=16%, signal=54%
MITOCHONDRIAL INTERMEMBRANE SPACE%GOCC%GO:0005758	75	0.408821	1.27981	0.0890643	0.450543	1	3835	tags=37%, list=25%, signal=50%
REGULATION OF VASCULAR ASSOCIATED SMOOTH MUSCLE CELL DIFFERENTIATION%GOBP%GO:1905063	13	0.589465	1.27965	0.176946	0.450611	1	2230	tags=31%, list=15%, signal=36%
CARBOHYDRATE DERIVATIVE TRANSPORT%GOMF%GO:1901264	39	0.462322	1.27938	0.140197	0.450935	1	3160	tags=38%, list=21%, signal=48%
PROTEIN MATURATION BY IRON-SULFUR CLUSTER TRANSFER%GOBP%GO:0097428	13	0.578684	1.27908	0.189243	0.451314	1	4282	tags=62%, list=28%, signal=85%
CELLULAR RESPONSE TO CATECHOLAMINE STIMULUS%GOMF%GO:0071870	23	0.516271	1.27861	0.167556	0.452073	1	712	tags=13%, list=5%, signal=14%
MAST CELL ACTIVATION%GOBP%GO:0045576	17	0.548205	1.27805	0.176409	0.453002	1	420	tags=12%, list=3%, signal=12%
CRANIAL SKELETAL SYSTEM DEVELOPMENT%GOBP%GO:1904888	52	0.440389	1.27771	0.137773	0.453472	1	3023	tags=38%, list=20%, signal=48%
PHOSPHATASE ACTIVATOR ACTIVITY%GOMF%GO:0019211	19	0.531475	1.27766	0.187035	0.453297	1	2130	tags=37%, list=14%, signal=43%
PHOSPHATIDYLCHOLINE TRANSPORTER ACTIVITY%GOMF%GO:0008525	19	0.524262	1.27741	0.167347	0.453595	1	1694	tags=26%, list=11%, signal=30%
CELL SURFACE RECEPTOR SIGNALING PATHWAY INVOLVED IN CELL-CELL SIGNALING%GOMF%GO:1905114	74	0.404853	1.27729	0.107602	0.453561	1	2324	tags=23%, list=15%, signal=27%
REGULATION OF MULTICELLULAR ORGANISM GROWTH%GOBP%GO:0040014	68	0.41868	1.27728	0.114699	0.453327	1	903	tags=10%, list=6%, signal=11%
MNGIE (MITOCHONDRIAL NEUROGASTROINTESTINAL ENCEPHALOPATHY)%PATHWHIZ%PW000190	17	0.537248	1.27726	0.175527	0.453081	1	1495	tags=29%, list=10%, signal=33%
PRIMARY ALCOHOL METABOLIC PROCESS%GOBP%GO:0034308	29	0.492557	1.2772	0.153595	0.452935	1	1991	tags=31%, list=13%, signal=36%
GLUCOSE-6-PHOSPHATE DEHYDROGENASE DEFICIENCY%PATHWHIZ%PW000494	12	0.582935	1.27719	0.179197	0.4527	1	2089	tags=33%, list=14%, signal=39%
MONOATOMIC ANION TRANSMEMBRANE TRANSPORTER ACTIVITY%GOMF%GO:0008509	90	0.398581	1.277	0.0966292	0.452845	1	1543	tags=16%, list=10%, signal=17%
ASTROCYTE DEVELOPMENT%GOBP%GO:0014002	27	0.491792	1.27688	0.150215	0.452815	1	727	tags=22%, list=5%, signal=23%
METABOLISM OF VITAMINS AND COFACTORS%REACTOME%R-HSA-196854.6	136	0.376001	1.27661	0.0632754	0.453123	1	2192	tags=24%, list=14%, signal=28%
RESPONSE TO COLD%GOBP%GO:0009409	41	0.454501	1.27622	0.160981	0.453709	1	2796	tags=39%, list=18%, signal=48%
CELL-CELL ADHESION%GOMF%GO:0098609	26	0.496489	1.27504	0.157895	0.455969	1	12	tags=4%, list=0%, signal=4%
PROTEIN N-LINKED GLYCOSYLATION VIA ASPARAGINE%GOBP%GO:0018279	17	0.550923	1.27489	0.181722	0.456005	1	1331	tags=29%, list=9%, signal=32%
POTASSIUM CHANNEL ACTIVITY%GOMF%GO:0005267	91	0.400809	1.27466	0.0798122	0.456251	1	1854	tags=22%, list=12%, signal=25%
TETRAPYRROLE BIOSYNTHETIC PROCESS%GOBP%GO:0033014	20	0.532246	1.27452	0.170075	0.456274	1	2892	tags=35%, list=19%, signal=43%
SUBSTRATE ADHESION-DEPENDENT CELL SPREADING%GOBP%GO:0034446	48	0.436187	1.27442	0.121444	0.456225	1	1056	tags=15%, list=7%, signal=16%
INSULIN RECEPTOR SUBSTRATE BINDING%GOMF%GO:0043560	12	0.584765	1.27431	0.187822	0.456167	1	4	tags=8%, list=0%, signal=8%
NADPH BINDING%GOMF%GO:0070402	16	0.554763	1.27414	0.180542	0.456247	1	1488	tags=31%, list=10%, signal=35%
REGULATION OF NUCLEOTIDE BIOSYNTHETIC PROCESS%GOBP%GO:0030808	29	0.491625	1.2734	0.169133	0.457599	1	3052	tags=34%, list=20%, signal=43%
UMP SYNTHASE DEFICIENCY (OROTIC ACIDURIA)%SMPDB%SMP0000219	17	0.537248	1.27296	0.181726	0.458257	1	1495	tags=29%, list=10%, signal=33%
BETA1 INTEGRIN CELL SURFACE INTERACTIONS%PATHWAY INTERACTION DATABASE NCI-NATURE CURATED DATA%BETA1 INTEGRIN CELL SURFACE INTERACTIONS	57	0.426631	1.27293	0.110714	0.458062	1	988	tags=16%, list=6%, signal=17%
CLATHRIN-MEDIATED ENDOCYTOSIS%REACTOME DATABASE ID RELEASE 84%8856828	119	0.38172	1.27254	0.0856793	0.45863	1	1827	tags=18%, list=12%, signal=20%
MONOSACCHARIDE TRANSMEMBRANE TRANSPORT%GOBP%GO:0015749	24	0.496718	1.27222	0.193286	0.459079	1	3197	tags=50%, list=21%, signal=63%
BLOOD VESSEL REMODELING%GOBP%GO:0001974	41	0.451272	1.27185	0.141125	0.459629	1	648	tags=20%, list=4%, signal=20%
MODIFIED AMINO ACID TRANSMEMBRANE TRANSPORTER ACTIVITY%GOMF%GO:0072349	29	0.483648	1.27166	0.159255	0.459773	1	1734	tags=24%, list=11%, signal=27%
CHOLESTEROL HOMEOSTASIS%GOBP%GO:0042632	65	0.413265	1.27103	0.114827	0.460889	1	2653	tags=25%, list=17%, signal=30%
CARBOHYDRATE CATABOLIC PROCESS%GOBP%GO:0016052	78	0.404982	1.27093	0.101852	0.460841	1	1794	tags=29%, list=12%, signal=33%
POSITIVE REGULATION OF SYNAPSE ASSEMBLY%GOBP%GO:0051965	73	0.40416	1.27092	0.10882	0.460598	1	1636	tags=21%, list=11%, signal=23%
POST-ANAL TAIL MORPHOGENESIS%GOBP%GO:0036342	18	0.523129	1.2709	0.173822	0.46037	1	684	tags=17%, list=4%, signal=17%
LPA RECEPTOR MEDIATED EVENTS%PATHWAY INTERACTION DATABASE NCI-NATURE CURATED DATA%LPA RECEPTOR MEDIATED EVENTS	55	0.428085	1.27064	0.125136	0.460637	1	1318	tags=20%, list=9%, signal=22%
CELL RECOGNITION%GOBP%GO:0008037	100	0.385529	1.27047	0.0865854	0.460745	1	2097	tags=25%, list=14%, signal=29%
ALCOHOL METABOLIC PROCESS%GOMF%GO:0006066	14	0.56178	1.27038	0.185224	0.460662	1	3376	tags=50%, list=22%, signal=64%
RESPONSE TO LIPOPROTEIN PARTICLE%GOBP%GO:0055094	22	0.519515	1.26991	0.180041	0.461375	1	1035	tags=23%, list=7%, signal=24%
NEGATIVE REGULATION OF CELLULAR RESPONSE TO GROWTH FACTOR STIMULUS%GOBP%GO:0090288	84	0.39763	1.26986	0.115116	0.461208	1	1898	tags=21%, list=12%, signal=24%
REGULATION OF SYSTEMIC ARTERIAL BLOOD PRESSURE MEDIATED BY A CHEMICAL SIGNAL%GOBP%GO:0003044	29	0.482564	1.26976	0.170758	0.46114	1	3172	tags=38%, list=21%, signal=48%
PRIMARY ACTIVE TRANSMEMBRANE TRANSPORTER ACTIVITY%GOMF%GO:0015399	100	0.387062	1.26924	0.0925926	0.462012	1	2284	tags=26%, list=15%, signal=30%
ATRIOVENTRICULAR VALVE DEVELOPMENT%GOBP%GO:0003171	23	0.509931	1.26889	0.165445	0.462486	1	1200	tags=30%, list=8%, signal=33%
GLYCOGEN BIOSYNTHETIC PROCESS%GOBP%GO:0005978	13	0.576342	1.26856	0.19958	0.462944	1	1769	tags=31%, list=12%, signal=35%
GLYCOLYTIC PROCESS THROUGH FRUCTOSE-6-PHOSPHATE%GOBP%GO:0061615	20	0.515013	1.26841	0.182489	0.46299	1	1708	tags=45%, list=11%, signal=51%
RESPONSE TO CATECHOLAMINE%GOMF%GO:0071869	23	0.516271	1.26795	0.171728	0.463726	1	712	tags=13%, list=5%, signal=14%
MAJOR PATHWAY OF RRNA PROCESSING IN THE NUCLEOLUS AND CYTOSOL%REACTOME%R-HSA-6791226.3	124	0.374141	1.26786	0.0716019	0.46365	1	3762	tags=37%, list=25%, signal=49%
NUCLEOTIDASE ACTIVITY%GOMF%GO:0008252	12	0.59435	1.26774	0.212425	0.463644	1	2613	tags=50%, list=17%, signal=60%
PARASYMPATHETIC NERVOUS SYSTEM DEVELOPMENT%GOBP%GO:0048486	12	0.583999	1.26772	0.215256	0.463415	1	2223	tags=33%, list=15%, signal=39%
PPAR SIGNALING PATHWAY%WIKIPATHWAYS_20220510%WP2316%MUS MUSCULUS	45	0.448083	1.26771	0.147027	0.463169	1	3046	tags=40%, list=20%, signal=50%
GLYCOSYLTRANSFERASE ACTIVITY%GOMF%GO:0016757	199	0.353401	1.26742	0.0356201	0.463548	1	1860	tags=21%, list=12%, signal=24%
NADH DEHYDROGENASE (QUINONE) ACTIVITY%GOMF%GO:0050136	10	0.598135	1.26712	0.214139	0.463917	1	1149	tags=20%, list=7%, signal=22%
LAMININ COMPLEX%GOCC%GO:0043256	10	0.603008	1.26706	0.218164	0.463771	1	1869	tags=30%, list=12%, signal=34%
PURINE RIBONUCLEOTIDE CATABOLIC PROCESS%GOBP%GO:0009154	31	0.480144	1.26694	0.16129	0.463757	1	3318	tags=42%, list=22%, signal=53%
REGULATION OF CARBOHYDRATE CATABOLIC PROCESS%GOBP%GO:0043470	57	0.422207	1.26692	0.119022	0.463545	1	2088	tags=21%, list=14%, signal=24%
REGULATION OF PURINE NUCLEOTIDE METABOLIC PROCESS%GOBP%GO:1900542	41	0.456148	1.26676	0.139381	0.463626	1	3933	tags=44%, list=26%, signal=59%
NERVE DEVELOPMENT%GOBP%GO:0021675	70	0.408255	1.26673	0.10702	0.463402	1	1110	tags=19%, list=7%, signal=20%
RIBOSE-5-PHOSPHATE ISOMERASE DEFICIENCY%SMPDB%SMP0000519	12	0.582935	1.26647	0.205506	0.463698	1	2089	tags=33%, list=14%, signal=39%
REGULATION OF ENDOTHELIAL CELL APOPTOTIC PROCESS%GOBP%GO:2000351	32	0.468713	1.26614	0.157505	0.464135	1	918	tags=22%, list=6%, signal=23%
FATTY ACID METABOLISM%REACTOME%R-HSA-8978868.5	121	0.37556	1.26604	0.0897129	0.464088	1	3477	tags=33%, list=23%, signal=42%
POSITIVE REGULATION OF EPIDERMAL GROWTH FACTOR RECEPTOR SIGNALING PATHWAY%GOBP%GO:0045742	27	0.49618	1.26596	0.173098	0.463983	1	695	tags=19%, list=5%, signal=19%
CORTICAL ACTIN CYTOSKELETON%GOCC%GO:0030864	75	0.401548	1.26583	0.110209	0.463996	1	2221	tags=24%, list=14%, signal=28%
VOLTAGE-GATED MONOATOMIC CATION CHANNEL ACTIVITY%GOMF%GO:0022843	107	0.383635	1.26561	0.0961995	0.464233	1	1854	tags=21%, list=12%, signal=24%
POSITIVE REGULATION OF PEPTIDE SECRETION%GOBP%GO:0002793	118	0.378168	1.26549	0.0994083	0.464211	1	914	tags=14%, list=6%, signal=15%
ACTIN FILAMENT CAPPING%GOBP%GO:0051693	21	0.517563	1.2653	0.179872	0.464317	1	444	tags=19%, list=3%, signal=20%
RET SIGNALING%REACTOME DATABASE ID RELEASE 84%8853659	30	0.472367	1.26526	0.152505	0.464153	1	1011	tags=17%, list=7%, signal=18%
POSITIVE REGULATION OF ADENYLATE CYCLASE ACTIVITY%GOBP%GO:0045762	21	0.514959	1.26482	0.17134	0.464814	1	709	tags=24%, list=5%, signal=25%
STEROL HOMEOSTASIS%GOBP%GO:0055092	66	0.411513	1.26422	0.118172	0.465845	1	2653	tags=24%, list=17%, signal=29%
REGULATION OF LIPID TRANSPORT%GOBP%GO:0032368	115	0.37789	1.26393	0.0778589	0.466225	1	1932	tags=17%, list=13%, signal=19%
PROLONGED ERK ACTIVATION EVENTS%REACTOME DATABASE ID RELEASE 84%169893	13	0.573417	1.26303	0.194719	0.467932	1	20	tags=8%, list=0%, signal=8%
NEURAL TUBE FORMATION%GOBP%GO:0001841	114	0.375447	1.26258	0.10101	0.468678	1	2380	tags=25%, list=16%, signal=30%
FATTY ACID &BETA;-OXIDATION (PEROXISOME)%BIOCYC%PWY66-391	10	0.607492	1.26239	0.21144	0.468811	1	3003	tags=50%, list=20%, signal=62%
REGULATION OF WOUND HEALING%GOBP%GO:0061041	85	0.393595	1.26231	0.119678	0.46873	1	1535	tags=21%, list=10%, signal=23%
ACYL-COA BIOSYNTHETIC PROCESS%GOBP%GO:0071616	22	0.506475	1.26224	0.188542	0.468595	1	4945	tags=59%, list=32%, signal=87%
2-OXOGLUTARATE METABOLIC PROCESS%GOBP%GO:0006103	16	0.546293	1.26198	0.206122	0.468887	1	393	tags=13%, list=3%, signal=13%
NEUROTRANSMITTER RECEPTOR REGULATOR ACTIVITY%GOMF%GO:0099602	13	0.579	1.26158	0.224174	0.469495	1	1129	tags=38%, list=7%, signal=41%
DEFECTS IN COBALAMIN (B12) METABOLISM%REACTOME DATABASE ID RELEASE 84%3296469	13	0.567603	1.26114	0.192585	0.470158	1	3101	tags=46%, list=20%, signal=58%
BDNF%IOB%BDNF	17	0.53829	1.26094	0.189217	0.470332	1	574	tags=12%, list=4%, signal=12%
AORTA DEVELOPMENT%GOBP%GO:0035904	58	0.422127	1.26092	0.133406	0.47012	1	1288	tags=19%, list=8%, signal=21%
DIHYDROPYRIMIDINASE DEFICIENCY%SMPDB%SMP0000178	17	0.537248	1.26077	0.188718	0.470163	1	1495	tags=29%, list=10%, signal=33%
ENDOSOME ORGANIZATION%GOBP%GO:0007032	59	0.417674	1.26061	0.121711	0.470268	1	2562	tags=27%, list=17%, signal=32%
MANNOSE BINDING%GOMF%GO:0005537	10	0.620225	1.26026	0.203934	0.470783	1	753	tags=20%, list=5%, signal=21%
PROTEIN MANNOSYLATION%GOBP%GO:0035268	21	0.505975	1.26003	0.184211	0.471022	1	2306	tags=29%, list=15%, signal=34%
CORTICOSPINAL TRACT MORPHOGENESIS%GOBP%GO:0021957	10	0.608403	1.25983	0.215064	0.47121	1	133	tags=10%, list=1%, signal=10%
NUCLEOSIDE CATABOLIC PROCESS%GOBP%GO:0009164	13	0.559809	1.25961	0.191296	0.47141	1	3511	tags=54%, list=23%, signal=70%
ARTERY MORPHOGENESIS%GOBP%GO:0048844	56	0.421206	1.25939	0.14175	0.471596	1	833	tags=18%, list=5%, signal=19%
MORPHOGENESIS OF A BRANCHING EPITHELIUM%GOBP%GO:0061138	146	0.364083	1.25924	0.0642317	0.471654	1	1761	tags=23%, list=11%, signal=26%
POSITIVE REGULATION OF PURINE NUCLEOTIDE BIOSYNTHETIC PROCESS%GOBP%GO:1900373	14	0.574946	1.25923	0.203158	0.471407	1	1562	tags=21%, list=10%, signal=24%
VASCULOGENESIS INVOLVED IN CORONARY VASCULAR MORPHOGENESIS%GOBP%GO:0060979	13	0.567119	1.25906	0.21074	0.471507	1	346	tags=23%, list=2%, signal=24%
DEVELOPMENT OF PRIMARY SEXUAL CHARACTERISTICS%GOBP%GO:0045137	154	0.363626	1.25901	0.0766332	0.471322	1	603	tags=9%, list=4%, signal=9%
SPHINGOLIPID DE NOVO BIOSYNTHESIS%REACTOME DATABASE ID RELEASE 84%1660661	35	0.456934	1.25885	0.152059	0.471422	1	3999	tags=46%, list=26%, signal=62%
REGULATION OF PROTEIN EXIT FROM ENDOPLASMIC RETICULUM%GOBP%GO:0070861	21	0.519856	1.25875	0.177028	0.471386	1	3313	tags=43%, list=22%, signal=55%
VOLTAGE-GATED MONOATOMIC ION CHANNEL ACTIVITY%GOMF%GO:0005244	128	0.369089	1.25874	0.075641	0.471136	1	1854	tags=20%, list=12%, signal=22%
HYALURONAN METABOLIC PROCESS%GOBP%GO:0030212	18	0.530932	1.25874	0.194215	0.470865	1	1741	tags=28%, list=11%, signal=31%
LIMB DEVELOPMENT%GOBP%GO:0060173	157	0.358517	1.2587	0.0669192	0.470682	1	1698	tags=17%, list=11%, signal=19%
TNFSF3%IOB%TNFSF3	12	0.574971	1.25834	0.220619	0.471185	1	1135	tags=25%, list=7%, signal=27%
ATP SYNTHESIS COUPLED ELECTRON TRANSPORT%GOBP%GO:0042773	48	0.43251	1.25756	0.149615	0.472613	1	4529	tags=54%, list=30%, signal=77%
PRESYNAPTIC ENDOCYTOSIS%GOBP%GO:0140238	56	0.417412	1.25747	0.123212	0.472535	1	2149	tags=29%, list=14%, signal=33%
CELLULAR RESPONSE TO ESTRADIOL STIMULUS%GOBP%GO:0071392	17	0.529421	1.25723	0.217659	0.472782	1	1701	tags=29%, list=11%, signal=33%
POSITIVE REGULATION OF JNK CASCADE%GOBP%GO:0046330	69	0.411511	1.25689	0.125975	0.473258	1	2001	tags=22%, list=13%, signal=25%
PURINE NUCLEOSIDE MONOPHOSPHATE BIOSYNTHETIC PROCESS%GOBP%GO:0009127	20	0.516508	1.25679	0.193856	0.473217	1	3647	tags=55%, list=24%, signal=72%
GLIAL CELL DEVELOPMENT%GOBP%GO:0021782	108	0.383361	1.25617	0.109942	0.474324	1	2003	tags=19%, list=13%, signal=22%
PANCREAS FUNCTION - BETA CELL%PATHWHIZ%PW122285	17	0.539147	1.25615	0.2	0.474104	1	1524	tags=29%, list=10%, signal=33%
NUCLEOBASE METABOLIC PROCESS%GOBP%GO:0009112	27	0.486276	1.25596	0.180344	0.474246	1	2437	tags=41%, list=16%, signal=48%
PYRIMIDINE METABOLISM%PATHWHIZ%PW000160	17	0.537248	1.25518	0.207951	0.475675	1	1495	tags=29%, list=10%, signal=33%
TRANSALDOLASE DEFICIENCY%SMPDB%SMP0000520	12	0.582935	1.25432	0.218107	0.477307	1	2089	tags=33%, list=14%, signal=39%
L-AMINO ACID TRANSMEMBRANE TRANSPORTER ACTIVITY%GOMF%GO:0015179	51	0.427824	1.2542	0.149351	0.477296	1	1734	tags=16%, list=11%, signal=18%
L-ALPHA-AMINO ACID TRANSMEMBRANE TRANSPORT%GOMF%GO:1902475	51	0.427824	1.25361	0.140741	0.478358	1	1734	tags=16%, list=11%, signal=18%
PROTEIN TRANSMEMBRANE TRANSPORT%GOBP%GO:0071806	52	0.421765	1.25358	0.140177	0.478146	1	354	tags=8%, list=2%, signal=8%
SYNAPTIC MEMBRANE ADHESION%GOBP%GO:0099560	30	0.47623	1.25344	0.178318	0.478172	1	3012	tags=37%, list=20%, signal=46%
G ALPHA (Q) SIGNALLING EVENTS%REACTOME%R-HSA-416476.6	128	0.365597	1.25319	0.0709988	0.478448	1	2123	tags=23%, list=14%, signal=26%
DETOXIFICATION OF INORGANIC COMPOUND%GOBP%GO:0061687	11	0.592791	1.25318	0.218522	0.478191	1	3592	tags=64%, list=23%, signal=83%
APPENDAGE DEVELOPMENT%GOBP%GO:0048736	157	0.358517	1.25306	0.076326	0.478178	1	1698	tags=17%, list=11%, signal=19%
RESPONSE TO FORSKOLIN%GOBP%GO:1904321	18	0.523355	1.25277	0.192426	0.478534	1	898	tags=17%, list=6%, signal=18%
RRNA PROCESSING IN THE NUCLEUS AND CYTOSOL%REACTOME%R-HSA-8868773.3	134	0.367117	1.25247	0.0972603	0.478937	1	3762	tags=37%, list=25%, signal=49%
NUCLEOSIDE METABOLIC PROCESS%GOBP%GO:0009116	34	0.460177	1.25152	0.182015	0.480765	1	3579	tags=44%, list=23%, signal=57%
CELLULAR RESPONSE TO CATECHOLAMINE STIMULUS%GOBP%GO:0071870	54	0.426362	1.25136	0.140351	0.480842	1	2071	tags=22%, list=14%, signal=26%
REGULATION OF ALCOHOL BIOSYNTHETIC PROCESS%GOBP%GO:1902930	40	0.444837	1.25087	0.154725	0.481635	1	713	tags=18%, list=5%, signal=18%
SYNTHESIS OF PC%REACTOME DATABASE ID RELEASE 84%1483191	22	0.495933	1.25068	0.178038	0.481776	1	177	tags=9%, list=1%, signal=9%
L-AMINO ACID TRANSPORT%GOMF%GO:0015807	51	0.427824	1.25057	0.150219	0.481742	1	1734	tags=16%, list=11%, signal=18%
REGULATION OF ANIMAL ORGAN FORMATION%GOBP%GO:0003156	17	0.532884	1.25037	0.18862	0.481912	1	1880	tags=41%, list=12%, signal=47%
REGULATION OF RESPONSE TO REACTIVE OXYGEN SPECIES%GOBP%GO:1901031	30	0.474169	1.2503	0.164087	0.481783	1	2070	tags=27%, list=14%, signal=31%
PENTOSE PHOSPHATE PATHWAY%SMPDB%SMP0000031	12	0.582935	1.25005	0.225641	0.482059	1	2089	tags=33%, list=14%, signal=39%
GLUCOSE TRANSMEMBRANE TRANSPORT%GOBP%GO:1904659	23	0.500516	1.24997	0.192909	0.48194	1	3197	tags=52%, list=21%, signal=66%
ADENYLATE CYCLASE-ACTIVATING G PROTEIN-COUPLED RECEPTOR SIGNALING PATHWAY%GOBP%GO:0007189	85	0.393354	1.24991	0.127838	0.481798	1	2119	tags=27%, list=14%, signal=31%
REGULATION OF NUCLEOTIDE METABOLIC PROCESS%GOBP%GO:0006140	42	0.445289	1.24985	0.170865	0.481646	1	3933	tags=43%, list=26%, signal=58%
REGULATION OF RETROGRADE PROTEIN TRANSPORT, ER TO CYTOSOL%GOBP%GO:1904152	12	0.579291	1.24953	0.197479	0.482071	1	2597	tags=42%, list=17%, signal=50%
CYTOPLASMIC SEQUESTERING OF TRANSCRIPTION FACTOR%GOBP%GO:0042994	12	0.569759	1.24941	0.212487	0.482087	1	3390	tags=50%, list=22%, signal=64%
AMIDE CATABOLIC PROCESS%GOBP%GO:0043605	12	0.574191	1.24911	0.212279	0.482482	1	1605	tags=42%, list=10%, signal=47%
FOREBRAIN REGIONALIZATION%GOBP%GO:0021871	17	0.529103	1.24878	0.229406	0.482897	1	353	tags=18%, list=2%, signal=18%
BETA-UREIDOPROPIONASE DEFICIENCY%PATHWHIZ%PW000187	17	0.537248	1.24863	0.206823	0.482964	1	1495	tags=29%, list=10%, signal=33%
GLYCOGEN METABOLISM%WIKIPATHWAYS_20220510%WP317%MUS MUSCULUS	30	0.472994	1.24836	0.165128	0.483294	1	1747	tags=23%, list=11%, signal=26%
REGULATION OF HYDROGEN PEROXIDE-INDUCED CELL DEATH%GOBP%GO:1903205	27	0.482611	1.24802	0.185035	0.483772	1	1517	tags=22%, list=10%, signal=25%
POSITIVE REGULATION OF SMALL MOLECULE METABOLIC PROCESS%GOBP%GO:0062013	128	0.365715	1.24779	0.0992167	0.484013	1	2088	tags=23%, list=14%, signal=26%
PURINE-CONTAINING COMPOUND TRANSMEMBRANE TRANSPORT%GOMF%GO:0072530	16	0.535524	1.24759	0.224101	0.484179	1	1010	tags=25%, list=7%, signal=27%
DIGESTION%GOBP%GO:0007586	46	0.429102	1.24756	0.15762	0.483979	1	1954	tags=28%, list=13%, signal=32%
PYRIMIDINE NUCLEOTIDE CATABOLIC PROCESS%GOBP%GO:0006244	10	0.592031	1.2473	0.233655	0.484287	1	2895	tags=50%, list=19%, signal=62%
SPHINGOSINE 1-PHOSPHATE (S1P) PATHWAY%PATHWAY INTERACTION DATABASE NCI-NATURE CURATED DATA%SPHINGOSINE 1-PHOSPHATE (S1P) PATHWAY	19	0.517227	1.24697	0.21703	0.484721	1	2392	tags=26%, list=16%, signal=31%
METAL CATION:MONOATOMIC CATION ANTIPORTER ACTIVITY%GOMF%GO:0140828	31	0.464376	1.24662	0.179104	0.485211	1	2301	tags=29%, list=15%, signal=34%
POSITIVE REGULATION OF CELL JUNCTION ASSEMBLY%GOBP%GO:1901890	112	0.375097	1.24654	0.0996169	0.48512	1	1922	tags=21%, list=13%, signal=24%
SEMA3A PAK DEPENDENT AXON REPULSION%REACTOME DATABASE ID RELEASE 84%399954	16	0.532881	1.24652	0.210145	0.484891	1	3505	tags=50%, list=23%, signal=65%
REGULATION OF INFLAMMATORY RESPONSE TO ANTIGENIC STIMULUS%GOBP%GO:0002861	18	0.528062	1.24645	0.198718	0.484768	1	2471	tags=44%, list=16%, signal=53%
MITOCHONDRIAL ATP SYNTHESIS COUPLED ELECTRON TRANSPORT%GOBP%GO:0042775	48	0.43251	1.24639	0.153318	0.484616	1	4529	tags=54%, list=30%, signal=77%
CENTRAL NERVOUS SYSTEM NEURON DIFFERENTIATION%GOBP%GO:0021953	157	0.356872	1.24576	0.0914709	0.485726	1	1886	tags=18%, list=12%, signal=20%
ELECTRON TRANSPORT CHAIN%GOMF%GO:0022900	33	0.457087	1.24522	0.166491	0.486688	1	4403	tags=45%, list=29%, signal=64%
NEURAL PRECURSOR CELL PROLIFERATION%GOBP%GO:0061351	112	0.376212	1.24507	0.122765	0.486746	1	1251	tags=13%, list=8%, signal=14%
CERAMIDE METABOLIC PROCESS%GOBP%GO:0006672	78	0.395214	1.24505	0.121348	0.486525	1	2394	tags=28%, list=16%, signal=33%
GLYCOSPHINGOLIPID BIOSYNTHETIC PROCESS%GOBP%GO:0006688	28	0.477168	1.24455	0.175906	0.487349	1	2394	tags=25%, list=16%, signal=30%
MAMMARY GLAND DEVELOPMENT%GOBP%GO:0030879	93	0.385247	1.24451	0.118056	0.487171	1	1361	tags=17%, list=9%, signal=19%
NEGATIVE REGULATION OF BMP SIGNALING PATHWAY%GOBP%GO:0030514	47	0.432164	1.24448	0.155756	0.486983	1	1898	tags=21%, list=12%, signal=24%
HEME BIOSYNTHETIC PROCESS%GOBP%GO:0006783	16	0.539714	1.24431	0.197015	0.487061	1	2892	tags=38%, list=19%, signal=46%
ADHERENS JUNCTION ORGANIZATION%GOBP%GO:0034332	46	0.434315	1.24413	0.145055	0.48716	1	1946	tags=22%, list=13%, signal=25%
G-PROTEIN ALPHA-SUBUNIT BINDING%GOMF%GO:0001965	36	0.460655	1.24402	0.167373	0.487145	1	1651	tags=25%, list=11%, signal=28%
PROTEIN-CONTAINING COMPLEX REMODELING%GOBP%GO:0034367	13	0.558709	1.244	0.211753	0.486919	1	335	tags=15%, list=2%, signal=16%
PROCESSING OF CAPPED INTRONLESS PRE-MRNA%REACTOME%R-HSA-75067.2	22	0.504613	1.24392	0.190727	0.486837	1	18	tags=5%, list=0%, signal=5%
LAYER FORMATION IN CEREBRAL CORTEX%GOBP%GO:0021819	16	0.550334	1.24389	0.204403	0.486642	1	1625	tags=25%, list=11%, signal=28%
THIOESTER BIOSYNTHETIC PROCESS%GOBP%GO:0035384	22	0.506475	1.24374	0.207871	0.486688	1	4945	tags=59%, list=32%, signal=87%
HAIR FOLLICLE MORPHOGENESIS%GOBP%GO:0031069	24	0.488127	1.24352	0.18711	0.486913	1	1898	tags=38%, list=12%, signal=43%
MYELINATION%GOBP%GO:0042552	105	0.378545	1.24345	0.102781	0.486798	1	2061	tags=20%, list=13%, signal=23%
LIVER REGENERATION%GOBP%GO:0097421	11	0.57388	1.24335	0.221551	0.486738	1	1413	tags=36%, list=9%, signal=40%
HEXOSE TRANSMEMBRANE TRANSPORT%GOBP%GO:0008645	23	0.500516	1.24296	0.194503	0.487321	1	3197	tags=52%, list=21%, signal=66%
PLATELET-DERIVED GROWTH FACTOR BINDING%GOMF%GO:0048407	12	0.570566	1.24294	0.228181	0.487077	1	271	tags=8%, list=2%, signal=8%
NEGATIVE REGULATION OF MITOCHONDRIAL OUTER MEMBRANE PERMEABILIZATION INVOLVED IN APOPTOTIC SIGNALING PATHWAY%GOBP%GO:1901029	12	0.576299	1.24292	0.218688	0.486857	1	3679	tags=50%, list=24%, signal=66%
ION CHANNEL TRANSPORT%REACTOME%R-HSA-983712.2	124	0.371896	1.24284	0.108911	0.486777	1	2284	tags=24%, list=15%, signal=28%
POSITIVE REGULATION OF VASOCONSTRICTION%GOBP%GO:0045907	33	0.462388	1.24278	0.173262	0.486651	1	1524	tags=21%, list=10%, signal=24%
VENTRICULAR SEPTUM DEVELOPMENT%GOBP%GO:0003281	68	0.409008	1.24254	0.129398	0.4869	1	869	tags=15%, list=6%, signal=16%
CELLULAR RESPONSE TO MONOAMINE STIMULUS%GOBP%GO:0071868	54	0.426362	1.24216	0.155361	0.487461	1	2071	tags=22%, list=14%, signal=26%
POSITIVE REGULATION OF LIPID TRANSPORT%GOBP%GO:0032370	72	0.401652	1.24095	0.144706	0.489871	1	1932	tags=18%, list=13%, signal=21%
CEREBELLAR CORTEX DEVELOPMENT%GOBP%GO:0021695	59	0.413433	1.24077	0.140969	0.490006	1	1251	tags=15%, list=8%, signal=17%
LOW-DENSITY LIPOPROTEIN PARTICLE BINDING%GOMF%GO:0030169	13	0.55359	1.24067	0.212851	0.489951	1	1954	tags=31%, list=13%, signal=35%
REGULATION OF SYNAPSE MATURATION%GOBP%GO:0090128	21	0.502974	1.24053	0.194135	0.489986	1	1292	tags=14%, list=8%, signal=16%
RETROGRADE VESICLE-MEDIATED TRANSPORT, GOLGI TO ENDOPLASMIC RETICULUM%GOBP%GO:0006890	41	0.439165	1.24042	0.179713	0.489963	1	1244	tags=17%, list=8%, signal=19%
CARDIAC EPITHELIAL TO MESENCHYMAL TRANSITION%GOBP%GO:0060317	22	0.500196	1.24038	0.195833	0.489785	1	1158	tags=36%, list=8%, signal=39%
NEGATIVE REGULATION OF RECEPTOR INTERNALIZATION%GOBP%GO:0002091	17	0.522659	1.24023	0.214868	0.489824	1	1391	tags=18%, list=9%, signal=19%
NITRIC OXIDE SIGNALING PATHWAY%SMPDB%SMP0063777	10	0.591975	1.24017	0.218845	0.489678	1	2437	tags=40%, list=16%, signal=48%
REGULATION OF INCLUSION BODY ASSEMBLY%GOBP%GO:0090083	16	0.532464	1.24012	0.198596	0.48953	1	941	tags=25%, list=6%, signal=27%
PROTEIN-LIPID COMPLEX REMODELING%GOBP%GO:0034368	11	0.574392	1.23988	0.232678	0.489774	1	335	tags=18%, list=2%, signal=19%
PHOTORECEPTOR OUTER SEGMENT MEMBRANE%GOCC%GO:0042622	10	0.584384	1.23854	0.24819	0.492457	1	88	tags=10%, list=1%, signal=10%
NUCLEOTIDE-EXCISION REPAIR COMPLEX%GOCC%GO:0000109	13	0.556507	1.23849	0.242757	0.49231	1	4504	tags=62%, list=29%, signal=87%
ASTROCYTE DIFFERENTIATION%GOBP%GO:0048708	60	0.413295	1.23833	0.144273	0.492392	1	1315	tags=18%, list=9%, signal=20%
VOLTAGE-GATED CHANNEL ACTIVITY%GOMF%GO:0022832	129	0.366207	1.23831	0.079646	0.492169	1	1854	tags=19%, list=12%, signal=22%
TRAIL SIGNALING PATHWAY%PATHWAY INTERACTION DATABASE NCI-NATURE CURATED DATA%TRAIL SIGNALING PATHWAY	17	0.527279	1.23827	0.201226	0.491974	1	1748	tags=29%, list=11%, signal=33%
RETINOIC ACID RECEPTORS-MEDIATED SIGNALING%PATHWAY INTERACTION DATABASE NCI-NATURE CURATED DATA%RETINOIC ACID RECEPTORS-MEDIATED SIGNALING	28	0.469712	1.23791	0.180862	0.492509	1	937	tags=14%, list=6%, signal=15%
SYNAPTIC VESICLE ENDOCYTOSIS%GOBP%GO:0048488	53	0.413519	1.23783	0.146396	0.492397	1	2149	tags=28%, list=14%, signal=33%
HAIR FOLLICLE DEVELOPMENT%GOBP%GO:0001942	71	0.399396	1.23772	0.148603	0.492384	1	1898	tags=28%, list=12%, signal=32%
GLYCOSPHINGOLIPID CATABOLIC PROCESS%GOBP%GO:0046479	11	0.581761	1.23764	0.238625	0.49229	1	2600	tags=45%, list=17%, signal=55%
PURINE CATABOLISM%REACTOME DATABASE ID RELEASE 84%74259	13	0.553677	1.23749	0.209901	0.492349	1	3150	tags=38%, list=21%, signal=48%
ORGANIC HYDROXY COMPOUND CATABOLIC PROCESS%GOBP%GO:1901616	25	0.488154	1.23718	0.200426	0.492796	1	1187	tags=24%, list=8%, signal=26%
5'-NUCLEOTIDASE ACTIVITY%GOMF%GO:0008253	10	0.591035	1.23715	0.251277	0.492591	1	2569	tags=50%, list=17%, signal=60%
EMBRYONIC APPENDAGE MORPHOGENESIS%GOBP%GO:0035113	104	0.374888	1.2371	0.122525	0.492447	1	2482	tags=26%, list=16%, signal=31%
INDOLE-CONTAINING COMPOUND METABOLIC PROCESS%GOBP%GO:0042430	16	0.530162	1.23697	0.209694	0.492473	1	231	tags=13%, list=2%, signal=13%
OXIDOREDUCTASE ACTIVITY, ACTING ON THE CH-CH GROUP OF DONORS, NAD OR NADP AS ACCEPTOR%GOMF%GO:0016628	15	0.540973	1.23679	0.214859	0.492585	1	5251	tags=60%, list=34%, signal=91%
PEPTIDE HORMONE RECEPTOR BINDING%GOMF%GO:0051428	12	0.567783	1.23656	0.223725	0.492823	1	158	tags=17%, list=1%, signal=17%
PEPTIDYL-TYROSINE PHOSPHORYLATION%GOBP%GO:0018108	68	0.403549	1.23651	0.143813	0.49266	1	763	tags=18%, list=5%, signal=18%
AMEBOIDAL-TYPE CELL MIGRATION%GOBP%GO:0001667	178	0.350101	1.23638	0.0702427	0.492701	1	2374	tags=25%, list=15%, signal=29%
MEMBRANE LIPID BIOSYNTHETIC PROCESS%GOBP%GO:0046467	112	0.375066	1.23623	0.105701	0.492753	1	1800	tags=16%, list=12%, signal=18%
GLUTAMINE FAMILY AMINO ACID BIOSYNTHETIC PROCESS%GOBP%GO:0009084	10	0.586578	1.23587	0.252677	0.493303	1	301	tags=20%, list=2%, signal=20%
MONOATOMIC ANION HOMEOSTASIS%GOBP%GO:0055081	18	0.516453	1.23437	0.21809	0.496323	1	117	tags=11%, list=1%, signal=11%
POSITIVE REGULATION OF CALCIUM ION TRANSPORT%GOBP%GO:0051928	108	0.37	1.23416	0.106332	0.496531	1	1821	tags=26%, list=12%, signal=29%
RESPONSE TO ESTRADIOL%GOBP%GO:0032355	33	0.457546	1.23413	0.17037	0.496317	1	937	tags=21%, list=6%, signal=23%
SOMITE DEVELOPMENT%GOBP%GO:0061053	59	0.408739	1.23408	0.148984	0.496161	1	833	tags=12%, list=5%, signal=12%
RHO PROTEIN SIGNAL TRANSDUCTION%GOBP%GO:0007266	57	0.413096	1.23399	0.150502	0.496096	1	2130	tags=23%, list=14%, signal=26%
RNA POLYMERASE III ACTIVITY%GOMF%GO:0001056	16	0.539411	1.23375	0.221398	0.496351	1	2316	tags=31%, list=15%, signal=37%
L-AMINO ACID TRANSPORT%GOBP%GO:0015807	53	0.415149	1.23332	0.150881	0.497029	1	951	tags=13%, list=6%, signal=14%
CELL-CELL JUNCTION MAINTENANCE%GOBP%GO:0045217	16	0.531836	1.23307	0.218522	0.497311	1	1946	tags=31%, list=13%, signal=36%
NEURONAL CELL BODY MEMBRANE%GOCC%GO:0032809	31	0.463728	1.23297	0.190782	0.497243	1	2445	tags=35%, list=16%, signal=42%
REGULATION OF TELOMERE CAPPING%GOBP%GO:1904353	25	0.492762	1.23291	0.21346	0.497116	1	2619	tags=20%, list=17%, signal=24%
STEROID BINDING%GOMF%GO:0005496	63	0.406	1.23278	0.151448	0.497147	1	2666	tags=25%, list=17%, signal=31%
SCHWANN CELL DEVELOPMENT%GOBP%GO:0014044	32	0.453549	1.23265	0.177852	0.497157	1	2003	tags=25%, list=13%, signal=29%
RRNA PROCESSING%REACTOME%R-HSA-72312.3	144	0.357816	1.23238	0.103093	0.497506	1	3762	tags=35%, list=25%, signal=46%
ANGIOPOIETIN RECEPTOR TIE2-MEDIATED SIGNALING%PATHWAY INTERACTION DATABASE NCI-NATURE CURATED DATA%ANGIOPOIETIN RECEPTOR TIE2-MEDIATED SIGNALING	40	0.435049	1.23219	0.183921	0.497667	1	453	tags=10%, list=3%, signal=10%
REGULATION OF POSITIVE CHEMOTAXIS%GOBP%GO:0050926	21	0.498492	1.23207	0.196687	0.497671	1	1393	tags=38%, list=9%, signal=42%
PEPTIDYL-TYROSINE MODIFICATION%GOBP%GO:0018212	70	0.398991	1.23175	0.153757	0.498126	1	943	tags=19%, list=6%, signal=20%
STRUCTURAL CONSTITUENT OF MUSCLE%GOMF%GO:0008307	14	0.544834	1.23173	0.215859	0.497891	1	1321	tags=21%, list=9%, signal=23%
REGULATION OF TRIGLYCERIDE BIOSYNTHETIC PROCESS%GOBP%GO:0010866	22	0.491729	1.2317	0.216842	0.497689	1	1764	tags=27%, list=12%, signal=31%
AXON ENSHEATHMENT%GOBP%GO:0008366	107	0.374494	1.23156	0.109317	0.497729	1	2061	tags=20%, list=13%, signal=23%
CLATHRIN COAT ASSEMBLY%GOBP%GO:0048268	16	0.530372	1.23133	0.217438	0.49799	1	2328	tags=38%, list=15%, signal=44%
REGULATION OF G PROTEIN-COUPLED RECEPTOR SIGNALING PATHWAY%GOBP%GO:0008277	103	0.377831	1.23127	0.115159	0.497856	1	2187	tags=24%, list=14%, signal=28%
POSITIVE REGULATION OF PURINE NUCLEOTIDE METABOLIC PROCESS%GOBP%GO:1900544	19	0.514728	1.23089	0.197452	0.498446	1	2088	tags=26%, list=14%, signal=30%
HEPARAN SULFATE HEPARIN (HS-GAG) METABOLISM%REACTOME%R-HSA-1638091.1	46	0.426723	1.23086	0.166483	0.498251	1	690	tags=17%, list=5%, signal=18%
REACTIVE NITROGEN SPECIES METABOLIC PROCESS%GOBP%GO:2001057	18	0.521347	1.23083	0.225636	0.498062	1	710	tags=11%, list=5%, signal=12%
MAMMARY GLAND EPITHELIAL CELL PROLIFERATION%GOBP%GO:0033598	12	0.567753	1.23081	0.252838	0.497826	1	370	tags=17%, list=2%, signal=17%
PURINE NUCLEOSIDE MONOPHOSPHATE CATABOLIC PROCESS%GOBP%GO:0009128	10	0.581103	1.23027	0.236402	0.498753	1	3026	tags=50%, list=20%, signal=62%
ENSHEATHMENT OF NEURONS%GOBP%GO:0007272	107	0.374494	1.23011	0.126847	0.498835	1	2061	tags=20%, list=13%, signal=23%
POSITIVE REGULATION OF MEMBRANE PROTEIN ECTODOMAIN PROTEOLYSIS%GOBP%GO:0051044	12	0.556466	1.23005	0.232484	0.498677	1	3739	tags=58%, list=24%, signal=77%
COATED MEMBRANE%GOCC%GO:0048475	93	0.37814	1.23005	0.117998	0.498415	1	3258	tags=31%, list=21%, signal=39%
POSITIVE REGULATION OF CHEMOTAXIS%GOBP%GO:0050921	98	0.378427	1.23005	0.126354	0.498153	1	1393	tags=19%, list=9%, signal=21%
MORPHOGENESIS OF A BRANCHING STRUCTURE%GOBP%GO:0001763	155	0.354321	1.22989	0.0907912	0.498253	1	1774	tags=23%, list=12%, signal=25%
CAMP METABOLIC PROCESS%GOBP%GO:0046058	12	0.563714	1.22938	0.218182	0.499113	1	898	tags=25%, list=6%, signal=27%
REGULATION OF CYTOPLASMIC AND NUCLEAR SMAD2 3 SIGNALING%PATHWAY INTERACTION DATABASE NCI-NATURE CURATED DATA%REGULATION OF CYTOPLASMIC AND NUCLEAR SMAD2 3 SIGNALING	15	0.534488	1.22882	0.226857	0.500093	1	537	tags=13%, list=4%, signal=14%
RESPONSE TO CATECHOLAMINE%GOBP%GO:0071869	56	0.412475	1.2288	0.155902	0.499883	1	2071	tags=21%, list=14%, signal=25%
POSITIVE REGULATION OF NUCLEOTIDE METABOLIC PROCESS%GOBP%GO:0045981	19	0.514728	1.22879	0.215967	0.499646	1	2088	tags=26%, list=14%, signal=30%
TRIGLYCERIDE BIOSYNTHETIC PROCESS%GOBP%GO:0019432	15	0.536011	1.22854	0.2125	0.499913	1	1847	tags=27%, list=12%, signal=30%
RESPONSE TO AMPHETAMINE%GOBP%GO:0001975	17	0.518779	1.22851	0.217672	0.499722	1	2965	tags=41%, list=19%, signal=51%
NEGATIVE REGULATION OF SMOOTH MUSCLE CELL MIGRATION%GOBP%GO:0014912	33	0.457354	1.22849	0.185387	0.4995	1	1307	tags=18%, list=9%, signal=20%
GLYCEROLIPID CATABOLIC PROCESS%GOBP%GO:0046503	34	0.452194	1.22838	0.183496	0.499474	1	2189	tags=29%, list=14%, signal=34%
NEGATIVE REGULATION OF STRESS FIBER ASSEMBLY%GOBP%GO:0051497	30	0.460003	1.22832	0.182109	0.499342	1	2285	tags=33%, list=15%, signal=39%
NEGATIVE REGULATION OF MONOATOMIC ION TRANSPORT%GOBP%GO:0043271	115	0.366084	1.22814	0.102781	0.499468	1	1886	tags=20%, list=12%, signal=23%
MITRAL VALVE MORPHOGENESIS%GOBP%GO:0003183	11	0.574429	1.22807	0.223926	0.49935	1	760	tags=27%, list=5%, signal=29%
POSTSYNAPTIC ENDOSOME%GOCC%GO:0098845	17	0.52122	1.22786	0.211382	0.49957	1	691	tags=18%, list=5%, signal=18%
TYPE B PANCREATIC CELL DIFFERENTIATION%GOBP%GO:0003309	16	0.535298	1.22772	0.237563	0.499609	1	607	tags=19%, list=4%, signal=20%
CEREBRAL CORTEX GABAERGIC INTERNEURON DIFFERENTIATION%GOBP%GO:0021892	10	0.593505	1.22762	0.238485	0.499552	1	2658	tags=60%, list=17%, signal=73%
CLOSTRIDIUM NEUROTOXICITY%REACTOME DATABASE ID RELEASE 84%168799	10	0.588825	1.22752	0.231084	0.499519	1	1352	tags=40%, list=9%, signal=44%
REGULATION OF PRESYNAPTIC CYTOSOLIC CALCIUM ION CONCENTRATION%GOMF%GO:0099509	12	0.56065	1.22715	0.21638	0.500077	1	6	tags=8%, list=0%, signal=8%
AMINO ACID IMPORT ACROSS PLASMA MEMBRANE%GOBP%GO:0089718	30	0.460086	1.22713	0.199791	0.499862	1	951	tags=20%, list=6%, signal=21%
FUCOSYLATION%GOBP%GO:0036065	11	0.570672	1.22683	0.246988	0.500255	1	3527	tags=55%, list=23%, signal=71%
HYDROGEN PEROXIDE METABOLIC PROCESS%GOBP%GO:0042743	21	0.500662	1.22663	0.207113	0.500423	1	3479	tags=62%, list=23%, signal=80%
EMBRYONIC LIMB MORPHOGENESIS%GOBP%GO:0030326	104	0.374888	1.22634	0.125152	0.500805	1	2482	tags=26%, list=16%, signal=31%
N-GLYCAN PROCESSING%GOBP%GO:0006491	17	0.523986	1.22588	0.228942	0.501553	1	2116	tags=29%, list=14%, signal=34%
OXIDOREDUCTASE ACTIVITY, ACTING ON OTHER NITROGENOUS COMPOUNDS AS DONORS%GOMF%GO:0016661	10	0.585927	1.22547	0.24236	0.502195	1	3723	tags=50%, list=24%, signal=66%
PROTEIN LOCALIZATION TO ENDOPLASMIC RETICULUM%GOBP%GO:0070972	62	0.399896	1.22494	0.150923	0.503148	1	2913	tags=31%, list=19%, signal=38%
REGULATION OF CYTOPLASMIC TRANSPORT%GOBP%GO:1903649	30	0.459054	1.22486	0.195072	0.503059	1	119	tags=7%, list=1%, signal=7%
POSITIVE REGULATION OF ENDOTHELIAL CELL MIGRATION%GOBP%GO:0010595	88	0.382253	1.2248	0.134969	0.502913	1	1752	tags=24%, list=11%, signal=27%
SEX DIFFERENTIATION%GOBP%GO:0007548	187	0.344606	1.22464	0.0900409	0.502995	1	603	tags=9%, list=4%, signal=9%
LONG-CHAIN FATTY ACID METABOLIC PROCESS%GOBP%GO:0001676	63	0.399926	1.22442	0.153933	0.503221	1	3161	tags=33%, list=21%, signal=42%
PIGMENT GRANULE%GOCC%GO:0048770	27	0.473355	1.22412	0.192432	0.503591	1	1950	tags=30%, list=13%, signal=34%
POSITIVE REGULATION OF INFLAMMATORY RESPONSE%GOBP%GO:0050729	82	0.384383	1.22407	0.131609	0.503434	1	937	tags=20%, list=6%, signal=21%
POSITIVE REGULATION OF HEART CONTRACTION%GOBP%GO:0045823	26	0.478414	1.22404	0.214286	0.50324	1	419	tags=8%, list=3%, signal=8%
MYOBLAST FUSION%GOBP%GO:0007520	23	0.494498	1.22397	0.224638	0.503144	1	580	tags=17%, list=4%, signal=18%
CEREBELLAR CORTEX MORPHOGENESIS%GOBP%GO:0021696	39	0.442427	1.22392	0.186047	0.502972	1	1189	tags=15%, list=8%, signal=17%
ISOMERASE ACTIVITY%GOMF%GO:0016853	107	0.370103	1.22387	0.116788	0.502833	1	2884	tags=29%, list=19%, signal=35%
NEUROTRANSMITTER REUPTAKE%GOBP%GO:0098810	11	0.580549	1.22371	0.248	0.502907	1	1886	tags=36%, list=12%, signal=41%
PLASMA LIPOPROTEIN PARTICLE REMODELING%GOBP%GO:0034369	11	0.574392	1.22338	0.22807	0.503348	1	335	tags=18%, list=2%, signal=19%
ELECTRON TRANSFER ACTIVITY%GOMF%GO:0009055	33	0.457087	1.22307	0.200422	0.50377	1	4403	tags=45%, list=29%, signal=64%
MELANOSOME%GOCC%GO:0042470	27	0.473355	1.22251	0.201238	0.504735	1	1950	tags=30%, list=13%, signal=34%
MEMBRANE COAT%GOCC%GO:0030117	93	0.37814	1.22235	0.131802	0.504834	1	3258	tags=31%, list=21%, signal=39%
RETINOID METABOLIC PROCESS%GOMF%GO:0001523	11	0.561644	1.22214	0.245918	0.505034	1	3360	tags=45%, list=22%, signal=58%
G BETA:GAMMA SIGNALLING THROUGH CDC42%REACTOME DATABASE ID RELEASE 84%8964616	13	0.543784	1.22205	0.225933	0.50498	1	3224	tags=38%, list=21%, signal=49%
PROTEOGLYCAN BIOSYNTHETIC PROCESS%GOBP%GO:0030166	49	0.422816	1.22186	0.165429	0.505132	1	851	tags=14%, list=6%, signal=15%
COPI-COATED VESICLE%GOCC%GO:0030137	29	0.464276	1.22159	0.194565	0.505455	1	3404	tags=41%, list=22%, signal=53%
POSITIVE REGULATION OF SIGNALING RECEPTOR ACTIVITY%GOBP%GO:2000273	36	0.446457	1.22159	0.183457	0.505196	1	695	tags=19%, list=5%, signal=20%
CLATHRIN VESICLE COAT%GOCC%GO:0030125	31	0.452584	1.22137	0.203243	0.505398	1	1757	tags=26%, list=11%, signal=29%
LYMPH NODE DEVELOPMENT%GOBP%GO:0048535	16	0.525002	1.22099	0.219917	0.505963	1	42	tags=6%, list=0%, signal=6%
MITOCHONDRIAL LONG CHAIN FATTY ACID BETA-OXIDATION%WIKIPATHWAYS_20220510%WP401%MUS MUSCULUS	16	0.529224	1.22059	0.231088	0.506595	1	3808	tags=56%, list=25%, signal=75%
TISSUE REGENERATION%GOBP%GO:0042246	42	0.435267	1.21996	0.187239	0.507715	1	1199	tags=24%, list=8%, signal=26%
NUCLEOTIDE BIOSYNTHESIS%REACTOME DATABASE ID RELEASE 84%8956320	13	0.547551	1.21986	0.235417	0.507665	1	1077	tags=31%, list=7%, signal=33%
DERMATAN SULFATE PROTEOGLYCAN METABOLIC PROCESS%GOBP%GO:0050655	11	0.563358	1.21982	0.245161	0.507482	1	851	tags=27%, list=6%, signal=29%
POSITIVE REGULATION OF RELEASE OF CYTOCHROME C FROM MITOCHONDRIA%GOBP%GO:0090200	20	0.495086	1.21968	0.23061	0.507536	1	3070	tags=30%, list=20%, signal=37%
NOVEL JUN-DMP1 PATHWAY%WIKIPATHWAYS_20220510%WP3654%MUS MUSCULUS	25	0.476525	1.21939	0.224674	0.507929	1	1645	tags=20%, list=11%, signal=22%
NEURON CELLULAR HOMEOSTASIS%GOMF%GO:0070050	12	0.56065	1.21921	0.247454	0.508061	1	6	tags=8%, list=0%, signal=8%
CELL-CELL SIGNALING%GOMF%GO:0007267	84	0.385524	1.21875	0.14382	0.50883	1	936	tags=13%, list=6%, signal=14%
DECIDUALIZATION%GOBP%GO:0046697	19	0.509148	1.21872	0.222581	0.508632	1	603	tags=16%, list=4%, signal=16%
POSITIVE REGULATION OF LIPID METABOLIC PROCESS%GOBP%GO:0045834	122	0.359138	1.21863	0.113501	0.508575	1	2658	tags=25%, list=17%, signal=30%
POSITIVE REGULATION OF POSITIVE CHEMOTAXIS%GOBP%GO:0050927	21	0.498492	1.21777	0.2079	0.510207	1	1393	tags=38%, list=9%, signal=42%
POSITIVE REGULATION OF CARDIOCYTE DIFFERENTIATION%GOBP%GO:1905209	10	0.586091	1.21754	0.248434	0.510432	1	2711	tags=40%, list=18%, signal=49%
PATHWAY-RESTRICTED SMAD PROTEIN PHOSPHORYLATION%GOBP%GO:0060389	10	0.591692	1.21709	0.240493	0.511155	1	419	tags=30%, list=3%, signal=31%
SENSORY PERCEPTION OF PAIN%GOBP%GO:0019233	81	0.383665	1.21689	0.146453	0.511328	1	1278	tags=17%, list=8%, signal=19%
RETINOL METABOLIC PROCESS%GOMF%GO:0042572	11	0.561644	1.21681	0.243158	0.511268	1	3360	tags=45%, list=22%, signal=58%
REGULATION OF CELL ADHESION MEDIATED BY INTEGRIN%GOBP%GO:0033628	34	0.446986	1.21661	0.183585	0.511442	1	1051	tags=18%, list=7%, signal=19%
MOLTING CYCLE PROCESS%GOBP%GO:0022404	73	0.389825	1.21656	0.158845	0.511285	1	1898	tags=27%, list=12%, signal=31%
ENDOTHELIAL CELL DIFFERENTIATION%GOBP%GO:0045446	73	0.386712	1.21582	0.144208	0.512655	1	869	tags=15%, list=6%, signal=16%
POSITIVE REGULATION OF SYNAPTIC TRANSMISSION%GOBP%GO:0050806	156	0.349222	1.21545	0.113333	0.513231	1	833	tags=12%, list=5%, signal=13%
DNA ENDONUCLEASE ACTIVITY%GOMF%GO:0004520	29	0.464468	1.21522	0.200837	0.513471	1	2762	tags=38%, list=18%, signal=46%
G PROTEIN-COUPLED ACETYLCHOLINE RECEPTOR SIGNALING PATHWAY%GOBP%GO:0007213	20	0.49674	1.21503	0.227027	0.513621	1	2071	tags=30%, list=14%, signal=35%
ERKS ARE INACTIVATED%REACTOME%R-HSA-202670.2	13	0.555416	1.21495	0.258299	0.51355	1	574	tags=15%, list=4%, signal=16%
RESPONSE TO FLUID SHEAR STRESS%GOBP%GO:0034405	23	0.493713	1.21487	0.225026	0.513447	1	2532	tags=35%, list=17%, signal=42%
CELLULAR RESPONSE TO CALCIUM ION%GOBP%GO:0071277	75	0.390969	1.21422	0.137387	0.514676	1	1929	tags=24%, list=13%, signal=27%
OUTER DYNEIN ARM ASSEMBLY%GOBP%GO:0036158	18	0.509711	1.2142	0.234737	0.514439	1	3254	tags=39%, list=21%, signal=49%
MANNOSYLATION%GOBP%GO:0097502	22	0.493781	1.21384	0.224622	0.514972	1	2306	tags=27%, list=15%, signal=32%
SEROTONIN RECEPTOR SIGNALING PATHWAY%GOBP%GO:0007210	12	0.5572	1.21366	0.244127	0.515118	1	712	tags=17%, list=5%, signal=17%
REGULATION OF RUFFLE ASSEMBLY%GOBP%GO:1900027	25	0.474961	1.2136	0.21665	0.515004	1	3465	tags=36%, list=23%, signal=46%
ASSEMBLY OF COLLAGEN FIBRILS AND OTHER MULTIMERIC STRUCTURES%REACTOME%R-HSA-2022090.3	42	0.428526	1.21347	0.177011	0.515029	1	825	tags=17%, list=5%, signal=18%
DOXORUBICIN METABOLISM PATHWAY%SMPDB%SMP0000650	14	0.539879	1.21338	0.240682	0.514947	1	2684	tags=36%, list=18%, signal=43%
PROTEIN SERINE/THREONINE/TYROSINE KINASE ACTIVITY%GOMF%GO:0004712	26	0.472272	1.21338	0.198942	0.514686	1	173	tags=8%, list=1%, signal=8%
RESPONSE TO PROSTAGLANDIN%GOBP%GO:0034694	14	0.539424	1.21326	0.241201	0.514677	1	977	tags=21%, list=6%, signal=23%
LIPOPROTEIN TRANSPORT%GOBP%GO:0042953	11	0.575327	1.21315	0.251468	0.514674	1	4308	tags=64%, list=28%, signal=88%
ANDROSTENEDIONE METABOLISM%SMPDB%SMP0030406	11	0.558939	1.2131	0.256937	0.514512	1	3583	tags=45%, list=23%, signal=59%
POSITIVE REGULATION OF WOUND HEALING%GOBP%GO:0090303	42	0.427458	1.21304	0.19027	0.514382	1	1429	tags=24%, list=9%, signal=26%
NAD(P)H DEHYDROGENASE (QUINONE) ACTIVITY%GOMF%GO:0003955	13	0.543052	1.2126	0.243724	0.515127	1	4215	tags=46%, list=28%, signal=64%
OLFACTORY LOBE DEVELOPMENT%GOBP%GO:0021988	39	0.434751	1.21247	0.204148	0.515165	1	1166	tags=13%, list=8%, signal=14%
RESPONSE TO MONOAMINE%GOBP%GO:0071867	56	0.412475	1.21241	0.17898	0.515039	1	2071	tags=21%, list=14%, signal=25%
MITRAL VALVE DEVELOPMENT%GOBP%GO:0003174	11	0.574429	1.21237	0.23879	0.514849	1	760	tags=27%, list=5%, signal=29%
LIPOPOLYSACCHARIDE BINDING%GOMF%GO:0001530	16	0.51869	1.21232	0.237006	0.5147	1	12	tags=6%, list=0%, signal=6%
CELLULAR DETOXIFICATION%GOBP%GO:1990748	35	0.44188	1.21194	0.191558	0.515262	1	3172	tags=40%, list=21%, signal=50%
WOUND HEALING%GOBP%GO:0042060	184	0.344353	1.21181	0.101828	0.515291	1	1221	tags=14%, list=8%, signal=15%
PORPHYRIN METABOLISM%SMPDB%SMP0000024	13	0.538549	1.2118	0.248643	0.515056	1	1572	tags=23%, list=10%, signal=26%
MATING BEHAVIOR%GOBP%GO:0007617	29	0.461594	1.21168	0.219388	0.515068	1	1157	tags=21%, list=8%, signal=22%
REGULATION OF RELAXATION OF MUSCLE%GOBP%GO:1901077	13	0.553294	1.21164	0.248756	0.514891	1	4362	tags=62%, list=28%, signal=86%
POSITIVE REGULATION OF NEURAL PRECURSOR CELL PROLIFERATION%GOBP%GO:2000179	69	0.390942	1.21072	0.144318	0.516634	1	1123	tags=13%, list=7%, signal=14%
POSITIVE REGULATION OF OSTEOBLAST DIFFERENTIATION%GOBP%GO:0045669	66	0.394299	1.21065	0.18324	0.516542	1	1256	tags=17%, list=8%, signal=18%
INNER EAR DEVELOPMENT%GOBP%GO:0048839	161	0.345248	1.21019	0.11658	0.517289	1	1772	tags=17%, list=12%, signal=19%
SYNAPTIC VESICLE RECYCLING%GOBP%GO:0036465	62	0.400489	1.21012	0.179543	0.517191	1	2222	tags=29%, list=15%, signal=34%
PIGMENT BIOSYNTHETIC PROCESS%GOBP%GO:0046148	21	0.488222	1.21008	0.235602	0.517024	1	4281	tags=43%, list=28%, signal=59%
RETINOL METABOLISM%WIKIPATHWAYS_20220510%WP1259%MUS MUSCULUS	25	0.476227	1.20962	0.206218	0.517805	1	558	tags=16%, list=4%, signal=17%
REGULATION OF RYANODINE-SENSITIVE CALCIUM-RELEASE CHANNEL ACTIVITY%GOBP%GO:0060314	15	0.534167	1.20961	0.25	0.517564	1	1569	tags=27%, list=10%, signal=30%
TERPENOID METABOLIC PROCESS%GOMF%GO:0006721	11	0.561644	1.20957	0.270382	0.517383	1	3360	tags=45%, list=22%, signal=58%
REGULATION OF GLIAL CELL MIGRATION%GOBP%GO:1903975	22	0.492177	1.20894	0.22833	0.518486	1	1788	tags=27%, list=12%, signal=31%
CHLORIDE TRANSPORT%GOMF%GO:0006821	76	0.384586	1.20853	0.158643	0.519171	1	1543	tags=14%, list=10%, signal=16%
POSITIVE REGULATION OF PHOSPHOLIPASE ACTIVITY%GOBP%GO:0010518	30	0.456376	1.20842	0.22833	0.519138	1	1200	tags=17%, list=8%, signal=18%
REGULATION OF AXONOGENESIS%GOBP%GO:0050770	172	0.345307	1.2084	0.0986842	0.518933	1	1341	tags=17%, list=9%, signal=19%
POSITIVE REGULATION OF LIPASE ACTIVITY%GOBP%GO:0060193	36	0.444794	1.20835	0.21875	0.518767	1	2281	tags=22%, list=15%, signal=26%
HORMONE ACTIVITY%GOMF%GO:0005179	32	0.448883	1.2083	0.216473	0.518613	1	158	tags=9%, list=1%, signal=9%
EPITHELIAL TO MESENCHYMAL TRANSITION%GOBP%GO:0001837	65	0.395712	1.2082	0.158014	0.518597	1	1737	tags=28%, list=11%, signal=31%
MELANOSOME ORGANIZATION%GOBP%GO:0032438	34	0.451177	1.20811	0.191351	0.518543	1	3751	tags=47%, list=24%, signal=62%
LIPOPROTEIN LOCALIZATION%GOBP%GO:0044872	12	0.550386	1.20803	0.24819	0.518451	1	4308	tags=58%, list=28%, signal=81%
CARDIAC MUSCLE TISSUE GROWTH%GOBP%GO:0055017	40	0.432444	1.20771	0.204646	0.518933	1	419	tags=13%, list=3%, signal=13%
NONSENSE-MEDIATED DECAY (NMD)%REACTOME%R-HSA-927802.2	63	0.397132	1.20764	0.159587	0.518842	1	3919	tags=51%, list=26%, signal=68%
HORMONE RECEPTOR BINDING%GOMF%GO:0051427	16	0.515996	1.2074	0.256813	0.519096	1	158	tags=13%, list=1%, signal=13%
NCAM SIGNALING FOR NEURITE OUT-GROWTH%REACTOME DATABASE ID RELEASE 84%375165	45	0.423081	1.20727	0.181626	0.519121	1	709	tags=11%, list=5%, signal=12%
TNFSF1%IOB%TNFSF1	13	0.543147	1.20719	0.240938	0.519031	1	1135	tags=23%, list=7%, signal=25%
REGULATION OF ENDOCYTIC RECYCLING%GOBP%GO:2001135	19	0.501999	1.20715	0.233569	0.518878	1	1290	tags=26%, list=8%, signal=29%
HEART GROWTH%GOBP%GO:0060419	42	0.427206	1.20712	0.213004	0.51867	1	419	tags=12%, list=3%, signal=12%
REGULATION OF HEPATOCYTE PROLIFERATION%GOBP%GO:2000345	16	0.526774	1.20697	0.250538	0.518756	1	1752	tags=25%, list=11%, signal=28%
POSITIVE REGULATION OF PATHWAY-RESTRICTED SMAD PROTEIN PHOSPHORYLATION%GOBP%GO:0010862	33	0.446349	1.20684	0.217907	0.518785	1	419	tags=12%, list=3%, signal=12%
NONSENSE MEDIATED DECAY (NMD) ENHANCED BY THE EXON JUNCTION COMPLEX (EJC)%REACTOME%R-HSA-975957.1	63	0.397132	1.20633	0.171429	0.519661	1	3919	tags=51%, list=26%, signal=68%
REGULATION OF SMOOTH MUSCLE CELL DIFFERENTIATION%GOBP%GO:0051150	28	0.463786	1.20592	0.20227	0.520309	1	2277	tags=25%, list=15%, signal=29%
PHOTORECEPTOR CELL DIFFERENTIATION%GOBP%GO:0046530	55	0.408795	1.20555	0.177161	0.520871	1	394	tags=7%, list=3%, signal=7%
SULFUR COMPOUND TRANSPORT%GOBP%GO:0072348	32	0.457367	1.20542	0.196272	0.520905	1	3159	tags=44%, list=21%, signal=55%
NEUROTRANSMITTER-GATED ION CHANNEL CLUSTERING%GOBP%GO:0072578	14	0.530364	1.20534	0.238532	0.520812	1	174	tags=14%, list=1%, signal=14%
PURINE RIBONUCLEOSIDE MONOPHOSPHATE BIOSYNTHETIC PROCESS%GOBP%GO:0009168	18	0.515103	1.20526	0.239796	0.520748	1	4120	tags=61%, list=27%, signal=83%
RESPONSE TO PROSTAGLANDIN E%GOBP%GO:0034695	14	0.539424	1.20506	0.264768	0.52093	1	977	tags=21%, list=6%, signal=23%
POSITIVE REGULATION OF EPITHELIAL CELL MIGRATION%GOBP%GO:0010634	132	0.353155	1.20467	0.119403	0.521516	1	1752	tags=22%, list=11%, signal=25%
PROTEIN TYROSINE KINASE ACTIVITY%GOMF%GO:0004713	93	0.370666	1.20428	0.172336	0.522153	1	891	tags=15%, list=6%, signal=16%
MONOCARBOXYLIC ACID BIOSYNTHETIC PROCESS%GOBP%GO:0072330	92	0.379845	1.20413	0.156613	0.522212	1	1546	tags=22%, list=10%, signal=24%
NEGATIVE REGULATION OF B CELL PROLIFERATION%GOBP%GO:0030889	12	0.562743	1.20412	0.253024	0.521967	1	1211	tags=25%, list=8%, signal=27%
REGULATION OF SYNAPTIC TRANSMISSION, GLUTAMATERGIC%GOBP%GO:0051966	79	0.385603	1.204	0.166474	0.521966	1	2012	tags=19%, list=13%, signal=22%
[truncated: 2,854 more rows]

## Sheet: Suppl. Data 3b
Supplementary Data 3b. Negative GSEA enrichment results for the female Con vs. Egr1 analysis*
*Kolmogorov-Smirnov (K-S) tests were used in this analysis
NAME	SIZE	ES	NES	NOM p-val	FDR q-val	FWER p-val	RANK AT MAX	LEADING EDGE
RESPONSE TO VIRUS%GOBP%GO:0009615	188	-0.850013	-2.74993	0	0	0	386	tags=26%, list=3%, signal=26%
DEFENSE RESPONSE TO VIRUS%GOBP%GO:0051607	139	-0.879755	-2.74929	0	0	0	264	tags=27%, list=2%, signal=28%
DEFENSE RESPONSE TO SYMBIONT%GOBP%GO:0140546	139	-0.879755	-2.74459	0	0	0	264	tags=27%, list=2%, signal=28%
HALLMARK_INTERFERON_GAMMA_RESPONSE%MSIGDBHALLMARK%HALLMARK_INTERFERON_GAMMA_RESPONSE	140	-0.845184	-2.60851	0	0	0	333	tags=32%, list=2%, signal=33%
HALLMARK_INTERFERON_ALPHA_RESPONSE%MSIGDBHALLMARK%HALLMARK_INTERFERON_ALPHA_RESPONSE	73	-0.91631	-2.59948	0	0	0	356	tags=48%, list=2%, signal=49%
REGULATION OF VIRAL LIFE CYCLE%GOBP%GO:1903900	96	-0.865606	-2.58036	0	0	0	356	tags=25%, list=2%, signal=25%
INTERFERON SIGNALING%REACTOME%R-HSA-913531.2	129	-0.830174	-2.56209	0	0	0	387	tags=26%, list=3%, signal=26%
REGULATION OF VIRAL PROCESS%GOBP%GO:0050792	118	-0.831628	-2.5288	0	0	0	356	tags=21%, list=2%, signal=22%
NEGATIVE REGULATION OF VIRAL PROCESS%GOBP%GO:0048525	68	-0.882244	-2.51386	0	0	0	712	tags=40%, list=5%, signal=41%
REGULATION OF VIRAL GENOME REPLICATION%GOBP%GO:0045069	59	-0.894743	-2.50454	0	0	0	285	tags=25%, list=2%, signal=26%
CELLULAR RESPONSE TO INTERFERON-BETA%GOBP%GO:0035458	30	-0.940805	-2.39628	0	0	0	334	tags=50%, list=2%, signal=51%
RESPONSE TO INTERFERON-BETA%GOBP%GO:0035456	36	-0.938357	-2.39019	0	0	0	152	tags=47%, list=1%, signal=48%
INTERFERON ALPHA BETA SIGNALING%REACTOME DATABASE ID RELEASE 84%909733	40	-0.925153	-2.38358	0	0	0	158	tags=40%, list=1%, signal=40%
POSITIVE REGULATION OF RESPONSE TO BIOTIC STIMULUS%GOBP%GO:0002833	164	-0.737437	-2.33654	0	3.18438e-05	0.0005	783	tags=23%, list=5%, signal=24%
NEGATIVE REGULATION OF VIRAL GENOME REPLICATION%GOBP%GO:0045071	35	-0.918891	-2.335	0	2.97209e-05	0.0005	285	tags=37%, list=2%, signal=38%
POSITIVE REGULATION OF INNATE IMMUNE RESPONSE%GOBP%GO:0045089	147	-0.743139	-2.32694	0	2.78633e-05	0.0005	783	tags=23%, list=5%, signal=24%
DOUBLE-STRANDED RNA BINDING%GOMF%GO:0003725	62	-0.823863	-2.29778	0	2.62243e-05	0.0005	795	tags=23%, list=5%, signal=24%
REGULATION OF TYPE I INTERFERON PRODUCTION%GOBP%GO:0032479	95	-0.775322	-2.287	0	2.47674e-05	0.0005	387	tags=18%, list=3%, signal=18%
ANTIVIRAL MECHANISM BY IFN-STIMULATED GENES%REACTOME DATABASE ID RELEASE 84%1169410	64	-0.80926	-2.27892	0	2.34638e-05	0.0005	567	tags=20%, list=4%, signal=21%
ACTIVATION OF INNATE IMMUNE RESPONSE%GOBP%GO:0002218	85	-0.783356	-2.27495	0	2.22906e-05	0.0005	783	tags=26%, list=5%, signal=27%
ACTIVATION OF IMMUNE RESPONSE%GOBP%GO:0002253	176	-0.700941	-2.26256	0	8.53464e-05	0.002	1308	tags=24%, list=9%, signal=26%
DEFENSE RESPONSE TO BACTERIUM%GOBP%GO:0042742	99	-0.747129	-2.23696	0	0.000408555	0.01	276	tags=15%, list=2%, signal=15%
RESPONSE TO TYPE I INTERFERON%GOBP%GO:0034340	26	-0.920092	-2.22475	0	0.000644563	0.0165	130	tags=35%, list=1%, signal=35%
INTERFERON GAMMA SIGNALING%REACTOME DATABASE ID RELEASE 84%877300	53	-0.8182	-2.21914	0	0.000786274	0.021	356	tags=28%, list=2%, signal=29%
SARS-COV-2 ACTIVATES MODULATES INNATE AND ADAPTIVE IMMUNE RESPONSES%REACTOME%R-HSA-9705671.1	82	-0.765012	-2.2041	0	0.00138416	0.0385	828	tags=17%, list=5%, signal=18%
POSITIVE REGULATION OF INTERFERON-BETA PRODUCTION%GOBP%GO:0032728	34	-0.873869	-2.19925	0	0.00146938	0.0425	337	tags=24%, list=2%, signal=24%
RESPONSE TO TYPE II INTERFERON%GOBP%GO:0034341	72	-0.771994	-2.19772	0	0.00151441	0.0455	539	tags=19%, list=4%, signal=20%
REGULATION OF INTERFERON-BETA PRODUCTION%GOBP%GO:0032648	50	-0.801236	-2.16934	0	0.00359356	0.104	387	tags=20%, list=3%, signal=20%
REGULATION OF RESPONSE TO CYTOKINE STIMULUS%GOBP%GO:0060759	108	-0.7238	-2.16726	0	0.0036709	0.11	1014	tags=21%, list=7%, signal=23%
POSITIVE REGULATION OF RESPONSE TO CYTOKINE STIMULUS%GOBP%GO:0060760	48	-0.811018	-2.16604	0	0.00362378	0.1125	106	tags=23%, list=1%, signal=23%
TYPE II INTERFERON SIGNALING (IFNG)%WIKIPATHWAYS_20220510%WP1253%MUS MUSCULUS	21	-0.911377	-2.16134	0	0.00401411	0.127	155	tags=48%, list=1%, signal=48%
ISG15 ANTIVIRAL MECHANISM%REACTOME%R-HSA-1169408.2	59	-0.789556	-2.16049	0	0.00398754	0.13	567	tags=19%, list=4%, signal=19%
ADENYLYLTRANSFERASE ACTIVITY%GOMF%GO:0070566	24	-0.893798	-2.15653	0	0.00432914	0.145	21	tags=13%, list=0%, signal=12%
REGULATION OF NUCLEASE ACTIVITY%GOBP%GO:0032069	18	-0.942174	-2.15457	0	0.0043607	0.151	21	tags=17%, list=0%, signal=17%
INTERFERON-MEDIATED SIGNALING PATHWAY%GOBP%GO:0140888	21	-0.912872	-2.1375	0	0.00671401	0.2305	131	tags=33%, list=1%, signal=34%
ANTIVIRAL INNATE IMMUNE RESPONSE%GOBP%GO:0140374	24	-0.901631	-2.13667	0	0.00665224	0.235	187	tags=21%, list=1%, signal=21%
CELLULAR RESPONSE TO TYPE I INTERFERON%GOBP%GO:0071357	17	-0.947238	-2.12929	0	0.00785885	0.28	130	tags=35%, list=1%, signal=36%
POSITIVE REGULATION OF TYPE I INTERFERON PRODUCTION%GOBP%GO:0032481	58	-0.779642	-2.12795	0	0.00784162	0.287	828	tags=24%, list=5%, signal=25%
TYPE I INTERFERON-MEDIATED SIGNALING PATHWAY%GOBP%GO:0060337	17	-0.947238	-2.12677	0	0.00799801	0.2965	130	tags=35%, list=1%, signal=36%
CELL KILLING%GOBP%GO:0001906	57	-0.77657	-2.11529	0	0.0104534	0.377	1371	tags=35%, list=9%, signal=38%
DDX58 IFIH1-MEDIATED INDUCTION OF INTERFERON-ALPHA BETA%REACTOME DATABASE ID RELEASE 84%168928	52	-0.772871	-2.10369	0	0.01359	0.476	621	tags=21%, list=4%, signal=22%
ANTIGEN PROCESSING AND PRESENTATION OF PEPTIDE ANTIGEN%GOBP%GO:0048002	36	-0.813044	-2.09221	0.000931966	0.0172711	0.5585	193	tags=36%, list=1%, signal=36%
SUPPRESSION OF VIRAL RELEASE BY HOST%GOBP%GO:0044790	19	-0.895435	-2.08731	0	0.01874	0.6005	356	tags=42%, list=2%, signal=43%
REGULATION OF CYTOKINE-MEDIATED SIGNALING PATHWAY%GOBP%GO:0001959	100	-0.695147	-2.08429	0	0.0194397	0.624	1014	tags=21%, list=7%, signal=22%
CYTOSOLIC PATTERN RECOGNITION RECEPTOR SIGNALING PATHWAY%GOBP%GO:0002753	32	-0.837266	-2.07931	0	0.0214086	0.6685	187	tags=22%, list=1%, signal=22%
REGULATION OF NLRP3 INFLAMMASOME COMPLEX ASSEMBLY%GOBP%GO:1900225	31	-0.833053	-2.07487	0	0.0230554	0.71	149	tags=19%, list=1%, signal=20%
PATTERN RECOGNITION RECEPTOR SIGNALING PATHWAY%GOBP%GO:0002221	59	-0.741796	-2.07373	0.000909091	0.0230161	0.7185	187	tags=15%, list=1%, signal=15%
PHAGOCYTIC VESICLE MEMBRANE%GOCC%GO:0030670	18	-0.908026	-2.07367	0	0.0225645	0.719	193	tags=33%, list=1%, signal=34%
NEGATIVE REGULATION OF VIRAL LIFE CYCLE%GOBP%GO:1903901	22	-0.882106	-2.06839	0.000971817	0.0247931	0.7625	356	tags=41%, list=2%, signal=42%
KILLING OF CELLS OF ANOTHER ORGANISM%GOBP%GO:0031640	20	-0.885297	-2.06757	0.000976562	0.024729	0.767	149	tags=30%, list=1%, signal=30%
NUCLEOTIDYLTRANSFERASE ACTIVITY%GOMF%GO:0016779	104	-0.688293	-2.05635	0	0.0305714	0.8335	128	tags=4%, list=1%, signal=4%
MODULATION BY SYMBIONT OF ENTRY INTO HOST%GOBP%GO:0052372	37	-0.796577	-2.05261	0.000919963	0.0321451	0.8515	356	tags=27%, list=2%, signal=28%
MHC PROTEIN COMPLEX%GOCC%GO:0042611	14	-0.934153	-2.04834	0.000990099	0.0343035	0.8745	188	tags=71%, list=1%, signal=72%
CYTOKINE-MEDIATED SIGNALING PATHWAY%GOBP%GO:0019221	170	-0.642193	-2.04612	0	0.0350185	0.886	201	tags=8%, list=1%, signal=8%
NEGATIVE REGULATORS OF RIG-I MDA5 SIGNALING%REACTOME DATABASE ID RELEASE 84%936440	26	-0.83428	-2.04604	0.00191388	0.0344308	0.887	621	tags=35%, list=4%, signal=36%
CELLULAR RESPONSE TO TYPE II INTERFERON%GOBP%GO:0071346	59	-0.755679	-2.04475	0	0.0346596	0.893	372	tags=15%, list=2%, signal=16%
CORE PROMOTER SEQUENCE-SPECIFIC DNA BINDING%GOMF%GO:0001046	38	-0.787813	-2.04267	0.000956938	0.0353138	0.8995	359	tags=16%, list=2%, signal=16%
SARS-COV-2-HOST INTERACTIONS%REACTOME DATABASE ID RELEASE 84%9705683	135	-0.653931	-2.04184	0	0.0351707	0.902	828	tags=11%, list=5%, signal=12%
INNATE IMMUNE RESPONSE-ACTIVATING SIGNALING PATHWAY%GOBP%GO:0002758	61	-0.732748	-2.0413	0.000881834	0.0349489	0.905	187	tags=15%, list=1%, signal=15%
PEPTIDE ANTIGEN BINDING%GOMF%GO:0042605	17	-0.899268	-2.04033	0.000990099	0.0349664	0.906	188	tags=53%, list=1%, signal=54%
RESPONSE TO INTERFERON-ALPHA%GOBP%GO:0035455	16	-0.916903	-2.03927	0	0.034968	0.9085	130	tags=31%, list=1%, signal=31%
REGULATION OF TYPE I INTERFERON-MEDIATED SIGNALING PATHWAY%GOBP%GO:0060338	30	-0.823338	-2.0376	0	0.0355507	0.915	106	tags=20%, list=1%, signal=20%
TRAF6 MEDIATED IRF7 ACTIVATION%REACTOME DATABASE ID RELEASE 84%933541	15	-0.908582	-2.03447	0.00194553	0.0369211	0.9245	139	tags=27%, list=1%, signal=27%
REGULATION OF VIRAL ENTRY INTO HOST CELL%GOBP%GO:0046596	32	-0.810153	-2.03408	0	0.0365126	0.925	356	tags=31%, list=2%, signal=32%
NEGATIVE REGULATION OF TYPE I INTERFERON PRODUCTION%GOBP%GO:0032480	35	-0.799598	-2.03384	0	0.0361508	0.926	387	tags=23%, list=3%, signal=23%
RESPONSE TO PROTOZOAN%GOBP%GO:0001562	14	-0.911949	-2.02368	0.000934579	0.0426766	0.9575	276	tags=43%, list=2%, signal=44%
DEATH DOMAIN BINDING%GOMF%GO:0070513	12	-0.947412	-2.01719	0	0.0467668	0.9685	169	tags=33%, list=1%, signal=34%
NEGATIVE REGULATION OF INNATE IMMUNE RESPONSE%GOBP%GO:0045824	60	-0.717746	-2.01442	0.00184332	0.0482573	0.9735	380	tags=22%, list=2%, signal=22%
POSITIVE REGULATION OF DEFENSE RESPONSE TO VIRUS BY HOST%GOBP%GO:0002230	20	-0.874349	-2.01129	0	0.0498386	0.9795	206	tags=25%, list=1%, signal=25%
NEGATIVE REGULATION OF RESPONSE TO BIOTIC STIMULUS%GOBP%GO:0002832	93	-0.678728	-2.01128	0	0.0491394	0.98	387	tags=18%, list=3%, signal=19%
POSITIVE REGULATION OF INTERFERON-ALPHA PRODUCTION%GOBP%GO:0032727	21	-0.854051	-2.0103	0.00182983	0.0492592	0.981	114	tags=24%, list=1%, signal=24%
REGULATION OF INTERFERON-ALPHA PRODUCTION%GOBP%GO:0032647	23	-0.837466	-2.0088	0	0.0495802	0.982	114	tags=22%, list=1%, signal=22%
ANTIGEN PROCESSING AND PRESENTATION OF EXOGENOUS ANTIGEN%GOBP%GO:0019884	24	-0.845356	-2.00686	0	0.0503618	0.984	193	tags=33%, list=1%, signal=34%
ANTIGEN PROCESSING AND PRESENTATION OF ENDOGENOUS PEPTIDE ANTIGEN VIA MHC CLASS I%GOBP%GO:0019885	15	-0.897123	-2.00514	0.00197824	0.0509209	0.9845	151	tags=47%, list=1%, signal=47%
NAD+-PROTEIN ADP-RIBOSYLTRANSFERASE ACTIVITY%GOMF%GO:1990404	18	-0.881458	-2.0045	0	0.050728	0.9845	579	tags=39%, list=4%, signal=40%
REGULATION OF I-KAPPAB KINASE/NF-KAPPAB SIGNALING%GOBP%GO:0043122	153	-0.631197	-2.00231	0	0.0519316	0.986	861	tags=16%, list=6%, signal=17%
REGULATION OF TYPE II INTERFERON-MEDIATED SIGNALING PATHWAY%GOBP%GO:0060334	11	-0.945029	-2.0014	0	0.0519753	0.9865	106	tags=55%, list=1%, signal=55%
RNA POLYMERASE II CORE PROMOTER SEQUENCE-SPECIFIC DNA BINDING%GOMF%GO:0000979	18	-0.881238	-2.00023	0.00285987	0.0523123	0.988	64	tags=17%, list=0%, signal=17%
REGULATION OF DEFENSE RESPONSE TO VIRUS BY HOST%GOBP%GO:0050691	25	-0.831895	-1.99699	0.000962464	0.0542294	0.99	206	tags=20%, list=1%, signal=20%
ANTIGEN PROCESSING AND PRESENTATION OF EXOGENOUS PEPTIDE ANTIGEN%GOBP%GO:0002478	18	-0.885654	-1.99608	0	0.0541698	0.99	193	tags=44%, list=1%, signal=45%
NAD+ ADP-RIBOSYLTRANSFERASE ACTIVITY%GOMF%GO:0003950	18	-0.877599	-1.99006	0.000976562	0.0585854	0.9945	579	tags=39%, list=4%, signal=40%
REGULATION OF PATTERN RECOGNITION RECEPTOR SIGNALING PATHWAY%GOBP%GO:0062207	73	-0.697099	-1.98709	0	0.0602479	0.9955	265	tags=15%, list=2%, signal=15%
POSITIVE REGULATION OF MITOCHONDRIAL FISSION%GOBP%GO:0090141	24	-0.817839	-1.98537	0.00191939	0.0609196	0.996	174	tags=17%, list=1%, signal=17%
POSITIVE REGULATION OF ADAPTIVE IMMUNE RESPONSE BASED ON SOMATIC RECOMBINATION OF IMMUNE RECEPTORS BUILT FROM IMMUNOGLOBULIN SUPERFAMILY DOMAINS%GOBP%GO:0002824	71	-0.702435	-1.98533	0.00185357	0.0602319	0.996	1417	tags=31%, list=9%, signal=34%
BH DOMAIN BINDING%GOMF%GO:0051400	13	-0.911752	-1.98345	0.00102041	0.0611695	0.997	169	tags=31%, list=1%, signal=31%
REGULATION OF DEFENSE RESPONSE TO VIRUS%GOBP%GO:0050688	57	-0.717813	-1.98145	0.00169348	0.0622266	0.997	561	tags=21%, list=4%, signal=22%
ANTIGEN PROCESSING AND PRESENTATION OF ENDOGENOUS PEPTIDE ANTIGEN%GOBP%GO:0002483	15	-0.897123	-1.97702	0.000968054	0.0652703	0.999	151	tags=47%, list=1%, signal=47%
NEGATIVE REGULATION OF VIRAL ENTRY INTO HOST CELL%GOBP%GO:0046597	20	-0.866767	-1.97636	0.000948767	0.0651728	0.999	356	tags=40%, list=2%, signal=41%
POST-TRANSLATIONAL PROTEIN MODIFICATION%GOBP%GO:0043687	48	-0.743899	-1.976	0.00379507	0.0647131	0.999	729	tags=25%, list=5%, signal=26%
DEFENSE RESPONSE TO PROTOZOAN%GOBP%GO:0042832	13	-0.920878	-1.9752	0	0.0646733	0.999	276	tags=46%, list=2%, signal=47%
PATTERN RECOGNITION RECEPTOR ACTIVITY%GOMF%GO:0038187	16	-0.889226	-1.97492	0.00096432	0.0643031	0.999	356	tags=44%, list=2%, signal=45%
ATP HYDROLYSIS ACTIVITY%GOMF%GO:0016887	145	-0.623921	-1.97396	0	0.0643034	0.999	2015	tags=25%, list=13%, signal=28%
ANTIGEN PROCESSING AND PRESENTATION OF ENDOGENOUS ANTIGEN%GOBP%GO:0019883	17	-0.875745	-1.97374	0.000952381	0.063786	0.999	151	tags=41%, list=1%, signal=42%
ANTIGEN PROCESSING AND PRESENTATION OF PEPTIDE ANTIGEN VIA MHC CLASS I%GOBP%GO:0002474	24	-0.818794	-1.97289	0.00479386	0.0638161	0.999	193	tags=33%, list=1%, signal=34%
POSITIVE REGULATION OF ADAPTIVE IMMUNE RESPONSE%GOBP%GO:0002821	78	-0.685843	-1.97215	0	0.0637949	0.999	1417	tags=29%, list=9%, signal=32%
TRAF6 MEDIATED NF-KB ACTIVATION%REACTOME DATABASE ID RELEASE 84%933542	20	-0.841249	-1.96968	0.00295276	0.0652297	0.999	139	tags=15%, list=1%, signal=15%
PROTEIN AUTOUBIQUITINATION%GOBP%GO:0051865	71	-0.689167	-1.96804	0	0.0660509	0.999	1820	tags=27%, list=12%, signal=30%
INTRACELLULAR RECEPTOR SIGNALING PATHWAY%GOBP%GO:0030522	103	-0.660607	-1.96684	0	0.0665253	0.999	1587	tags=24%, list=10%, signal=27%
NEGATIVE REGULATION OF I-KAPPAB KINASE/NF-KAPPAB SIGNALING%GOBP%GO:0043124	43	-0.734681	-1.96633	0.00181818	0.0663211	0.999	387	tags=14%, list=3%, signal=14%
POSITIVE REGULATION OF CYTOKINE-MEDIATED SIGNALING PATHWAY%GOBP%GO:0001961	44	-0.746572	-1.96442	0.00480307	0.0672552	0.999	106	tags=20%, list=1%, signal=21%
SARS-COV-1 ACTIVATES MODULATES INNATE IMMUNE RESPONSES%REACTOME DATABASE ID RELEASE 84%9692916	28	-0.806008	-1.96083	0.00187091	0.069904	0.9995	738	tags=25%, list=5%, signal=26%
POSITIVE REGULATION OF AUTOPHAGY OF MITOCHONDRION%GOBP%GO:1903599	13	-0.916168	-1.95945	0	0.0704223	0.9995	78	tags=23%, list=1%, signal=23%
REGULATION OF RESPONSE TO TYPE II INTERFERON%GOBP%GO:0060330	11	-0.945029	-1.95354	0	0.0750683	0.9995	106	tags=55%, list=1%, signal=55%
REGULATION OF ADAPTIVE IMMUNE RESPONSE%GOBP%GO:0002819	122	-0.646603	-1.95223	0	0.0754453	0.9995	1417	tags=24%, list=9%, signal=26%
HISTONE ACETYLTRANSFERASE BINDING%GOMF%GO:0035035	28	-0.798907	-1.95126	0.0028463	0.0756432	0.9995	11	tags=7%, list=0%, signal=7%
CELLULAR RESPONSE TO VIRUS%GOBP%GO:0098586	34	-0.760567	-1.94613	0.00470367	0.0802724	0.9995	1190	tags=41%, list=8%, signal=45%
REGULATION OF MITOCHONDRIAL FISSION%GOBP%GO:0090140	35	-0.755464	-1.94388	0.00380228	0.0815492	1	174	tags=14%, list=1%, signal=14%
P53 PATHWAY FEEDBACK LOOPS 2%PANTHER PATHWAY%P04398	35	-0.760783	-1.93972	0.00282486	0.0851087	1	272	tags=17%, list=2%, signal=17%
OXIDATIVE STRESS RESPONSE%PANTHER PATHWAY%P00046	20	-0.844538	-1.93833	0	0.0857887	1	169	tags=20%, list=1%, signal=20%
REGULATION OF AUTOPHAGY OF MITOCHONDRION%GOBP%GO:1903146	27	-0.783603	-1.93507	0.00468165	0.0886106	1	235	tags=15%, list=2%, signal=15%
MHC CLASS I PEPTIDE LOADING COMPLEX%GOCC%GO:0042824	11	-0.928674	-1.93491	0	0.0879781	1	193	tags=55%, list=1%, signal=55%
T CELL RECEPTOR BINDING%GOMF%GO:0042608	16	-0.859151	-1.93454	0.00368324	0.08755	1	188	tags=38%, list=1%, signal=38%
IL12-MEDIATED SIGNALING EVENTS%PATHWAY INTERACTION DATABASE NCI-NATURE CURATED DATA%IL12-MEDIATED SIGNALING EVENTS	27	-0.791539	-1.93416	0.00294985	0.0871336	1	188	tags=15%, list=1%, signal=15%
DEFENSE RESPONSE TO GRAM-NEGATIVE BACTERIUM%GOBP%GO:0050829	33	-0.766656	-1.93415	0.00542986	0.0863852	1	228	tags=18%, list=1%, signal=18%
IMMUNE RESPONSE-ACTIVATING SIGNALING PATHWAY%GOBP%GO:0002757	137	-0.618041	-1.93392	0	0.0858258	1	1308	tags=19%, list=9%, signal=21%
PROTEIN K63-LINKED UBIQUITINATION%GOBP%GO:0070534	52	-0.728312	-1.93387	0	0.0851285	1	356	tags=17%, list=2%, signal=18%
POSITIVE REGULATION OF LEUKOCYTE MEDIATED IMMUNITY%GOBP%GO:0002705	78	-0.671613	-1.93386	0.0008881	0.0844085	1	1950	tags=38%, list=13%, signal=44%
REGULATION OF LEUKOCYTE MEDIATED IMMUNITY%GOBP%GO:0002703	137	-0.623753	-1.93259	0.000814332	0.0849778	1	1950	tags=31%, list=13%, signal=35%
REGULATION OF VIRAL-INDUCED CYTOPLASMIC PATTERN RECOGNITION RECEPTOR SIGNALING PATHWAY%GOBP%GO:0039531	39	-0.75585	-1.92662	0.00373832	0.0904098	1	187	tags=15%, list=1%, signal=16%
REGULATION OF AUTOPHAGOSOME MATURATION%GOBP%GO:1901096	17	-0.845817	-1.92531	0.00394867	0.0911826	1	78	tags=18%, list=1%, signal=18%
REGULATION OF HEMATOPOIETIC STEM CELL DIFFERENTIATION%GOBP%GO:1902036	14	-0.875743	-1.92419	0.0018622	0.0917339	1	4	tags=7%, list=0%, signal=7%
TRAF3-DEPENDENT IRF ACTIVATION PATHWAY%REACTOME DATABASE ID RELEASE 84%918233	13	-0.910515	-1.92365	0.000976562	0.0916088	1	139	tags=31%, list=1%, signal=31%
EPO SIGNALING PATHWAY%PATHWAY INTERACTION DATABASE NCI-NATURE CURATED DATA%EPO SIGNALING PATHWAY	28	-0.776095	-1.92285	0.00565504	0.0917189	1	845	tags=21%, list=6%, signal=23%
ANTIGEN PROCESSING AND PRESENTATION OF PEPTIDE ANTIGEN VIA MHC CLASS IB%GOBP%GO:0002428	13	-0.884908	-1.9215	0.00189934	0.0924133	1	151	tags=46%, list=1%, signal=47%
SINGLE-STRANDED RNA BINDING%GOMF%GO:0003727	80	-0.663324	-1.92042	0.000877963	0.0929478	1	1559	tags=26%, list=10%, signal=29%
MHC CLASS I PROTEIN BINDING%GOMF%GO:0042288	15	-0.873215	-1.92019	0.00198807	0.092488	1	151	tags=40%, list=1%, signal=40%
REGULATION OF T CELL MEDIATED IMMUNITY%GOBP%GO:0002709	51	-0.696108	-1.91563	0.00374532	0.0967897	1	151	tags=16%, list=1%, signal=16%
ANTIGEN BINDING%GOMF%GO:0003823	31	-0.762233	-1.9099	0.00484496	0.102305	1	188	tags=29%, list=1%, signal=29%
REGULATION OF LEUKOCYTE MEDIATED CYTOTOXICITY%GOBP%GO:0001910	42	-0.724855	-1.90935	0.00355556	0.102118	1	1371	tags=36%, list=9%, signal=39%
ANTIGEN PROCESSING AND PRESENTATION OF EXOGENOUS PEPTIDE ANTIGEN VIA MHC CLASS II%GOBP%GO:0019886	12	-0.902772	-1.90726	0.00194175	0.103786	1	188	tags=50%, list=1%, signal=51%
CELLULAR RESPONSE TO IONIZING RADIATION%GOBP%GO:0071479	66	-0.672793	-1.90638	0.00550964	0.104103	1	574	tags=14%, list=4%, signal=14%
RESPONSE TO LIPOPOLYSACCHARIDE%GOBP%GO:0032496	160	-0.600796	-1.90355	0	0.106555	1	324	tags=10%, list=2%, signal=10%
REGULATION OF LYMPHOCYTE MEDIATED IMMUNITY%GOBP%GO:0002706	101	-0.641811	-1.90148	0.00084674	0.108118	1	1417	tags=26%, list=9%, signal=28%
ATP-DEPENDENT ACTIVITY, ACTING ON RNA%GOMF%GO:0008186	38	-0.729761	-1.90104	0.00469925	0.107862	1	584	tags=11%, list=4%, signal=11%
CELLULAR RESPONSE TO MOLECULE OF BACTERIAL ORIGIN%GOBP%GO:0071219	109	-0.630833	-1.9	0.00172265	0.108278	1	227	tags=10%, list=1%, signal=10%
NS1 MEDIATED EFFECTS ON HOST PATHWAYS%REACTOME DATABASE ID RELEASE 84%168276	33	-0.751141	-1.89995	0.00771456	0.107515	1	1194	tags=15%, list=8%, signal=16%
SIGNALING BY PDGFRA EXTRACELLULAR DOMAIN MUTANTS%REACTOME%R-HSA-9673770.1	10	-0.911463	-1.89871	0	0.108087	1	6	tags=10%, list=0%, signal=10%
CELLULAR RESPONSE TO LIPOPOLYSACCHARIDE%GOBP%GO:0071222	105	-0.645225	-1.89745	0.000856898	0.10872	1	227	tags=10%, list=1%, signal=11%
CHEMOKINE RECEPTOR BINDING%GOMF%GO:0042379	15	-0.875044	-1.89701	0.000976562	0.108421	1	87	tags=20%, list=1%, signal=20%
IFN-ALPHA%IOB%IFN-ALPHA	29	-0.765196	-1.89582	0.00644567	0.109083	1	100	tags=10%, list=1%, signal=10%
ANTIGEN PROCESSING AND PRESENTATION VIA MHC CLASS IB%GOBP%GO:0002475	16	-0.848604	-1.89329	0.0058997	0.111357	1	151	tags=38%, list=1%, signal=38%
REGULATION OF CELL KILLING%GOBP%GO:0031341	52	-0.6926	-1.893	0.00370714	0.11095	1	1417	tags=31%, list=9%, signal=34%
POSITIVE REGULATION OF T CELL MEDIATED IMMUNITY%GOBP%GO:0002711	39	-0.727583	-1.89191	0.00189215	0.111495	1	151	tags=21%, list=1%, signal=21%
REGULATION OF ERYTHROCYTE DIFFERENTIATION%GOBP%GO:0045646	43	-0.716208	-1.88724	0.0055814	0.116711	1	297	tags=14%, list=2%, signal=14%
REGULATION OF MITOPHAGY%GOBP%GO:1901524	15	-0.854448	-1.8852	0.00871249	0.118467	1	78	tags=20%, list=1%, signal=20%
PROTEIN PHOSPHATASE 2A BINDING%GOMF%GO:0051721	38	-0.738406	-1.88032	0.00546448	0.123977	1	1550	tags=32%, list=10%, signal=35%
INTERLEUKIN-20 FAMILY SIGNALING%REACTOME DATABASE ID RELEASE 84%8854691	11	-0.912445	-1.88028	0.00189753	0.123188	1	131	tags=27%, list=1%, signal=27%
REGULATION OF PROTEIN COMPLEX STABILITY%GOBP%GO:0061635	13	-0.874741	-1.87974	0.000965251	0.123107	1	193	tags=31%, list=1%, signal=31%
POSITIVE REGULATION OF LYMPHOCYTE MEDIATED IMMUNITY%GOBP%GO:0002708	67	-0.666882	-1.87947	0.00438982	0.122643	1	1950	tags=39%, list=13%, signal=44%
ANTIGEN PROCESSING AND PRESENTATION OF PEPTIDE OR POLYSACCHARIDE ANTIGEN VIA MHC CLASS II%GOBP%GO:0002504	15	-0.848547	-1.87921	0.00389864	0.122161	1	188	tags=40%, list=1%, signal=40%
SIGNALING EVENTS MEDIATED BY TCPTP%PATHWAY INTERACTION DATABASE NCI-NATURE CURATED DATA%SIGNALING EVENTS MEDIATED BY TCPTP	35	-0.730732	-1.87886	0.00852273	0.121739	1	175	tags=9%, list=1%, signal=9%
HALLMARK_ALLOGRAFT_REJECTION%MSIGDBHALLMARK%HALLMARK_ALLOGRAFT_REJECTION	99	-0.637402	-1.87786	0.00345125	0.122371	1	289	tags=16%, list=2%, signal=16%
CELLULAR RESPONSE TO DSRNA%GOBP%GO:0071359	17	-0.838236	-1.87539	0.00290698	0.124718	1	114	tags=18%, list=1%, signal=18%
REGULATION OF ADAPTIVE IMMUNE RESPONSE BASED ON SOMATIC RECOMBINATION OF IMMUNE RECEPTORS BUILT FROM IMMUNOGLOBULIN SUPERFAMILY DOMAINS%GOBP%GO:0002822	111	-0.62461	-1.87352	0.000847458	0.12658	1	1417	tags=24%, list=9%, signal=27%
POSITIVE REGULATION OF ERYTHROCYTE DIFFERENTIATION%GOBP%GO:0045648	26	-0.775817	-1.87311	0.00550964	0.126318	1	225	tags=15%, list=1%, signal=16%
NUCLEOTIDE-BINDING DOMAIN, LEUCINE RICH REPEAT CONTAINING RECEPTOR SIGNALING PATHWAY%GOBP%GO:0035872	10	-0.917999	-1.86824	0.00199203	0.13208	1	78	tags=30%, list=1%, signal=30%
CELLULAR RESPONSE TO GAMMA RADIATION%GOBP%GO:0071480	26	-0.766751	-1.8666	0.00725953	0.133526	1	339	tags=15%, list=2%, signal=16%
RESPONSE TO GAMMA RADIATION%GOBP%GO:0010332	46	-0.691905	-1.86533	0.00466418	0.134393	1	1196	tags=24%, list=8%, signal=26%
IMMUNE RESPONSE-REGULATING SIGNALING PATHWAY%GOBP%GO:0002764	143	-0.600628	-1.86393	0.00164339	0.135449	1	1308	tags=18%, list=9%, signal=20%
NEGATIVE REGULATION OF CYTOKINE-MEDIATED SIGNALING PATHWAY%GOBP%GO:0001960	46	-0.707726	-1.86185	0.00375235	0.137538	1	1225	tags=24%, list=8%, signal=26%
RESPONSE TO MOLECULE OF BACTERIAL ORIGIN%GOBP%GO:0002237	169	-0.583703	-1.86171	0.00161681	0.136879	1	324	tags=9%, list=2%, signal=10%
ANTIGEN PROCESSING AND PRESENTATION%GOBP%GO:0019882	66	-0.669032	-1.86145	0.00185529	0.136351	1	193	tags=23%, list=1%, signal=23%
RESPONSE TO DSRNA%GOBP%GO:0043331	32	-0.743079	-1.85986	0.00474383	0.137676	1	114	tags=13%, list=1%, signal=13%
ANTIGEN PROCESSING AND PRESENTATION OF PEPTIDE ANTIGEN VIA MHC CLASS II%GOBP%GO:0002495	14	-0.85845	-1.8582	0.0029098	0.139236	1	188	tags=43%, list=1%, signal=43%
CELLULAR RESPONSE TO BIOTIC STIMULUS%GOBP%GO:0071216	127	-0.600055	-1.85721	0.000818331	0.139641	1	377	tags=9%, list=2%, signal=10%
POSITIVE REGULATION OF CHEMOKINE PRODUCTION%GOBP%GO:0032722	35	-0.720806	-1.85415	0.00959693	0.143178	1	148	tags=14%, list=1%, signal=14%
T CELL MEDIATED CYTOTOXICITY%GOBP%GO:0001913	16	-0.836421	-1.85255	0.00669216	0.144683	1	151	tags=25%, list=1%, signal=25%
CELLULAR RESPONSE TO EXOGENOUS DSRNA%GOBP%GO:0071360	12	-0.878443	-1.85206	0.00487329	0.144577	1	114	tags=25%, list=1%, signal=25%
G PROTEIN ACTIVITY%GOMF%GO:0003925	11	-0.896098	-1.85132	0.004004	0.14484	1	78	tags=36%, list=1%, signal=37%
NOTCH3 INTRACELLULAR DOMAIN REGULATES TRANSCRIPTION%REACTOME%R-HSA-9013508.1	20	-0.799853	-1.85112	0.0078125	0.144271	1	1096	tags=20%, list=7%, signal=22%
REGULATION OF T CELL MEDIATED CYTOTOXICITY%GOBP%GO:0001914	25	-0.767377	-1.84993	0.0125362	0.145049	1	1371	tags=44%, list=9%, signal=48%
NGF-STIMULATED TRANSCRIPTION%REACTOME DATABASE ID RELEASE 84%9031628	34	-0.734872	-1.84916	0.00561798	0.14526	1	1198	tags=18%, list=8%, signal=19%
NEGATIVE REGULATION OF TYPE I INTERFERON-MEDIATED SIGNALING PATHWAY%GOBP%GO:0060339	14	-0.862423	-1.84879	0.000965251	0.144962	1	106	tags=29%, list=1%, signal=29%
ENDOPLASMIC RETICULUM EXIT SITE%GOCC%GO:0070971	27	-0.766668	-1.8485	0.00777454	0.144525	1	95	tags=11%, list=1%, signal=11%
RNA HELICASE ACTIVITY%GOMF%GO:0003724	37	-0.732423	-1.84774	0.00930233	0.144766	1	584	tags=11%, list=4%, signal=11%
INACTIVATION OF CSF3 (G-CSF) SIGNALING%REACTOME%R-HSA-9705462.1	15	-0.842053	-1.84758	0.00776699	0.144119	1	131	tags=13%, list=1%, signal=13%
REGULATION OF BIOLOGICAL PROCESS INVOLVED IN SYMBIOTIC INTERACTION%GOBP%GO:0043903	39	-0.724116	-1.84722	0.00741427	0.143813	1	356	tags=26%, list=2%, signal=26%
MHC PROTEIN BINDING%GOMF%GO:0042287	23	-0.77551	-1.84702	0.00784314	0.143314	1	151	tags=30%, list=1%, signal=31%
SIGNALING BY PDGFRA TRANSMEMBRANE, JUXTAMEMBRANE AND KINASE DOMAIN MUTANTS%REACTOME DATABASE ID RELEASE 84%9673767	10	-0.911463	-1.84637	0	0.143448	1	6	tags=10%, list=0%, signal=10%
LUMENAL SIDE OF MEMBRANE%GOCC%GO:0098576	14	-0.835773	-1.84545	0.00509165	0.143886	1	151	tags=21%, list=1%, signal=22%
REGULATION OF HEMATOPOIETIC PROGENITOR CELL DIFFERENTIATION%GOBP%GO:1901532	34	-0.732414	-1.84496	0.00733945	0.143743	1	644	tags=12%, list=4%, signal=12%
ANTIGEN PROCESSING AND PRESENTATION OF ENDOGENOUS PEPTIDE ANTIGEN VIA MHC CLASS IB%GOBP%GO:0002476	12	-0.865362	-1.84419	0.00927644	0.144087	1	151	tags=42%, list=1%, signal=42%
POSITIVE REGULATION OF NF-KAPPAB TRANSCRIPTION FACTOR ACTIVITY%GOBP%GO:0051092	111	-0.610558	-1.83984	0.00257511	0.149867	1	828	tags=14%, list=5%, signal=15%
NF-KB ACTIVATION THROUGH FADD RIP-1 PATHWAY MEDIATED BY CASPASE-8 AND -10%REACTOME DATABASE ID RELEASE 84%933543	10	-0.917947	-1.83959	0	0.149378	1	139	tags=30%, list=1%, signal=30%
NEGATIVE REGULATION OF NLRP3 INFLAMMASOME COMPLEX ASSEMBLY%GOBP%GO:1900226	13	-0.865206	-1.83605	0.00567108	0.153869	1	78	tags=31%, list=1%, signal=31%
C-TERMINAL PROTEIN AMINO ACID MODIFICATION%GOBP%GO:0018410	15	-0.824772	-1.83558	0.00471698	0.153768	1	78	tags=20%, list=1%, signal=20%
OVARIAN TUMOR DOMAIN PROTEASES%REACTOME%R-HSA-5689896.3	31	-0.737018	-1.83362	0.0114504	0.156059	1	139	tags=10%, list=1%, signal=10%
ANTIGEN PROCESSING AND PRESENTATION OF ENDOGENOUS PEPTIDE ANTIGEN VIA MHC CLASS I VIA ER PATHWAY%GOBP%GO:0002484	12	-0.865362	-1.83319	0.00477099	0.15586	1	151	tags=42%, list=1%, signal=42%
REGULATION OF IFNA IFNB SIGNALING%REACTOME%R-HSA-912694.2	10	-0.901663	-1.83293	0.00465549	0.155417	1	45	tags=20%, list=0%, signal=20%
POSITIVE REGULATION OF TYPE I INTERFERON-MEDIATED SIGNALING PATHWAY%GOBP%GO:0060340	16	-0.80931	-1.82943	0.0113852	0.159949	1	621	tags=25%, list=4%, signal=26%
BETA-2-MICROGLOBULIN BINDING%GOMF%GO:0030881	10	-0.901463	-1.82887	0.003	0.159971	1	151	tags=50%, list=1%, signal=50%
POSITIVE REGULATION OF IMMUNE EFFECTOR PROCESS%GOBP%GO:0002699	150	-0.585577	-1.82772	0.000831255	0.160882	1	1981	tags=33%, list=13%, signal=37%
ANTIGEN PROCESSING AND PRESENTATION OF ENDOGENOUS PEPTIDE ANTIGEN VIA MHC CLASS I VIA ER PATHWAY, TAP-INDEPENDENT%GOBP%GO:0002486	11	-0.874369	-1.8276	0.00894632	0.160216	1	151	tags=45%, list=1%, signal=46%
SIGNALING BY PDGFR IN DISEASE%REACTOME%R-HSA-9671555.3	17	-0.808805	-1.82659	0.013346	0.160987	1	512	tags=12%, list=3%, signal=12%
REGULATION OF CHEMOKINE PRODUCTION%GOBP%GO:0032642	51	-0.676195	-1.82439	0.00944287	0.163643	1	738	tags=16%, list=5%, signal=16%
PROTEIN TARGETING TO VACUOLE%GOBP%GO:0006623	42	-0.698708	-1.82266	0.00917431	0.165544	1	2641	tags=36%, list=17%, signal=43%
POSITIVE REGULATION OF T CELL MEDIATED CYTOTOXICITY%GOBP%GO:0001916	23	-0.770398	-1.82156	0.011	0.166512	1	151	tags=26%, list=1%, signal=26%
SIGNALING BY KIT IN DISEASE%REACTOME%R-HSA-9669938.3	15	-0.82622	-1.82118	0.00774443	0.166294	1	131	tags=13%, list=1%, signal=13%
REGULATION OF HEMATOPOIETIC STEM CELL PROLIFERATION%GOBP%GO:1902033	13	-0.847357	-1.82072	0.00780488	0.166169	1	250	tags=23%, list=2%, signal=23%
COMPLEMENT BINDING%GOMF%GO:0001848	11	-0.866846	-1.81898	0.00393701	0.168051	1	120	tags=18%, list=1%, signal=18%
TRANSCRIPTION COACTIVATOR BINDING%GOMF%GO:0001223	41	-0.704237	-1.81766	0.00661626	0.169351	1	1682	tags=29%, list=11%, signal=33%
RESPONSE TO EXOGENOUS DSRNA%GOBP%GO:0043330	26	-0.76556	-1.81559	0.00668577	0.171999	1	114	tags=15%, list=1%, signal=15%
NEGATIVE REGULATION OF OSTEOBLAST PROLIFERATION%GOBP%GO:0033689	13	-0.849489	-1.81454	0.00386847	0.172882	1	701	tags=23%, list=5%, signal=24%
NATURAL KILLER CELL LECTIN-LIKE RECEPTOR BINDING%GOMF%GO:0046703	10	-0.886838	-1.81356	0.0076555	0.173532	1	380	tags=60%, list=2%, signal=61%
EGF RECEPTOR SIGNALING PATHWAY%PANTHER PATHWAY%P00018	79	-0.627408	-1.812	0.0035057	0.175201	1	1287	tags=24%, list=8%, signal=26%
SIGNALING BY PHOSPHORYLATED JUXTAMEMBRANE, EXTRACELLULAR AND KINASE DOMAIN KIT MUTANTS%REACTOME%R-HSA-9670439.1	15	-0.82622	-1.80537	0.00776699	0.185356	1	131	tags=13%, list=1%, signal=13%
IL23-MEDIATED SIGNALING EVENTS%PATHWAY INTERACTION DATABASE NCI-NATURE CURATED DATA%IL23-MEDIATED SIGNALING EVENTS	12	-0.857575	-1.80524	0.00688976	0.184658	1	479	tags=25%, list=3%, signal=26%
NEGATIVE REGULATION OF DEFENSE RESPONSE%GOBP%GO:0031348	174	-0.564013	-1.80222	0.000821693	0.18889	1	434	tags=11%, list=3%, signal=12%
CELLULAR RESPONSE TO STRESS%GOMF%GO:0033554	13	-0.839344	-1.79986	0.00799201	0.191941	1	1031	tags=23%, list=7%, signal=25%
GLUCOCORTICOID RECEPTOR REGULATORY NETWORK%PATHWAY INTERACTION DATABASE NCI-NATURE CURATED DATA%GLUCOCORTICOID RECEPTOR REGULATORY NETWORK	55	-0.664362	-1.79856	0.00727273	0.193315	1	1477	tags=27%, list=10%, signal=30%
HELICASE ACTIVITY%GOMF%GO:0004386	88	-0.609706	-1.7977	0.00358102	0.193896	1	2730	tags=30%, list=18%, signal=36%
BCR%NETPATH%BCR	81	-0.626957	-1.79721	0.00518583	0.193792	1	2280	tags=30%, list=15%, signal=35%
TOLL-LIKE RECEPTOR PATHWAY 1%PATHWHIZ%PW064909	26	-0.731716	-1.79369	0.0104167	0.199113	1	828	tags=19%, list=5%, signal=20%
CYTOSOLIC SENSORS OF PATHOGEN-ASSOCIATED DNA%REACTOME%R-HSA-1834949.2	53	-0.658212	-1.79153	0.0146628	0.202021	1	1325	tags=17%, list=9%, signal=19%
REGULATION OF TOLL-LIKE RECEPTOR SIGNALING PATHWAY%GOBP%GO:0034121	21	-0.754738	-1.79114	0.0112676	0.201824	1	265	tags=19%, list=2%, signal=19%
POSITIVE REGULATION OF LEUKOCYTE MEDIATED CYTOTOXICITY%GOBP%GO:0001912	31	-0.712906	-1.78996	0.0103872	0.202942	1	1371	tags=35%, list=9%, signal=39%
NEGATIVE REGULATION OF RESPONSE TO CYTOKINE STIMULUS%GOBP%GO:0060761	50	-0.666417	-1.78806	0.0139405	0.205523	1	1225	tags=22%, list=8%, signal=24%
TRANSLESION SYNTHESIS BY Y FAMILY DNA POLYMERASES BYPASSES LESIONS ON DNA TEMPLATE%REACTOME%R-HSA-110313.1	35	-0.695168	-1.78727	0.0161751	0.206005	1	367	tags=14%, list=2%, signal=15%
NEGATIVE REGULATION OF VIRAL TRANSCRIPTION%GOBP%GO:0032897	17	-0.789545	-1.78393	0.0176471	0.21096	1	539	tags=18%, list=4%, signal=18%
SIGNALING BY CYTOSOLIC FGFR1 FUSION MUTANTS%REACTOME DATABASE ID RELEASE 84%1839117	13	-0.825784	-1.78312	0.0111421	0.211592	1	257	tags=15%, list=2%, signal=16%
ENDOCYTIC VESICLE MEMBRANE%GOCC%GO:0030666	33	-0.717518	-1.78139	0.00754006	0.213788	1	193	tags=18%, list=1%, signal=18%
SIGNALING BY PDGF%REACTOME DATABASE ID RELEASE 84%186797	42	-0.668907	-1.77639	0.0137363	0.222087	1	664	tags=10%, list=4%, signal=10%
NEGATIVE REGULATION OF LEUKOCYTE MEDIATED IMMUNITY%GOBP%GO:0002704	38	-0.67467	-1.77203	0.0157407	0.22963	1	1320	tags=24%, list=9%, signal=26%
TERMINATION OF TRANSLESION DNA SYNTHESIS%REACTOME%R-HSA-5656169.1	28	-0.738626	-1.77081	0.0121951	0.231025	1	367	tags=18%, list=2%, signal=18%
PHOSPHATIDYLGLYCEROL BINDING%GOMF%GO:1901611	13	-0.83766	-1.77075	0.0104068	0.230115	1	78	tags=23%, list=1%, signal=23%
REGULATION OF NUCLEAR SMAD2 3 SIGNALING%PATHWAY INTERACTION DATABASE NCI-NATURE CURATED DATA%REGULATION OF NUCLEAR SMAD2 3 SIGNALING	61	-0.641924	-1.77033	0.00887311	0.22991	1	1597	tags=25%, list=10%, signal=27%
PROTEIN SUMOYLATION%GOBP%GO:0016925	25	-0.736031	-1.76956	0.0149533	0.230326	1	560	tags=16%, list=4%, signal=17%
SIGNALING BY CSF3 (G-CSF)%REACTOME%R-HSA-9674555.2	20	-0.749242	-1.76873	0.020751	0.230964	1	131	tags=10%, list=1%, signal=10%
FGFR1 MUTANT RECEPTOR ACTIVATION%REACTOME DATABASE ID RELEASE 84%1839124	20	-0.746873	-1.7663	0.0205681	0.234826	1	257	tags=10%, list=2%, signal=10%
LEUKOCYTE MEDIATED CYTOTOXICITY%GOBP%GO:0001909	35	-0.699658	-1.76558	0.00834106	0.235305	1	1778	tags=37%, list=12%, signal=42%
TOLL LIKE RECEPTOR 3 (TLR3) CASCADE%REACTOME%R-HSA-168164.3	89	-0.600397	-1.76058	0.00703606	0.244219	1	1325	tags=20%, list=9%, signal=22%
REGULATION OF ALPHA-BETA T CELL PROLIFERATION%GOBP%GO:0046640	29	-0.712855	-1.76013	0.00574713	0.244101	1	148	tags=17%, list=1%, signal=17%
SARS-COV-1 INFECTION%REACTOME DATABASE ID RELEASE 84%9678108	101	-0.585566	-1.76003	0.00684931	0.243262	1	1597	tags=21%, list=10%, signal=23%
NEGATIVE REGULATION OF VIRAL-INDUCED CYTOPLASMIC PATTERN RECOGNITION RECEPTOR SIGNALING PATHWAY%GOBP%GO:0039532	19	-0.769314	-1.75977	0.0148957	0.242739	1	187	tags=21%, list=1%, signal=21%
POSITIVE REGULATION OF CELL KILLING%GOBP%GO:0031343	35	-0.689125	-1.75904	0.0141376	0.243165	1	1899	tags=40%, list=12%, signal=46%
PROTEIN AUTO-ADP-RIBOSYLATION%GOBP%GO:0070213	11	-0.842249	-1.75853	0.0117417	0.243139	1	579	tags=36%, list=4%, signal=38%
SARS-COV-1-HOST INTERACTIONS%REACTOME DATABASE ID RELEASE 84%9692914	64	-0.639453	-1.75682	0.0103627	0.245544	1	1597	tags=23%, list=10%, signal=26%
CARDIOLIPIN BINDING%GOMF%GO:1901612	11	-0.842112	-1.75657	0.00789734	0.245049	1	78	tags=27%, list=1%, signal=27%
MYOSIN FILAMENT%GOCC%GO:0032982	13	-0.835272	-1.74867	0.0197554	0.260108	1	113	tags=15%, list=1%, signal=15%
UB-SPECIFIC PROCESSING PROTEASES%REACTOME DATABASE ID RELEASE 84%5689880	154	-0.54981	-1.74745	0.00328138	0.261548	1	1599	tags=16%, list=10%, signal=17%
MATURATION OF NUCLEOPROTEIN%REACTOME DATABASE ID RELEASE 84%9683610	10	-0.860814	-1.74678	0.0152091	0.261807	1	97	tags=30%, list=1%, signal=30%
DEFENSE RESPONSE TO GRAM-POSITIVE BACTERIUM%GOBP%GO:0050830	39	-0.676138	-1.74284	0.0246792	0.269063	1	1371	tags=23%, list=9%, signal=25%
REGULATION OF DENDRITIC CELL CYTOKINE PRODUCTION%GOBP%GO:0002730	11	-0.840241	-1.74243	0.0131827	0.268826	1	114	tags=27%, list=1%, signal=27%
MYOBLAST DIFFERENTIATION%GOBP%GO:0045445	30	-0.696312	-1.74174	0.0191083	0.269277	1	795	tags=17%, list=5%, signal=18%
PROMOTER-SPECIFIC CHROMATIN BINDING%GOMF%GO:1990841	66	-0.615965	-1.74102	0.0138768	0.269753	1	1334	tags=15%, list=9%, signal=17%
4 IRON, 4 SULFUR CLUSTER BINDING%GOMF%GO:0051539	15	-0.773461	-1.73775	0.0191388	0.275733	1	20	tags=7%, list=0%, signal=7%
CXCR4-MEDIATED SIGNALING EVENTS%PATHWAY INTERACTION DATABASE NCI-NATURE CURATED DATA%CXCR4-MEDIATED SIGNALING EVENTS	70	-0.617165	-1.73687	0.0120706	0.276727	1	338	tags=10%, list=2%, signal=10%
POSITIVE REGULATION OF VACUOLE ORGANIZATION%GOBP%GO:0044090	24	-0.720588	-1.73642	0.0271055	0.276505	1	1552	tags=33%, list=10%, signal=37%
POSITIVE REGULATION OF I-KAPPAB KINASE/NF-KAPPAB SIGNALING%GOBP%GO:0043123	94	-0.59164	-1.73358	0.00923594	0.281522	1	1815	tags=26%, list=12%, signal=29%
GOLGI MEDIAL CISTERNA%GOCC%GO:0005797	20	-0.739097	-1.73021	0.0229084	0.287824	1	266	tags=20%, list=2%, signal=20%
TOLL-LIKE RECEPTOR CASCADES%REACTOME%R-HSA-168898.7	124	-0.562184	-1.72945	0.00423729	0.288385	1	1461	tags=20%, list=10%, signal=22%
NEGATIVE REGULATION OF RECEPTOR SIGNALING PATHWAY VIA STAT%GOBP%GO:1904893	24	-0.716134	-1.72804	0.0215054	0.290477	1	1336	tags=25%, list=9%, signal=27%
TOLL LIKE RECEPTOR 4 (TLR4) CASCADE%REACTOME%R-HSA-166016.2	109	-0.564633	-1.72234	0.00424448	0.302214	1	1325	tags=18%, list=9%, signal=20%
SIGNALING BY FGFR1 IN DISEASE%REACTOME DATABASE ID RELEASE 84%5655302	26	-0.710414	-1.71966	0.0218216	0.307384	1	567	tags=12%, list=4%, signal=12%
CELL PROLIFERATION INVOLVED IN KIDNEY DEVELOPMENT%GOBP%GO:0072111	11	-0.837698	-1.71953	0.0214425	0.306457	1	11	tags=18%, list=0%, signal=18%
KIT RECEPTOR SIGNALING PATHWAY%WIKIPATHWAYS_20220510%WP407%MUS MUSCULUS	55	-0.628715	-1.71814	0.0133571	0.308654	1	845	tags=13%, list=6%, signal=13%
INTERLEUKIN-4 AND INTERLEUKIN-13 SIGNALING%REACTOME%R-HSA-6785807.6	64	-0.606887	-1.71679	0.011786	0.310478	1	324	tags=11%, list=2%, signal=11%
P-BODY%GOCC%GO:0000932	77	-0.597867	-1.71652	0.0128535	0.309896	1	2088	tags=25%, list=14%, signal=28%
LYMPHOCYTE MEDIATED IMMUNITY%GOBP%GO:0002449	80	-0.599569	-1.71642	0.00984781	0.308934	1	1422	tags=25%, list=9%, signal=27%
PHAGOCYTIC VESICLE%GOCC%GO:0045335	88	-0.588672	-1.71495	0.00618921	0.311302	1	1095	tags=16%, list=7%, signal=17%
CIS-GOLGI NETWORK MEMBRANE%GOCC%GO:0033106	11	-0.81346	-1.71489	0.0222672	0.310272	1	96	tags=27%, list=1%, signal=27%
INHIBITION OF REPLICATION INITIATION OF DAMAGED DNA BY RB1 E2F1%REACTOME DATABASE ID RELEASE 84%113501	12	-0.818506	-1.71434	0.0217822	0.310321	1	194	tags=17%, list=1%, signal=17%
NICOTINAMIDE SALVAGING%REACTOME%R-HSA-197264.5	13	-0.802531	-1.71362	0.0195695	0.310832	1	742	tags=38%, list=5%, signal=40%
NEGATIVE REGULATION OF IMMUNE RESPONSE%GOBP%GO:0050777	119	-0.567503	-1.71287	0.0075	0.311383	1	380	tags=12%, list=2%, signal=12%
TOLL LIKE RECEPTOR 7 8 (TLR7 8) CASCADE%REACTOME%R-HSA-168181.6	87	-0.592144	-1.71276	0.0104712	0.310492	1	1695	tags=23%, list=11%, signal=26%
NEGATIVE REGULATION OF ENDOTHELIAL CELL PROLIFERATION%GOBP%GO:0001937	30	-0.695718	-1.71186	0.0218424	0.311401	1	1082	tags=17%, list=7%, signal=18%
GLOMERULUS VASCULATURE DEVELOPMENT%GOBP%GO:0072012	13	-0.796133	-1.71177	0.0290135	0.310408	1	11	tags=8%, list=0%, signal=8%
ADAPTIVE IMMUNE RESPONSE%GOBP%GO:0002250	104	-0.564731	-1.7111	0.00845309	0.310807	1	1577	tags=24%, list=10%, signal=27%
MYD88 DEPENDENT CASCADE INITIATED ON ENDOSOME%REACTOME%R-HSA-975155.4	87	-0.592144	-1.71064	0.0121422	0.31068	1	1695	tags=23%, list=11%, signal=26%
ADAPTIVE IMMUNE RESPONSE BASED ON SOMATIC RECOMBINATION OF IMMUNE RECEPTORS BUILT FROM IMMUNOGLOBULIN SUPERFAMILY DOMAINS%GOBP%GO:0002460	94	-0.584175	-1.70797	0.0113043	0.315632	1	1577	tags=26%, list=10%, signal=28%
TRIF(TICAM1)-MEDIATED TLR4 SIGNALING%REACTOME%R-HSA-937061.2	90	-0.582608	-1.70738	0.0043592	0.315827	1	1325	tags=19%, list=9%, signal=21%
RHYTHMIC BEHAVIOR%GOBP%GO:0007622	25	-0.701884	-1.70667	0.0272813	0.316215	1	1572	tags=24%, list=10%, signal=27%
INTRINSIC APOPTOTIC SIGNALING PATHWAY BY P53 CLASS MEDIATOR%GOBP%GO:0072332	47	-0.635756	-1.70627	0.0141243	0.315975	1	897	tags=17%, list=6%, signal=18%
RENAL SYSTEM VASCULATURE DEVELOPMENT%GOBP%GO:0061437	14	-0.784607	-1.7052	0.0322266	0.317279	1	11	tags=7%, list=0%, signal=7%
NEGATIVE REGULATION OF ALPHA-BETA T CELL PROLIFERATION%GOBP%GO:0046642	12	-0.814324	-1.70248	0.0231621	0.322469	1	148	tags=17%, list=1%, signal=17%
NEGATIVE REGULATION OF RECEPTOR SIGNALING PATHWAY VIA JAK-STAT%GOBP%GO:0046426	22	-0.714722	-1.70166	0.0225711	0.32325	1	1336	tags=23%, list=9%, signal=25%
DOWNSTREAM SIGNAL TRANSDUCTION%REACTOME DATABASE ID RELEASE 84%186763	25	-0.717131	-1.70152	0.0272045	0.322405	1	567	tags=8%, list=4%, signal=8%
REGULATION OF EPITHELIAL CELL DIFFERENTIATION INVOLVED IN KIDNEY DEVELOPMENT%GOBP%GO:2000696	11	-0.814343	-1.70091	0.0196657	0.322643	1	72	tags=18%, list=0%, signal=18%
KIDNEY VASCULATURE DEVELOPMENT%GOBP%GO:0061440	14	-0.784607	-1.69927	0.0318533	0.325421	1	11	tags=7%, list=0%, signal=7%
MITOGEN-ACTIVATED PROTEIN KINASE KINASE BINDING%GOMF%GO:0031434	17	-0.746621	-1.69828	0.0245979	0.326519	1	1550	tags=35%, list=10%, signal=39%
REGULATION OF TUMOR NECROSIS FACTOR SUPERFAMILY CYTOKINE PRODUCTION%GOBP%GO:1903555	116	-0.553684	-1.69531	0.00584795	0.332288	1	148	tags=8%, list=1%, signal=8%
POSITIVE REGULATION OF TUMOR NECROSIS FACTOR SUPERFAMILY CYTOKINE PRODUCTION%GOBP%GO:1903557	67	-0.604057	-1.69482	0.0142985	0.332229	1	148	tags=9%, list=1%, signal=9%
MYD88-INDEPENDENT TLR4 CASCADE%REACTOME%R-HSA-166166.2	90	-0.582608	-1.69228	0.00685518	0.337022	1	1325	tags=19%, list=9%, signal=21%
REGULATION OF AXON GUIDANCE%GOBP%GO:1902667	11	-0.810713	-1.69221	0.0250241	0.33597	1	867	tags=36%, list=6%, signal=39%
POSITIVE REGULATION OF MYELOID LEUKOCYTE MEDIATED IMMUNITY%GOBP%GO:0002888	12	-0.802179	-1.6911	0.0205279	0.337404	1	1946	tags=58%, list=13%, signal=67%
POSITIVE REGULATION OF PEPTIDYL-THREONINE PHOSPHORYLATION%GOBP%GO:0010800	27	-0.688273	-1.69046	0.0291353	0.337772	1	78	tags=11%, list=1%, signal=11%
POSITIVE REGULATION OF TUMOR NECROSIS FACTOR PRODUCTION%GOBP%GO:0032760	66	-0.607528	-1.69036	0.0174954	0.336796	1	148	tags=9%, list=1%, signal=9%
POSITIVE REGULATION OF T CELL ACTIVATION%GOBP%GO:0050870	143	-0.541871	-1.69024	0.00243112	0.335878	1	1417	tags=21%, list=9%, signal=23%
NEGATIVE REGULATION OF LEUKOCYTE MEDIATED CYTOTOXICITY%GOBP%GO:0001911	13	-0.77976	-1.68967	0.0353391	0.336079	1	1320	tags=46%, list=9%, signal=50%
POSITIVE REGULATION OF AUTOPHAGY%GOBP%GO:0010508	134	-0.544572	-1.68961	0.0100671	0.335045	1	1596	tags=16%, list=10%, signal=18%
DNA DAMAGE BYPASS%REACTOME DATABASE ID RELEASE 84%73893	44	-0.632229	-1.68771	0.0173833	0.338442	1	367	tags=11%, list=2%, signal=12%
PHOSPHORYLATION%GOMF%GO:0016310	66	-0.60511	-1.68739	0.0173675	0.338112	1	998	tags=20%, list=7%, signal=21%
UBIQUITIN PROTEASOME PATHWAY%PANTHER PATHWAY%P00060	22	-0.717849	-1.68717	0.0372787	0.337424	1	1650	tags=27%, list=11%, signal=31%
LEUKOCYTE MEDIATED IMMUNITY%GOBP%GO:0002443	108	-0.562138	-1.68635	0.00528634	0.338207	1	1422	tags=22%, list=9%, signal=24%
IL6-MEDIATED SIGNALING EVENTS%PATHWAY INTERACTION DATABASE NCI-NATURE CURATED DATA%IL6-MEDIATED SIGNALING EVENTS	39	-0.644051	-1.68565	0.0177404	0.338668	1	412	tags=10%, list=3%, signal=11%
TOLL LIKE RECEPTOR 9 (TLR9) CASCADE%REACTOME%R-HSA-168138.2	91	-0.583552	-1.68486	0.0148213	0.33944	1	1325	tags=19%, list=9%, signal=20%
REGULATION OF RIG-I SIGNALING PATHWAY%GOBP%GO:0039535	14	-0.765554	-1.68417	0.0243427	0.339946	1	551	tags=21%, list=4%, signal=22%
SPONTANEOUS NEUROTRANSMITTER SECRETION%GOBP%GO:0061669	10	-0.810138	-1.6823	0.022549	0.343132	1	1312	tags=50%, list=9%, signal=55%
REGULATION OF ANDROGEN RECEPTOR ACTIVITY%PATHWAY INTERACTION DATABASE NCI-NATURE CURATED DATA%REGULATION OF ANDROGEN RECEPTOR ACTIVITY	46	-0.627849	-1.68176	0.0210623	0.343305	1	1165	tags=20%, list=8%, signal=21%
INTRACELLULAR SIGNALLING THROUGH ADENOSINE RECEPTOR A2B AND ADENOSINE%SMPDB%SMP0000321	34	-0.660795	-1.67957	0.0260116	0.347382	1	1198	tags=26%, list=8%, signal=29%
CELLULAR RESPONSE TO RADIATION%GOBP%GO:0071478	143	-0.535611	-1.67882	0.00330306	0.347995	1	585	tags=9%, list=4%, signal=9%
ACTIVATION OF BH3-ONLY PROTEINS%REACTOME%R-HSA-114452.2	27	-0.694546	-1.67874	0.0354478	0.347047	1	801	tags=15%, list=5%, signal=16%
SKELETAL MUSCLE CELL DIFFERENTIATION%GOBP%GO:0035914	43	-0.631526	-1.67854	0.0246801	0.34638	1	332	tags=7%, list=2%, signal=7%
REGULATION OF CD8-POSITIVE, ALPHA-BETA T CELL ACTIVATION%GOBP%GO:2001185	12	-0.792125	-1.67838	0.0277228	0.345605	1	2220	tags=50%, list=14%, signal=58%
GNRH SIGNALING PATHWAY%SMPDB%SMP0120949	27	-0.682863	-1.67791	0.0327553	0.345501	1	1159	tags=15%, list=8%, signal=16%
POSITIVE REGULATION OF CELL MIGRATION INVOLVED IN SPROUTING ANGIOGENESIS%GOBP%GO:0090050	17	-0.740289	-1.67775	0.0281553	0.34476	1	1188	tags=41%, list=8%, signal=45%
P38 SIGNALING MEDIATED BY MAPKAP KINASES%PATHWAY INTERACTION DATABASE NCI-NATURE CURATED DATA%P38 SIGNALING MEDIATED BY MAPKAP KINASES	18	-0.727775	-1.67694	0.0275665	0.34548	1	1947	tags=28%, list=13%, signal=32%
REGULATION OF RUNX2 EXPRESSION AND ACTIVITY%REACTOME%R-HSA-8939902.1	61	-0.598756	-1.67625	0.0190311	0.345937	1	707	tags=8%, list=5%, signal=9%
MUSCULOSKELETAL MOVEMENT%GOBP%GO:0050881	31	-0.666934	-1.67588	0.0237869	0.345712	1	2094	tags=32%, list=14%, signal=37%
RECEPTOR SIGNALING PATHWAY VIA JAK-STAT%GOBP%GO:0007259	31	-0.672105	-1.67522	0.0249307	0.346074	1	201	tags=13%, list=1%, signal=13%
PROTEIN SERINE/THREONINE KINASE ACTIVATOR ACTIVITY%GOMF%GO:0043539	52	-0.62376	-1.66995	0.0144274	0.357496	1	2671	tags=37%, list=17%, signal=44%
LEPTIN%NETPATH%LEPTIN	42	-0.637522	-1.66964	0.0210728	0.357117	1	2045	tags=26%, list=13%, signal=30%
IL12 SIGNALING MEDIATED BY STAT4%PATHWAY INTERACTION DATABASE NCI-NATURE CURATED DATA%IL12 SIGNALING MEDIATED BY STAT4	11	-0.792631	-1.66924	0.0221367	0.356874	1	1336	tags=55%, list=9%, signal=60%
HALLMARK_INFLAMMATORY_RESPONSE%MSIGDBHALLMARK%HALLMARK_INFLAMMATORY_RESPONSE	110	-0.551513	-1.66884	0.0124888	0.356693	1	271	tags=10%, list=2%, signal=10%
POSITIVE REGULATION OF EPIDERMAL CELL DIFFERENTIATION%GOBP%GO:0045606	18	-0.730505	-1.66375	0.0305635	0.368054	1	1501	tags=28%, list=10%, signal=31%
CIRCADIAN BEHAVIOR%GOBP%GO:0048512	23	-0.694724	-1.6636	0.0234302	0.367235	1	1572	tags=22%, list=10%, signal=24%
REGULATION OF CD4-POSITIVE, ALPHA-BETA T CELL PROLIFERATION%GOBP%GO:2000561	15	-0.757989	-1.66256	0.0333969	0.368606	1	148	tags=20%, list=1%, signal=20%
T CELL DIFFERENTIATION%GOBP%GO:0030217	129	-0.540055	-1.66033	0.00513699	0.372766	1	1336	tags=20%, list=9%, signal=22%
REGULATION OF SYNCYTIUM FORMATION BY PLASMA MEMBRANE FUSION%GOBP%GO:0060142	18	-0.719972	-1.65995	0.034384	0.372539	1	70	tags=11%, list=0%, signal=11%
INTERLEUKIN-6 FAMILY SIGNALING%REACTOME DATABASE ID RELEASE 84%6783589	16	-0.742394	-1.65903	0.0294406	0.373609	1	131	tags=13%, list=1%, signal=13%
POSITIVE REGULATION OF PROTEIN-CONTAINING COMPLEX DISASSEMBLY%GOBP%GO:0043243	30	-0.677523	-1.65884	0.0335196	0.372933	1	87	tags=13%, list=1%, signal=13%
LOCOMOTOR RHYTHM%GOBP%GO:0045475	15	-0.750872	-1.65839	0.0316518	0.372931	1	1572	tags=27%, list=10%, signal=30%
ACTIVATION OF IRF3, IRF7 MEDIATED BY TBK1, IKBKE%REACTOME%R-HSA-936964.3	10	-0.813379	-1.658	0.0195886	0.37275	1	621	tags=20%, list=4%, signal=21%
DNA DAMAGE RESPONSE, SIGNAL TRANSDUCTION BY P53 CLASS MEDIATOR RESULTING IN CELL CYCLE ARREST%GOBP%GO:0006977	10	-0.820815	-1.65676	0.0334646	0.37465	1	1376	tags=50%, list=9%, signal=55%
14-3-3 PROTEIN BINDING%GOMF%GO:0071889	38	-0.634491	-1.65658	0.0307397	0.373956	1	466	tags=11%, list=3%, signal=11%
NEGATIVE REGULATION OF TRANSLATION%GOBP%GO:0017148	155	-0.525926	-1.65605	0.00497512	0.374092	1	2088	tags=27%, list=14%, signal=31%
NEGATIVE REGULATION OF CELL KILLING%GOBP%GO:0031342	15	-0.751092	-1.65557	0.0385338	0.374109	1	1320	tags=40%, list=9%, signal=44%
NUCLEAR EVENTS (KINASE AND TRANSCRIPTION FACTOR ACTIVATION)%REACTOME DATABASE ID RELEASE 84%198725	56	-0.616607	-1.65538	0.0170251	0.373433	1	1198	tags=18%, list=8%, signal=19%
SIGNAL TRANSDUCTION BY P53 CLASS MEDIATOR%GOBP%GO:0072331	72	-0.58433	-1.65433	0.0280456	0.374792	1	1077	tags=18%, list=7%, signal=19%
ESTABLISHMENT OF PROTEIN LOCALIZATION TO VACUOLE%GOBP%GO:0072666	55	-0.603814	-1.65387	0.0205607	0.374783	1	2641	tags=33%, list=17%, signal=39%
T CELL MEDIATED IMMUNITY%GOBP%GO:0002456	28	-0.670894	-1.65298	0.0400746	0.375739	1	274	tags=18%, list=2%, signal=18%
POSITIVE REGULATION OF INTERLEUKIN-1 BETA PRODUCTION%GOBP%GO:0032731	29	-0.659208	-1.65149	0.0443587	0.378198	1	1371	tags=34%, list=9%, signal=38%
MOLECULAR FUNCTION ACTIVATOR ACTIVITY%GOMF%GO:0140677	67	-0.580119	-1.65028	0.0189702	0.38006	1	349	tags=10%, list=2%, signal=11%
NEGATIVE REGULATION OF TYPE II INTERFERON PRODUCTION%GOBP%GO:0032689	17	-0.732601	-1.6498	0.0339943	0.38004	1	148	tags=18%, list=1%, signal=18%
SKELETAL MUSCLE CONTRACTION%GOBP%GO:0003009	16	-0.742541	-1.64922	0.0339303	0.380374	1	2094	tags=38%, list=14%, signal=43%
TUMOR NECROSIS FACTOR RECEPTOR BINDING%GOMF%GO:0005164	11	-0.794224	-1.64763	0.0403543	0.383136	1	6	tags=9%, list=0%, signal=9%
DSCAM INTERACTIONS%REACTOME DATABASE ID RELEASE 84%376172	10	-0.806334	-1.64607	0.0339138	0.385801	1	801	tags=30%, list=5%, signal=32%
CALCIUM ION-REGULATED EXOCYTOSIS OF NEUROTRANSMITTER%GOBP%GO:0048791	20	-0.705486	-1.64584	0.0407371	0.385216	1	2155	tags=45%, list=14%, signal=52%
REGULATION OF MRNA 3'-END PROCESSING%GOBP%GO:0031440	20	-0.715059	-1.64224	0.0400763	0.39264	1	1734	tags=35%, list=11%, signal=39%
PENTOSYLTRANSFERASE ACTIVITY%GOMF%GO:0016763	42	-0.625808	-1.64194	0.0244361	0.392273	1	742	tags=19%, list=5%, signal=20%
MIRNA BINDING%GOMF%GO:0035198	31	-0.660524	-1.64054	0.0316574	0.394786	1	2029	tags=42%, list=13%, signal=48%
POSITIVE REGULATION OF PATTERN RECOGNITION RECEPTOR SIGNALING PATHWAY%GOBP%GO:0062208	28	-0.660486	-1.64053	0.0369668	0.393662	1	551	tags=21%, list=4%, signal=22%
RNA DESTABILIZATION%GOBP%GO:0050779	70	-0.583416	-1.63972	0.0228873	0.394492	1	2583	tags=34%, list=17%, signal=41%
ATP-DEPENDENT ACTIVITY, ACTING ON DNA%GOMF%GO:0008094	92	-0.557319	-1.63893	0.0115556	0.395298	1	2910	tags=39%, list=19%, signal=48%
POSITIVE REGULATION OF LEUKOCYTE CELL-CELL ADHESION%GOBP%GO:1903039	157	-0.517617	-1.63789	0.00897959	0.396775	1	1417	tags=20%, list=9%, signal=22%
MULTICELLULAR ORGANISMAL MOVEMENT%GOBP%GO:0050879	32	-0.648087	-1.63716	0.0338491	0.397459	1	2094	tags=31%, list=14%, signal=36%
TOLL-LIKE RECEPTOR SIGNALING%WIKIPATHWAYS_20220510%WP88%MUS MUSCULUS	27	-0.673973	-1.63626	0.0363129	0.398448	1	828	tags=15%, list=5%, signal=16%
MYOGENESIS%REACTOME DATABASE ID RELEASE 84%525793	22	-0.700369	-1.63485	0.03485	0.400641	1	1722	tags=23%, list=11%, signal=26%
PRESYNAPTIC DEPOLARIZATION AND CALCIUM CHANNEL OPENING%REACTOME DATABASE ID RELEASE 84%112308	12	-0.776647	-1.63433	0.044316	0.40078	1	1934	tags=75%, list=13%, signal=86%
UBIQUITIN-LIKE MODIFIER ACTIVATING ENZYME ACTIVITY%GOMF%GO:0008641	10	-0.804821	-1.6341	0.0398804	0.400209	1	1335	tags=30%, list=9%, signal=33%
MRNA DESTABILIZATION%GOBP%GO:0061157	66	-0.577851	-1.6327	0.0241935	0.402525	1	2583	tags=33%, list=17%, signal=40%
MATURATION OF NUCLEOPROTEIN%REACTOME DATABASE ID RELEASE 84%9694631	14	-0.752183	-1.63218	0.0352596	0.402711	1	97	tags=21%, list=1%, signal=22%
RESPONSE TO STRESS%GOMF%GO:0006950	17	-0.732774	-1.63197	0.0440313	0.40213	1	1031	tags=18%, list=7%, signal=19%
REGULATION OF RESPONSE TO TUMOR CELL%GOBP%GO:0002834	11	-0.783924	-1.63195	0.0356112	0.401037	1	25	tags=9%, list=0%, signal=9%
REGULATION OF CELL MIGRATION INVOLVED IN SPROUTING ANGIOGENESIS%GOBP%GO:0090049	32	-0.658905	-1.63176	0.0404235	0.400356	1	2355	tags=41%, list=15%, signal=48%
TUMOR NECROSIS FACTOR-MEDIATED SIGNALING PATHWAY%GOBP%GO:0033209	31	-0.651944	-1.63124	0.0324737	0.400536	1	131	tags=6%, list=1%, signal=6%
P38 MAPK SIGNALING PATHWAY%WIKIPATHWAYS_20220510%WP350%MUS MUSCULUS	32	-0.650763	-1.63088	0.0373747	0.400267	1	6	tags=3%, list=0%, signal=3%
POSITIVE REGULATION OF NIK/NF-KAPPAB SIGNALING%GOBP%GO:1901224	47	-0.607524	-1.62882	0.030837	0.404324	1	1096	tags=17%, list=7%, signal=18%
POSITIVE REGULATION OF INTERLEUKIN-1 PRODUCTION%GOBP%GO:0032732	34	-0.645665	-1.62877	0.0313364	0.403305	1	152	tags=18%, list=1%, signal=18%
EGF SIGNALLING PATHWAY%SMPDB%SMP0063810	25	-0.676792	-1.62793	0.0328502	0.404259	1	801	tags=20%, list=5%, signal=21%
POSITIVE REGULATION OF PRODUCTION OF MOLECULAR MEDIATOR OF IMMUNE RESPONSE%GOBP%GO:0002702	75	-0.567145	-1.6279	0.0185512	0.403202	1	1981	tags=35%, list=13%, signal=40%
CYSTEINE-TYPE DEUBIQUITINASE ACTIVITY%GOMF%GO:0004843	72	-0.572118	-1.62763	0.0265487	0.402758	1	2846	tags=35%, list=19%, signal=42%
IMMUNOGLOBULIN MEDIATED IMMUNE RESPONSE%GOBP%GO:0016064	41	-0.608328	-1.62669	0.0382562	0.40398	1	1422	tags=27%, list=9%, signal=29%
INTERLEUKIN SIGNALING PATHWAY%PANTHER PATHWAY%P00036	56	-0.598669	-1.62655	0.0251572	0.403232	1	265	tags=11%, list=2%, signal=11%
MITOTIC SISTER CHROMATID COHESION%GOBP%GO:0007064	11	-0.785207	-1.6258	0.0323559	0.404046	1	2164	tags=64%, list=14%, signal=74%
REGULATION OF OSTEOBLAST PROLIFERATION%GOBP%GO:0033688	29	-0.659628	-1.62578	0.0424528	0.403	1	990	tags=14%, list=6%, signal=15%
INTRACELLULAR SIGNALLING THROUGH ADENOSINE RECEPTOR A2A AND ADENOSINE%SMPDB%SMP0000320	34	-0.636381	-1.62513	0.0373747	0.403482	1	1198	tags=24%, list=8%, signal=25%
CHROMATIN SILENCING COMPLEX%GOCC%GO:0005677	13	-0.755194	-1.62492	0.0475248	0.402904	1	2891	tags=46%, list=19%, signal=57%
MAP KINASE TYROSINE PHOSPHATASE ACTIVITY%GOMF%GO:0033550	10	-0.789349	-1.62427	0.043	0.403308	1	924	tags=40%, list=6%, signal=43%
PDGFR-BETA SIGNALING PATHWAY%PATHWAY INTERACTION DATABASE NCI-NATURE CURATED DATA%PDGFR-BETA SIGNALING PATHWAY	114	-0.538565	-1.62252	0.0143098	0.406536	1	2013	tags=18%, list=13%, signal=21%
RESPONSE TO CAMP%GOBP%GO:0051591	47	-0.612003	-1.6218	0.0266789	0.407191	1	1288	tags=13%, list=8%, signal=14%
INTERLEUKIN-12 FAMILY SIGNALING%REACTOME%R-HSA-447115.5	37	-0.630881	-1.62156	0.0311355	0.406675	1	131	tags=5%, list=1%, signal=5%
MAP KINASE PHOSPHATASE ACTIVITY%GOMF%GO:0033549	13	-0.747968	-1.62131	0.0372137	0.40617	1	924	tags=31%, list=6%, signal=33%
KINASE ACTIVATOR ACTIVITY%GOMF%GO:0019209	119	-0.53634	-1.62125	0.0135478	0.405268	1	2969	tags=37%, list=19%, signal=46%
PROTEIN DESTABILIZATION%GOBP%GO:0031648	52	-0.597712	-1.61859	0.0266055	0.410713	1	1830	tags=29%, list=12%, signal=33%
RESPONSE TO UV-B%GOBP%GO:0010224	17	-0.71357	-1.61833	0.0439024	0.410198	1	339	tags=24%, list=2%, signal=24%
TRANSLATION FACTORS%WIKIPATHWAYS_20220510%WP307%MUS MUSCULUS	46	-0.603323	-1.61808	0.030881	0.40966	1	4	tags=2%, list=0%, signal=2%
INTERLEUKIN-6 SIGNALING%REACTOME%R-HSA-1059683.3	10	-0.804522	-1.61755	0.0315488	0.409958	1	131	tags=20%, list=1%, signal=20%
POSITIVE REGULATION OF HISTONE DEACETYLATION%GOBP%GO:0031065	17	-0.704837	-1.61649	0.0466472	0.411473	1	2461	tags=47%, list=16%, signal=56%
REGULATION OF INTERLEUKIN-10 PRODUCTION%GOBP%GO:0032653	28	-0.65978	-1.61566	0.0483271	0.412488	1	148	tags=18%, list=1%, signal=18%
MAP KINASE TYROSINE/SERINE/THREONINE PHOSPHATASE ACTIVITY%GOMF%GO:0017017	10	-0.789349	-1.61512	0.0393852	0.412679	1	924	tags=40%, list=6%, signal=43%
VEGFR2 MEDIATED CELL PROLIFERATION%REACTOME DATABASE ID RELEASE 84%5218921	15	-0.738359	-1.61392	0.0458537	0.414579	1	1531	tags=40%, list=10%, signal=44%
AUTOPHAGOSOME ASSEMBLY%GOBP%GO:0000045	65	-0.581036	-1.61263	0.0228873	0.416722	1	78	tags=5%, list=1%, signal=5%
POSITIVE REGULATION OF T CELL PROLIFERATION%GOBP%GO:0042102	52	-0.589796	-1.61056	0.0315692	0.420829	1	2369	tags=38%, list=15%, signal=45%
POSITIVE REGULATION OF MRNA CATABOLIC PROCESS%GOBP%GO:0061014	80	-0.554253	-1.61043	0.0204444	0.420096	1	3103	tags=35%, list=20%, signal=44%
P38MAPK EVENTS%REACTOME DATABASE ID RELEASE 84%171007	10	-0.801605	-1.6095	0.0353288	0.421316	1	77	tags=20%, list=1%, signal=20%
REGULATION OF GLUCOCORTICOID RECEPTOR SIGNALING PATHWAY%GOBP%GO:2000322	11	-0.775229	-1.6091	0.0395753	0.421222	1	1507	tags=45%, list=10%, signal=50%
INTERLEUKIN-37 SIGNALING%REACTOME%R-HSA-9008059.2	17	-0.708687	-1.60823	0.0441315	0.422335	1	2714	tags=47%, list=18%, signal=57%
AUTOPHAGOSOME ORGANIZATION%GOBP%GO:1905037	72	-0.562293	-1.60813	0.0307692	0.42148	1	272	tags=6%, list=2%, signal=6%
PROTEIN TYROSINE/THREONINE PHOSPHATASE ACTIVITY%GOMF%GO:0008330	11	-0.77003	-1.6079	0.0423228	0.421008	1	924	tags=36%, list=6%, signal=39%
REGULATION OF NF-KAPPA B SIGNALING%REACTOME%R-HSA-9758274.1	13	-0.752473	-1.60728	0.0331658	0.421467	1	908	tags=23%, list=6%, signal=25%
PROTEIN KINASE ACTIVATOR ACTIVITY%GOMF%GO:0030295	102	-0.54678	-1.60727	0.0188195	0.420416	1	2969	tags=37%, list=19%, signal=46%
TRANSCRIPTION OF E2F TARGETS UNDER NEGATIVE CONTROL BY P107 (RBL1) AND P130 (RBL2) IN COMPLEX WITH HDAC1%REACTOME DATABASE ID RELEASE 84%1362300	14	-0.740309	-1.60713	0.0460653	0.419655	1	705	tags=21%, list=5%, signal=22%
POSITIVE REGULATION OF VIRAL PROCESS%GOBP%GO:0048524	49	-0.607018	-1.60696	0.0337711	0.418983	1	85	tags=6%, list=1%, signal=6%
REGULATION OF CYTOKINE PRODUCTION INVOLVED IN IMMUNE RESPONSE%GOBP%GO:0002718	70	-0.56857	-1.60613	0.0260791	0.419878	1	114	tags=9%, list=1%, signal=9%
MICROFILAMENT MOTOR ACTIVITY%GOMF%GO:0000146	20	-0.692622	-1.6052	0.0490385	0.421112	1	2306	tags=35%, list=15%, signal=41%
NEGATIVE REGULATION OF SODIUM ION TRANSMEMBRANE TRANSPORTER ACTIVITY%GOBP%GO:2000650	14	-0.733139	-1.60402	0.0475719	0.422916	1	2556	tags=57%, list=17%, signal=69%
RECEPTOR SIGNALING PATHWAY VIA STAT%GOBP%GO:0097696	33	-0.639693	-1.60372	0.0435993	0.422606	1	201	tags=12%, list=1%, signal=12%
LUNG EPITHELIAL CELL DIFFERENTIATION%GOBP%GO:0060487	25	-0.666943	-1.60327	0.0384255	0.422597	1	2190	tags=40%, list=14%, signal=47%
ENDOCARDIUM DEVELOPMENT%GOBP%GO:0003157	12	-0.750689	-1.60304	0.0479521	0.422161	1	1597	tags=42%, list=10%, signal=46%
LUNG CELL DIFFERENTIATION%GOBP%GO:0060479	25	-0.666943	-1.60273	0.039461	0.42188	1	2190	tags=40%, list=14%, signal=47%
REGULATION OF IMMUNE RESPONSE TO TUMOR CELL%GOBP%GO:0002837	10	-0.786741	-1.6026	0.0352467	0.421128	1	25	tags=10%, list=0%, signal=10%
LYMPHOCYTE DIFFERENTIATION%GOBP%GO:0030098	199	-0.492884	-1.60255	0.00878594	0.420204	1	1336	tags=18%, list=9%, signal=20%
P73 TRANSCRIPTION FACTOR NETWORK%PATHWAY INTERACTION DATABASE NCI-NATURE CURATED DATA%P73 TRANSCRIPTION FACTOR NETWORK	59	-0.575298	-1.6025	0.0271248	0.419283	1	1202	tags=14%, list=8%, signal=15%
ANNEALING ACTIVITY%GOMF%GO:0140666	11	-0.779781	-1.60172	0.0435644	0.420112	1	2630	tags=64%, list=17%, signal=77%
SIGNALING EVENTS MEDIATED BY STEM CELL FACTOR RECEPTOR (C-KIT)%PATHWAY INTERACTION DATABASE NCI-NATURE CURATED DATA%SIGNALING EVENTS MEDIATED BY STEM CELL FACTOR RECEPTOR (C-KIT)	42	-0.611761	-1.60089	0.0278846	0.421088	1	1096	tags=24%, list=7%, signal=26%
RNA CATABOLIC PROCESS%GOBP%GO:0006401	134	-0.518435	-1.60051	0.0123558	0.420973	1	2616	tags=27%, list=17%, signal=32%
TRANSCRIPTION OF E2F TARGETS UNDER NEGATIVE CONTROL BY DREAM COMPLEX%REACTOME DATABASE ID RELEASE 84%1362277	17	-0.70559	-1.60006	0.0508637	0.421071	1	705	tags=18%, list=5%, signal=18%
ASYMMETRIC CELL DIVISION%GOBP%GO:0008356	14	-0.740738	-1.59992	0.0485252	0.420377	1	1944	tags=36%, list=13%, signal=41%
NEGATIVE REGULATION OF PROTEIN-CONTAINING COMPLEX ASSEMBLY%GOBP%GO:0031333	127	-0.525201	-1.59928	0.0189655	0.420858	1	1568	tags=19%, list=10%, signal=21%
POSITIVE REGULATION OF GLIAL CELL PROLIFERATION%GOBP%GO:0060252	23	-0.680648	-1.5991	0.0463138	0.420311	1	713	tags=26%, list=5%, signal=27%
INTERLEUKIN-2 FAMILY SIGNALING%REACTOME%R-HSA-451927.5	25	-0.664145	-1.59879	0.0457516	0.42004	1	201	tags=12%, list=1%, signal=12%
POSITIVE REGULATION OF INTERLEUKIN-10 PRODUCTION%GOBP%GO:0032733	21	-0.682402	-1.59789	0.0504854	0.421166	1	148	tags=19%, list=1%, signal=19%
FAS%IOB%FAS	84	-0.545819	-1.5948	0.0245184	0.427603	1	314	tags=6%, list=2%, signal=6%
SIGNALLING TO RAS%REACTOME DATABASE ID RELEASE 84%167044	15	-0.720276	-1.59449	0.0510806	0.427291	1	1308	tags=27%, list=9%, signal=29%
POSITIVE REGULATION OF MITOCHONDRION ORGANIZATION%GOBP%GO:0010822	65	-0.56289	-1.59352	0.0332435	0.428653	1	174	tags=6%, list=1%, signal=6%
MOLECULAR SEQUESTERING ACTIVITY%GOMF%GO:0140313	23	-0.672568	-1.59347	0.0531716	0.427753	1	102	tags=9%, list=1%, signal=9%
NEGATIVE REGULATION OF MYOBLAST DIFFERENTIATION%GOBP%GO:0045662	19	-0.684691	-1.59309	0.053202	0.427649	1	214	tags=16%, list=1%, signal=16%
TRK RECEPTOR SIGNALING MEDIATED BY PI3K AND PLC-GAMMA%PATHWAY INTERACTION DATABASE NCI-NATURE CURATED DATA%TRK RECEPTOR SIGNALING MEDIATED BY PI3K AND PLC-GAMMA	30	-0.645506	-1.59299	0.0439963	0.426873	1	1594	tags=23%, list=10%, signal=26%
SHP2 SIGNALING%PATHWAY INTERACTION DATABASE NCI-NATURE CURATED DATA%SHP2 SIGNALING	49	-0.597831	-1.59236	0.0382562	0.427406	1	510	tags=10%, list=3%, signal=11%
IL5%NETPATH%IL5	40	-0.612339	-1.59207	0.0409134	0.427088	1	1287	tags=10%, list=8%, signal=11%
PDGF SIGNALING PATHWAY%PANTHER PATHWAY%P00047	107	-0.535903	-1.59048	0.0159798	0.430024	1	1085	tags=16%, list=7%, signal=17%
CIRCADIAN REGULATION OF GENE EXPRESSION%GOBP%GO:0032922	66	-0.56716	-1.58962	0.0223672	0.431086	1	1477	tags=18%, list=10%, signal=20%
SPECTRIN BINDING%GOMF%GO:0030507	25	-0.656018	-1.58949	0.0513539	0.430393	1	1713	tags=36%, list=11%, signal=40%
PROXIMAL DENDRITE%GOCC%GO:1990635	14	-0.734211	-1.58885	0.0631896	0.430994	1	2740	tags=64%, list=18%, signal=78%
REGULATION OF TYPE II INTERFERON PRODUCTION%GOBP%GO:0032649	54	-0.580242	-1.58566	0.0382463	0.43778	1	1189	tags=22%, list=8%, signal=24%
VEGFA-VEGFR2 PATHWAY%REACTOME DATABASE ID RELEASE 84%4420097	82	-0.548955	-1.58553	0.0255282	0.437052	1	2197	tags=26%, list=14%, signal=30%
ACETYLATION-DEPENDENT PROTEIN BINDING%GOMF%GO:0140033	23	-0.662376	-1.58472	0.0518868	0.437962	1	1625	tags=30%, list=11%, signal=34%
G-CSF%IOB%G-CSF	30	-0.644586	-1.58398	0.042654	0.438772	1	301	tags=13%, list=2%, signal=14%
NEGATIVE REGULATION OF G1/S TRANSITION OF MITOTIC CELL CYCLE%GOBP%GO:2000134	57	-0.572264	-1.58362	0.0366972	0.438682	1	1456	tags=32%, list=10%, signal=35%
MYOSIN COMPLEX%GOCC%GO:0016459	25	-0.644667	-1.58291	0.0515267	0.439416	1	2306	tags=24%, list=15%, signal=28%
E2F MEDIATED REGULATION OF DNA REPLICATION%REACTOME%R-HSA-113510.3	18	-0.705861	-1.58154	0.0473888	0.441762	1	194	tags=11%, list=1%, signal=11%
MUSCLE HYPERTROPHY IN RESPONSE TO STRESS%GOBP%GO:0003299	11	-0.753945	-1.58132	0.0500982	0.441277	1	2144	tags=45%, list=14%, signal=53%
MRNA TRANSCRIPTION BY RNA POLYMERASE II%GOBP%GO:0042789	46	-0.594086	-1.5813	0.0458716	0.440305	1	1963	tags=28%, list=13%, signal=32%
NICOTINATE METABOLISM%REACTOME%R-HSA-196807.3	22	-0.67737	-1.58061	0.0564516	0.440979	1	742	tags=23%, list=5%, signal=24%
N-TERMINAL PROTEIN AMINO ACID MODIFICATION%GOBP%GO:0031365	23	-0.670567	-1.5805	0.05	0.440218	1	2901	tags=48%, list=19%, signal=59%
LYSINE-ACETYLATED HISTONE BINDING%GOMF%GO:0070577	23	-0.662376	-1.57996	0.046729	0.440566	1	1625	tags=30%, list=11%, signal=34%
B CELL MEDIATED IMMUNITY%GOBP%GO:0019724	42	-0.605309	-1.57956	0.0436847	0.440548	1	1422	tags=26%, list=9%, signal=29%
GTP BINDING%GOMF%GO:0005525	160	-0.502277	-1.57911	0.0151636	0.440656	1	276	tags=5%, list=2%, signal=5%
DNA DAMAGE RESPONSE, SIGNAL TRANSDUCTION BY P53 CLASS MEDIATOR%GOBP%GO:0030330	31	-0.623188	-1.57631	0.0481481	0.446588	1	1376	tags=26%, list=9%, signal=28%
POSITIVE REGULATION OF SMOOTH MUSCLE CELL MIGRATION%GOBP%GO:0014911	55	-0.575512	-1.57419	0.0422406	0.450872	1	2429	tags=31%, list=16%, signal=37%
CYCLIN E ASSOCIATED EVENTS DURING G1 S TRANSITION%REACTOME%R-HSA-69202.3	75	-0.548802	-1.5734	0.0242588	0.451843	1	203	tags=9%, list=1%, signal=9%
REGULATION OF SKELETAL MUSCLE CONTRACTION%GOBP%GO:0014819	10	-0.776491	-1.57259	0.0531401	0.452917	1	2410	tags=70%, list=16%, signal=83%
IFN-GAMMA PATHWAY%PATHWAY INTERACTION DATABASE NCI-NATURE CURATED DATA%IFN-GAMMA PATHWAY	37	-0.610168	-1.57176	0.0438283	0.454047	1	1336	tags=24%, list=9%, signal=27%
REGULATION OF TUMOR NECROSIS FACTOR PRODUCTION%GOBP%GO:0032680	114	-0.517782	-1.57128	0.0135478	0.454223	1	148	tags=7%, list=1%, signal=7%
NEGATIVE REGULATION OF CD4-POSITIVE, ALPHA-BETA T CELL ACTIVATION%GOBP%GO:2000515	20	-0.691635	-1.57077	0.0514064	0.454514	1	670	tags=15%, list=4%, signal=16%
ALPHA-BETA T CELL DIFFERENTIATION%GOBP%GO:0046632	52	-0.580471	-1.57069	0.0329068	0.453669	1	1336	tags=23%, list=9%, signal=25%
CHROMATIN ORGANIZATION%GOMF%GO:0006325	199	-0.482217	-1.57053	0.00893582	0.453074	1	3093	tags=38%, list=20%, signal=47%
GENERATION OF SECOND MESSENGER MOLECULES%REACTOME DATABASE ID RELEASE 84%202433	15	-0.716592	-1.57037	0.0568071	0.452449	1	567	tags=27%, list=4%, signal=28%
REGULATION OF NIK/NF-KAPPAB SIGNALING%GOBP%GO:1901222	70	-0.557104	-1.56992	0.0302222	0.452497	1	1134	tags=17%, list=7%, signal=18%
CARDIAC MUSCLE ADAPTATION%GOBP%GO:0014887	11	-0.753945	-1.56864	0.0561024	0.454744	1	2144	tags=45%, list=14%, signal=53%
LEPTIN-INSULIN SIGNALING OVERLAP%WIKIPATHWAYS_20220510%WP578%MUS MUSCULUS	14	-0.730411	-1.56836	0.0573372	0.454523	1	265	tags=21%, list=2%, signal=22%
COMPLEMENT ACTIVATION%GOBP%GO:0006956	17	-0.698507	-1.56812	0.0521141	0.454083	1	906	tags=24%, list=6%, signal=25%
DENDRITIC TRANSPORT%GOBP%GO:0098935	14	-0.702702	-1.56495	0.0572519	0.460969	1	3522	tags=71%, list=23%, signal=93%
NEGATIVE REGULATION OF SODIUM ION TRANSMEMBRANE TRANSPORT%GOBP%GO:1902306	15	-0.715787	-1.56482	0.0650096	0.460353	1	2556	tags=53%, list=17%, signal=64%
POSITIVE REGULATION OF CYTOKINE PRODUCTION INVOLVED IN IMMUNE RESPONSE%GOBP%GO:0002720	47	-0.593672	-1.56465	0.037037	0.459756	1	1417	tags=26%, list=9%, signal=28%
NEGATIVE REGULATION OF DNA BINDING%GOBP%GO:0043392	41	-0.608951	-1.56446	0.0421456	0.459244	1	672	tags=15%, list=4%, signal=15%
HISTONE CHAPERONE ACTIVITY%GOMF%GO:0140713	12	-0.732847	-1.56355	0.0454545	0.460552	1	1264	tags=33%, list=8%, signal=36%
POSITIVE REGULATION OF EPIDERMIS DEVELOPMENT%GOBP%GO:0045684	23	-0.660891	-1.56343	0.0591549	0.459839	1	1501	tags=22%, list=10%, signal=24%
CARDIAC MUSCLE HYPERTROPHY IN RESPONSE TO STRESS%GOBP%GO:0014898	11	-0.753945	-1.56283	0.0410822	0.460385	1	2144	tags=45%, list=14%, signal=53%
RESPONSE TO VITAMIN%GOBP%GO:0033273	24	-0.659039	-1.56249	0.0635226	0.460238	1	142	tags=8%, list=1%, signal=8%
NEGATIVE REGULATION OF CYTOKINE PRODUCTION%GOBP%GO:0001818	187	-0.484589	-1.56243	0.0142068	0.459402	1	1122	tags=14%, list=7%, signal=15%
POSITIVE REGULATION OF SMOOTH MUSCLE CELL PROLIFERATION%GOBP%GO:0048661	92	-0.529517	-1.56213	0.0229479	0.459201	1	1323	tags=20%, list=9%, signal=21%
POSITIVE REGULATION OF VIRAL LIFE CYCLE%GOBP%GO:1903902	17	-0.688168	-1.56193	0.05465	0.458698	1	85	tags=12%, list=1%, signal=12%
POSITIVE REGULATION OF POST-TRANSCRIPTIONAL GENE SILENCING%GOBP%GO:0060148	16	-0.696692	-1.56165	0.06641	0.458355	1	2689	tags=44%, list=18%, signal=53%
GROWTH HORMONE RECEPTOR SIGNALING%REACTOME DATABASE ID RELEASE 84%982772	18	-0.689499	-1.56093	0.0688259	0.459166	1	833	tags=22%, list=5%, signal=23%
POSITIVE REGULATION OF POST-TRANSCRIPTIONAL GENE SILENCING BY RNA%GOBP%GO:1900370	16	-0.696692	-1.55919	0.0626263	0.462565	1	2689	tags=44%, list=18%, signal=53%
EPO RECEPTOR SIGNALING%WIKIPATHWAYS_20220510%WP1249%MUS MUSCULUS	24	-0.649459	-1.55787	0.0606061	0.464871	1	131	tags=8%, list=1%, signal=8%
NEGATIVE REGULATION OF MIRNA TRANSCRIPTION%GOBP%GO:1902894	20	-0.669325	-1.55619	0.0535373	0.468095	1	64	tags=5%, list=0%, signal=5%
STING MEDIATED INDUCTION OF HOST IMMUNE RESPONSES%REACTOME DATABASE ID RELEASE 84%1834941	12	-0.744719	-1.55616	0.0509804	0.467174	1	44	tags=8%, list=0%, signal=8%
NEGATIVE REGULATION OF LYMPHOCYTE MEDIATED IMMUNITY%GOBP%GO:0002707	31	-0.625883	-1.55522	0.0561798	0.468586	1	1320	tags=26%, list=9%, signal=28%
SPLEEN DEVELOPMENT%GOBP%GO:0048536	32	-0.616289	-1.55498	0.0504587	0.468191	1	1107	tags=25%, list=7%, signal=27%
HISTONE H3K36 METHYLTRANSFERASE ACTIVITY%GOMF%GO:0046975	12	-0.741459	-1.55462	0.0551855	0.468149	1	2797	tags=67%, list=18%, signal=81%
REGULATION OF MODIFICATION OF POSTSYNAPTIC ACTIN CYTOSKELETON%GOBP%GO:1905274	10	-0.76039	-1.55416	0.054326	0.468348	1	2306	tags=50%, list=15%, signal=59%
TYPE I TRANSFORMING GROWTH FACTOR BETA RECEPTOR BINDING%GOMF%GO:0034713	10	-0.762032	-1.55391	0.0572484	0.467999	1	2981	tags=80%, list=19%, signal=99%
PARKINSON'S DISEASE%WIKIPATHWAYS_20220510%WP3638%MUS MUSCULUS	34	-0.609305	-1.55377	0.063279	0.467407	1	312	tags=15%, list=2%, signal=15%
REGULATION OF PRODUCTION OF MOLECULAR MEDIATOR OF IMMUNE RESPONSE%GOBP%GO:0002700	112	-0.512123	-1.55371	0.0253593	0.466596	1	1981	tags=27%, list=13%, signal=31%
TNF RECEPTOR SIGNALING PATHWAY%PATHWAY INTERACTION DATABASE NCI-NATURE CURATED DATA%TNF RECEPTOR SIGNALING PATHWAY	41	-0.592243	-1.55304	0.0483412	0.46734	1	1188	tags=17%, list=8%, signal=18%
POSITIVE REGULATION OF VIRAL GENOME REPLICATION%GOBP%GO:0045070	23	-0.655233	-1.55072	0.0590591	0.472145	1	14	tags=4%, list=0%, signal=4%
NEGATIVE REGULATION OF SODIUM ION TRANSPORT%GOBP%GO:0010766	20	-0.671474	-1.54894	0.0610687	0.475611	1	2556	tags=45%, list=17%, signal=54%
IL2-MEDIATED SIGNALING EVENTS%PATHWAY INTERACTION DATABASE NCI-NATURE CURATED DATA%IL2-MEDIATED SIGNALING EVENTS	45	-0.591433	-1.54853	0.0486295	0.475643	1	801	tags=13%, list=5%, signal=14%
POSITIVE REGULATION OF CYTOKINE PRODUCTION INVOLVED IN INFLAMMATORY RESPONSE%GOBP%GO:1900017	15	-0.69954	-1.54789	0.056137	0.476274	1	1510	tags=40%, list=10%, signal=44%
POSITIVE REGULATION OF LYMPHOCYTE DIFFERENTIATION%GOBP%GO:0045621	92	-0.521848	-1.54773	0.027972	0.475714	1	1336	tags=22%, list=9%, signal=24%
CCR1%IOB%CCR1	14	-0.717233	-1.54708	0.0609874	0.476426	1	338	tags=21%, list=2%, signal=22%
NEGATIVE REGULATION OF ALPHA-BETA T CELL ACTIVATION%GOBP%GO:0046636	27	-0.624292	-1.54699	0.0615234	0.475675	1	670	tags=11%, list=4%, signal=12%
CYCLIN A:CDK2-ASSOCIATED EVENTS AT S PHASE ENTRY%REACTOME DATABASE ID RELEASE 84%69656	77	-0.533649	-1.54679	0.0297463	0.475146	1	203	tags=9%, list=1%, signal=9%
ANTIGEN PRESENTATION: FOLDING, ASSEMBLY AND PEPTIDE LOADING OF CLASS I MHC%REACTOME DATABASE ID RELEASE 84%983170	22	-0.658608	-1.54677	0.0661001	0.474224	1	193	tags=14%, list=1%, signal=14%
POSITIVE REGULATION OF ISOTYPE SWITCHING%GOBP%GO:0045830	18	-0.67025	-1.5462	0.0546803	0.474717	1	1950	tags=44%, list=13%, signal=51%
REGULATION OF PEPTIDYL-THREONINE PHOSPHORYLATION%GOBP%GO:0010799	45	-0.581184	-1.546	0.0518653	0.474243	1	1538	tags=20%, list=10%, signal=22%
PROTEIN K48-LINKED UBIQUITINATION%GOBP%GO:0070936	64	-0.544863	-1.54594	0.0299728	0.473449	1	1830	tags=23%, list=12%, signal=27%
AUTOLYSOSOME%GOCC%GO:0044754	15	-0.700082	-1.54512	0.0672811	0.474521	1	34	tags=7%, list=0%, signal=7%
ER-PHAGOSOME PATHWAY%REACTOME DATABASE ID RELEASE 84%1236974	65	-0.542072	-1.54508	0.0277264	0.473668	1	895	tags=14%, list=6%, signal=15%
ATP-DEPENDENT CHROMATIN REMODELER ACTIVITY%GOMF%GO:0140658	18	-0.668338	-1.54394	0.0647549	0.47551	1	1827	tags=61%, list=12%, signal=69%
CERAMIDE SIGNALING PATHWAY%PATHWAY INTERACTION DATABASE NCI-NATURE CURATED DATA%CERAMIDE SIGNALING PATHWAY	45	-0.576245	-1.54392	0.0466418	0.474591	1	881	tags=13%, list=6%, signal=14%
PROTEIN MONOUBIQUITINATION%GOBP%GO:0006513	72	-0.544022	-1.54338	0.0260323	0.475023	1	2052	tags=24%, list=13%, signal=27%
REGULATION OF TRANSCRIPTION FROM RNA POLYMERASE II PROMOTER IN RESPONSE TO STRESS%GOBP%GO:0043618	31	-0.619432	-1.5426	0.0594059	0.476003	1	175	tags=10%, list=1%, signal=10%
REGULATION OF INTERLEUKIN-1 BETA PRODUCTION%GOBP%GO:0032651	51	-0.572813	-1.54246	0.0483871	0.475398	1	1371	tags=27%, list=9%, signal=30%
REGULATION OF NPAS4 GENE EXPRESSION%REACTOME DATABASE ID RELEASE 84%9768759	13	-0.711921	-1.54211	0.0602172	0.475313	1	3812	tags=62%, list=25%, signal=82%
SIGNALING BY NTRK1 (TRKA)%REACTOME DATABASE ID RELEASE 84%187037	105	-0.520518	-1.54164	0.0230375	0.475566	1	1308	tags=14%, list=9%, signal=16%
DEUBIQUITINASE ACTIVITY%GOMF%GO:0101005	84	-0.529907	-1.54066	0.039823	0.477102	1	2846	tags=32%, list=19%, signal=39%
TRANSCRIPTION COREPRESSOR BINDING%GOMF%GO:0001222	49	-0.573664	-1.54051	0.0448179	0.476509	1	517	tags=8%, list=3%, signal=8%
NUCLEAR-TRANSCRIBED MRNA POLY(A) TAIL SHORTENING%GOBP%GO:0000289	12	-0.72931	-1.54044	0.0646094	0.475726	1	2583	tags=58%, list=17%, signal=70%
CXCR4%IOB%CXCR4	68	-0.54035	-1.53982	0.0365419	0.476422	1	1287	tags=19%, list=8%, signal=21%
MAINTENANCE OF POSTSYNAPTIC SPECIALIZATION STRUCTURE%GOMF%GO:0098880	13	-0.71093	-1.53898	0.0703276	0.477609	1	1666	tags=46%, list=11%, signal=52%
POSITIVE REGULATION OF LYMPHOCYTE PROLIFERATION%GOBP%GO:0050671	78	-0.533764	-1.53886	0.0370044	0.476946	1	2031	tags=28%, list=13%, signal=32%
CHROMATIN REMODELING%GOMF%GO:0006338	187	-0.47621	-1.53878	0.00960769	0.476252	1	3093	tags=38%, list=20%, signal=47%
NUCLEAR CYCLIN-DEPENDENT PROTEIN KINASE HOLOENZYME COMPLEX%GOCC%GO:0019908	13	-0.721166	-1.53797	0.0666032	0.477264	1	2417	tags=46%, list=16%, signal=55%
STRUCTURAL CONSTITUENT OF POSTSYNAPTIC SPECIALIZATION%GOMF%GO:0098879	13	-0.71093	-1.53659	0.0633528	0.479744	1	1666	tags=46%, list=11%, signal=52%
MYOSIN II COMPLEX%GOCC%GO:0016460	19	-0.670816	-1.53608	0.0667921	0.480113	1	36	tags=5%, list=0%, signal=5%
EGF RECEPTOR (ERBB1) SIGNALING PATHWAY%PATHWAY INTERACTION DATABASE NCI-NATURE CURATED DATA%EGF RECEPTOR (ERBB1) SIGNALING PATHWAY	31	-0.606562	-1.53595	0.072573	0.479493	1	637	tags=13%, list=4%, signal=13%
PHOSPHORUS METABOLIC PROCESS%GOMF%GO:0006793	114	-0.502523	-1.53488	0.0410607	0.481237	1	1151	tags=17%, list=8%, signal=18%
IFN-GAMMA%IOB%IFN-GAMMA	24	-0.64782	-1.53485	0.0636008	0.480365	1	845	tags=21%, list=6%, signal=22%
3'-5' DNA HELICASE ACTIVITY%GOMF%GO:0043138	16	-0.695046	-1.53452	0.074928	0.480294	1	2689	tags=50%, list=18%, signal=61%
ALPHA-BETA T CELL ACTIVATION%GOBP%GO:0046631	64	-0.554365	-1.53415	0.0442708	0.480267	1	1336	tags=20%, list=9%, signal=22%
I-SMAD BINDING%GOMF%GO:0070411	13	-0.717667	-1.53392	0.0652591	0.479892	1	3043	tags=69%, list=20%, signal=86%
POSITIVE REGULATION OF INTERLEUKIN-8 PRODUCTION%GOBP%GO:0032757	27	-0.630892	-1.53304	0.0587121	0.481195	1	114	tags=11%, list=1%, signal=11%
SYNAPTIC VESICLE PRIMING%GOBP%GO:0016082	21	-0.649876	-1.53245	0.0631579	0.481808	1	1433	tags=43%, list=9%, signal=47%
PROTEIN MODIFICATION PROCESS%GOMF%GO:0036211	23	-0.643367	-1.53241	0.0618081	0.480956	1	828	tags=17%, list=5%, signal=18%
TRANSCRIPTION COREGULATOR BINDING%GOMF%GO:0001221	110	-0.509601	-1.53219	0.0302267	0.480588	1	1682	tags=20%, list=11%, signal=22%
SISTER CHROMATID COHESION%GOBP%GO:0007062	28	-0.622098	-1.53114	0.0761079	0.4823	1	1334	tags=29%, list=9%, signal=31%
G1 S-SPECIFIC TRANSCRIPTION%REACTOME DATABASE ID RELEASE 84%69205	23	-0.64042	-1.53095	0.0627413	0.481835	1	705	tags=13%, list=5%, signal=14%
REGULATION OF STEM CELL DIFFERENTIATION%GOBP%GO:2000736	71	-0.535256	-1.52889	0.0422282	0.486028	1	1734	tags=20%, list=11%, signal=22%
CALCINEURIN-REGULATED NFAT-DEPENDENT TRANSCRIPTION IN LYMPHOCYTES%PATHWAY INTERACTION DATABASE NCI-NATURE CURATED DATA%CALCINEURIN-REGULATED NFAT-DEPENDENT TRANSCRIPTION IN LYMPHOCYTES	27	-0.618076	-1.5281	0.0674264	0.487128	1	324	tags=11%, list=2%, signal=11%
DOSAGE COMPENSATION BY INACTIVATION OF X CHROMOSOME%GOBP%GO:0009048	16	-0.686411	-1.52761	0.0595122	0.487427	1	1243	tags=31%, list=8%, signal=34%
REGULATION OF INTERLEUKIN-1 PRODUCTION%GOBP%GO:0032652	60	-0.546607	-1.527	0.0513274	0.488107	1	1371	tags=25%, list=9%, signal=27%
BLOOD VESSEL ENDOTHELIAL CELL DIFFERENTIATION%GOBP%GO:0060837	10	-0.744914	-1.52694	0.0763209	0.487331	1	1501	tags=40%, list=10%, signal=44%
REGULATION OF VIRAL TRANSCRIPTION%GOBP%GO:0046782	22	-0.65576	-1.52677	0.0870786	0.48681	1	539	tags=14%, list=4%, signal=14%
ERBB1 DOWNSTREAM SIGNALING%PATHWAY INTERACTION DATABASE NCI-NATURE CURATED DATA%ERBB1 DOWNSTREAM SIGNALING	92	-0.52244	-1.52625	0.0359589	0.487224	1	1287	tags=13%, list=8%, signal=14%
POSITIVE REGULATION OF INTRACELLULAR STEROID HORMONE RECEPTOR SIGNALING PATHWAY%GOBP%GO:0033145	15	-0.688216	-1.52577	0.0710173	0.487478	1	2692	tags=40%, list=18%, signal=48%
CELL DIFFERENTIATION INVOLVED IN METANEPHROS DEVELOPMENT%GOBP%GO:0072202	10	-0.748239	-1.52523	0.0681818	0.487911	1	6	tags=10%, list=0%, signal=10%
NEGATIVE REGULATION OF MIRNA METABOLIC PROCESS%GOBP%GO:2000629	22	-0.645705	-1.52522	0.0627973	0.487008	1	3639	tags=32%, list=24%, signal=42%
MONOCYTE DIFFERENTIATION%GOBP%GO:0030224	15	-0.68502	-1.52444	0.0636364	0.488042	1	504	tags=27%, list=3%, signal=28%
MRNA TRANSCRIPTION%GOBP%GO:0009299	51	-0.566539	-1.52314	0.0480592	0.490446	1	1963	tags=25%, list=13%, signal=29%
SIGNALING BY FGFR IN DISEASE%REACTOME DATABASE ID RELEASE 84%1226099	47	-0.573046	-1.52247	0.0533209	0.491256	1	567	tags=9%, list=4%, signal=9%
REGULATION OF TYPE 2 IMMUNE RESPONSE%GOBP%GO:0002828	16	-0.686914	-1.52214	0.0766355	0.4912	1	85	tags=13%, list=1%, signal=13%
REGULATION OF ALPHA-BETA T CELL ACTIVATION%GOBP%GO:0046634	61	-0.549752	-1.52209	0.0414414	0.490435	1	1417	tags=20%, list=9%, signal=22%
POSITIVE REGULATION OF MYELOID LEUKOCYTE CYTOKINE PRODUCTION INVOLVED IN IMMUNE RESPONSE%GOBP%GO:0061081	28	-0.612477	-1.52181	0.0532319	0.490224	1	1371	tags=32%, list=9%, signal=35%
BETA2 INTEGRIN CELL SURFACE INTERACTIONS%PATHWAY INTERACTION DATABASE NCI-NATURE CURATED DATA%BETA2 INTEGRIN CELL SURFACE INTERACTIONS	12	-0.725904	-1.52171	0.0772201	0.489555	1	1036	tags=42%, list=7%, signal=45%
REGULATION OF DNA-TEMPLATED TRANSCRIPTION IN RESPONSE TO STRESS%GOBP%GO:0043620	35	-0.594635	-1.52115	0.0657895	0.490008	1	175	tags=9%, list=1%, signal=9%
SIGNALING BY NTRKS%REACTOME%R-HSA-166520.4	123	-0.492896	-1.52041	0.0294372	0.49099	1	1373	tags=16%, list=9%, signal=18%
REGULATION OF MUSCLE ORGAN DEVELOPMENT%GOBP%GO:0048634	16	-0.66938	-1.51995	0.0684262	0.491265	1	2779	tags=63%, list=18%, signal=76%
INTERLEUKIN-1 FAMILY SIGNALING%REACTOME DATABASE ID RELEASE 84%446652	118	-0.501698	-1.51978	0.0252174	0.490828	1	2738	tags=25%, list=18%, signal=31%
NEGATIVE REGULATION OF PROTEIN POLYUBIQUITINATION%GOBP%GO:1902915	12	-0.716278	-1.51927	0.0732197	0.491233	1	1218	tags=25%, list=8%, signal=27%
ADULT HEART DEVELOPMENT%GOBP%GO:0007512	11	-0.735612	-1.51922	0.0705064	0.490432	1	36	tags=9%, list=0%, signal=9%
PHOSPHATE-CONTAINING COMPOUND METABOLIC PROCESS%GOMF%GO:0006796	111	-0.501827	-1.51916	0.0270499	0.489668	1	1151	tags=16%, list=8%, signal=17%
LNCRNA BINDING%GOMF%GO:0106222	14	-0.691435	-1.51907	0.0673624	0.488995	1	2983	tags=43%, list=19%, signal=53%
REGULATION OF T CELL CYTOKINE PRODUCTION%GOBP%GO:0002724	19	-0.659551	-1.51876	0.0807882	0.488843	1	55	tags=11%, list=0%, signal=11%
AUTOPHAGOSOME MEMBRANE%GOCC%GO:0000421	36	-0.604983	-1.51821	0.0575868	0.489341	1	78	tags=8%, list=1%, signal=8%
NEGATIVE REGULATION OF CELL CYCLE G1/S PHASE TRANSITION%GOBP%GO:1902807	66	-0.536392	-1.5178	0.0436364	0.489499	1	1456	tags=27%, list=10%, signal=30%
GUANYL RIBONUCLEOTIDE BINDING%GOMF%GO:0032561	182	-0.4711	-1.51747	0.0215219	0.489458	1	276	tags=4%, list=2%, signal=4%
POSITIVE REGULATION OF MIRNA-MEDIATED GENE SILENCING%GOBP%GO:2000637	15	-0.69729	-1.51679	0.0689655	0.490252	1	2689	tags=47%, list=18%, signal=57%
REGULATION OF LYMPHOID PROGENITOR CELL DIFFERENTIATION%GOBP%GO:1905456	11	-0.722789	-1.51664	0.0746124	0.489724	1	2654	tags=45%, list=17%, signal=55%
REGULATION OF LONG-TERM NEURONAL SYNAPTIC PLASTICITY%GOBP%GO:0048169	35	-0.599892	-1.51631	0.0695489	0.489691	1	1774	tags=34%, list=12%, signal=39%
SINGLE-STRANDED DNA HELICASE ACTIVITY%GOMF%GO:0017116	21	-0.651855	-1.51585	0.0677638	0.490006	1	367	tags=14%, list=2%, signal=15%
OLFACTORY RECEPTOR ACTIVITY%GOMF%GO:0004984	20	-0.657527	-1.51531	0.0707721	0.490462	1	1767	tags=45%, list=12%, signal=51%
DEADENYLATION OF MRNA%REACTOME%R-HSA-429947.2	24	-0.639338	-1.51383	0.0609418	0.493307	1	3064	tags=50%, list=20%, signal=62%
POSITIVE REGULATION OF STRIATED MUSCLE CONTRACTION%GOBP%GO:0045989	10	-0.742843	-1.5133	0.0810547	0.493727	1	1033	tags=20%, list=7%, signal=21%
CELLULAR RESPONSE TO UV-B%GOBP%GO:0071493	11	-0.737274	-1.51289	0.0764763	0.493819	1	339	tags=27%, list=2%, signal=28%
POSTSYNAPTIC DENSITY ORGANIZATION%GOMF%GO:0097106	13	-0.71093	-1.5128	0.0677134	0.49315	1	1666	tags=46%, list=11%, signal=52%
RESPONSE TO IONIZING RADIATION%GOBP%GO:0010212	119	-0.499273	-1.51274	0.0233161	0.492419	1	1196	tags=15%, list=8%, signal=16%
HALLMARK_G2M_CHECKPOINT%MSIGDBHALLMARK%HALLMARK_G2M_CHECKPOINT	168	-0.473651	-1.51274	0.0235008	0.491552	1	2103	tags=25%, list=14%, signal=29%
MYELOID DENDRITIC CELL DIFFERENTIATION%GOBP%GO:0043011	10	-0.737163	-1.51265	0.0734856	0.490917	1	454	tags=40%, list=3%, signal=41%
GLYCOPROTEIN COMPLEX%GOCC%GO:0090665	16	-0.674882	-1.51202	0.0776119	0.49157	1	1681	tags=31%, list=11%, signal=35%
DETECTION OF CHEMICAL STIMULUS INVOLVED IN SENSORY PERCEPTION OF SMELL%GOMF%GO:0050911	20	-0.657527	-1.51182	0.068609	0.491213	1	1767	tags=45%, list=12%, signal=51%
G0 AND EARLY G1%REACTOME DATABASE ID RELEASE 84%1538133	23	-0.632266	-1.51114	0.0680335	0.49201	1	705	tags=13%, list=5%, signal=14%
P53 PATHWAY%PANTHER PATHWAY%P00059	31	-0.609026	-1.51111	0.0651558	0.491231	1	2257	tags=32%, list=15%, signal=38%
NEGATIVE REGULATION OF DEFENSE RESPONSE TO VIRUS%GOBP%GO:0050687	32	-0.612867	-1.51036	0.0627929	0.492216	1	387	tags=19%, list=3%, signal=19%
SECONDARY LYSOSOME%GOCC%GO:0005767	16	-0.674573	-1.51028	0.0788497	0.491519	1	34	tags=6%, list=0%, signal=6%
TOLL-LIKE RECEPTOR SIGNALING PATHWAY%GOBP%GO:0002224	20	-0.643717	-1.50721	0.0788955	0.498412	1	1308	tags=25%, list=9%, signal=27%
NEGATIVE REGULATION OF NUCLEAR-TRANSCRIBED MRNA CATABOLIC PROCESS, DEADENYLATION-DEPENDENT DECAY%GOBP%GO:1900152	11	-0.727466	-1.50652	0.0807882	0.499237	1	2964	tags=73%, list=19%, signal=90%
TOLL LIKE RECEPTOR 10 (TLR10) CASCADE%REACTOME DATABASE ID RELEASE 84%168142	83	-0.512037	-1.50633	0.0418848	0.498837	1	1830	tags=23%, list=12%, signal=26%
POSTSYNAPTIC SPECIALIZATION ORGANIZATION%GOMF%GO:0099084	13	-0.71093	-1.50628	0.0867446	0.498078	1	1666	tags=46%, list=11%, signal=52%
TRANSCRIPTIONAL REGULATION BY RUNX2%REACTOME%R-HSA-8878166.2	97	-0.506283	-1.50524	0.035503	0.499686	1	707	tags=9%, list=5%, signal=10%
RESPONSE TO INTERLEUKIN-17%GOBP%GO:0097396	18	-0.674052	-1.50442	0.0750722	0.500847	1	1510	tags=28%, list=10%, signal=31%
MIRNA METABOLIC PROCESS%GOBP%GO:0010586	19	-0.64255	-1.50366	0.0731022	0.50186	1	2583	tags=37%, list=17%, signal=44%
REGULATION OF TRANSCRIPTION INVOLVED IN G1/S TRANSITION OF MITOTIC CELL CYCLE%GOBP%GO:0000083	19	-0.661402	-1.50317	0.0815739	0.502225	1	1625	tags=32%, list=11%, signal=35%
SENSORY PERCEPTION OF SMELL%GOMF%GO:0007608	20	-0.657527	-1.50295	0.0803059	0.501943	1	1767	tags=45%, list=12%, signal=51%
REGULATION OF PROTEIN K63-LINKED UBIQUITINATION%GOBP%GO:1900044	15	-0.687216	-1.50294	0.0724638	0.501094	1	2066	tags=33%, list=13%, signal=38%
TRAF6 MEDIATED INDUCTION OF NFKB AND MAP KINASES UPON TLR7 8 OR 9 ACTIVATION%REACTOME%R-HSA-975138.3	86	-0.512992	-1.50287	0.0360685	0.500404	1	1830	tags=23%, list=12%, signal=26%
REGULATION OF GLIAL CELL PROLIFERATION%GOBP%GO:0060251	43	-0.572257	-1.50143	0.0723443	0.503198	1	1811	tags=28%, list=12%, signal=32%
POSITIVE REGULATION OF T CELL CYTOKINE PRODUCTION%GOBP%GO:0002726	14	-0.690292	-1.50123	0.0707269	0.502797	1	55	tags=14%, list=0%, signal=14%
REGULATION OF MIRNA TRANSCRIPTION%GOBP%GO:1902893	54	-0.558697	-1.50029	0.0470588	0.504315	1	1045	tags=9%, list=7%, signal=10%
HALLMARK_KRAS_SIGNALING_DN%MSIGDBHALLMARK%HALLMARK_KRAS_SIGNALING_DN	115	-0.498284	-1.50027	0.0338696	0.503514	1	762	tags=16%, list=5%, signal=16%
NEGATIVE REGULATION OF DNA RECOMBINATION%GOBP%GO:0045910	36	-0.581202	-1.50018	0.0709617	0.502884	1	3855	tags=47%, list=25%, signal=63%
MYD88 CASCADE INITIATED ON PLASMA MEMBRANE%REACTOME%R-HSA-975871.1	83	-0.512037	-1.49818	0.0462222	0.507079	1	1830	tags=23%, list=12%, signal=26%
GLUTAMATE BINDING, ACTIVATION OF AMPA RECEPTORS AND SYNAPTIC PLASTICITY%REACTOME%R-HSA-399721.3	26	-0.610293	-1.49814	0.0693916	0.506293	1	1693	tags=31%, list=11%, signal=35%
POSITIVE REGULATION OF T CELL DIFFERENTIATION%GOBP%GO:0045582	81	-0.519969	-1.49788	0.0358392	0.506076	1	1336	tags=21%, list=9%, signal=23%
IMMUNE EFFECTOR PROCESS%GOBP%GO:0002252	191	-0.458643	-1.49754	0.0133543	0.506086	1	1422	tags=18%, list=9%, signal=19%
RAS PATHWAY%PANTHER PATHWAY%P04393	65	-0.534995	-1.49703	0.0454141	0.506536	1	1308	tags=15%, list=9%, signal=17%
CELL JUNCTION DISASSEMBLY%GOBP%GO:0150146	10	-0.737229	-1.49701	0.0691017	0.505737	1	906	tags=40%, list=6%, signal=42%
POSITIVE REGULATION OF B CELL MEDIATED IMMUNITY%GOBP%GO:0002714	23	-0.629652	-1.49675	0.0786853	0.505515	1	1950	tags=48%, list=13%, signal=55%
GUANYL NUCLEOTIDE BINDING%GOMF%GO:0019001	184	-0.467176	-1.49645	0.0191388	0.505441	1	276	tags=4%, list=2%, signal=4%
DOWNSTREAM SIGNALING IN NAIVE CD8+ T CELLS%PATHWAY INTERACTION DATABASE NCI-NATURE CURATED DATA%DOWNSTREAM SIGNALING IN NAIVE CD8+ T CELLS	30	-0.604603	-1.49584	0.0739673	0.506167	1	838	tags=17%, list=5%, signal=18%
NEGATIVE REGULATION OF ATP-DEPENDENT ACTIVITY%GOBP%GO:0032780	13	-0.703913	-1.49453	0.0868263	0.508652	1	2313	tags=38%, list=15%, signal=45%
INNER DYNEIN ARM%GOCC%GO:0036156	10	-0.730303	-1.49391	0.0744681	0.509365	1	2497	tags=60%, list=16%, signal=72%
TAK1-DEPENDENT IKK AND NF-KAPPA-B ACTIVATION%REACTOME%R-HSA-445989.8	34	-0.594755	-1.49362	0.0725581	0.509251	1	1695	tags=21%, list=11%, signal=23%
ENDOTHELIAL CELL PROLIFERATION%GOBP%GO:0001935	29	-0.602575	-1.49301	0.0653021	0.509954	1	2588	tags=38%, list=17%, signal=46%
CCR5%IOB%CCR5	17	-0.664766	-1.49248	0.0768492	0.510411	1	6	tags=6%, list=0%, signal=6%
TOLL LIKE RECEPTOR 5 (TLR5) CASCADE%REACTOME%R-HSA-168176.1	83	-0.512037	-1.49235	0.037037	0.509914	1	1830	tags=23%, list=12%, signal=26%
TP53 REGULATES TRANSCRIPTION OF CELL CYCLE GENES%REACTOME DATABASE ID RELEASE 84%6791312	42	-0.562435	-1.49215	0.0640074	0.509573	1	430	tags=12%, list=3%, signal=12%
POSTREPLICATION REPAIR%GOBP%GO:0006301	27	-0.608791	-1.49185	0.0686456	0.509498	1	1970	tags=26%, list=13%, signal=30%
HEDGEHOG SIGNALING PATHWAY%WIKIPATHWAYS_20220510%WP116%MUS MUSCULUS	15	-0.660149	-1.49042	0.0839844	0.512306	1	1156	tags=20%, list=8%, signal=22%
ANTIGEN PROCESSING-CROSS PRESENTATION%REACTOME%R-HSA-1236975.1	74	-0.529544	-1.49006	0.0624434	0.512345	1	895	tags=14%, list=6%, signal=14%
MUSCLE ADAPTATION%GOBP%GO:0043500	20	-0.642376	-1.4898	0.0717017	0.512158	1	2413	tags=35%, list=16%, signal=41%
CYCLIN BINDING%GOMF%GO:0030332	28	-0.599398	-1.48972	0.0757156	0.511489	1	1738	tags=29%, list=11%, signal=32%
POLY-PURINE TRACT BINDING%GOMF%GO:0070717	29	-0.603707	-1.48971	0.0741097	0.51067	1	2029	tags=34%, list=13%, signal=40%
IL-7%NETPATH%IL-7	21	-0.631242	-1.48941	0.0979827	0.510639	1	6	tags=5%, list=0%, signal=5%
POSITIVE REGULATION OF STEM CELL POPULATION MAINTENANCE%GOBP%GO:1902459	46	-0.554544	-1.48813	0.0604982	0.512924	1	1413	tags=17%, list=9%, signal=19%
REGULATION OF XENOPHAGY%GOBP%GO:1904415	10	-0.726676	-1.48799	0.0787402	0.512412	1	78	tags=30%, list=1%, signal=30%
REGULATION OF STEM CELL PROLIFERATION%GOBP%GO:0072091	70	-0.524165	-1.48776	0.0474061	0.512181	1	1884	tags=26%, list=12%, signal=29%
SIGNALING BY NOTCH3%REACTOME DATABASE ID RELEASE 84%9012852	38	-0.576233	-1.48766	0.0783956	0.511571	1	1120	tags=16%, list=7%, signal=17%
TRANSLESION SYNTHESIS%GOBP%GO:0019985	20	-0.635038	-1.48742	0.071775	0.511325	1	1970	tags=30%, list=13%, signal=34%
REGULATION OF INTRACELLULAR ESTROGEN RECEPTOR SIGNALING PATHWAY%GOBP%GO:0033146	30	-0.603633	-1.48726	0.0837937	0.510861	1	3064	tags=40%, list=20%, signal=50%
NOTCH-MEDIATED HES HEY NETWORK%PATHWAY INTERACTION DATABASE NCI-NATURE CURATED DATA%NOTCH-MEDIATED HES HEY NETWORK	37	-0.573172	-1.48724	0.0711539	0.510084	1	2413	tags=35%, list=16%, signal=42%
PROTEIN KINASE REGULATOR ACTIVITY%GOMF%GO:0019887	177	-0.463123	-1.4871	0.027933	0.509612	1	2835	tags=28%, list=19%, signal=34%
POSITIVE REGULATION OF IMMUNOGLOBULIN MEDIATED IMMUNE RESPONSE%GOBP%GO:0002891	23	-0.629652	-1.48569	0.0825427	0.512335	1	1950	tags=48%, list=13%, signal=55%
POSITIVE REGULATION OF CYSTEINE-TYPE ENDOPEPTIDASE ACTIVITY%GOBP%GO:2001056	115	-0.484739	-1.4846	0.0274086	0.514269	1	195	tags=6%, list=1%, signal=6%
POSITIVE REGULATION OF XENOPHAGY%GOBP%GO:1904417	10	-0.726676	-1.48445	0.0839695	0.513833	1	78	tags=30%, list=1%, signal=30%
POSITIVE REGULATION OF MONONUCLEAR CELL PROLIFERATION%GOBP%GO:0032946	81	-0.508553	-1.48445	0.0428189	0.51302	1	1264	tags=20%, list=8%, signal=21%
PROGESTERONE RECEPTOR SIGNALING PATHWAY%GOBP%GO:0050847	11	-0.710741	-1.48376	0.0783939	0.513934	1	3373	tags=73%, list=22%, signal=93%
PML BODY%GOCC%GO:0016605	68	-0.52727	-1.48241	0.0515098	0.516563	1	1096	tags=21%, list=7%, signal=22%
HISTONE DEMETHYLASE ACTIVITY%GOMF%GO:0032452	27	-0.591314	-1.4823	0.0693916	0.515994	1	2993	tags=44%, list=20%, signal=55%
PKMTS METHYLATE HISTONE LYSINES%REACTOME%R-HSA-3214841.3	41	-0.56811	-1.48183	0.0598214	0.516363	1	831	tags=22%, list=5%, signal=23%
REGULATION OF MIRNA METABOLIC PROCESS%GOBP%GO:2000628	66	-0.528822	-1.48148	0.0584071	0.51643	1	2763	tags=23%, list=18%, signal=28%
PROTEIN DEUBIQUITINATION%GOBP%GO:0016579	110	-0.485879	-1.48147	0.0396959	0.515642	1	2026	tags=20%, list=13%, signal=23%
LIPID DROPLET FORMATION%GOBP%GO:0140042	11	-0.714267	-1.48131	0.0885046	0.515241	1	15	tags=9%, list=0%, signal=9%
EXTRINSIC APOPTOTIC SIGNALING PATHWAY%GOBP%GO:0097191	88	-0.506778	-1.4813	0.039621	0.514439	1	1392	tags=17%, list=9%, signal=19%
DNA INTEGRITY CHECKPOINT SIGNALING%GOBP%GO:0031570	95	-0.502917	-1.48104	0.049789	0.514248	1	1525	tags=21%, list=10%, signal=23%
TCR%NETPATH%TCR	186	-0.462763	-1.48056	0.0187602	0.514604	1	2082	tags=22%, list=14%, signal=25%
ACTIVATION OF CYSTEINE-TYPE ENDOPEPTIDASE ACTIVITY%GOBP%GO:0097202	17	-0.663598	-1.4795	0.077512	0.516541	1	152	tags=12%, list=1%, signal=12%
PROTEIN TAG%GOMF%GO:0031386	11	-0.712597	-1.47865	0.0798077	0.517867	1	54	tags=9%, list=0%, signal=9%
3'-UTR-MEDIATED MRNA DESTABILIZATION%GOBP%GO:0061158	16	-0.648089	-1.47808	0.0830078	0.518481	1	1734	tags=25%, list=11%, signal=28%
OVULATION CYCLE%GOBP%GO:0042698	45	-0.547788	-1.47762	0.0665451	0.51886	1	2444	tags=22%, list=16%, signal=26%
IL-5 SIGNALING PATHWAY%WIKIPATHWAYS_20220510%WP151%MUS MUSCULUS	57	-0.538234	-1.47747	0.0589862	0.51844	1	289	tags=7%, list=2%, signal=7%
SIGNALING BY NOTCH%REACTOME%R-HSA-157118.5	161	-0.465963	-1.47735	0.0254307	0.517933	1	1501	tags=14%, list=10%, signal=15%
RESPONSE TO ISCHEMIA%GOBP%GO:0002931	44	-0.565272	-1.47636	0.077135	0.519632	1	202	tags=9%, list=1%, signal=9%
NOTCH4 INTRACELLULAR DOMAIN REGULATES TRANSCRIPTION%REACTOME%R-HSA-9013695.1	17	-0.645167	-1.47634	0.0894632	0.518885	1	1501	tags=29%, list=10%, signal=33%
RESPONSE TO GROWTH HORMONE%GOBP%GO:0060416	13	-0.686071	-1.47633	0.077	0.518097	1	1336	tags=31%, list=9%, signal=34%
REGULATION OF INTERLEUKIN-8 PRODUCTION%GOBP%GO:0032677	37	-0.585891	-1.47629	0.0740741	0.517367	1	1264	tags=16%, list=8%, signal=18%
HALLMARK_TGF_BETA_SIGNALING%MSIGDBHALLMARK%HALLMARK_TGF_BETA_SIGNALING	49	-0.553883	-1.47587	0.0705988	0.517621	1	2645	tags=41%, list=17%, signal=49%
CELLULAR RESPONSE TO INTERLEUKIN-17%GOBP%GO:0097398	15	-0.667584	-1.47514	0.10206	0.518665	1	1510	tags=27%, list=10%, signal=30%
NEGATIVE REGULATION OF ANGIOGENESIS%GOBP%GO:0016525	77	-0.519202	-1.4747	0.0512129	0.518988	1	1509	tags=17%, list=10%, signal=19%
POSITIVE REGULATION OF INTERLEUKIN-6 PRODUCTION%GOBP%GO:0032755	62	-0.535262	-1.47429	0.0682439	0.519219	1	1510	tags=24%, list=10%, signal=27%
MITOTIC G1 DNA DAMAGE CHECKPOINT SIGNALING%GOBP%GO:0031571	20	-0.6262	-1.47406	0.0957447	0.518983	1	1376	tags=35%, list=9%, signal=38%
REGULATION OF LYMPHOCYTE CHEMOTAXIS%GOBP%GO:1901623	13	-0.685381	-1.4735	0.0901328	0.519579	1	1155	tags=31%, list=8%, signal=33%
TRAFFICKING OF AMPA RECEPTORS%REACTOME%R-HSA-399719.1	26	-0.610293	-1.47345	0.0763285	0.518883	1	1693	tags=31%, list=11%, signal=35%
SIGNALING BY SCF-KIT%REACTOME%R-HSA-1433557.4	32	-0.585482	-1.46984	0.0868744	0.527292	1	131	tags=6%, list=1%, signal=6%
REGULATORY RNA BINDING%GOMF%GO:0061980	39	-0.578985	-1.46932	0.0765027	0.52781	1	2743	tags=44%, list=18%, signal=53%
EXTRACELLULAR ORGANELLE%GOCC%GO:0043230	78	-0.504871	-1.4681	0.0604693	0.530063	1	366	tags=9%, list=2%, signal=9%
TUMOR NECROSIS FACTOR RECEPTOR SUPERFAMILY BINDING%GOMF%GO:0032813	27	-0.605634	-1.46737	0.087406	0.531072	1	510	tags=7%, list=3%, signal=8%
UBIQUITIN-LIKE PROTEIN PEPTIDASE ACTIVITY%GOMF%GO:0019783	98	-0.498434	-1.46718	0.045614	0.53071	1	2846	tags=30%, list=19%, signal=36%
REGULATION OF CARDIAC MUSCLE CELL MEMBRANE REPOLARIZATION%GOBP%GO:0099623	19	-0.642728	-1.46699	0.0775946	0.530379	1	1274	tags=26%, list=8%, signal=29%
IL-9 SIGNALING PATHWAY%WIKIPATHWAYS_20220510%WP10%MUS MUSCULUS	20	-0.647863	-1.4667	0.0878505	0.530299	1	6	tags=5%, list=0%, signal=5%
TGF-BETA SIGNALING PATHWAY%WIKIPATHWAYS_20220510%WP113%MUS MUSCULUS	38	-0.564998	-1.46647	0.0823312	0.53006	1	1597	tags=24%, list=10%, signal=26%
REGULATION OF KETONE BIOSYNTHETIC PROCESS%GOBP%GO:0010566	15	-0.674526	-1.46625	0.0931559	0.529781	1	64	tags=13%, list=0%, signal=13%
CELLULAR RESPONSE TO AMINO ACID STARVATION%GOBP%GO:0034198	42	-0.561107	-1.46542	0.0718894	0.531133	1	102	tags=5%, list=1%, signal=5%
OVARIAN INFERTILITY%WIKIPATHWAYS_20220510%WP273%MUS MUSCULUS	24	-0.616193	-1.46513	0.0902111	0.531092	1	701	tags=8%, list=5%, signal=9%
SWR1 COMPLEX%GOCC%GO:0000812	13	-0.6659	-1.46487	0.0893697	0.530938	1	2573	tags=38%, list=17%, signal=46%
REGULATION OF POST-TRANSCRIPTIONAL GENE SILENCING BY RNA%GOBP%GO:1900368	29	-0.589156	-1.46416	0.084466	0.531929	1	2689	tags=34%, list=18%, signal=42%
SMAD BINDING%GOMF%GO:0046332	76	-0.51017	-1.46403	0.0532011	0.531455	1	2086	tags=32%, list=14%, signal=36%
ENDOCHONDRAL OSSIFICATION%WIKIPATHWAYS_20220510%WP1270%MUS MUSCULUS	51	-0.539582	-1.46384	0.0746692	0.53116	1	837	tags=16%, list=5%, signal=17%
CELLULAR LIPID BIOSYNTHETIC PROCESS%GOBP%GO:0097384	11	-0.691778	-1.46379	0.0814524	0.530478	1	2013	tags=36%, list=13%, signal=42%
TELOMERIC DNA BINDING%GOMF%GO:0042162	36	-0.575032	-1.4636	0.0710332	0.530175	1	2384	tags=39%, list=16%, signal=46%
PROTEIN DEMETHYLASE ACTIVITY%GOMF%GO:0140457	27	-0.591314	-1.46359	0.0838831	0.529396	1	2993	tags=44%, list=20%, signal=55%
RESPONSE TO ETHER%GOBP%GO:0045472	12	-0.686615	-1.46286	0.0995169	0.530423	1	1651	tags=33%, list=11%, signal=37%
EXTRACELLULAR MEMBRANE-BOUNDED ORGANELLE%GOCC%GO:0065010	78	-0.504871	-1.4623	0.0504787	0.53103	1	366	tags=9%, list=2%, signal=9%
P38 MAPK PATHWAY%PANTHER PATHWAY%P05918	24	-0.622763	-1.46194	0.0994264	0.531116	1	77	tags=8%, list=1%, signal=8%
NATURAL KILLER CELL DIFFERENTIATION%GOBP%GO:0001779	17	-0.643148	-1.46177	0.0991168	0.530763	1	2444	tags=41%, list=16%, signal=49%
REGULATION OF PROTEIN SUMOYLATION%GOBP%GO:0033233	25	-0.603761	-1.46143	0.0873239	0.530798	1	514	tags=8%, list=3%, signal=8%
MITOTIC G1/S TRANSITION CHECKPOINT SIGNALING%GOBP%GO:0044819	21	-0.61742	-1.46102	0.0956023	0.531013	1	1376	tags=33%, list=9%, signal=37%
PROTEIN TYROSINE/SERINE/THREONINE PHOSPHATASE ACTIVITY%GOMF%GO:0008138	23	-0.616394	-1.46038	0.0988484	0.531809	1	1375	tags=22%, list=9%, signal=24%
INTRINSIC APOPTOTIC SIGNALING PATHWAY IN RESPONSE TO DNA DAMAGE BY P53 CLASS MEDIATOR%GOBP%GO:0042771	24	-0.615594	-1.45978	0.103286	0.532491	1	897	tags=21%, list=6%, signal=22%
HUMORAL IMMUNE RESPONSE%GOBP%GO:0006959	57	-0.52861	-1.45963	0.0699913	0.532082	1	1053	tags=16%, list=7%, signal=17%
EPIGENETIC REGULATION OF GENE EXPRESSION%GOBP%GO:0040029	151	-0.462043	-1.4588	0.0301686	0.533352	1	3092	tags=32%, list=20%, signal=40%
SYNTHESIS OF ACTIVE UBIQUITIN: ROLES OF E1 AND E2 ENZYMES%REACTOME%R-HSA-8866652.2	23	-0.613044	-1.45877	0.102589	0.532651	1	2663	tags=43%, list=17%, signal=53%
REGULATION OF SKELETAL MUSCLE CELL DIFFERENTIATION%GOBP%GO:2001014	21	-0.628361	-1.45835	0.100187	0.532951	1	1492	tags=24%, list=10%, signal=26%
MITOTIC SPINDLE ASSEMBLY%GOBP%GO:0090307	47	-0.548401	-1.45832	0.0747331	0.532214	1	4833	tags=57%, list=32%, signal=84%
TRAFFICKING OF GLUR2-CONTAINING AMPA RECEPTORS%REACTOME DATABASE ID RELEASE 84%416993	13	-0.674084	-1.45832	0.091954	0.531443	1	1693	tags=31%, list=11%, signal=35%
P38MAPK CASCADE%GOBP%GO:0038066	11	-0.689274	-1.4574	0.0899209	0.532994	1	2322	tags=45%, list=15%, signal=54%
POSITIVE REGULATION OF PROTEIN DEACETYLATION%GOBP%GO:0090312	23	-0.610803	-1.45733	0.0942507	0.532405	1	2461	tags=39%, list=16%, signal=47%
HEDGEHOG%NETPATH%HEDGEHOG	20	-0.629835	-1.45702	0.088015	0.532418	1	1641	tags=25%, list=11%, signal=28%
MECP2 AND ASSOCIATED RETT SYNDROME%WIKIPATHWAYS_20220510%WP2910%MUS MUSCULUS	42	-0.553824	-1.45698	0.0850467	0.53173	1	2649	tags=38%, list=17%, signal=46%
REGULATION OF B CELL MEDIATED IMMUNITY%GOBP%GO:0002712	39	-0.558862	-1.45649	0.0974695	0.532156	1	1950	tags=36%, list=13%, signal=41%
TOLL LIKE RECEPTOR TLR1:TLR2 CASCADE%REACTOME%R-HSA-168179.1	88	-0.493892	-1.45648	0.0479512	0.531397	1	1830	tags=22%, list=12%, signal=24%
GOLGI CISTERNA%GOCC%GO:0031985	53	-0.528969	-1.45573	0.0779692	0.532522	1	1446	tags=15%, list=9%, signal=17%
CARBOXY-TERMINAL DOMAIN PROTEIN KINASE COMPLEX%GOCC%GO:0032806	21	-0.616259	-1.45536	0.0983917	0.532659	1	1719	tags=29%, list=11%, signal=32%
REGULATION OF POST-TRANSCRIPTIONAL GENE SILENCING%GOBP%GO:0060147	29	-0.589156	-1.45504	0.0986842	0.532677	1	2689	tags=34%, list=18%, signal=42%
MYELOID DENDRITIC CELL ACTIVATION%GOBP%GO:0001773	13	-0.685818	-1.45425	0.0945674	0.533883	1	454	tags=31%, list=3%, signal=32%
IRON-SULFUR CLUSTER BINDING%GOMF%GO:0051536	31	-0.578089	-1.45417	0.0808967	0.533305	1	20	tags=3%, list=0%, signal=3%
DOSAGE COMPENSATION%GOBP%GO:0007549	18	-0.636508	-1.45361	0.101599	0.533946	1	1243	tags=28%, list=8%, signal=30%
METAL CLUSTER BINDING%GOMF%GO:0051540	31	-0.578089	-1.45342	0.0815957	0.533655	1	20	tags=3%, list=0%, signal=3%
POST-EMBRYONIC ANIMAL MORPHOGENESIS%GOBP%GO:0009886	15	-0.660063	-1.45308	0.0953307	0.533718	1	2001	tags=53%, list=13%, signal=61%
TOLL LIKE RECEPTOR 2 (TLR2) CASCADE%REACTOME%R-HSA-181438.1	88	-0.493892	-1.4529	0.0620629	0.533427	1	1830	tags=22%, list=12%, signal=24%
STRUCTURAL CONSTITUENT OF POSTSYNAPTIC DENSITY%GOMF%GO:0098919	11	-0.705354	-1.45204	0.0956938	0.534832	1	1666	tags=45%, list=11%, signal=51%
POSITIVE REGULATION OF PHOSPHOPROTEIN PHOSPHATASE ACTIVITY%GOBP%GO:0032516	16	-0.64884	-1.45181	0.0838959	0.534614	1	1666	tags=31%, list=11%, signal=35%
POSITIVE T CELL SELECTION%GOBP%GO:0043368	21	-0.611224	-1.45138	0.112381	0.534932	1	1189	tags=38%, list=8%, signal=41%
PROTEIN TYROSINE PHOSPHATASE ACTIVITY%GOMF%GO:0004725	64	-0.518769	-1.45138	0.080429	0.534178	1	1408	tags=25%, list=9%, signal=27%
HALLMARK_IL6_JAK_STAT3_SIGNALING%MSIGDBHALLMARK%HALLMARK_IL6_JAK_STAT3_SIGNALING	56	-0.534521	-1.45111	0.0675301	0.534091	1	201	tags=9%, list=1%, signal=9%
IL-7 SIGNALING PATHWAY%WIKIPATHWAYS_20220510%WP297%MUS MUSCULUS	38	-0.568392	-1.45067	0.0864765	0.534486	1	845	tags=11%, list=6%, signal=11%
KITRECEPTOR%NETPATH%KITRECEPTOR	56	-0.532062	-1.45037	0.075	0.534497	1	801	tags=13%, list=5%, signal=13%
TCR SIGNALING%REACTOME%R-HSA-202403.5	91	-0.4923	-1.44965	0.058927	0.535555	1	3208	tags=31%, list=21%, signal=39%
T CELL SELECTION%GOBP%GO:0045058	28	-0.576699	-1.44908	0.0979432	0.536195	1	1189	tags=29%, list=8%, signal=31%
PEPTIDE N-ACETYLTRANSFERASE ACTIVITY%GOMF%GO:0034212	42	-0.547157	-1.44825	0.0774135	0.537576	1	2988	tags=40%, list=20%, signal=50%
IL-2 SIGNALING PATHWAY%WIKIPATHWAYS_20220510%WP450%MUS MUSCULUS	66	-0.518117	-1.44806	0.0605505	0.537265	1	2679	tags=29%, list=17%, signal=35%
DNA GEOMETRIC CHANGE%GOBP%GO:0032392	44	-0.548911	-1.44787	0.0729927	0.536999	1	2910	tags=36%, list=19%, signal=45%
REGULATION OF CELL PROLIFERATION INVOLVED IN HEART MORPHOGENESIS%GOBP%GO:2000136	13	-0.668247	-1.44772	0.0894472	0.536617	1	2141	tags=46%, list=14%, signal=54%
CYTOPLASMIC STRESS GRANULE%GOCC%GO:0010494	73	-0.507994	-1.44752	0.0587712	0.53637	1	3124	tags=33%, list=20%, signal=41%
HEMATOPOIETIC PROGENITOR CELL DIFFERENTIATION%GOBP%GO:0002244	96	-0.487317	-1.44745	0.0538194	0.53581	1	1517	tags=20%, list=10%, signal=22%
NLS-BEARING PROTEIN IMPORT INTO NUCLEUS%GOBP%GO:0006607	10	-0.71433	-1.44672	0.0861742	0.536923	1	1194	tags=30%, list=8%, signal=33%
CCR4-NOT COMPLEX%GOCC%GO:0030014	16	-0.647968	-1.44661	0.0942663	0.536453	1	3064	tags=44%, list=20%, signal=55%
ABERRANT REGULATION OF MITOTIC G1 S TRANSITION IN CANCER DUE TO RB1 DEFECTS%REACTOME DATABASE ID RELEASE 84%9659787	16	-0.635585	-1.44555	0.097561	0.538357	1	194	tags=19%, list=1%, signal=19%
INTRACELLULAR STEROID HORMONE RECEPTOR SIGNALING PATHWAY%GOBP%GO:0030518	44	-0.538466	-1.44504	0.0810811	0.538911	1	4056	tags=50%, list=26%, signal=68%
CARDIOBLAST DIFFERENTIATION%GOBP%GO:0010002	10	-0.714088	-1.4449	0.106046	0.538515	1	91	tags=20%, list=1%, signal=20%
GLOMERULUS DEVELOPMENT%GOBP%GO:0032835	46	-0.538967	-1.44462	0.0815939	0.53847	1	1672	tags=20%, list=11%, signal=22%
SIGNALING BY CSF1 (M-CSF) IN MYELOID CELLS%REACTOME%R-HSA-9680350.2	25	-0.602984	-1.44327	0.103514	0.541105	1	6	tags=4%, list=0%, signal=4%
MAINTENANCE OF POSTSYNAPTIC DENSITY STRUCTURE%GOMF%GO:0099562	11	-0.705354	-1.44294	0.0947368	0.541181	1	1666	tags=45%, list=11%, signal=51%
N-ACETYLTRANSFERASE ACTIVITY%GOMF%GO:0008080	54	-0.535192	-1.44275	0.0639699	0.540913	1	2988	tags=37%, list=20%, signal=46%
RECEPTOR CLUSTERING%GOBP%GO:0043113	46	-0.542615	-1.44232	0.0749774	0.541241	1	1680	tags=30%, list=11%, signal=34%
CHEMOKINE SIGNALING PATHWAY%WIKIPATHWAYS_20220510%WP2292%MUS MUSCULUS	116	-0.482191	-1.44225	0.0473815	0.540641	1	838	tags=10%, list=5%, signal=11%
DNA DAMAGE CHECKPOINT SIGNALING%GOBP%GO:0000077	89	-0.500882	-1.44225	0.0489939	0.5399	1	1525	tags=21%, list=10%, signal=24%
REGULATION OF PODOSOME ASSEMBLY%GOBP%GO:0071801	11	-0.684501	-1.44179	0.0951894	0.540229	1	4056	tags=73%, list=26%, signal=99%
PROTEIN LOCALIZATION TO VACUOLE%GOBP%GO:0072665	68	-0.509647	-1.44158	0.0583039	0.540003	1	2703	tags=29%, list=18%, signal=36%
PROTEIN DEALKYLATION%GOBP%GO:0008214	18	-0.62803	-1.43972	0.113852	0.543908	1	2983	tags=44%, list=19%, signal=55%
HISTONE READER ACTIVITY%GOMF%GO:0140566	10	-0.715136	-1.43957	0.0957661	0.543545	1	2785	tags=50%, list=18%, signal=61%
POTASSIUM CHANNEL REGULATOR ACTIVITY%GOMF%GO:0015459	41	-0.551998	-1.43882	0.0876866	0.544691	1	1509	tags=24%, list=10%, signal=27%
MIRNA PROCESSING%GOBP%GO:0035196	32	-0.573702	-1.43865	0.0936585	0.544338	1	2073	tags=34%, list=14%, signal=40%
REGULATION OF LONG-TERM SYNAPTIC DEPRESSION%GOBP%GO:1900452	17	-0.64347	-1.4385	0.105991	0.543979	1	2260	tags=35%, list=15%, signal=41%
REGULATION OF DNA RECOMBINATION%GOBP%GO:0000018	102	-0.481525	-1.43825	0.0655738	0.543894	1	3191	tags=36%, list=21%, signal=46%
TOLL LIKE RECEPTOR TLR6:TLR2 CASCADE%REACTOME%R-HSA-168188.1	88	-0.493892	-1.43814	0.0617696	0.543403	1	1830	tags=22%, list=12%, signal=24%
CYCLIN D ASSOCIATED EVENTS IN G1%REACTOME DATABASE ID RELEASE 84%69231	35	-0.565734	-1.43811	0.0896615	0.542748	1	705	tags=14%, list=5%, signal=15%
MAINTENANCE OF EPITHELIAL CELL APICAL/BASAL POLARITY%GOBP%GO:0045199	10	-0.708746	-1.43787	0.096374	0.542596	1	1387	tags=30%, list=9%, signal=33%
REGULATION OF SMOOTHENED SIGNALING PATHWAY%GOBP%GO:0008589	85	-0.488434	-1.43735	0.0546803	0.543192	1	1304	tags=12%, list=9%, signal=13%
DNA GEOMETRIC CHANGE%GOMF%GO:0032392	48	-0.533488	-1.43629	0.0986301	0.545058	1	2910	tags=31%, list=19%, signal=38%
POSITIVE REGULATION OF ALPHA-BETA T CELL PROLIFERATION%GOBP%GO:0046641	14	-0.670215	-1.43626	0.100196	0.544393	1	131	tags=21%, list=1%, signal=22%
TP53 REGULATES TRANSCRIPTION OF ADDITIONAL CELL CYCLE GENES WHOSE EXACT ROLE IN THE P53 PATHWAY REMAIN UNCERTAIN%REACTOME DATABASE ID RELEASE 84%6804115	18	-0.620144	-1.43609	0.104086	0.54405	1	4030	tags=56%, list=26%, signal=75%
VALIDATED TRANSCRIPTIONAL TARGETS OF AP1 FAMILY MEMBERS FRA1 AND FRA2%PATHWAY INTERACTION DATABASE NCI-NATURE CURATED DATA%VALIDATED TRANSCRIPTIONAL TARGETS OF AP1 FAMILY MEMBERS FRA1 AND FRA2	26	-0.59382	-1.43607	0.106033	0.543356	1	136	tags=8%, list=1%, signal=8%
INTERLEUKIN-1 SIGNALING%REACTOME DATABASE ID RELEASE 84%9020702	96	-0.483321	-1.43599	0.057481	0.542833	1	2045	tags=16%, list=13%, signal=18%
POSITIVE REGULATION OF PEPTIDYL-SERINE PHOSPHORYLATION%GOBP%GO:0033138	83	-0.501553	-1.43518	0.0687161	0.544132	1	1925	tags=23%, list=13%, signal=26%
G1 PHASE%REACTOME DATABASE ID RELEASE 84%69236	35	-0.565734	-1.4351	0.0976277	0.543603	1	705	tags=14%, list=5%, signal=15%
POSITIVE REGULATION OF MACROAUTOPHAGY%GOBP%GO:0016239	70	-0.504848	-1.43498	0.0689347	0.543158	1	1914	tags=20%, list=12%, signal=23%
NEGATIVE REGULATION OF ANOIKIS%GOBP%GO:2000811	15	-0.657712	-1.43464	0.111	0.543317	1	2411	tags=40%, list=16%, signal=47%
SYNAPTIC CLEFT%GOCC%GO:0043083	24	-0.595083	-1.4346	0.109733	0.542696	1	528	tags=21%, list=3%, signal=22%
REGULATION OF UNSATURATED FATTY ACID BIOSYNTHETIC PROCESS%GOBP%GO:2001279	10	-0.709559	-1.43441	0.103846	0.542441	1	3330	tags=70%, list=22%, signal=89%
B CELL ACTIVATION%PANTHER PATHWAY%P00010	45	-0.540555	-1.43404	0.0807985	0.542603	1	2082	tags=36%, list=14%, signal=41%
REGULATION OF HETEROCHROMATIN ORGANIZATION%GOBP%GO:0120261	20	-0.60761	-1.43403	0.113441	0.541893	1	3946	tags=75%, list=26%, signal=101%
REGULATION OF RAS BY GAPS%REACTOME DATABASE ID RELEASE 84%5658442	60	-0.513447	-1.43393	0.0809827	0.541415	1	1082	tags=15%, list=7%, signal=16%
INTRINSIC APOPTOTIC SIGNALING PATHWAY%GOBP%GO:0097193	142	-0.45962	-1.4333	0.0356846	0.542262	1	634	tags=10%, list=4%, signal=10%
NEGATIVE REGULATION OF MYELOID LEUKOCYTE DIFFERENTIATION%GOBP%GO:0002762	34	-0.554045	-1.43322	0.0965961	0.541755	1	1225	tags=24%, list=8%, signal=26%
IMPORT INTO NUCLEUS%GOBP%GO:0051170	103	-0.485158	-1.43282	0.055938	0.541997	1	2541	tags=27%, list=17%, signal=32%
REGULATION OF ISOTYPE SWITCHING%GOBP%GO:0045191	25	-0.601081	-1.43256	0.0989331	0.541881	1	1950	tags=36%, list=13%, signal=41%
HISTONE MODIFYING ACTIVITY%GOMF%GO:0140993	169	-0.451656	-1.43256	0.038432	0.541169	1	2993	tags=34%, list=20%, signal=41%
REGULATION OF PROTEIN POLYUBIQUITINATION%GOBP%GO:1902914	29	-0.591222	-1.4322	0.106877	0.541303	1	3818	tags=45%, list=25%, signal=60%
NEGATIVE REGULATION OF AMIDE METABOLIC PROCESS%GOBP%GO:0034249	176	-0.445935	-1.43214	0.0374204	0.540728	1	2088	tags=24%, list=14%, signal=27%
REGULATION OF IMMUNOGLOBULIN MEDIATED IMMUNE RESPONSE%GOBP%GO:0002889	39	-0.558862	-1.43182	0.0842697	0.540821	1	1950	tags=36%, list=13%, signal=41%
MYD88:MAL(TIRAP) CASCADE INITIATED ON PLASMA MEMBRANE%REACTOME%R-HSA-166058.3	88	-0.493892	-1.42958	0.0615385	0.545665	1	1830	tags=22%, list=12%, signal=24%
POSITIVE REGULATION OF UBIQUITIN-PROTEIN TRANSFERASE ACTIVITY%GOBP%GO:0051443	27	-0.574607	-1.42953	0.0997204	0.545078	1	1141	tags=22%, list=7%, signal=24%
SIGNALING BY VEGF%REACTOME DATABASE ID RELEASE 84%194138	91	-0.488543	-1.42947	0.0636605	0.544509	1	2197	tags=24%, list=14%, signal=28%
REGULATION OF RECEPTOR CATABOLIC PROCESS%GOBP%GO:2000644	12	-0.689302	-1.42932	0.114061	0.544169	1	1270	tags=25%, list=8%, signal=27%
HEMATOPOIETIC OR LYMPHOID ORGAN DEVELOPMENT%GOBP%GO:0048534	79	-0.496557	-1.42925	0.0806591	0.543635	1	1107	tags=16%, list=7%, signal=18%
AKT PHOSPHORYLATES TARGETS IN THE CYTOSOL%REACTOME%R-HSA-198323.4	14	-0.651361	-1.42919	0.120673	0.54308	1	1077	tags=21%, list=7%, signal=23%
REGULATION OF NATURAL KILLER CELL ACTIVATION%GOBP%GO:0032814	25	-0.596429	-1.42912	0.104186	0.542521	1	1981	tags=44%, list=13%, signal=50%
SIGNALING BY FGFR3 IN DISEASE%REACTOME%R-HSA-5655332.4	14	-0.655658	-1.42832	0.10893	0.543773	1	2905	tags=50%, list=19%, signal=62%
POSITIVE REGULATION OF PHOSPHATASE ACTIVITY%GOBP%GO:0010922	27	-0.574908	-1.42741	0.1038	0.545285	1	1813	tags=33%, list=12%, signal=38%
REGULATION OF HISTONE DEACETYLATION%GOBP%GO:0031063	28	-0.580441	-1.42723	0.0945822	0.544992	1	2461	tags=32%, list=16%, signal=38%
IL-3 SIGNALING PATHWAY%WIKIPATHWAYS_20220510%WP373%MUS MUSCULUS	83	-0.485588	-1.42674	0.0673759	0.545488	1	1202	tags=13%, list=8%, signal=14%
PHOSPHATIDYLINOSITOL-3,4,5-TRISPHOSPHATE BINDING%GOMF%GO:0005547	37	-0.562304	-1.42669	0.0972222	0.544908	1	116	tags=8%, list=1%, signal=8%
REGULATION OF HORMONE BIOSYNTHETIC PROCESS%GOBP%GO:0046885	23	-0.600992	-1.42664	0.116959	0.544329	1	64	tags=9%, list=0%, signal=9%
SIGNALING EVENTS MEDIATED BY PRL%PATHWAY INTERACTION DATABASE NCI-NATURE CURATED DATA%SIGNALING EVENTS MEDIATED BY PRL	21	-0.615697	-1.42639	0.107486	0.544232	1	102	tags=10%, list=1%, signal=10%
DNA DUPLEX UNWINDING%GOMF%GO:0032508	48	-0.533488	-1.42635	0.094804	0.543606	1	2910	tags=31%, list=19%, signal=38%
KSRP (KHSRP) BINDS AND DESTABILIZES MRNA%REACTOME%R-HSA-450604.2	15	-0.650591	-1.42634	0.112608	0.542939	1	2583	tags=40%, list=17%, signal=48%
KITRECEPTOR%IOB%KITRECEPTOR	58	-0.517376	-1.42633	0.0677328	0.542242	1	845	tags=14%, list=6%, signal=15%
NUCLEOSOME ORGANIZATION%GOBP%GO:0034728	50	-0.535709	-1.42579	0.0736086	0.54286	1	2035	tags=28%, list=13%, signal=32%
POSITIVE REGULATION OF TRANSFORMING GROWTH FACTOR BETA PRODUCTION%GOBP%GO:0071636	17	-0.634696	-1.42579	0.100095	0.542169	1	1198	tags=35%, list=8%, signal=38%
G1 S TRANSITION%REACTOME%R-HSA-69206.2	116	-0.46471	-1.42574	0.0521008	0.541574	1	221	tags=7%, list=1%, signal=7%
SIGNALING BY ALK%REACTOME%R-HSA-201556.2	23	-0.603869	-1.42559	0.104563	0.541257	1	567	tags=9%, list=4%, signal=9%
POSITIVE REGULATION OF HORMONE METABOLIC PROCESS%GOBP%GO:0032352	14	-0.650833	-1.42512	0.116505	0.541745	1	11	tags=7%, list=0%, signal=7%
NEUROMUSCULAR JUNCTION DEVELOPMENT%GOBP%GO:0007528	44	-0.541746	-1.42511	0.0809793	0.541073	1	2001	tags=30%, list=13%, signal=34%
MITOTIC G1 PHASE AND G1 S TRANSITION%REACTOME%R-HSA-453279.4	128	-0.465445	-1.42279	0.0552805	0.546152	1	221	tags=7%, list=1%, signal=7%
CIRCADIAN RHYTHM%GOBP%GO:0007623	118	-0.468028	-1.42264	0.0536332	0.545812	1	1697	tags=19%, list=11%, signal=21%
POLY(A) BINDING%GOMF%GO:0008143	22	-0.594573	-1.42246	0.115607	0.54553	1	1559	tags=32%, list=10%, signal=35%
SPONTANEOUS SYNAPTIC TRANSMISSION%GOBP%GO:0098814	12	-0.657186	-1.4223	0.117532	0.545242	1	1312	tags=42%, list=9%, signal=46%
TSLP%NETPATH%TSLP	17	-0.634142	-1.42221	0.119811	0.544756	1	6	tags=6%, list=0%, signal=6%
NEGATIVE REGULATION OF B CELL APOPTOTIC PROCESS%GOBP%GO:0002903	10	-0.692657	-1.42155	0.0972355	0.545746	1	1972	tags=50%, list=13%, signal=57%
REGULATION OF MRNA STABILITY%GOBP%GO:0043488	139	-0.462103	-1.4211	0.0512612	0.546127	1	2689	tags=31%, list=18%, signal=37%
REGULATION OF SYNAPTIC VESICLE MEMBRANE ORGANIZATION%GOBP%GO:1901632	19	-0.614826	-1.42101	0.113226	0.545661	1	1312	tags=32%, list=9%, signal=34%
DNA SECONDARY STRUCTURE BINDING%GOMF%GO:0000217	31	-0.575294	-1.42086	0.101029	0.545324	1	2441	tags=32%, list=16%, signal=38%
PHOSPHATIDYLCHOLINE ACYL-CHAIN REMODELING%GOBP%GO:0036151	11	-0.688641	-1.42062	0.104492	0.545232	1	2973	tags=45%, list=19%, signal=56%
RESPONSE TO AMINO ACID STARVATION%GOBP%GO:1990928	47	-0.536507	-1.42049	0.100091	0.544872	1	102	tags=4%, list=1%, signal=4%
NEGATIVE REGULATION OF POTASSIUM ION TRANSMEMBRANE TRANSPORTER ACTIVITY%GOBP%GO:1901017	17	-0.623913	-1.42023	0.11194	0.544822	1	2145	tags=41%, list=14%, signal=48%
IL6%NETPATH%IL6	58	-0.513381	-1.42019	0.0739008	0.544237	1	1339	tags=19%, list=9%, signal=21%
DNA HELICASE ACTIVITY%GOMF%GO:0003678	48	-0.533488	-1.41996	0.0811808	0.544092	1	2910	tags=31%, list=19%, signal=38%
REGULATION OF DNA BINDING%GOBP%GO:0051101	95	-0.478587	-1.41995	0.0611542	0.543444	1	801	tags=12%, list=5%, signal=12%
REGULATION OF MITOCHONDRION ORGANIZATION%GOBP%GO:0010821	126	-0.458462	-1.41967	0.0484545	0.54343	1	235	tags=5%, list=2%, signal=5%
THYMIC T CELL SELECTION%GOBP%GO:0045061	15	-0.641863	-1.41967	0.111111	0.542758	1	1189	tags=27%, list=8%, signal=29%
NCRNA-MEDIATED POST-TRANSCRIPTIONAL GENE SILENCING%GOBP%GO:0035194	25	-0.588383	-1.41949	0.112625	0.54247	1	3755	tags=52%, list=25%, signal=69%
PURINE NUCLEOTIDE BIOSYNTHETIC PROCESS%GOBP%GO:0006164	139	-0.457313	-1.41898	0.0437342	0.543049	1	770	tags=5%, list=5%, signal=5%
TNFALPHA%IOB%TNFALPHA	174	-0.443761	-1.41817	0.0452342	0.544417	1	2730	tags=28%, list=18%, signal=33%
INTRINSIC APOPTOTIC SIGNALING PATHWAY IN RESPONSE TO DNA DAMAGE%GOBP%GO:0008630	66	-0.505206	-1.41802	0.070922	0.544087	1	1993	tags=21%, list=13%, signal=24%
STABILIZATION OF MEMBRANE POTENTIAL%GOBP%GO:0030322	10	-0.694257	-1.41771	0.109467	0.54415	1	624	tags=20%, list=4%, signal=21%
STRIATED MUSCLE ADAPTATION%GOBP%GO:0014888	16	-0.641139	-1.4175	0.115053	0.543982	1	2413	tags=38%, list=16%, signal=44%
REGULATION OF RNA STABILITY%GOBP%GO:0043487	151	-0.453738	-1.41749	0.0433361	0.543325	1	2689	tags=30%, list=18%, signal=37%
REGULATION OF CD4-POSITIVE, ALPHA-BETA T CELL ACTIVATION%GOBP%GO:2000514	38	-0.551352	-1.41745	0.0983917	0.542724	1	1417	tags=18%, list=9%, signal=20%
GAMMA-AMINOBUTYRIC ACID TRANSPORT%GOBP%GO:0015812	12	-0.669405	-1.4171	0.12247	0.542906	1	2278	tags=42%, list=15%, signal=49%
MITOCHONDRIAL GENE EXPRESSION%WIKIPATHWAYS_20220510%WP1263%MUS MUSCULUS	18	-0.617661	-1.41676	0.124754	0.543085	1	3131	tags=56%, list=20%, signal=70%
REGULATION OF LIPOPOLYSACCHARIDE-MEDIATED SIGNALING PATHWAY%GOBP%GO:0031664	19	-0.621941	-1.41656	0.114986	0.542869	1	1417	tags=37%, list=9%, signal=41%
GASTRULATION%REACTOME%R-HSA-9758941.3	27	-0.582835	-1.41636	0.104862	0.542694	1	1597	tags=30%, list=10%, signal=33%
SIGNALING MEDIATED BY P38-ALPHA AND P38-BETA%PATHWAY INTERACTION DATABASE NCI-NATURE CURATED DATA%SIGNALING MEDIATED BY P38-ALPHA AND P38-BETA	30	-0.567656	-1.41599	0.104762	0.542942	1	2240	tags=37%, list=15%, signal=43%
NEGATIVE REGULATION OF DOUBLE-STRAND BREAK REPAIR VIA HOMOLOGOUS RECOMBINATION%GOBP%GO:2000042	20	-0.609644	-1.41557	0.107558	0.543324	1	3798	tags=45%, list=25%, signal=60%
DNA UNWINDING INVOLVED IN DNA REPLICATION%GOBP%GO:0006268	21	-0.606989	-1.41519	0.120574	0.543538	1	2730	tags=33%, list=18%, signal=41%
DEFECTIVE BINDING OF RB1 MUTANTS TO E2F1,(E2F2, E2F3)%REACTOME DATABASE ID RELEASE 84%9661069	16	-0.635585	-1.41479	0.123288	0.54386	1	194	tags=19%, list=1%, signal=19%
REGULATION OF PEPTIDYL-SERINE PHOSPHORYLATION%GOBP%GO:0033135	114	-0.46406	-1.41469	0.0524979	0.543429	1	2054	tags=23%, list=13%, signal=26%
REGULATION OF DOUBLE-STRAND BREAK REPAIR%GOBP%GO:2000779	122	-0.465828	-1.41464	0.0501672	0.542865	1	2369	tags=28%, list=15%, signal=33%
POSITIVE REGULATION OF LONG-TERM SYNAPTIC DEPRESSION%GOBP%GO:1900454	10	-0.68745	-1.41446	0.108883	0.542625	1	2260	tags=50%, list=15%, signal=59%
TNFALPHA%NETPATH%TNFALPHA	187	-0.442219	-1.41385	0.0401929	0.54344	1	2779	tags=27%, list=18%, signal=32%
LIPOPOLYSACCHARIDE-MEDIATED SIGNALING PATHWAY%GOBP%GO:0031663	28	-0.577771	-1.41341	0.111538	0.54384	1	6	tags=4%, list=0%, signal=4%
REGULATION OF MYELOID LEUKOCYTE MEDIATED IMMUNITY%GOBP%GO:0002886	34	-0.55955	-1.41339	0.101196	0.543231	1	1946	tags=32%, list=13%, signal=37%
S PHASE%REACTOME%R-HSA-69242.2	146	-0.449917	-1.41293	0.0453795	0.54369	1	928	tags=10%, list=6%, signal=11%
TIGHT JUNCTION INTERACTIONS%REACTOME%R-HSA-420029.1	16	-0.627028	-1.41256	0.122959	0.543914	1	1139	tags=25%, list=7%, signal=27%
NUCLEAR-TRANSCRIBED MRNA CATABOLIC PROCESS%GOBP%GO:0000956	86	-0.482822	-1.41162	0.0666075	0.545495	1	3840	tags=41%, list=25%, signal=54%
HEMOGLOBIN METABOLIC PROCESS%GOBP%GO:0020027	10	-0.693044	-1.41162	0.112856	0.54484	1	186	tags=20%, list=1%, signal=20%
TRANSCRIPTIONAL ACTIVITY OF SMAD2 SMAD3:SMAD4 HETEROTRIMER%REACTOME%R-HSA-2173793.4	40	-0.543787	-1.4105	0.0895382	0.546892	1	2570	tags=48%, list=17%, signal=57%
ACTIVATION OF BAD AND TRANSLOCATION TO MITOCHONDRIA%REACTOME%R-HSA-111447.2	14	-0.651802	-1.41032	0.115538	0.546653	1	277	tags=14%, list=2%, signal=15%
TRANSCRIPTIONAL REGULATION OF GRANULOPOIESIS%REACTOME%R-HSA-9616222.2	27	-0.580199	-1.40986	0.108468	0.547124	1	1675	tags=22%, list=11%, signal=25%
NEGATIVE REGULATION OF TYROSINE PHOSPHORYLATION OF STAT PROTEIN%GOBP%GO:0042532	13	-0.660922	-1.40928	0.111992	0.547899	1	2220	tags=46%, list=14%, signal=54%
PROTEIN DEMETHYLATION%GOBP%GO:0006482	18	-0.62803	-1.40908	0.116683	0.547702	1	2983	tags=44%, list=19%, signal=55%
PHASE 4 - RESTING MEMBRANE POTENTIAL%REACTOME%R-HSA-5576886.1	13	-0.669402	-1.40877	0.105973	0.547821	1	885	tags=23%, list=6%, signal=24%
DNA CONFORMATION CHANGE%GOMF%GO:0071103	48	-0.533488	-1.4086	0.08473	0.547592	1	2910	tags=31%, list=19%, signal=38%
PROTEIN LOCALIZATION TO POSTSYNAPTIC SPECIALIZATION MEMBRANE%GOBP%GO:0099633	22	-0.590667	-1.40818	0.114801	0.547972	1	2258	tags=45%, list=15%, signal=53%
MEIOTIC CYTOKINESIS%GOBP%GO:0033206	11	-0.670806	-1.40732	0.126558	0.549423	1	2186	tags=45%, list=14%, signal=53%
POSITIVE REGULATION OF SMOOTHENED SIGNALING PATHWAY%GOBP%GO:0045880	34	-0.555146	-1.4073	0.0933333	0.548827	1	1061	tags=9%, list=7%, signal=9%
NOD1 2 SIGNALING PATHWAY%REACTOME%R-HSA-168638.2	27	-0.581198	-1.40704	0.121469	0.548819	1	1293	tags=26%, list=8%, signal=28%
PROTEIN IMPORT INTO NUCLEUS%GOBP%GO:0006606	96	-0.476348	-1.40692	0.0643777	0.548461	1	2541	tags=26%, list=17%, signal=31%
HISTONE H3K9 DEMETHYLASE ACTIVITY%GOMF%GO:0032454	12	-0.671477	-1.40528	0.113813	0.551768	1	2993	tags=58%, list=20%, signal=72%
LIPID STORAGE%GOBP%GO:0019915	38	-0.548042	-1.40492	0.106906	0.55199	1	142	tags=8%, list=1%, signal=8%
CHROMOSOME ORGANIZATION%GOMF%GO:0051276	48	-0.533488	-1.40449	0.102752	0.552401	1	2910	tags=31%, list=19%, signal=38%
A BAND%GOCC%GO:0031672	24	-0.584177	-1.404	0.119565	0.552937	1	1183	tags=21%, list=8%, signal=23%
REGULATION OF STRIATED MUSCLE TISSUE DEVELOPMENT%GOBP%GO:0016202	14	-0.649481	-1.4032	0.131352	0.554223	1	1918	tags=50%, list=13%, signal=57%
DOUBLE-STRAND BREAK REPAIR%GOBP%GO:0006302	176	-0.441243	-1.40294	0.047541	0.554217	1	2369	tags=22%, list=15%, signal=25%
N-ACYLTRANSFERASE ACTIVITY%GOMF%GO:0016410	71	-0.490724	-1.40288	0.0921986	0.553693	1	2988	tags=31%, list=20%, signal=38%
NEUROTRANSMITTER SECRETION%GOBP%GO:0007269	87	-0.479853	-1.4021	0.0711262	0.554981	1	1463	tags=28%, list=10%, signal=30%
REGULATION OF SKELETAL MUSCLE CELL PROLIFERATION%GOBP%GO:0014857	14	-0.646174	-1.40207	0.116466	0.554414	1	2355	tags=43%, list=15%, signal=51%
ONCOGENIC MAPK SIGNALING%REACTOME%R-HSA-6802957.7	71	-0.493018	-1.39989	0.0977654	0.559088	1	1082	tags=20%, list=7%, signal=21%
GLUTAMATE SECRETION%GOBP%GO:0014047	10	-0.68837	-1.39955	0.140472	0.559235	1	4219	tags=60%, list=28%, signal=83%
REGULATION OF MIRNA-MEDIATED GENE SILENCING%GOBP%GO:0060964	27	-0.579707	-1.39874	0.126815	0.56059	1	2689	tags=33%, list=18%, signal=40%
REGULATION OF SYNAPTIC VESICLE FUSION TO PRESYNAPTIC ACTIVE ZONE MEMBRANE%GOBP%GO:0031630	19	-0.614826	-1.39644	0.133136	0.565639	1	1312	tags=32%, list=9%, signal=34%
HALLMARK_PI3K_AKT_MTOR_SIGNALING%MSIGDBHALLMARK%HALLMARK_PI3K_AKT_MTOR_SIGNALING	94	-0.469672	-1.39619	0.0662021	0.565609	1	2037	tags=19%, list=13%, signal=22%
SIGNAL RELEASE FROM SYNAPSE%GOBP%GO:0099643	87	-0.479853	-1.39615	0.0739796	0.565053	1	1463	tags=28%, list=10%, signal=30%
EXTRINSIC APOPTOTIC SIGNALING PATHWAY VIA DEATH DOMAIN RECEPTORS%GOBP%GO:0008625	32	-0.562458	-1.39605	0.119888	0.564618	1	1392	tags=19%, list=9%, signal=21%
REGULATION OF NUCLEAR-TRANSCRIBED MRNA CATABOLIC PROCESS, DEADENYLATION-DEPENDENT DECAY%GOBP%GO:1900151	26	-0.573455	-1.39449	0.113876	0.567909	1	3428	tags=54%, list=22%, signal=69%
POSITIVE REGULATION OF MACROPHAGE ACTIVATION%GOBP%GO:0043032	16	-0.626309	-1.39418	0.135768	0.568045	1	148	tags=13%, list=1%, signal=13%
REGULATION OF HORMONE METABOLIC PROCESS%GOBP%GO:0032350	33	-0.549458	-1.39406	0.10831	0.567682	1	64	tags=6%, list=0%, signal=6%
MOTOR NEURON APOPTOTIC PROCESS%GOBP%GO:0097049	15	-0.637102	-1.39401	0.133268	0.567145	1	1180	tags=27%, list=8%, signal=29%
POSITIVE REGULATION OF ENDOPEPTIDASE ACTIVITY%GOBP%GO:0010950	135	-0.452514	-1.39384	0.0585809	0.566901	1	195	tags=5%, list=1%, signal=5%
REGULATION OF MYELOID CELL DIFFERENTIATION%GOBP%GO:0045637	155	-0.439936	-1.39355	0.0500404	0.566948	1	1372	tags=17%, list=9%, signal=18%
REGULATION OF KIDNEY DEVELOPMENT%GOBP%GO:0090183	21	-0.602944	-1.39333	0.126326	0.566805	1	175	tags=10%, list=1%, signal=10%
TELOMERE LOCALIZATION%GOBP%GO:0034397	11	-0.668503	-1.39289	0.128405	0.567233	1	2186	tags=45%, list=14%, signal=53%
POSITIVE REGULATION OF CELL-CELL ADHESION%GOBP%GO:0022409	194	-0.431514	-1.39256	0.0374688	0.567396	1	2399	tags=26%, list=16%, signal=30%
CLEC7A (DECTIN-1) INDUCES NFAT ACTIVATION%REACTOME%R-HSA-5607763.1	10	-0.669191	-1.39237	0.122024	0.567206	1	2031	tags=40%, list=13%, signal=46%
CHROMATOID BODY%GOCC%GO:0033391	14	-0.63783	-1.39178	0.114341	0.568044	1	2498	tags=50%, list=16%, signal=60%
PRE-MRNA BINDING%GOMF%GO:0036002	35	-0.548017	-1.39159	0.119963	0.567839	1	2763	tags=43%, list=18%, signal=52%
POSITIVE REGULATION OF NEURON APOPTOTIC PROCESS%GOBP%GO:0043525	68	-0.494042	-1.39066	0.0737123	0.569505	1	1861	tags=18%, list=12%, signal=20%
GNRH SIGNALING PATHWAY%PATHWHIZ%PW064816	36	-0.548237	-1.39047	0.110582	0.569328	1	801	tags=11%, list=5%, signal=12%
REGULATION OF RECEPTOR SIGNALING PATHWAY VIA STAT%GOBP%GO:1904892	59	-0.50625	-1.39031	0.0895118	0.569087	1	1525	tags=20%, list=10%, signal=23%
DENDRITE CYTOPLASM%GOCC%GO:0032839	26	-0.569615	-1.3902	0.123936	0.568695	1	1590	tags=27%, list=10%, signal=30%
CELL FATE SPECIFICATION%GOBP%GO:0001708	43	-0.536374	-1.39018	0.108491	0.568088	1	1501	tags=21%, list=10%, signal=23%
POSITIVE REGULATION OF CHROMATIN ORGANIZATION%GOBP%GO:1905269	13	-0.63895	-1.39011	0.132323	0.567612	1	1675	tags=46%, list=11%, signal=52%
B CELL ACTIVATION%REACTOME%R-HSA-983705.1	93	-0.473817	-1.38987	0.0663755	0.567491	1	2045	tags=20%, list=13%, signal=23%
INFLAMMATORY RESPONSE TO ANTIGENIC STIMULUS%GOBP%GO:0002437	18	-0.600741	-1.38973	0.13766	0.567211	1	2219	tags=39%, list=14%, signal=45%
TEMPERATURE HOMEOSTASIS%GOBP%GO:0001659	25	-0.57702	-1.38882	0.119002	0.56887	1	11	tags=4%, list=0%, signal=4%
POSITIVE REGULATION OF PEPTIDASE ACTIVITY%GOBP%GO:0010952	145	-0.443703	-1.38876	0.0501672	0.568347	1	1511	tags=12%, list=10%, signal=14%
DNA DOUBLE-STRAND BREAK PROCESSING%GOBP%GO:0000729	15	-0.639779	-1.38873	0.117647	0.567788	1	4774	tags=67%, list=31%, signal=97%
POSITIVE REGULATION OF MIRNA TRANSCRIPTION%GOBP%GO:1902895	39	-0.534682	-1.38869	0.112663	0.567227	1	1045	tags=10%, list=7%, signal=11%
REGULATION OF HETEROCHROMATIN FORMATION%GOBP%GO:0031445	20	-0.60761	-1.38845	0.12594	0.567195	1	3946	tags=75%, list=26%, signal=101%
NEGATIVE REGULATION OF NEUROBLAST PROLIFERATION%GOBP%GO:0007406	10	-0.687223	-1.38834	0.126316	0.566835	1	1082	tags=30%, list=7%, signal=32%
VACUOLAR TRANSPORT%GOBP%GO:0007034	146	-0.446149	-1.38829	0.0445205	0.566303	1	2556	tags=23%, list=17%, signal=28%
CHROMATIN-PROTEIN ADAPTOR ACTIVITY%GOMF%GO:0140463	14	-0.642985	-1.38811	0.122959	0.566111	1	2785	tags=43%, list=18%, signal=52%
SERTOLI CELL DEVELOPMENT%GOBP%GO:0060009	13	-0.664656	-1.38773	0.135478	0.566426	1	1847	tags=38%, list=12%, signal=44%
POSITIVE REGULATION OF PROTEIN AUTOPHOSPHORYLATION%GOBP%GO:0031954	24	-0.583278	-1.38738	0.131797	0.566631	1	2910	tags=38%, list=19%, signal=46%
PROTEASOME CORE COMPLEX, BETA-SUBUNIT COMPLEX%GOCC%GO:0019774	10	-0.673591	-1.38731	0.123944	0.566179	1	155	tags=20%, list=1%, signal=20%
G1 TO S CELL CYCLE CONTROL%WIKIPATHWAYS_20220510%WP413%MUS MUSCULUS	55	-0.514357	-1.38726	0.0955752	0.565646	1	1613	tags=20%, list=11%, signal=22%
ICOSANOID SECRETION%GOBP%GO:0032309	10	-0.667906	-1.38725	0.134062	0.565027	1	2013	tags=50%, list=13%, signal=58%
POST-TRANSCRIPTIONAL GENE SILENCING%GOBP%GO:0016441	33	-0.545411	-1.38681	0.111962	0.565528	1	3755	tags=48%, list=25%, signal=64%
NEGATIVE REGULATION OF VASCULATURE DEVELOPMENT%GOBP%GO:1901343	79	-0.480147	-1.38651	0.0826011	0.565663	1	1509	tags=16%, list=10%, signal=18%
REGULATION OF RECEPTOR SIGNALING PATHWAY VIA JAK-STAT%GOBP%GO:0046425	54	-0.506938	-1.3863	0.0926743	0.565574	1	2220	tags=28%, list=14%, signal=32%
C-MYC PATHWAY%PATHWAY INTERACTION DATABASE NCI-NATURE CURATED DATA%C-MYC PATHWAY	23	-0.579359	-1.38593	0.116214	0.565866	1	235	tags=13%, list=2%, signal=13%
DENDRITIC SHAFT%GOCC%GO:0043198	68	-0.490789	-1.38573	0.084154	0.5657	1	1942	tags=26%, list=13%, signal=30%
SIGNAL TRANSDUCTION IN RESPONSE TO DNA DAMAGE%GOBP%GO:0042770	119	-0.452268	-1.38428	0.0676998	0.568726	1	1376	tags=18%, list=9%, signal=20%
GLOMERULAR FILTRATION%GOBP%GO:0003094	14	-0.642171	-1.38415	0.13773	0.568362	1	947	tags=29%, list=6%, signal=30%
NEUROTRANSMITTER RECEPTOR LOCALIZATION TO POSTSYNAPTIC SPECIALIZATION MEMBRANE%GOBP%GO:0099645	22	-0.590667	-1.38362	0.130919	0.569003	1	2258	tags=45%, list=15%, signal=53%
CELLULAR RESPONSE TO INTERLEUKIN-1%GOBP%GO:0071347	47	-0.51264	-1.38307	0.104396	0.569759	1	49	tags=4%, list=0%, signal=4%
HINDBRAIN RADIAL GLIA GUIDED CELL MIGRATION%GOBP%GO:0021932	15	-0.628915	-1.38229	0.127238	0.571036	1	3296	tags=47%, list=22%, signal=59%
NUCLEOTIDE-BINDING DOMAIN, LEUCINE RICH REPEAT CONTAINING RECEPTOR (NLR) SIGNALING PATHWAYS%REACTOME DATABASE ID RELEASE 84%168643	41	-0.54043	-1.38155	0.106947	0.572276	1	2045	tags=29%, list=13%, signal=34%
REGULATION OF T CELL PROLIFERATION%GOBP%GO:0042129	105	-0.45967	-1.38149	0.0762639	0.571764	1	2082	tags=23%, list=14%, signal=26%
BIOLOGICAL PROCESS INVOLVED IN INTERACTION WITH HOST%GOBP%GO:0051701	70	-0.490433	-1.38121	0.0923767	0.571824	1	276	tags=7%, list=2%, signal=7%
SYNAPTIC VESICLE EXOCYTOSIS%GOBP%GO:0016079	59	-0.50665	-1.38107	0.0938924	0.571524	1	1433	tags=27%, list=9%, signal=30%
DENDRITIC SPINE NECK%GOCC%GO:0044326	11	-0.662261	-1.38013	0.128557	0.573313	1	1496	tags=36%, list=10%, signal=40%
POSITIVE REGULATION OF HORMONE BIOSYNTHETIC PROCESS%GOBP%GO:0046886	10	-0.672077	-1.3795	0.136183	0.574276	1	11	tags=10%, list=0%, signal=10%
ANTIMICROBIAL HUMORAL IMMUNE RESPONSE MEDIATED BY ANTIMICROBIAL PEPTIDE%GOBP%GO:0061844	22	-0.580082	-1.37805	0.132112	0.577228	1	70	tags=9%, list=0%, signal=9%
RESPONSE TO ORGANOPHOSPHORUS%GOBP%GO:0046683	74	-0.480989	-1.37787	0.0926606	0.57704	1	1371	tags=14%, list=9%, signal=15%
FIBRIN COMPLEMENT RECEPTOR 3 SIGNALING PATHWAY%WIKIPATHWAYS_20220510%WP5128%MUS MUSCULUS	28	-0.56478	-1.37778	0.118132	0.576646	1	2045	tags=36%, list=13%, signal=41%
PRE-NOTCH EXPRESSION AND PROCESSING%REACTOME DATABASE ID RELEASE 84%1912422	52	-0.507928	-1.37775	0.100974	0.576068	1	1501	tags=17%, list=10%, signal=19%
ZBP1(DAI) MEDIATED INDUCTION OF TYPE I IFNS%REACTOME%R-HSA-1606322.1	18	-0.595442	-1.37744	0.118581	0.576209	1	2714	tags=44%, list=18%, signal=54%
NEGATIVE REGULATION OF FAT CELL DIFFERENTIATION%GOBP%GO:0045599	49	-0.507271	-1.3773	0.0965909	0.575912	1	1242	tags=22%, list=8%, signal=24%
POST-EMBRYONIC ANIMAL ORGAN DEVELOPMENT%GOBP%GO:0048569	17	-0.625679	-1.37718	0.125364	0.575569	1	175	tags=18%, list=1%, signal=18%
PROTEIN SERINE/THREONINE KINASE INHIBITOR ACTIVITY%GOMF%GO:0030291	28	-0.568304	-1.37627	0.129344	0.57725	1	1836	tags=25%, list=12%, signal=28%
POSITIVE THYMIC T CELL SELECTION%GOBP%GO:0045059	10	-0.681488	-1.37572	0.143266	0.577967	1	1189	tags=40%, list=8%, signal=43%
INO80-TYPE COMPLEX%GOCC%GO:0097346	27	-0.555233	-1.37564	0.118383	0.577509	1	2573	tags=30%, list=17%, signal=36%
IL-6 SIGNALING PATHWAY%WIKIPATHWAYS_20220510%WP387%MUS MUSCULUS	87	-0.473803	-1.3744	0.0885417	0.579998	1	881	tags=11%, list=6%, signal=12%
HALLMARK_TNFA_SIGNALING_VIA_NFKB%MSIGDBHALLMARK%HALLMARK_TNFA_SIGNALING_VIA_NFKB	152	-0.43951	-1.37428	0.0619323	0.579641	1	1366	tags=22%, list=9%, signal=24%
REGULATION OF TROPHOBLAST CELL MIGRATION%GOBP%GO:1901163	12	-0.649295	-1.37371	0.135242	0.580512	1	929	tags=33%, list=6%, signal=35%
SELECTIVE AUTOPHAGY%GOBP%GO:0061912	60	-0.497047	-1.37361	0.0954428	0.580105	1	34	tags=3%, list=0%, signal=3%
NEGATIVE REGULATION OF BLOOD VESSEL MORPHOGENESIS%GOBP%GO:2000181	79	-0.480147	-1.3734	0.0943739	0.580003	1	1509	tags=16%, list=10%, signal=18%
INTRINSIC APOPTOTIC SIGNALING PATHWAY IN RESPONSE TO OXIDATIVE STRESS%GOBP%GO:0008631	17	-0.59962	-1.37291	0.142716	0.580644	1	195	tags=18%, list=1%, signal=18%
NEGATIVE REGULATION OF REGULATED SECRETORY PATHWAY%GOBP%GO:1903306	18	-0.608275	-1.37244	0.135317	0.581159	1	1857	tags=56%, list=12%, signal=63%
DNA SYNTHESIS INVOLVED IN DNA REPAIR%GOBP%GO:0000731	29	-0.553265	-1.37209	0.126692	0.581461	1	2257	tags=28%, list=15%, signal=32%
NEPHRIN NEPH1 SIGNALING IN THE KIDNEY PODOCYTE%PATHWAY INTERACTION DATABASE NCI-NATURE CURATED DATA%NEPHRIN NEPH1 SIGNALING IN THE KIDNEY PODOCYTE	24	-0.574938	-1.37193	0.132643	0.581205	1	2377	tags=42%, list=16%, signal=49%
CELL CYCLE CHECKPOINT SIGNALING%GOBP%GO:0000075	128	-0.446685	-1.3712	0.0682012	0.582396	1	1727	tags=19%, list=11%, signal=21%
POSITIVE REGULATION OF NATURAL KILLER CELL ACTIVATION%GOBP%GO:0032816	19	-0.606816	-1.37104	0.129971	0.582158	1	1899	tags=42%, list=12%, signal=48%
POLY(A)-SPECIFIC RIBONUCLEASE ACTIVITY%GOMF%GO:0004535	13	-0.644177	-1.37064	0.11846	0.582557	1	3064	tags=54%, list=20%, signal=67%
MODIFICATION-DEPENDENT PROTEIN BINDING%GOMF%GO:0140030	169	-0.431783	-1.37049	0.0517381	0.582286	1	1625	tags=19%, list=11%, signal=21%
NEGATIVE REGULATION OF PLASMA MEMBRANE BOUNDED CELL PROJECTION ASSEMBLY%GOBP%GO:0120033	30	-0.554135	-1.37044	0.126642	0.581776	1	3216	tags=33%, list=21%, signal=42%
EARLY PHAGOSOME%GOCC%GO:0032009	12	-0.657741	-1.37042	0.132495	0.581175	1	744	tags=25%, list=5%, signal=26%
POSITIVE REGULATION OF MIRNA METABOLIC PROCESS%GOBP%GO:2000630	45	-0.518604	-1.36988	0.118409	0.581912	1	2413	tags=22%, list=16%, signal=26%
ANGIOTENSIN_II-STIMULATED_SIGNALING_THROUGH_G_PROTEINS_AND_BETA-ARRESTIN%PANTHER PATHWAY%P05911	29	-0.562327	-1.36938	0.112284	0.582521	1	122	tags=7%, list=1%, signal=7%
MITOTIC SPINDLE MICROTUBULE%GOCC%GO:1990498	14	-0.6218	-1.36927	0.125	0.582148	1	1011	tags=29%, list=7%, signal=31%
PEPTIDE-LYSINE-N-ACETYLTRANSFERASE ACTIVITY%GOMF%GO:0061733	38	-0.534714	-1.36808	0.104563	0.584429	1	2988	tags=39%, list=20%, signal=49%
T CELL DIFFERENTIATION IN THYMUS%GOBP%GO:0033077	52	-0.503646	-1.36794	0.103074	0.584177	1	1189	tags=19%, list=8%, signal=21%
EARLY ENDOSOME MEMBRANE%GOCC%GO:0031901	88	-0.459503	-1.36755	0.0815126	0.584528	1	1568	tags=15%, list=10%, signal=16%
REGULATION OF INTRACELLULAR STEROID HORMONE RECEPTOR SIGNALING PATHWAY%GOBP%GO:0033143	63	-0.488949	-1.36744	0.0951965	0.584184	1	3064	tags=37%, list=20%, signal=45%
REGULATION OF B CELL APOPTOTIC PROCESS%GOBP%GO:0002902	15	-0.630949	-1.36578	0.144898	0.587676	1	1323	tags=33%, list=9%, signal=36%
NEGATIVE REGULATION OF CELL CYCLE PHASE TRANSITION%GOBP%GO:1901988	185	-0.429316	-1.36539	0.0587302	0.588016	1	2055	tags=21%, list=13%, signal=24%
POSITIVE REGULATION OF ORGANELLE ASSEMBLY%GOBP%GO:1902117	80	-0.466214	-1.36534	0.0809609	0.587486	1	2853	tags=38%, list=19%, signal=46%
TOLL-LIKE RECEPTOR PATHWAY 2%SMPDB%SMP0069593	21	-0.58878	-1.36527	0.144624	0.587034	1	2687	tags=48%, list=18%, signal=58%
REGULATION OF ESTABLISHMENT OF ENDOTHELIAL BARRIER%GOBP%GO:1903140	16	-0.610926	-1.36497	0.126815	0.587167	1	3278	tags=56%, list=21%, signal=71%
REGULATION OF MRNA CATABOLIC PROCESS%GOBP%GO:0061013	155	-0.438667	-1.36457	0.0621469	0.587575	1	2689	tags=28%, list=18%, signal=33%
PROTEASOME CORE COMPLEX%GOCC%GO:0005839	17	-0.602426	-1.36453	0.133903	0.587059	1	155	tags=12%, list=1%, signal=12%
NEURON MATURATION%GOBP%GO:0042551	41	-0.522598	-1.3645	0.135932	0.586496	1	2441	tags=44%, list=16%, signal=52%
NEGATIVE REGULATION OF DNA-BINDING TRANSCRIPTION FACTOR ACTIVITY%GOBP%GO:0043433	135	-0.435657	-1.36352	0.0623917	0.588347	1	1156	tags=14%, list=8%, signal=15%
BIOLOGICAL PROCESS INVOLVED IN SYMBIOTIC INTERACTION%GOBP%GO:0044403	140	-0.4417	-1.36327	0.0679771	0.588349	1	1794	tags=16%, list=12%, signal=18%
REGULATION OF NEURONAL SYNAPTIC PLASTICITY%GOBP%GO:0048168	69	-0.483053	-1.36214	0.0954128	0.590558	1	1823	tags=26%, list=12%, signal=29%
REGULATION OF INTERLEUKIN-6 PRODUCTION%GOBP%GO:0032675	100	-0.451305	-1.36181	0.0943076	0.590748	1	1510	tags=18%, list=10%, signal=20%
REGULATION OF MUSCLE ADAPTATION%GOBP%GO:0043502	85	-0.472384	-1.36121	0.0942907	0.591612	1	1804	tags=20%, list=12%, signal=23%
OVARIAN FOLLICLE DEVELOPMENT%GOBP%GO:0001541	51	-0.501413	-1.36078	0.11847	0.592079	1	2051	tags=20%, list=13%, signal=23%
DYNACTIN BINDING%GOMF%GO:0034452	10	-0.665947	-1.36021	0.155189	0.592893	1	4974	tags=80%, list=32%, signal=118%
POSITIVE REGULATION OF FATTY ACID BIOSYNTHETIC PROCESS%GOBP%GO:0045723	16	-0.621124	-1.35942	0.143407	0.594261	1	324	tags=13%, list=2%, signal=13%
REGULATION OF TRANSLATION%GOMF%GO:0006417	122	-0.44282	-1.35893	0.077686	0.594872	1	1604	tags=13%, list=10%, signal=15%
SCAR COMPLEX%GOCC%GO:0031209	11	-0.645946	-1.35867	0.147399	0.594873	1	3432	tags=45%, list=22%, signal=59%
AUTOPHAGOSOME MATURATION%GOBP%GO:0097352	39	-0.532288	-1.35862	0.118803	0.594399	1	2457	tags=21%, list=16%, signal=24%
RHYTHMIC PROCESS%GOBP%GO:0048511	166	-0.42746	-1.358	0.063593	0.59527	1	2822	tags=26%, list=18%, signal=31%
NEGATIVE REGULATION OF DOUBLE-STRAND BREAK REPAIR%GOBP%GO:2000780	30	-0.547907	-1.35795	0.125577	0.594772	1	3491	tags=40%, list=23%, signal=52%
CELL DEATH IN RESPONSE TO OXIDATIVE STRESS%GOBP%GO:0036473	17	-0.59962	-1.35741	0.135266	0.595542	1	195	tags=18%, list=1%, signal=18%
REGULATION OF AMIDE METABOLIC PROCESS%GOMF%GO:0034248	122	-0.44282	-1.35645	0.0738875	0.597366	1	1604	tags=13%, list=10%, signal=15%
RNA PHOSPHODIESTER BOND HYDROLYSIS, EXONUCLEOLYTIC%GOMF%GO:0090503	32	-0.533515	-1.35641	0.128253	0.596843	1	3064	tags=47%, list=20%, signal=58%
REGULATION OF LYMPHOCYTE PROLIFERATION%GOBP%GO:0050670	137	-0.439627	-1.35629	0.0773663	0.596529	1	1456	tags=18%, list=10%, signal=19%
KERATINOCYTE DIFFERENTIATION%GOBP%GO:0030216	57	-0.499729	-1.35628	0.11418	0.595929	1	2190	tags=25%, list=14%, signal=29%
REGULATION OF ENDOTHELIAL CELL DEVELOPMENT%GOBP%GO:1901550	16	-0.610926	-1.35603	0.153921	0.595927	1	3278	tags=56%, list=21%, signal=71%
REGULATION OF DNA METHYLATION-DEPENDENT HETEROCHROMATIN FORMATION%GOBP%GO:0090308	15	-0.606426	-1.356	0.137833	0.595395	1	3946	tags=80%, list=26%, signal=108%
POTASSIUM ION LEAK CHANNEL ACTIVITY%GOMF%GO:0022841	10	-0.675432	-1.35583	0.142857	0.595195	1	624	tags=20%, list=4%, signal=21%
1-PHOSPHATIDYLINOSITOL-3-KINASE REGULATOR ACTIVITY%GOMF%GO:0046935	14	-0.623611	-1.35572	0.16016	0.594889	1	3951	tags=57%, list=26%, signal=77%
NEGATIVE REGULATION OF CILIUM ASSEMBLY%GOBP%GO:1902018	17	-0.606311	-1.35504	0.140472	0.595973	1	3216	tags=35%, list=21%, signal=45%
MODIFICATION OF SYNAPTIC STRUCTURE%GOBP%GO:0099563	23	-0.578326	-1.35497	0.148289	0.595543	1	2499	tags=39%, list=16%, signal=47%
STEROID HORMONE MEDIATED SIGNALING PATHWAY%GOBP%GO:0043401	47	-0.510371	-1.35451	0.115702	0.596068	1	1587	tags=21%, list=10%, signal=24%
POST-TRANSCRIPTIONAL REGULATION OF GENE EXPRESSION%GOMF%GO:0010608	122	-0.44282	-1.35442	0.0722082	0.59566	1	1604	tags=13%, list=10%, signal=15%
REGULATION OF RNA EXPORT FROM NUCLEUS%GOBP%GO:0046831	13	-0.632248	-1.35387	0.147658	0.596387	1	3573	tags=46%, list=23%, signal=60%
NETRIN-1 SIGNALING%REACTOME DATABASE ID RELEASE 84%373752	46	-0.509023	-1.35354	0.141544	0.596605	1	2533	tags=33%, list=17%, signal=39%
MAINTENANCE OF APICAL/BASAL CELL POLARITY%GOBP%GO:0035090	11	-0.652306	-1.35342	0.140039	0.596313	1	1387	tags=27%, list=9%, signal=30%
PURINE-CONTAINING COMPOUND BIOSYNTHETIC PROCESS%GOBP%GO:0072522	144	-0.437553	-1.35304	0.0734323	0.596658	1	770	tags=5%, list=5%, signal=5%
MAP KINASE KINASE KINASE ACTIVITY%GOMF%GO:0004709	22	-0.569422	-1.35289	0.16186	0.596437	1	2645	tags=32%, list=17%, signal=38%
ANTIMICROBIAL HUMORAL RESPONSE%GOBP%GO:0019730	28	-0.550841	-1.35289	0.142991	0.595829	1	70	tags=7%, list=0%, signal=7%
DOWNSTREAM TCR SIGNALING%REACTOME%R-HSA-202424.4	74	-0.468928	-1.35282	0.106924	0.595373	1	3208	tags=27%, list=21%, signal=34%
REGULATION OF MESENCHYMAL CELL PROLIFERATION%GOBP%GO:0010464	34	-0.53304	-1.35165	0.129096	0.5977	1	6	tags=3%, list=0%, signal=3%
REGULATION OF T CELL DIFFERENTIATION%GOBP%GO:0045580	118	-0.445175	-1.35162	0.0891174	0.59716	1	2399	tags=27%, list=16%, signal=32%
MIRNA-MEDIATED GENE SILENCING BY INHIBITION OF TRANSLATION%GOBP%GO:0035278	14	-0.617772	-1.3515	0.155256	0.596828	1	2743	tags=50%, list=18%, signal=61%
POSITIVE REGULATION OF MESENCHYMAL CELL PROLIFERATION%GOBP%GO:0002053	27	-0.549647	-1.35087	0.144349	0.597774	1	6	tags=4%, list=0%, signal=4%
REGULATION OF VACUOLE ORGANIZATION%GOBP%GO:0044088	50	-0.499099	-1.35072	0.12058	0.597557	1	1552	tags=18%, list=10%, signal=20%
REGULATION OF CYSTEINE-TYPE ENDOPEPTIDASE ACTIVITY%GOBP%GO:2000116	181	-0.421342	-1.35068	0.065873	0.597044	1	1108	tags=10%, list=7%, signal=11%
NEGATIVE REGULATION OF REACTIVE OXYGEN SPECIES METABOLIC PROCESS%GOBP%GO:2000378	42	-0.509228	-1.34976	0.118259	0.598746	1	202	tags=7%, list=1%, signal=7%
MACROAUTOPHAGY%GOBP%GO:0016236	164	-0.429716	-1.34953	0.0688525	0.598715	1	890	tags=6%, list=6%, signal=6%
JNK CASCADE%GOBP%GO:0007254	44	-0.509409	-1.34947	0.135501	0.598263	1	2679	tags=36%, list=17%, signal=44%
TCR SIGNALING IN NAIVE CD8+ T CELLS%PATHWAY INTERACTION DATABASE NCI-NATURE CURATED DATA%TCR SIGNALING IN NAIVE CD8+ T CELLS	39	-0.522831	-1.34912	0.130354	0.598532	1	2045	tags=31%, list=13%, signal=35%
SUMO LIGASE ACTIVITY%GOMF%GO:0061665	10	-0.654784	-1.34842	0.151484	0.59971	1	2009	tags=40%, list=13%, signal=46%
DAP12 INTERACTIONS%REACTOME DATABASE ID RELEASE 84%2172127	19	-0.582221	-1.34815	0.158979	0.59977	1	2905	tags=37%, list=19%, signal=45%
[truncated: 3,543 more rows]

## Sheet: Suppl. Data 3c
Supplementary Data 3c. Positive GSEA enrichment results for the male Con vs. Egr1 analysis*
[truncated: 5,109 more rows]

[truncated: 1 more sheets: Suppl. Data 3d]
