# Supplementary material for: Egr1 is a sex-dependent regulator of neuronal chromatin, structural plasticity, and behaviour
Source: Nat Commun. 2025 Dec 13;16:11405. doi: 10.1038/s41467-025-66217-6 (PMC12738549; doi:10.1038/s41467-025-66217-6)
Supplement: Supplementary file 6 — Supplementary Data 4 [file 41467_2025_66217_MOESM6_ESM.xlsx]

## Sheet: Suppl. Data 4a
Supplementary Data 4a. Female Differentially Accessible Regions - Egr1 vs. eGFP*
*Wald statistical test was used for this analysis
chr	start	end	Conc	Conc_Egr1	Conc_eGFP	Fold	p.value	FDR	annotation	geneChr	geneStart	geneEnd	geneLength	geneStrand	geneId	transcriptId	distanceToTSS	geneSymbol	direction
chr18	34996056	34996206	12.5728	13.5571	7.05121	6.37055	9.76524482235896e-47	2.17035495750374e-41	Promoter (1-2kb)	18	34994260	34998009	3750	1	13653	NM_007913	1796	Egr1	Egr1
chr18	34994594	34994744	12.1863	13.1357	8.32824	4.4853	3.98442046833252e-42	4.42774701174154e-37	Promoter (<=1kb)	18	34994260	34998009	3750	1	13653	NM_007913	334	Egr1	Egr1
chr12	78960718	78960868	5.92988	6.7918	3.47617	3.03102	1.06578358654265e-23	7.89578664866214e-19	Distal Intergenic	12	78935471	78953712	18242	2	27260	NM_013738	-7006	Plek2	Egr1
chr1	175598262	175598412	5.47546	6.41392	1.89379	3.90031	2.42190246818947e-23	1.34568772315629e-18	Intron (NM_029453/75820, intron 13 of 27)	1	175526159	175643299	117141	1	75820	NM_029453	72103	Wdr64	Egr1
chr13	97595763	97595913	6.9623	7.69962	5.37558	2.1941	3.65793918713998e-23	1.46975472171818e-18	Intron (NR_110432/100039691, intron 1 of 1)	13	97619209	97634172	14964	1	100039691	NR_110430	-23296	Lncenc1	Egr1
chrX	10786325	10786475	5.79432	6.76309	1.24923	4.89935	3.96778820997199e-23	1.46975472171818e-18	Distal Intergenic	20	10583604	10585941	2338	1	68041	NM_026524	202721	Mid1ip1	Egr1
chr3	138906217	138906367	6.17624	7.00913	3.98358	2.78864	9.35973631658035e-23	2.9717563936699e-18	Distal Intergenic	3	138911654	139416060	504407	1	381476	NM_198659	-5287	Stpg2	Egr1
chr10	97776288	97776438	6.55567	7.35674	4.59895	2.56094	1.39989006669527e-22	3.88912208741531e-18	Intron (NR_033537/100038699, intron 1 of 4)	10	97517276	97802952	285677	2	100038699	NR_033537	26514	Gm10754	Egr1
chr12	80006441	80006591	5.90113	6.73547	3.6966	2.7859	1.67503052054952e-22	4.13645064759659e-18	Distal Intergenic	12	79963793	79983038	19246	2	77290	NR_131074	-23403	9430078K24Rik	Egr1
chr11	5778330	5778480	6.26792	7.06851	4.31442	2.54585	4.6598435934973e-22	1.03566421818556e-17	3' UTR	11	5777860	5788016	10157	2	54125	NM_017401	9536	Polm	Egr1
chr14	33372831	33372981	5.95467	6.79378	3.71037	2.80947	7.97646404019769e-22	1.61163005666005e-17	Distal Intergenic	14	33311227	33362711	51485	1	19256	NM_008978	61604	Ptpn20	Egr1
chr1	171541427	171541577	6.08449	6.84003	4.40292	2.27389	3.77637863521094e-21	6.99426234009613e-17	Promoter (2-3kb)	1	171538638	171539097	460	1	115487184	NM_001372440	2789	Tma7-ps	Egr1
chr14	64637650	64637800	7.95072	8.54806	6.91295	1.56315	4.64779837614136e-21	7.94605486532728e-17	Intron (NM_001253716/110265, intron 1 of 5)	14	64360070	64654405	294336	2	110265	NM_001253716	16605	Msra	Egr1
chr9	51007520	51007670	5.18908	6.05092	2.73618	3.00724	5.46330705970869e-21	8.62182167703627e-17	Intron (NM_177702/235345, intron 3 of 5)	9	50992613	51013378	20766	2	235345	NM_177702	5708	Hoatz	Egr1
chr18	38443257	38443407	6.39781	7.16833	4.63225	2.34539	5.8189237110655e-21	8.62182167703627e-17	Intron (NM_001164622/56736, intron 5 of 7)	18	38429858	38450902	21045	1	56736	NM_001361268	13399	Rnf14	Egr1
chr1	107842541	107842691	6.10028	6.92324	3.9861	2.69475	7.90996797931314e-21	1.09875882081643e-16	Promoter (2-3kb)	1	107844989	107878677	33689	1	319596	NR_102306	-2298	D830032E09Rik	Egr1
chr12	66969859	66970009	6.15709	6.92712	4.39443	2.34886	1.0679296236548e-20	1.39617978027148e-16	Intron (NM_001193266/320772, intron 1 of 16)	12	66512833	67269323	756491	2	320772	NM_001193266	299314	Mdga2	Egr1
chr5	13546057	13546207	6.03423	6.87392	3.7849	2.79974	1.90811589334468e-20	2.35602489801964e-16	Intron (NM_001243072/20346, intron 5 of 17)	5	13449276	13653453	204178	1	20346	NM_009152	96781	Sema3a	Egr1
chr2	68135243	68135393	6.5642	7.30652	4.95217	2.19074	2.50854846631738e-20	2.93438116991809e-16	Intron (NM_016866/53416, intron 14 of 17)	2	68040791	68302325	261535	2	53416	NM_016866	166932	Stk39	Egr1
chr17	43847972	43848122	5.25516	6.16067	2.27576	3.40602	4.26108419793216e-20	4.52555546580334e-16	Intron (NM_001254953/100043332, intron 2 of 2)	17	43845065	43854530	9466	2	100043332	NM_001254953	6408	Ankrd66	Egr1
chr9	77899004	77899154	6.98008	7.65343	5.67686	1.86686	4.27605768119531e-20	4.52555546580334e-16	Distal Intergenic	9	77959240	77972906	13667	1	14531	NM_008103	-60086	Gcm1	Egr1
chr17	48219154	48219304	6.62063	7.38223	4.90581	2.29001	5.39676992363335e-20	5.45203775380583e-16	Intron (NM_001110824/74123, intron 1 of 16)	17	48178058	48235557	57500	2	74123	NM_001110824	16253	Foxp4	Egr1
chr14	101054326	101054476	6.54574	7.31173	4.80622	2.31825	7.16658919003767e-20	6.92519977066714e-16	Distal Intergenic	14	101435126	101437505	2380	2	76627	NM_029680	383029	Prr30	Egr1
chr9	43220338	43220488	5.95419	6.75591	3.99304	2.55005	1.22773359514677e-19	1.10542096713572e-15	Promoter (1-2kb)	9	43222060	43247422	25363	1	72169	NM_023655	-1572	Trim29	Egr1
chr15	62467587	62467737	5.28298	6.14699	2.80838	2.96594	1.24342637347496e-19	1.10542096713572e-15	Distal Intergenic	15	62089390	62091300	1911	2	67552	NR_003523	-376287	Macroh2a3	Egr1
chr11	117260279	117260429	6.58066	7.25784	5.26231	1.88581	1.38085578064541e-19	1.18038207621456e-15	Distal Intergenic	11	117223139	117253151	30013	1	53860	NM_001113488	37140	Septin9	Egr1
chr18	65827971	65828121	6.87124	7.57282	5.45122	1.98678	1.75430725875852e-19	1.44407426363281e-15	Distal Intergenic	18	65831339	65884608	53270	1	319888	NM_177028	-3218	Oacyl	Egr1
chr5	112855475	112855625	7.00559	7.6665	5.75033	1.80712	2.03451698082447e-19	1.61491965192565e-15	Intron (NM_028901/74376, intron 42 of 43)	5	112797063	112828454	31392	1	102632462	NR_166517	58412	Gm30529	Egr1
chr3	101004515	101004665	7.75298	8.36591	6.66567	1.62191	2.94127238390193e-19	2.25416072806675e-15	Intron (NM_011197/19221, intron 1 of 8)	3	100947552	101017482	69931	2	19221	NM_011197	12817	Ptgfrn	Egr1
chr2	146189812	146189962	6.0718	6.80144	4.5229	2.12375	3.85548879090479e-19	2.79208599469283e-15	Intron (NM_001033348/241694, intron 29 of 40)	2	146101206	146109080	7875	1	77806	NR_040619	88606	A930019D19Rik	Egr1
chr6	73366359	73366509	6.16614	6.90174	4.58797	2.14818	4.07619696542814e-19	2.79208599469283e-15	Distal Intergenic	6	73445556	73446650	1095	2	66740	NM_025737	80141	4931417E11Rik	Egr1
chr6	29685286	29685436	6.33578	7.05284	4.84643	2.0672	4.11749077785097e-19	2.79208599469283e-15	Distal Intergenic	6	29694213	29718557	24345	1	232670	NM_001301407	-8777	Tspan33	Egr1
chr5	140583155	140583305	5.24684	6.08953	2.97178	2.78562	4.14567352633546e-19	2.79208599469283e-15	Distal Intergenic	5	140593096	140601300	8205	1	16848	NM_008494	-9791	Lfng	Egr1
chr15	101490248	101490398	5.45187	6.27288	3.35244	2.64627	6.25568363094317e-19	4.08924839420004e-15	Distal Intergenic	15	101495752	101497007	1256	2	432985	NR_002868	6609	Gm5476	Egr1
chr18	56540510	56540660	6.49812	7.26979	4.72591	2.33213	8.1451044808014e-19	5.16970576893981e-15	Intron (NM_001360917/107022, intron 1 of 13)	18	56533412	56636864	103453	1	107022	NM_001360917	7098	Gramd3	Egr1
chr2	112650992	112651142	6.39349	7.15783	4.66329	2.29385	8.37376357942675e-19	5.16970576893981e-15	Intron (NM_001319156/20192, intron 38 of 103)	2	112448762	112461598	12837	1	74268	NM_001355631	202230	Aven	Egr1
chr16	45789185	45789335	5.61523	6.42303	3.61207	2.55926	9.75526677146345e-19	5.85983055610288e-15	Exon (NR_152226/100503378, exon 3 of 3)	16	45765969	45791733	25765	1	100503378	NR_152226	23216	Gm15638	Egr1
chr13	9713740	9713890	6.2686	6.97481	4.82832	2.01044	1.14308485735462e-18	6.68563260004307e-15	Intron (NM_001081426/208440, intron 36 of 36)	13	9734872	9813846	78975	2	66505	NM_001347471	99956	Zmynd11	Egr1
chr8	86891562	86891712	6.07336	6.87543	4.10981	2.5196	1.53926599645733e-18	8.77196116693927e-15	Distal Intergenic	8	86567617	86787271	219655	1	102093	NM_199446	323945	Phkb	Egr1
chr1	77732886	77733036	5.18469	6.09003	2.20769	3.36168	1.63092801926959e-18	9.06196612666813e-15	Distal Intergenic	1	77343822	77491725	147904	2	13838	NM_007936	-241161	Epha4	Egr1
chr13	118986214	118986364	6.52816	7.2634	4.95183	2.15061	1.82639312254032e-18	9.9005207479013e-15	Distal Intergenic	13	118851235	118929109	77875	1	14165	NM_008002	134979	Fgf10	Egr1
chr2	67439673	67439823	6.27242	7.02113	4.62726	2.19955	2.27893990718483e-18	1.18635637142905e-14	Intron (NM_001379324/26877, intron 2 of 6)	2	67396033	67953034	557002	1	26877	NM_001379329	43640	B3galt1	Egr1
chr13	51492052	51492202	6.01115	6.75799	4.37576	2.2096	2.29528168220222e-18	1.18635637142905e-14	Distal Intergenic	13	51562654	51576833	14180	1	13610	NM_010101	-70452	S1pr3	Egr1
chr6	12393043	12393193	5.04528	5.93288	2.30751	3.12404	3.09456317716223e-18	1.56312715866781e-14	Intron (NM_001164805/330267, intron 11 of 26)	6	12099521	12109579	10059	2	625347	NR_003631	-283464	Gm6578	Egr1
chr3	149906937	149907087	5.43911	6.24832	3.42602	2.56483	3.45057238711149e-18	1.70422236611709e-14	Distal Intergenic	3	150107551	150114567	7017	1	105244587	NR_168329	-200464	Gm40178	Egr1
chr4	12018004	12018154	6.50301	7.2186	5.02045	2.04023	3.65936994917483e-18	1.76805641155207e-14	Distal Intergenic	4	11966574	11994295	27722	1	100503636	NR_040577	51430	1700123M08Rik	Egr1
chr3	144960901	144961051	5.46499	6.27357	3.4564	2.53215	4.41103874914081e-18	2.08588637258041e-14	Distal Intergenic	3	144998233	145257766	259534	1	71355	NM_001317733	-37182	Col24a1	Egr1
chr15	31799104	31799254	6.05597	6.84942	4.14974	2.45602	4.87289642788279e-18	2.17326458300694e-14	Distal Intergenic	15	31602262	31617681	15420	1	68073	NM_026546	196842	Atpsckmt	Egr1
chr19	22844945	22845095	6.24435	6.93563	4.86837	1.92721	4.9227545004054e-18	2.17326458300694e-14	Intron (NM_001035239/226025, intron 9 of 24)	19	22893324	22972774	79451	1	226025	NM_001362508	-48229	Trpm3	Egr1
chr4	49647432	49647582	5.38374	6.18201	3.44583	2.48759	4.94089945712143e-18	2.17326458300694e-14	Intron (NM_001163263/109331, intron 9 of 19)	4	49638625	49656886	18262	1	109331	NM_001356401	8807	Rnf20	Egr1
chr10	125821452	125821602	6.42468	7.17383	4.77721	2.20651	4.98695152521469e-18	2.17326458300694e-14	Intron (NM_177152/320398, intron 3 of 18)	10	125802088	125851228	49141	1	320398	NM_177152	19364	Lrig3	Egr1
chr6	92240869	92241019	7.00357	7.70542	5.58238	1.97971	5.60913592740296e-18	2.39739862937133e-14	Distal Intergenic	6	92219042	92221631	2590	2	22044	NM_009426	-19238	Trh	Egr1
chr5	149726150	149726300	6.0596	6.84408	4.21028	2.39706	5.87484511643416e-18	2.4635885880431e-14	Intron (NR_077242/100861794, intron 4 of 4)	5	149725455	149735216	9762	2	100861794	NR_077242	8916	Gm21221	Egr1
chr2	141169324	141169474	5.77723	6.59881	3.67346	2.63136	6.31193848920223e-18	2.58911678848986e-14	Intron (NM_001013802/72899, intron 5 of 18)	2	141482410	141482516	107	1	19862	NR_003027	-312936	Rnu6	Egr1
chr9	47984409	47984559	6.65258	7.3309	5.32969	1.88239	6.40717665754533e-18	2.58911678848986e-14	Distal Intergenic	9	47710458	47729506	19049	2	100038460	NR_046048	-254903	Gm10677	Egr1
chr12	73895769	73895919	5.20766	6.05189	2.91918	2.78878	7.25332482987518e-18	2.87870214895401e-14	Distal Intergenic	12	73948098	73994304	46207	1	15251	NM_001313920	-52179	Hif1a	Egr1
chr7	18836966	18837116	5.25925	6.0945	3.04724	2.74701	7.90020537517206e-18	3.08042867587389e-14	Intron (NM_001370811/243866, intron 7 of 12)	7	18828469	18832270	3802	1	20475	NM_011383	8497	Six5	Egr1
chr3	19774868	19775018	5.35587	6.17001	3.30739	2.59184	8.64618982556167e-18	3.31317521948372e-14	Distal Intergenic	3	19747565	19749560	1996	2	12918	NM_205769	-25308	Crh	Egr1
chr2	148299371	148299521	5.11978	5.96119	2.85583	2.75199	9.910214227778e-18	3.73317769960397e-14	Distal Intergenic	2	148278571	148285455	6885	2	17064	NM_010740	-13916	Cd93	Egr1
chr8	83503417	83503567	5.50296	6.35372	3.15596	2.85652	1.02857181827824e-17	3.81005287212991e-14	Promoter (2-3kb)	8	83490247	83500774	10528	2	30932	NM_145600	-2643	Zfp330	Egr1
chr1	38327939	38328089	7.35076	7.92684	6.37709	1.47441	1.10787710354096e-17	3.96599064634503e-14	Intron (NM_001290814/16764, intron 8 of 21)	1	38171164	38198973	27810	1	329123	NR_151587	156775	Gm5099	Egr1
chr2	178243568	178243718	5.45086	6.31146	3.01027	2.90123	1.12085409940511e-17	3.96599064634503e-14	Distal Intergenic	2	178301154	178307300	6147	1	102639365	NR_166157	-57436	Gm35695	Egr1
chr15	66385358	66385508	6.14153	6.85934	4.64873	2.06232	1.12420264617232e-17	3.96599064634503e-14	Distal Intergenic	15	66251707	66372759	121053	2	54562	NM_019457	-12599	Lrrc6	Egr1
chr2	58770026	58770176	5.78331	6.5916	3.77676	2.56245	1.14313810879272e-17	3.96977928271106e-14	Intron (NM_001001178/227933, intron 12 of 14)	2	58645196	58681254	36059	1	76654	NM_029692	124830	Upp2	Egr1
chr6	32136382	32136532	6.52401	7.27121	4.88673	2.20112	1.16803509837736e-17	3.98287706160026e-14	Intron (NM_175750/243743, intron 29 of 31)	6	32027223	32035997	8775	1	76382	NM_029587	109159	1700012A03Rik	Egr1
chr18	56016731	56016881	6.88539	7.59203	5.44317	1.99666	1.18275067632661e-17	3.98287706160026e-14	Distal Intergenic	18	56533412	56636864	103453	1	107022	NM_001360917	-516531	Gramd3	Egr1
chr11	59031135	59031285	5.45199	6.28601	3.25012	2.7097	1.38900403298272e-17	4.60761661705236e-14	Distal Intergenic	11	58902967	59027201	124235	2	380698	NM_199152	-3934	Obscn	Egr1
chr13	80259693	80259843	5.51238	6.35145	3.26835	2.73956	1.63805798917676e-17	5.31616173258411e-14	Distal Intergenic	13	81031503	81044161	12659	1	105171	NR_153410	-771660	Arrdc3	Egr1
chr6	84469666	84469816	5.63836	6.43655	3.70094	2.46535	1.65043963207832e-17	5.31616173258411e-14	Distal Intergenic	6	84389924	84400820	10897	2	100038556	NR_046063	-68846	Gm10445	Egr1
chr3	143421487	143421637	6.11077	6.89559	4.25943	2.39968	1.89079359208463e-17	6.00335068887978e-14	Distal Intergenic	3	143376653	143417904	41252	2	621809	NR_040405	-3583	Gm6260	Egr1
chr7	122317888	122318038	6.3641	7.04455	5.03261	1.8778	1.9258143691918e-17	6.02842283092938e-14	Intron (NM_019430/54376, intron 1 of 3)	7	122270967	122368616	97650	1	54376	NM_019430	46921	Cacng3	Egr1
chr3	52577542	52577692	5.43169	6.25855	3.28722	2.65783	2.23106208157612e-17	6.88694778911858e-14	Distal Intergenic	3	52630070	52630176	107	2	19862	NR_003027	52484	Rnu6	Egr1
chr2	81364384	81364534	5.9362	6.70843	4.16073	2.30595	2.39169453525864e-17	7.23929627879509e-14	Distal Intergenic	2	81884002	82090222	206221	1	241514	NM_175513	-519468	Zfp804a	Egr1
chr9	94471856	94472006	5.27598	6.0677	3.38091	2.4503	2.41035182711071e-17	7.23929627879509e-14	Distal Intergenic	9	94399917	94420134	20218	2	68861	NM_001033145	-51722	Dipk2a	Egr1
chr8	112781187	112781337	5.82156	6.58603	4.09063	2.27492	2.63433717544883e-17	7.69688112797105e-14	Distal Intergenic	8	112751500	112758987	7488	2	672498	NR_164170	-22200	Gm9564	Egr1
chr7	129908600	129908750	5.40572	6.19304	3.53865	2.42909	2.6593666628387e-17	7.69688112797105e-14	Distal Intergenic	7	129764181	129868538	104358	2	14183	NM_201601	-40062	Fgfr2	Egr1
chr3	58542652	58542802	5.24231	6.11635	2.66212	3.02337	2.66659998674381e-17	7.69688112797105e-14	Promoter (1-2kb)	3	58523721	58544628	20908	2	545527	NM_001081262	1826	Erich6	Egr1
chr9	61689324	61689474	5.13591	5.96278	2.99138	2.6697	2.76321070020971e-17	7.85262315372816e-14	Distal Intergenic	9	61820565	61821792	1228	2	56040	NM_018853	132318	Rplp1	Egr1
chr6	99572175	99572325	6.29997	7.044	4.67917	2.1781	2.79122094704919e-17	7.85262315372816e-14	Distal Intergenic	6	99602098	99643732	41635	2	66892	NM_025829	71407	Eif4e3	Egr1
chr3	60616037	60616187	6.01754	6.77321	4.33522	2.23219	3.00984634581396e-17	8.32620573771086e-14	Distal Intergenic	3	60408600	60537171	128572	1	56758	NM_020007	207437	Mbnl1	Egr1
chr17	43792182	43792332	4.77411	5.70678	1.31933	3.68016	3.03448171567799e-17	8.32620573771086e-14	Intron (NM_008585/17287, intron 10 of 13)	17	43785220	43813664	28445	2	17287	NM_008585	21332	Mep1a	Egr1
chr2	158065320	158065470	5.89879	6.68533	4.03665	2.39952	3.43493976424355e-17	9.31006911490758e-14	Intron (NM_001131021/228846, intron 1 of 15)	2	158024453	158071144	46692	2	228846	NM_001131021	5674	D630003M21Rik	Egr1
chr13	49909124	49909274	4.91104	5.7859	2.32179	3.02267	3.680512983542e-17	9.85548255579712e-14	Distal Intergenic	13	49835606	49887743	52138	1	105148	NM_172015	73518	Iars	Egr1
chr11	107970842	107970992	6.4368	7.12356	5.07957	1.90468	3.78153354424754e-17	1.00054425572577e-13	Intron (NM_011101/18750, intron 3 of 16)	11	107887674	107887742	69	1	102465705	NR_106082	83168	Mir7223	Egr1
chr9	108937716	108937866	5.2288	6.05842	3.06256	2.66228	4.79406255892898e-17	1.25315352468958e-13	Intron (NM_172775/235611, intron 18 of 37)	9	108922910	108926864	3955	2	115487215	NR_168955	-10852	Gm7628	Egr1
chr16	35354976	35355126	5.81349	6.58501	4.04213	2.33073	4.84903254954058e-17	1.25315352468958e-13	Distal Intergenic	16	35361732	35484628	122897	1	20357	NM_013661	-6606	Sema5b	Egr1
chr2	135928300	135928450	4.95375	5.78225	2.79637	2.65868	5.72046298746006e-17	1.46136788546202e-13	Intron (NM_001360382/241656, intron 9 of 10)	2	135899668	135911837	12170	1	76161	NM_029530	28632	Lamp5	Egr1
chr5	112861632	112861782	6.50377	7.15697	5.27726	1.76337	6.08300741886353e-17	1.52545863714772e-13	Intron (NM_028901/74376, intron 42 of 43)	5	112797063	112828454	31392	1	102632462	NR_166517	64569	Gm30529	Egr1
chrX	96313877	96314027	5.14824	6.02085	2.58351	2.98664	6.10861579848852e-17	1.52545863714772e-13	Distal Intergenic	20	96377447	96420815	43369	2	245527	NM_001161432	106788	Eda2r	Egr1
chr7	142889539	142889689	4.71194	5.63158	1.50589	3.46458	6.79197274052475e-17	1.67726257499983e-13	Intron (NM_008434/16535, intron 11 of 15)	7	142876509	142884387	7879	2	71153	NR_045842	-5152	4933417O13Rik	Egr1
chr12	103067460	103067610	7.19318	7.86194	5.9079	1.82861	6.92499896809251e-17	1.69132065456645e-13	Intron (NM_001081017/217843, intron 26 of 48)	12	103163167	103208405	45239	2	170952	NM_133364	140795	Prima1	Egr1
chr6	145024034	145024184	5.26736	6.06904	3.30652	2.51517	7.04035544694949e-17	1.7008044773379e-13	Promoter (2-3kb)	6	144939561	145021883	82323	2	12035	NM_007532	-2151	Bcat1	Egr1
chr6	26588705	26588855	4.90973	5.78252	2.34317	2.97449	7.96398370259854e-17	1.88965955660456e-13	Distal Intergenic	6	25931425	25977226	45802	1	626904	NR_040771	657280	Gm20756	Egr1
chr6	128071286	128071436	8.64294	9.11514	7.93639	1.13099	7.99215301124523e-17	1.88965955660456e-13	Promoter (<=1kb)	6	127938362	128072432	134071	2	109246	NM_001379135	996	Tspan9	Egr1
chr15	64405019	64405169	5.32301	6.09244	3.56382	2.29126	8.35417696920751e-17	1.95446409888134e-13	Distal Intergenic	15	63958689	64254768	296080	2	13196	NM_010026	-150251	Asap1	Egr1
chr11	84776961	84777111	6.21945	6.92665	4.77473	1.99998	8.70903720793595e-17	2.01626004851603e-13	Intron (NM_001362893/66196, intron 4 of 22)	11	84767139	84771111	3973	2	70325	NM_001077636	-5850	Pigw	Egr1
chr17	65318925	65319075	5.18759	6.05269	2.70186	2.92716	9.5957914829358e-17	2.19865303552261e-13	Distal Intergenic	17	65139519	65143066	3548	2	78057	NM_030031	-175859	4930583I09Rik	Egr1
chr2	22259027	22259177	5.4572	6.28173	3.33088	2.62294	1.0128353601036e-16	2.28898605459693e-13	Intron (NM_148413/667663, intron 3 of 33)	2	22232314	22508264	275951	1	667663	NM_148413	26713	Myo3a	Egr1
chr9	95111651	95111801	5.30794	6.1315	3.1891	2.60897	1.0196020724359e-16	2.28898605459693e-13	3' UTR	9	95282979	95289323	6345	2	54371	NM_018763	177522	Chst2	Egr1
chr9	102238552	102238702	6.02115	6.75379	4.45761	2.11103	1.07825361998658e-16	2.39645101802877e-13	Distal Intergenic	9	101799327	102231892	432566	2	270190	NM_173447	-6660	Ephb1	Egr1
chr2	174579232	174579382	6.05555	6.79247	4.4708	2.12064	1.09759671524182e-16	2.41528874012515e-13	Distal Intergenic	2	174602412	174625835	23424	1	13616	NM_007903	-23030	Edn3	Egr1
chr1	37855363	37855513	5.39832	6.22645	3.24387	2.63297	1.18699136374359e-16	2.58372239906693e-13	Intron (NM_207228/211484, intron 10 of 19)	1	37799905	37894454	94550	2	211484	NM_001290721	38941	Tsga10	Egr1
chr7	6572039	6572189	4.99469	5.85083	2.59724	2.87912	1.19738949352267e-16	2.58372239906693e-13	Promoter (<=1kb)	7	6572992	6573918	927	1	258384	NM_146389	-803	Olfr1350	Egr1
chr9	77471482	77471632	5.11891	5.9742	2.72965	2.83871	1.30743471350484e-16	2.79405084019798e-13	Distal Intergenic	9	77338105	77452134	114030	2	214345	NM_001146048	-19348	Lrrc1	Egr1
chr15	101797253	101797403	5.76844	6.55398	3.91252	2.39814	1.36208862357259e-16	2.88312650337979e-13	Intron (NM_001033177/77055, intron 4 of 8)	15	101792786	101801355	8570	2	77055	NM_001033177	3952	Krt76	Egr1
chr7	126711537	126711687	7.02373	7.67417	5.80731	1.75157	1.49253986244957e-16	3.12944775517929e-13	Intron (NM_133686/67375, intron 1 of 3)	7	126706942	126721201	14260	2	67375	NM_133686	9514	Qprt	Egr1
chr2	116624644	116624794	5.05646	5.88865	2.86946	2.67009	1.5735173382528e-16	3.2684013923243e-13	Distal Intergenic	2	116709186	116722980	13795	1	67356	NM_001355572	-84392	Tmco5	Egr1
chr9	82088761	82088911	5.57197	6.36283	3.68245	2.42932	1.74817575610111e-16	3.59756765111797e-13	Distal Intergenic	9	81745723	82088060	342338	1	75033	NM_001357477	343038	Mei4	Egr1
chr15	101656405	101656555	5.70793	6.45334	4.07997	2.19442	1.79511778859962e-16	3.66027810889571e-13	Distal Intergenic	15	101642384	101651532	9149	2	56735	NM_019956	-4873	Krt71	Egr1
chr6	125479541	125479691	4.81879	5.73442	1.68083	3.43379	1.9791329144955e-16	3.98143710135629e-13	Distal Intergenic	6	125437229	125471723	34495	2	12527	NM_007657	-7818	Cd9	Egr1
chr10	67700964	67701114	6.43829	7.11757	5.11152	1.87326	1.98845243146571e-16	3.98143710135629e-13	Distal Intergenic	10	67721935	67748492	26558	2	216049	NM_178679	47378	Zfp365	Egr1
chr6	114901884	114902034	6.22291	6.8828	4.97149	1.7829	2.07903063223941e-16	4.12563209917058e-13	Intron (NM_001356371/232334, intron 2 of 5)	6	114837589	114898782	61194	2	232334	NM_177683	-3102	Vgll4	Egr1
chr6	65642514	65642664	5.30299	6.14085	3.06921	2.70848	2.33307224502962e-16	4.58878146614663e-13	Distal Intergenic	6	65648595	65683914	35320	1	68169	NM_172399	-5931	Ndnf	Egr1
chr11	50139438	50139588	5.48264	6.25219	3.7227	2.31535	2.39309643689397e-16	4.66555142446487e-13	Distal Intergenic	11	50127288	50129359	2072	2	17001	NR_132733	-10079	Ltc4s	Egr1
chr15	24566175	24566325	5.79209	6.56842	3.99238	2.33386	2.45358849235936e-16	4.74189046254213e-13	Distal Intergenic	15	25363363	25413850	50488	2	70350	NM_027395	847525	Basp1	Egr1
chr11	93478709	93478859	5.78517	6.52953	4.16267	2.17277	2.72017729419476e-16	5.21178934626437e-13	Intron (NM_001361707/72605, intron 7 of 9)	11	93750069	93776592	26524	2	217109	NM_001013375	297733	Utp18	Egr1
chr6	49651937	49652087	5.85502	6.61753	4.13504	2.28219	3.77321345744605e-16	7.16758983382698e-13	Distal Intergenic	6	49799690	49806485	6796	1	109648	NM_023456	-147603	Npy	Egr1
chr12	76938046	76938196	5.48643	6.21589	3.93843	2.10094	3.93878448043302e-16	7.4187005688956e-13	Intron (NM_145927/110606, intron 6 of 11)	12	76884241	76968186	83946	1	110606	NM_145927	53805	Fntb	Egr1
chr1	119222610	119222760	4.94644	5.75861	2.91229	2.53094	4.09257204214356e-16	7.64358331161791e-13	Distal Intergenic	1	119343193	119349978	6786	2	16324	NM_008381	127218	Inhbb	Egr1
chr12	105145148	105145298	5.84257	6.60237	4.13764	2.23689	4.81360702155149e-16	8.91532167800736e-13	Promoter (2-3kb)	12	105142603	105147404	4802	1	27382	NM_013776	2545	Tcl1b5	Egr1
chr5	28773254	28773404	5.59416	6.32468	4.04101	2.08783	4.92555895317168e-16	9.0472748266055e-13	Intron (NR_015562/654796, intron 2 of 6)	5	28661838	28672099	10262	2	20423	NM_009170	-101155	Shh	Egr1
chr6	59579031	59579181	4.94967	5.8244	2.36186	2.97565	4.98965457256224e-16	9.08988276816128e-13	Distal Intergenic	6	59329446	59403291	73846	2	243385	NM_183183	-175740	Gprin3	Egr1
chr13	85268167	85268317	6.2193	6.94284	4.69967	2.05988	5.64169878377476e-16	1.01941827625227e-12	Distal Intergenic	13	85337504	85361850	24347	1	66671	NM_001347587	-69187	Ccnh	Egr1
chr4	117192059	117192209	5.439	6.21398	3.64733	2.32503	5.82630501440358e-16	1.04428529706955e-12	Intron (NM_001310729/66743, intron 1 of 13)	4	117128660	117232658	103999	2	66743	NM_001310729	40449	Rnf220	Egr1
chr12	13018051	13018201	6.67792	7.35966	5.34122	1.87031	6.57214018990215e-16	1.16523417087555e-12	Distal Intergenic	12	12986094	12991837	5744	2	18109	NM_008709	-26214	Mycn	Egr1
chr3	90512542	90512692	6.00466	6.72722	4.48964	2.05873	6.61582270904416e-16	1.16523417087555e-12	Promoter (1-2kb)	3	90511077	90513352	2276	1	20198	NM_011311	1465	S100a4	Egr1
chr15	73348824	73348974	5.29741	6.04746	3.64517	2.18012	6.65839109938651e-16	1.16523417087555e-12	Distal Intergenic	15	73384409	73444091	59683	1	105841	NM_001081066	-35435	Dennd3	Egr1
chr13	35703746	35703896	5.82152	6.58723	4.08358	2.27322	6.77619039275736e-16	1.17658487762617e-12	Distal Intergenic	13	35843845	36058047	214203	1	12593	NM_009881	-139949	Cdyl	Egr1
chr7	143561559	143561709	5.77057	6.53557	4.03662	2.25996	7.26963958285692e-16	1.25248000481294e-12	Promoter (1-2kb)	7	143562991	143563075	85	1	100526562	NR_037292	-1282	Mir3105	Egr1
chr9	58758237	58758387	6.08215	6.77777	4.68782	1.92947	7.77160333087127e-16	1.32866319622779e-12	Intron (NM_001081192/330953, intron 2 of 7)	9	58730232	58770457	40226	1	330953	NM_001081192	28005	Hcn4	Egr1
chr2	171982124	171982274	7.31537	7.9196	6.25597	1.56337	7.91272828285129e-16	1.34246381606759e-12	Distal Intergenic	2	171878256	171885386	7131	2	228942	NM_175631	-96738	Cbln4	Egr1
chr9	118558159	118558309	6.22235	6.94717	4.6966	2.06338	8.09238692483842e-16	1.36254338727736e-12	Intron (NM_133721/104099, intron 15 of 27)	9	118540760	118730071	189312	1	104099	NM_001113514	17399	Itga9	Egr1
chr8	111405738	111405888	5.75918	6.50108	4.14929	2.14899	8.54235030280512e-16	1.41644312664337e-12	Intron (NR_151675/234729, intron 12 of 17)	8	111448108	111468033	19926	1	244654	NM_198625	-42220	Mtss2	Egr1
chr13	119086785	119086935	4.91677	5.78106	2.43929	2.89499	8.60836382890044e-16	1.41644312664337e-12	Distal Intergenic	13	118851235	118929109	77875	1	14165	NM_008002	235550	Fgf10	Egr1
chr7	124058329	124058479	6.87623	7.54471	5.59204	1.81705	8.67151677294116e-16	1.41644312664337e-12	Distal Intergenic	7	124224893	124308158	83266	2	73076	NR_045907	249679	3100003L05Rik	Egr1
chr19	28886239	28886389	8.02121	8.52347	7.24418	1.21635	8.69915505548966e-16	1.41644312664337e-12	Intron (NM_009199/20510, intron 10 of 11)	19	28900457	28941286	40830	2	381218	NM_001374152	54897	Spata6l	Egr1
chr18	68121257	68121407	6.78959	7.49253	5.36364	1.96721	8.73116260973494e-16	1.41644312664337e-12	Intron (NM_172631/52662, intron 1 of 5)	18	68066244	68388620	322377	1	52662	NM_172631	55013	Ldlrad4	Egr1
chr2	3655773	3655923	5.16157	5.99653	2.9519	2.67174	9.1832942449937e-16	1.47671678740649e-12	Distal Intergenic	2	3714495	3783171	68677	1	66540	NM_025626	-58572	Fam107b	Egr1
chr6	119475230	119475380	5.16387	5.90105	3.57784	2.1179	9.23558437679142e-16	1.47671678740649e-12	Intron (NM_009525/22419, intron 1 of 4)	6	119456629	119460847	4219	1	101358	NM_133940	18601	Fbxl14	Egr1
chr3	116637675	116637825	5.63482	6.40009	3.89938	2.24971	1.01742646126245e-15	1.61518630924974e-12	Distal Intergenic	3	116653216	116697399	44184	1	20321	NM_001113478	-15391	Frrs1	Egr1
chr11	43081134	43081284	5.51326	6.29408	3.68646	2.3502	1.03320334354066e-15	1.62859959370171e-12	Intron (NM_176999/319767, intron 5 of 22)	11	43040704	43153112	112409	1	319767	NM_176999	40430	Atp10b	Egr1
chr1	171480417	171480567	5.29761	6.0509	3.62815	2.20898	1.26923643976337e-15	1.98656060877977e-12	Promoter (<=1kb)	1	171459971	171480605	20635	2	75345	NM_144539	38	Slamf7	Egr1
chr2	10934020	10934170	5.37408	6.15263	3.56102	2.34712	1.41457762994146e-15	2.19856029361803e-12	Distal Intergenic	2	11177193	11306037	128845	1	18761	NM_008859	-243023	Prkcq	Egr1
chr13	101755778	101755928	5.2969	6.06103	3.56785	2.24496	1.46839715213957e-15	2.26635883510053e-12	Distal Intergenic	13	101680285	101684660	4376	2	117903913	NR_168906	-71118	Gm41043	Egr1
chr8	11350508	11350658	7.14229	7.81173	5.85438	1.81696	1.5068210406315e-15	2.30962411547222e-12	Intron (NM_009931/12826, intron 1 of 51)	8	11362805	11499287	136483	1	12827	NM_009932	-12147	Col4a2	Egr1
chr12	112468373	112468523	6.53398	7.23434	5.1193	1.95034	1.57432815650089e-15	2.39656956004652e-12	Intron (NM_178915/104885, intron 3 of 3)	12	112466618	112477594	10977	2	104885	NM_178915	9071	Tmem179	Egr1
chr6	83004149	83004299	6.76153	7.40606	5.56648	1.71565	1.78829656504186e-15	2.70377058823299e-12	Intron (NM_033079/110958, intron 8 of 9)	6	83007916	83010452	2537	2	13448	NM_001291799	6153	Dok1	Egr1
chr3	129595360	129595510	5.19165	5.97443	3.35285	2.33736	1.91435375446763e-15	2.87480314183577e-12	Promoter (2-3kb)	3	129577590	129597785	20196	2	242235	NM_001287224	2275	Lrit3	Egr1
chr5	22022935	22023085	5.13589	5.95664	3.03848	2.61214	1.9759831141085e-15	2.93872671802269e-12	Intron (NM_001289787/80979, intron 12 of 17)	5	21991745	22008785	17041	1	19181	NM_001368661	31190	Psmc2	Egr1
chr12	60199779	60199929	5.0351	5.8711	2.81683	2.66621	1.98336583849669e-15	2.93872671802269e-12	Distal Intergenic	12	59247441	59266269	18829	2	70611	NM_001033156	-933510	Fbxo33	Egr1
chr17	44695526	44695676	4.71959	5.59497	2.1245	2.97489	2.08651879594559e-15	3.07109312553175e-12	Distal Intergenic	17	44499459	44591055	91597	1	224796	NM_172621	196067	Clic5	Egr1
chr4	96575190	96575340	6.42374	7.29091	3.91675	2.91563	2.12276343457536e-15	3.08689524440617e-12	Distal Intergenic	4	96515669	96552356	36688	2	13109	NM_010007	-22834	Cyp2j5	Egr1
chr3	75796733	75796883	4.8706	5.70716	2.64771	2.67645	2.12957302663667e-15	3.08689524440617e-12	Intron (NM_001291069/73124, intron 12 of 15)	3	75783490	75864256	80767	2	73124	NM_001291069	67373	Golim4	Egr1
chr7	141538488	141538638	6.22744	6.92136	4.84031	1.92236	2.13892216365381e-15	3.08689524440617e-12	Exon (NM_001009929/75770, exon 5 of 20)	7	141545916	141545978	63	1	100526509	NR_037291	-7278	Mir3104	Egr1
chr14	122568953	122569103	5.49935	6.22041	3.99138	2.03914	2.19557429479922e-15	3.14821273381943e-12	Intron (NM_029556/69634, intron 2 of 7)	14	122467317	122471050	3734	2	68245	NR_015532	-97903	1700108J01Rik	Egr1
chr9	74312954	74313104	4.9763	5.81385	2.74516	2.66207	2.39678181154197e-15	3.41469197410665e-12	Distal Intergenic	9	74017616	74190485	172870	1	546144	NM_001033500	295338	Wdr72	Egr1
chr2	154212300	154212450	6.07447	6.7935	4.57596	2.03706	2.42397568331305e-15	3.43143864677309e-12	Promoter (2-3kb)	2	154177306	154214639	37334	2	66971	NM_025876	2189	Cdk5rap1	Egr1
chr6	34833161	34833311	5.57007	6.30608	3.98988	2.10755	2.72867331833719e-15	3.83122586174042e-12	Intron (NM_001289656/76223, intron 19 of 19)	6	34840081	34851881	11801	1	68487	NM_001368365	-6770	Tmem140	Egr1
chr7	142854511	142854661	6.68911	7.30965	5.57677	1.61568	2.74086249461977e-15	3.83122586174042e-12	Intron (NM_008434/16535, intron 11 of 15)	7	142766848	142850284	83437	2	63830	NR_001461	-4227	Kcnq1ot1	Egr1
chr3	77927399	77927549	5.72131	6.4645	4.10479	2.12808	2.76189962213258e-15	3.83650297948645e-12	Distal Intergenic	3	78969818	79053053	83236	2	76089	NM_001310536	1125504	Rapgef2	Egr1
chr5	53210783	53210933	5.83699	6.56685	4.28702	2.06933	2.94022165736938e-15	4.05883903115103e-12	Intron (NM_011402/20531, intron 1 of 12)	5	53205084	53206697	1614	2	102632222	NR_166509	-4086	Gm17182	Egr1
chr1	188771666	188771816	6.44555	7.1199	5.13841	1.82702	3.01543201150986e-15	4.13696796823519e-12	Distal Intergenic	1	188703295	188740037	36743	2	226823	NM_172650	-31629	Kctd3	Egr1
chr5	90763040	90763190	4.76527	5.69152	1.43862	3.43659	3.10458646369161e-15	4.23315125960031e-12	Intron (NM_001310656/73246, intron 4 of 10)	5	90750935	90788386	37452	2	73246	NM_001310656	25196	Rassf6	Egr1
chr14	79581030	79581180	6.42303	7.06599	5.23358	1.70425	3.1695673393908e-15	4.28635929812775e-12	Intron (NM_025832/66897, intron 14 of 19)	14	79526190	79539075	12886	2	66214	NM_025427	-41955	Rgcc	Egr1
chr5	141553437	141553587	6.24478	6.97026	4.7159	2.05708	3.18218104678487e-15	4.28635929812775e-12	Intron (NM_177879/330222, intron 1 of 44)	5	141227289	142199546	972258	1	330222	NM_177879	326148	Sdk1	Egr1
chr10	68322309	68322459	6.04061	6.75622	4.55791	2.00362	3.21611333953205e-15	4.30596890392178e-12	Intron (NM_028491/73287, intron 5 of 7)	10	68266786	68377705	110920	2	73287	NM_028491	55246	Cabcoco1	Egr1
chr2	152144911	152145061	5.85961	6.51926	4.60912	1.76498	3.3596384647456e-15	4.46044642049621e-12	Intron (NM_024196/67231, intron 2 of 7)	2	152135748	152155914	20167	1	67231	NR_156111	9163	Tbc1d20	Egr1
chrX	97401313	97401463	4.91974	5.77688	2.51288	2.82917	3.37163052306769e-15	4.46044642049621e-12	Distal Intergenic	20	97192363	97366824	174462	1	11835	NM_013476	208950	Ar	Egr1
chr17	49347462	49347612	6.43349	7.07494	5.24944	1.70124	3.47927166978317e-15	4.57561281907881e-12	Intron (NM_027452/70530, intron 1 of 2)	17	49419292	49420561	1270	2	69311	NR_038141	72949	1700008K24Rik	Egr1
chr7	117061907	117062057	6.54697	7.21798	5.25296	1.82175	3.66235932090923e-15	4.78806085970611e-12	Intron (NM_175645/233781, intron 1 of 11)	7	116980214	117266853	286640	1	233781	NM_175645	81693	Xylt1	Egr1
chr6	82414296	82414446	5.3467	6.0947	3.70526	2.13839	3.92020945080248e-15	5.09519480157429e-12	Intron (NM_009313/21336, intron 2 of 5)	6	82379456	82537085	157630	1	21336	NM_009313	34840	Tacr1	Egr1
chr3	20157346	20157496	6.73708	7.43011	5.35374	1.90583	4.00241760861138e-15	5.17179837655061e-12	Intron (NM_001355097/20585, intron 18 of 25)	3	20112455	20172655	60201	1	20585	NR_105047	44891	Hltf	Egr1
chr12	46087533	46087683	7.43331	7.95156	6.61672	1.26011	4.15749091459984e-15	5.34112617481248e-12	Distal Intergenic	12	46744681	46865550	120870	2	664883	NM_001364634	777867	Nova1	Egr1
chr4	111489994	111490144	6.42785	7.07358	5.22851	1.71773	4.33233187530959e-15	5.53375722001829e-12	Intron (NM_001048189/78933, intron 11 of 12)	4	111577207	111686336	109130	1	67946	NM_026470	-87063	Spata6	Egr1
chr7	99666378	99666528	6.0692	6.80331	4.49845	2.09751	4.38956756660973e-15	5.57482605932408e-12	Intron (NM_133709/69121, intron 2 of 10)	7	99659125	99683933	24809	1	69121	NM_001291320	7253	Chrdl2	Egr1
chr7	139201196	139201346	5.74394	6.38628	4.55668	1.71518	4.56919442653056e-15	5.76998391408918e-12	Exon (NM_001302546/212124, exon 40 of 59)	7	139161136	139162713	1578	2	14912	NM_183248	-38483	Nkx6-2	Egr1
chr6	50467620	50467770	5.53158	6.21121	4.20341	1.83008	4.65117699247382e-15	5.81530810846388e-12	Distal Intergenic	6	50270307	50433334	163028	2	71720	NM_001347213	-34286	Osbpl3	Egr1
chr3	114756078	114756228	7.23278	7.80041	6.28359	1.428	4.65741674266071e-15	5.81530810846388e-12	Intron (NM_153458/229759, intron 1 of 5)	3	114698284	114919413	221130	1	229759	NM_001286750	57794	Olfm3	Egr1
chr10	81415224	81415374	5.23922	6.00759	3.48609	2.28804	4.69693285325992e-15	5.82553583668081e-12	Intron (NM_001252401/21886, intron 5 of 19)	10	81411121	81426679	15559	1	21886	NM_019725	4103	Tle2	Egr1
chr18	84402541	84402691	6.37113	7.02484	5.1427	1.74412	4.71803058047606e-15	5.82553583668081e-12	Intron (NM_001033341/240476, intron 4 of 8)	18	84225826	84607629	381804	2	240476	NM_001033341	204938	Zfp407	Egr1
chr12	16751237	16751387	4.91759	5.75675	2.67289	2.67272	4.93259843068291e-15	6.05682209400314e-12	Exon (NM_001252071/268527, exon 19 of 33)	12	16703471	16710237	6767	1	18217	NM_008747	47766	Ntsr2	Egr1
chr5	37755571	37755721	5.04236	5.85768	2.98536	2.54407	4.99058638698087e-15	6.09435602343769e-12	Intron (NM_022416/64293, intron 3 of 11)	5	37604169	37874497	270329	2	64293	NM_022416	118776	Stk32b	Egr1
chr12	89756848	89756998	5.46025	6.20293	3.84641	2.146	5.0370427075681e-15	6.11747460592969e-12	Intron (NM_001198587/18191, intron 14 of 19)	12	89779253	90301707	522455	1	18191	NM_001252074	-22255	Nrxn3	Egr1
chr12	104885315	104885465	6.64065	7.2945	5.41172	1.73921	5.89491793236009e-15	7.12045214793928e-12	Distal Intergenic	12	104729373	104831335	101963	2	94040	NR_104439	-53980	Clmn	Egr1
chr14	96956059	96956209	4.99245	5.84207	2.65581	2.78525	6.10733520778004e-15	7.33715444289048e-12	Distal Intergenic	14	96342701	96756470	413770	2	93688	NM_053105	-199589	Klhl1	Egr1
chr4	80556734	80556884	6.37458	7.04913	5.06666	1.8377	6.3391967746152e-15	7.57476075671265e-12	Distal Intergenic	4	80752450	80769973	17524	1	22178	NM_001282014	-195566	Tyrp1	Egr1
chr4	78930188	78930338	5.62131	6.35851	4.03513	2.11821	7.93614812235069e-15	9.4322605809455e-12	Distal Intergenic	4	78512284	78515721	3438	1	623726	NR_131142	417904	A430085M09Rik	Egr1
chr3	10419881	10420031	5.59683	6.34384	3.96058	2.15902	7.99922100738188e-15	9.45665354549811e-12	Distal Intergenic	3	10405016	10416377	11362	2	66361	NM_025512	-3504	Zfand1	Egr1
chr17	46118892	46119042	6.08886	6.77671	4.72712	1.87777	8.26114373573889e-15	9.71462422592157e-12	Distal Intergenic	17	46190775	46192378	1604	2	75154	NR_152136	73336	4930542M03Rik	Egr1
chr12	28506267	28506417	4.86764	5.70538	2.63488	2.68948	8.32634873823561e-15	9.73976834799515e-12	Intron (NM_001177964/68511, intron 8 of 8)	12	28487794	28598336	110543	2	68511	NM_001177964	91919	Dcdc2c	Egr1
chr15	25510377	25510527	5.6611	6.40025	4.06516	2.11564	9.51587718157697e-15	1.10729437237541e-11	Distal Intergenic	15	25414278	25452504	38227	1	432939	NR_027376	96099	Gm48957	Egr1
chr10	73668151	73668301	5.43961	6.24386	3.46113	2.45667	9.74564818326582e-15	1.12812476337259e-11	Intron (NM_001142747/11994, intron 1 of 26)	10	73657699	74485564	827866	1	11994	NM_001142760	10452	Pcdh15	Egr1
chr10	98365480	98365630	6.0934	6.68481	5.07388	1.51957	1.04121202350969e-14	1.19902847596425e-11	Distal Intergenic	10	98135789	98187729	51941	2	667438	NR_045179	-177751	Gm8633	Egr1
chr1	163265142	163265292	6.14829	6.88142	4.58234	2.08688	1.05648710134886e-14	1.21034756564994e-11	Distal Intergenic	1	163212472	163231238	18767	2	98376	NR_132627	-33904	Gorab	Egr1
chr6	83465339	83465489	5.69316	6.46774	3.90384	2.30017	1.0728774118256e-14	1.22282165851526e-11	Intron (NM_001162521/27369, intron 3 of 5)	6	83457196	83483951	26756	2	27369	NM_001162521	18462	Dguok	Egr1
chr9	40466649	40466799	6.21276	6.92053	4.76555	1.97397	1.09161961497895e-14	1.23783537901999e-11	Distal Intergenic	9	40204530	40442679	238150	2	235283	NM_001357617	-23970	Gramd1b	Egr1
chr15	10413881	10414031	5.6377	6.3207	4.29588	1.87229	1.11050349688665e-14	1.25285651621091e-11	Distal Intergenic	15	10358665	10409824	51160	1	268782	NM_001031851	55216	Agxt2	Egr1
chr1	39547223	39547373	5.54537	6.30596	3.83612	2.22578	1.19585866708776e-14	1.33462703419358e-11	Distal Intergenic	1	39574782	39585958	11177	1	52846	NM_028043	-27409	Cnot11	Egr1
chr9	53625192	53625342	5.01609	5.82406	3.01179	2.48074	1.19601279246547e-14	1.33462703419358e-11	Distal Intergenic	9	53595410	53617532	22123	2	270160	NM_175562	-7660	Rab39	Egr1
chr8	75913528	75913678	5.85195	6.60708	4.17259	2.19973	1.20099799255226e-14	1.33462703419358e-11	Distal Intergenic	8	75940572	75950741	10170	1	75141	NM_029182	-26894	Rasd2	Egr1
chr6	88386559	88386709	6.06902	6.71102	4.88296	1.68915	1.22669731017801e-14	1.35039625074722e-11	Intron (NM_023060/65967, intron 1 of 6)	6	88234316	88423521	189206	2	65967	NM_023060	36812	Eefsec	Egr1
chr6	117485375	117485525	5.55235	6.33649	3.70521	2.33295	1.22734020531078e-14	1.35039625074722e-11	Distal Intergenic	6	117472196	117477039	4844	1	100126203	NR_152214	13179	6820426E19Rik	Egr1
chr17	36695048	36695198	5.62425	6.40941	3.77072	2.33114	1.26727098283625e-14	1.38746195935125e-11	Distal Intergenic	17	36675896	36679309	3414	2	110696	NM_201608	-15739	H2-M10.3	Egr1
chr6	82762204	82762354	6.33467	7.03891	4.90304	1.95152	1.38589247854657e-14	1.50505730804498e-11	Distal Intergenic	6	82702008	82751435	49428	2	15277	NM_013820	-10769	Hk2	Egr1
chr12	55753037	55753187	5.23987	5.99533	3.5587	2.19556	1.38822309777245e-14	1.50505730804498e-11	Intron (NM_001368814/56784, intron 25 of 41)	12	55645702	55648802	3101	1	56856	NM_020287	107335	Insm2	Egr1
chr6	139664426	139664576	5.8063	6.5262	4.30377	2.02073	1.44852713132691e-14	1.56281310931456e-11	Intron (NM_207683/18705, intron 11 of 33)	6	139593313	139915009	321697	1	18705	NM_207683	71113	Pik3c2g	Egr1
chr3	15255867	15256017	5.13372	5.92263	3.25668	2.39834	1.46548015652824e-14	1.57145148308748e-11	Distal Intergenic	3	15361611	15397362	35752	2	751864	NM_001076679	141345	Gm9733	Egr1
chr8	29141180	29141330	4.48534	5.35157	1.98799	2.84029	1.47067489969627e-14	1.57145148308748e-11	3' UTR	8	29083558	29084923	1366	1	105243155	NR_166526	57622	Gm26795	Egr1
chr3	142472462	142472612	6.44692	7.06744	5.33467	1.62574	1.48613902296669e-14	1.58037730273404e-11	Promoter (1-2kb)	3	142471008	142489366	18359	1	229906	NM_145546	1454	Gtf2b	Egr1
chr11	56797745	56797895	5.93745	6.68413	4.3029	2.16416	1.49400653210076e-14	1.58117825609043e-11	Distal Intergenic	11	56902444	57221070	318627	1	14799	NM_001113325	-104549	Gria1	Egr1
chr3	154180634	154180784	5.93475	6.65735	4.41953	2.03776	1.55954715780011e-14	1.64272054247653e-11	Distal Intergenic	3	154302348	154328819	26472	1	12972	NM_009968	-121564	Cryz	Egr1
chr13	71985505	71985655	5.3662	6.16795	3.40485	2.42456	1.60626430728176e-14	1.68394840135044e-11	Distal Intergenic	13	72106351	72111842	5492	2	16371	NM_010573	126187	Irx1	Egr1
chr9	55043930	55044080	6.47294	7.13026	5.23118	1.7453	1.65398871458656e-14	1.72183740992325e-11	Distal Intergenic	9	55056653	55114813	58161	1	109161	NM_001346657	-12573	Ube2q2	Egr1
chr5	8049108	8049258	5.09125	5.93504	2.80663	2.71243	1.65789980663287e-14	1.72183740992325e-11	Distal Intergenic	5	8010472	8032213	21742	1	117167	NM_054098	38636	Steap4	Egr1
chr7	96454749	96454899	5.60512	6.34778	3.99134	2.13528	1.83259251033429e-14	1.89441480557827e-11	Intron (NM_001310762/23966, intron 17 of 32)	7	96440640	96450756	10117	2	791381	NR_045874	-3993	Gm15413	Egr1
chr9	21663729	21663879	6.54981	7.13549	5.54765	1.48856	1.90266500885938e-14	1.957745399139e-11	Distal Intergenic	9	21666736	21671599	4864	2	67629	NM_001357331	7720	Spc24	Egr1
chr17	71216731	71216881	5.55523	6.29205	3.971	2.10643	1.96712353448428e-14	2.01474242815545e-11	Distal Intergenic	17	71167498	71167595	98	2	100316676	NR_035427	-49136	Mir1195	Egr1
chr9	71046836	71046986	4.84657	5.64834	2.88504	2.4593	2.03132215853158e-14	2.07095157660605e-11	Intron (NM_001271843/64008, intron 1 of 5)	9	71017941	71069915	51975	2	64008	NM_001271843	22929	Aqp9	Egr1
chr2	168716508	168716658	7.54105	8.14313	6.48846	1.54714	2.08876570189017e-14	2.11979197964473e-11	Distal Intergenic	2	168735251	168754523	19273	2	22722	NM_001370946	37865	Zfp64	Egr1
chr13	29956213	29956363	6.0797	6.75945	4.75103	1.84759	2.25968398970007e-14	2.27365068938815e-11	Intron (NR_131896/68916, intron 5 of 16)	13	29375729	30039656	663928	2	68916	NR_131896	83293	Cdkal1	Egr1
chr1	15252261	15252411	5.90191	6.62562	4.38147	2.04163	2.26760028513396e-14	2.27365068938815e-11	Distal Intergenic	1	15357149	15793974	436826	1	98741	NM_001098528	-104738	Kcnb2	Egr1
chr14	103749827	103749977	5.23244	5.9902	3.53877	2.18051	2.27106249654299e-14	2.27365068938815e-11	Promoter (<=1kb)	14	103750777	103850782	100006	1	64929	NM_022886	-800	Scel	Egr1
chr3	102605541	102605691	5.77908	6.47236	4.39465	1.89365	2.30218000307368e-14	2.29446821624724e-11	Distal Intergenic	3	102642086	102679626	37541	1	70747	NM_027533	-36395	Tspan2	Egr1
chr5	26536852	26537002	5.01716	5.79954	3.18081	2.30693	2.38315675652142e-14	2.36457026163908e-11	Distal Intergenic	5	26462760	26467186	4427	1	664837	NM_001281527	74092	Gm7361	Egr1
chr17	49364939	49365089	6.18787	6.89536	4.74189	1.95857	2.72290359473949e-14	2.68965996729616e-11	Intron (NM_027452/70530, intron 1 of 2)	17	49419292	49420561	1270	2	69311	NR_038141	55472	1700008K24Rik	Egr1
chr5	117903427	117903577	5.45914	6.16673	4.0127	1.96428	2.80371176605429e-14	2.75722721743745e-11	Intron (NM_001312914/333050, intron 19 of 19)	5	118004904	118096905	92002	1	18125	NM_008712	-101327	Nos1	Egr1
chr17	61434195	61434345	4.49311	5.37253	1.85253	2.94485	3.10971891633529e-14	3.04468880313774e-11	Distal Intergenic	17	62909952	63188312	278361	2	13640	NM_010109	1753967	Efna5	Egr1
chr16	57179729	57179879	6.56597	7.26161	5.17158	1.91326	3.13480091651774e-14	3.05578468464394e-11	Intron (NM_001040397/78749, intron 1 of 4)	16	57173640	57393167	219528	1	78749	NM_001040397	6089	Filip1l	Egr1
chr1	191342528	191342678	7.05935	7.55834	6.29023	1.20126	3.17807299892202e-14	3.08443780886208e-11	Exon (NM_001306203/77065, exon 11 of 19)	1	191307748	191355802	48055	1	77065	NM_178632	34780	Ints7	Egr1
chr4	3649569	3649719	5.95476	6.67524	4.44948	2.01228	3.27620085618154e-14	3.16584986473442e-11	Distal Intergenic	4	3656506	3663108	6603	1	70143	NR_040643	-6787	2210414B05Rik	Egr1
chr14	35129216	35129366	5.09939	5.92657	2.95245	2.56353	3.31945424152436e-14	3.19376044823166e-11	Intron (NM_008166/14803, intron 8 of 15)	14	35531443	35533935	2493	2	239036	NM_001033766	404569	4930596D02Rik	Egr1
chr1	156457583	156457733	6.00088	6.65804	4.75971	1.75407	3.53076004464865e-14	3.38242246639352e-11	Exon (NM_001136104/11352, exon 5 of 13)	1	156481187	156501909	20723	2	30935	NM_023141	44176	Tor3a	Egr1
chr9	7781387	7781537	5.48759	6.27399	3.62632	2.33391	3.66601608623488e-14	3.49692306100413e-11	Promoter (2-3kb)	9	7784391	7784441	51	1	100885830	NR_049191	-2854	Mir5618	Egr1
chr6	84673820	84673970	5.58042	6.32312	3.96643	2.11159	3.91408354941639e-14	3.71759320986513e-11	Intron (NM_177077/75914, intron 20 of 21)	6	84548396	84570890	22495	2	232174	NM_001177713	-102930	Cyp26b1	Egr1
chr9	48544606	48544756	7.3272	7.89893	6.36619	1.43202	4.04669739849187e-14	3.82719419960432e-11	Distal Intergenic	9	48503177	48516423	13247	2	18113	NM_010924	-28183	Nnmt	Egr1
chr16	20313983	20314133	5.98182	6.64061	4.73455	1.76514	4.17187643428739e-14	3.91931144988738e-11	Distal Intergenic	16	20317567	20328075	10509	1	224045	NM_172265	-3434	Eif2b5	Egr1
chr4	116100697	116100847	6.33993	6.96528	5.2115	1.6146	4.17936681900046e-14	3.91931144988738e-11	Intron (NM_001355585/18710, intron 2 of 10)	4	116079944	116160253	80310	1	18710	NM_001355586	20753	Pik3r3	Egr1
chr6	118594485	118594635	5.90437	6.62807	4.384	2.03661	4.22262742228827e-14	3.92551261443031e-11	Intron (NM_001290335/12288, intron 29 of 41)	6	118478261	118539232	60972	2	232339	NM_001081112	-55253	Ankrd26	Egr1
chr8	61609410	61609560	6.02934	6.72661	4.62799	1.92377	4.23774900594343e-14	3.92551261443031e-11	Distal Intergenic	8	61677205	61849106	171902	1	59009	NM_021506	-67645	Sh3rf1	Egr1
chr16	23220555	23220705	5.06894	5.86443	3.14936	2.3716	4.23896652672078e-14	3.92551261443031e-11	Distal Intergenic	16	23247883	23252710	4828	1	239766	NM_001004151	-27178	Rtp1	Egr1
chr18	55099704	55099854	5.96272	6.67435	4.49814	1.96752	4.31594391450247e-14	3.97990700183475e-11	Intron (NM_175751/269023, intron 2 of 9)	18	55021117	55123252	102136	2	269023	NM_175751	23398	Zfp608	Egr1
chr4	71858067	71858217	5.88654	6.61392	4.34857	2.03242	4.33351853268127e-14	3.97990700183475e-11	Distal Intergenic	4	72028182	72119130	90949	2	21885	NM_001285529	260913	Tle1	Egr1
chr16	90589112	90589262	6.40693	6.98698	5.42157	1.46921	4.41081733691701e-14	4.03422792420501e-11	Intron (NM_029497/207932, intron 9 of 38)	16	90548415	90607301	58887	2	207932	NM_029497	18039	Urb1	Egr1
chr17	87612621	87612771	5.59935	6.30091	4.17946	1.92894	4.44275516343023e-14	4.04678550548303e-11	Intron (NM_028639/225049, intron 3 of 19)	17	87590314	87689198	98885	1	225049	NM_028639	22307	Ttc7	Egr1
chr1	40004497	40004647	5.88618	6.58361	4.48412	1.92913	4.52086206432498e-14	4.10112308727519e-11	Intron (NM_001252200/26921, intron 3 of 31)	1	39940073	40065470	125398	1	26921	NM_008696	64424	Map4k4	Egr1
chr5	35994473	35994623	6.81895	7.3823	5.88194	1.4113	4.61781547356725e-14	4.17204610750708e-11	Intron (NM_001177696/231148, intron 11 of 21)	5	36050663	36161266	110604	1	70292	NM_027373	-56040	Afap1	Egr1
chr11	62909147	62909297	6.35087	7.00066	5.13683	1.7159	4.65254247472656e-14	4.1864029256494e-11	Distal Intergenic	11	62881279	62894960	13682	2	74884	NR_126547	-14187	Cdrt4os1	Egr1
chr9	121644004	121644154	6.5427	7.2142	5.24676	1.80043	4.84241746686355e-14	4.33968471476945e-11	Intron (NM_028384/100502861, intron 8 of 15)	9	121613082	121621573	8492	2	74770	NM_029095	-22431	Hhatl	Egr1
chr4	74500968	74501118	5.1124	5.90163	3.23329	2.36123	4.90819032658395e-14	4.37078963924296e-11	Distal Intergenic	4	74170116	74324101	153986	1	76804	NM_144787	330852	Kdm4c	Egr1
chr11	38585019	38585169	5.13601	5.94236	3.14299	2.46526	4.91645741479638e-14	4.37078963924296e-11	Distal Intergenic	11	38382375	38410872	28498	2	100502917	NR_040295	-174147	Gm12130	Egr1
chr2	37707920	37708070	5.95988	6.64768	4.59834	1.8684	5.23736701449718e-14	4.60436672350699e-11	Intron (NM_001362973/227801, intron 19 of 22)	2	37666261	37689115	22855	1	241324	NM_001163566	41659	Crb2	Egr1
chr2	3375953	3376103	6.19755	6.90017	4.77302	1.93176	5.23931843882575e-14	4.60436672350699e-11	Distal Intergenic	2	3343025	3367606	24582	2	99035	NM_145921	-8347	Olah	Egr1
chr8	60470527	60470677	5.15721	5.94061	3.3146	2.33671	5.24134558834872e-14	4.60436672350699e-11	Distal Intergenic	8	60278683	60297755	19073	1	75017	NR_126087	191844	4930470O06Rik	Egr1
chr3	105471360	105471510	6.00991	6.70879	4.6016	1.91886	5.3718126968435e-14	4.70039955634472e-11	Intron (NM_001039347/56543, intron 2 of 6)	3	105355506	105360271	4766	2	78635	NR_040759	-111089	Kcnd3os	Egr1
chr4	155018549	155018699	5.02976	5.80156	3.25674	2.26405	5.52993841073557e-14	4.81978588863221e-11	Distal Intergenic	4	155006667	155012534	5868	2	230979	NM_178931	-6015	Tnfrsf14	Egr1
chr10	61391024	61391174	7.2445	7.86825	6.12145	1.61744	5.58262733952843e-14	4.84111049579714e-11	Intron (NM_153542/216011, intron 4 of 4)	10	61431074	61465243	34170	1	237362	NM_001177511	-39900	Npffr1	Egr1
chr13	92122397	92122547	6.95017	7.56547	5.85512	1.58338	5.61365891240056e-14	4.84111049579714e-11	Intron (NM_009027/19418, intron 15 of 26)	13	92001506	92025004	23499	2	76722	NM_198415	-97393	Ckmt2	Egr1
chr2	32139138	32139288	5.78602	6.47416	4.42309	1.87087	5.61975095011389e-14	4.84111049579714e-11	Intron (NM_145145/99011, intron 13 of 19)	2	32145014	32150091	5078	2	22245	NM_001378791	10803	Uck1	Egr1
chr2	158934140	158934290	5.50316	6.26435	3.79054	2.22565	5.70743385626217e-14	4.89766137782176e-11	Distal Intergenic	2	158636727	158700140	63414	1	71715	NM_145742	297413	Dhx35	Egr1
chr12	13129955	13130105	4.87327	5.64144	3.12128	2.24129	5.78456370175324e-14	4.94475629386832e-11	Distal Intergenic	12	12986094	12991837	5744	2	18109	NM_008709	-138118	Mycn	Egr1
chr2	167534292	167534442	6.29934	6.88738	5.29005	1.48457	5.83478758211291e-14	4.96857871451088e-11	Promoter (1-2kb)	2	167533097	167539333	6237	1	329562	NR_015500	1195	A530013C23Rik	Egr1
chr8	94257812	94257962	4.59379	5.4607	2.08941	2.87475	6.134365539839e-14	5.20374482567113e-11	Intron (NM_001003951/67935, intron 2 of 12)	8	94225691	94262468	36778	2	67935	NM_001003951	4506	Ces5a	Egr1
chr18	74290574	74290724	6.52791	7.14088	5.44046	1.57069	6.21867016078546e-14	5.23058658785183e-11	Distal Intergenic	18	74328370	74340889	12520	2	66468	NM_001164355	50165	Ska1	Egr1
chr5	136879574	136879724	6.37607	7.07627	4.96207	1.93066	6.23456731624273e-14	5.23058658785183e-11	Intron (NR_037301/100499518, intron 2 of 3)	5	136770614	136912069	141456	2	140709	NM_001346699	32345	Col26a1	Egr1
chr4	138874150	138874300	6.14857	6.82848	4.81924	1.83765	6.25226974103763e-14	5.23058658785183e-11	Distal Intergenic	4	138829125	138858424	29300	2	433771	NM_001163006	-15726	Micos10	Egr1
chr7	55744731	55744881	5.29948	6.06746	3.54858	2.25229	6.26014511556014e-14	5.23058658785183e-11	Intron (NM_010418/15204, intron 10 of 92)	7	55700137	55881546	181410	1	15204	NM_001360080	44594	Herc2	Egr1
chr13	85904174	85904324	5.50312	6.28477	3.67126	2.32076	6.35336962179404e-14	5.28859722304341e-11	Distal Intergenic	13	86192917	86194914	1998	2	12867	NM_007749	290590	Cox7c	Egr1
chr1	8130751	8130901	5.27658	6.08955	3.23662	2.48504	6.62089352243556e-14	5.4686223632055e-11	Distal Intergenic	1	7159144	7243852	84709	1	319263	NM_183028	971607	Pcmtd1	Egr1
chr15	19094276	19094426	6.39528	7.06623	5.10152	1.79587	6.65038442317923e-14	5.4686223632055e-11	Distal Intergenic	15	19185459	19203415	17957	1	102639102	NR_155419	-91033	Gm35496	Egr1
chr9	87094493	87094643	5.47812	6.27604	3.5425	2.40019	6.66672394686449e-14	5.4686223632055e-11	Intron (NM_199316/382090, intron 19 of 26)	9	87074016	87137585	63570	2	382090	NM_199316	42942	Cep162	Egr1
chr14	121226614	121226764	7.37642	7.9174	6.50084	1.33313	6.66806144541892e-14	5.4686223632055e-11	Distal Intergenic	14	121272986	121521138	248153	1	223254	NM_134082	-46222	Farp1	Egr1
chr19	48587307	48587457	5.75703	6.47177	4.27835	1.99774	6.81132832312457e-14	5.56558144779193e-11	Intron (NM_025696/66673, intron 4 of 26)	19	48194464	48793944	599481	1	66673	NM_025696	392843	Sorcs3	Egr1
chr1	189011098	189011248	5.1556	5.94673	3.26433	2.33815	7.00275852756758e-14	5.68791804382076e-11	Intron (NM_001159850/16526, intron 3 of 6)	1	189075248	189077089	1842	1	115487348	NR_165462	-64000	A430027H14Rik	Egr1
chr12	87106772	87106922	6.65213	7.33982	5.29104	1.8707	7.01223175393308e-14	5.68791804382076e-11	Intron (NR_155207/217733, intron 6 of 25)	12	87073066	87138596	65531	1	217733	NM_172583	33706	Tmem63c	Egr1
chr5	48607857	48608007	5.28851	6.06161	3.50795	2.26089	7.05307392870058e-14	5.70024305409269e-11	Intron (NM_001199243/80334, intron 1 of 6)	5	48546845	48639998	93154	2	80334	NM_001199243	31991	Kcnip4	Egr1
chr12	14408585	14408735	4.68744	5.50057	2.64635	2.51406	7.14465437491091e-14	5.75333648111259e-11	Distal Intergenic	12	14311535	14335685	24151	1	791361	NR_045003	97050	Gm16497	Egr1
chr5	78074655	78074805	5.15998	5.93391	3.37449	2.26659	7.17314615281371e-14	5.75542690217078e-11	Distal Intergenic	5	77613335	77616704	3370	1	69370	NR_131050	461320	1700017L05Rik	Egr1
chr10	55727641	55727791	5.47741	6.23231	3.79926	2.17524	7.26587817299613e-14	5.79709709691543e-11	Distal Intergenic	10	55983013	55992976	9964	1	73390	NM_001163833	-255222	Msl3l2	Egr1
chr1	53959915	53960065	5.4968	6.21026	4.02396	1.9806	7.27724750639769e-14	5.79709709691543e-11	Intron (NM_001001883/329152, intron 10 of 28)	1	53888583	53888654	72	1	102465783	NR_106149	71332	Mir7681	Egr1
chr4	106018774	106018924	5.54924	6.28175	3.98634	2.06653	7.32553988204584e-14	5.81472576930119e-11	Distal Intergenic	4	106098410	106147744	49335	1	105244641	NR_151521	-79486	Gm12724	Egr1
chr15	89024266	89024416	8.27552	8.74636	7.57204	1.11323	7.48319982147911e-14	5.90522729455165e-11	Promoter (<=1kb)	15	89014787	89024906	10120	2	29857	NM_013871	490	Mapk12	Egr1
chr4	96295352	96295502	5.17343	5.96371	3.28759	2.37336	7.49269569843181e-14	5.90522729455165e-11	Distal Intergenic	4	96182746	96236917	54172	2	100066	NM_001004141	-58435	Cyp2j11	Egr1
chr8	9351958	9352108	6.08104	6.72214	4.89822	1.68264	7.82705311573305e-14	6.14694712413787e-11	Intron (NM_001347127/270028, intron 1 of 3)	8	9194669	9199050	4382	1	74688	NR_073360	157289	4930453L07Rik	Egr1
chr1	130109672	130109822	5.74953	6.49275	4.13288	2.11666	7.89868545638853e-14	6.1813610518969e-11	Intron (NM_172485/210417, intron 21 of 27)	1	130350561	130365651	15091	1	102640368	NR_151525	-240739	Cd55os	Egr1
chr18	17545658	17545808	5.1034	5.91622	3.06453	2.47858	7.94080229937394e-14	6.19251625769389e-11	Distal Intergenic	18	17701803	17714047	12245	2	75162	NR_045374	168239	4930545E07Rik	Egr1
chr10	106297086	106297236	4.60229	5.42708	2.47397	2.57896	7.97488463446459e-14	6.19734977155125e-11	Distal Intergenic	10	106306171	106769329	463159	1	327814	NM_001205341	-8935	Ppfia2	Egr1
chr14	38882205	38882355	6.14643	6.79706	4.92934	1.71878	8.25986996904795e-14	6.39644906003768e-11	Intron (NM_001190187/18183, intron 1 of 9)	14	38620259	38680751	60493	1	75170	NR_045713	261946	Nrg3os	Egr1
chr17	52705569	52705719	4.62999	5.48412	2.25167	2.7855	8.48113762943491e-14	6.54499403317638e-11	Distal Intergenic	17	52611536	52633638	22103	1	105246296	NR_169078	94033	Gm41600	Egr1
chr10	19521004	19521154	6.90552	7.47182	5.96012	1.41324	8.65740500927762e-14	6.6579039291591e-11	Distal Intergenic	10	19497776	19510429	12654	1	237310	NM_178258	23228	Il22ra2	Egr1
chr10	99951528	99951678	6.02429	6.68692	4.76251	1.77148	9.10813017268096e-14	6.98037674230642e-11	Distal Intergenic	10	99851683	99936277	84595	1	17311	NM_013598	99845	Kitl	Egr1
chr3	72642479	72642629	5.87642	6.53332	4.63622	1.74535	9.14808858769093e-14	6.9869076731274e-11	Distal Intergenic	3	72795890	72875196	79307	2	69983	NM_001081137	232567	Sis	Egr1
chr2	108549045	108549195	5.97746	6.67135	4.59046	1.88943	9.23913058119157e-14	7.03227564747113e-11	Distal Intergenic	2	108852891	108855883	2993	1	102631935	NR_166444	-303696	Gm13923	Egr1
chr4	136221551	136221701	6.2078	6.86429	4.96911	1.73881	9.27440979692934e-14	7.03503549691787e-11	Intron (NM_024452/269593, intron 1 of 4)	4	136197072	136276629	79558	1	269593	NM_024452	24479	Luzp1	Egr1
chr3	121647431	121647581	6.50153	7.10492	5.44476	1.54508	9.40338969263113e-14	7.10861078012363e-11	Distal Intergenic	3	121552553	121608951	56399	2	19299	NM_008991	-38480	Abcd3	Egr1
chr10	124221169	124221319	5.30659	6.07976	3.52559	2.27711	9.53967426889798e-14	7.18719059418774e-11	Distal Intergenic	10	124304979	124360393	55415	1	75030	NR_028310	-83660	4930503E24Rik	Egr1
chr13	36063272	36063422	5.5156	6.27702	3.80177	2.19943	9.73312843673185e-14	7.30816552178704e-11	Distal Intergenic	13	36079087	36090330	11244	2	208366	NM_145938	26908	Rpp40	Egr1
chr6	107022317	107022467	6.57697	7.15198	5.60643	1.44179	9.82661776598356e-14	7.35351945570082e-11	Distal Intergenic	6	106755206	106777048	21843	2	58799	NM_175357	-245269	Crbn	Egr1
chr8	31419031	31419181	5.49973	6.19404	4.11097	1.89094	9.94096151633874e-14	7.41412254996924e-11	Distal Intergenic	8	31579555	31587073	7519	1	66959	NM_025869	-160374	Dusp26	Egr1
chr12	11795576	11795726	5.162	5.93035	3.40895	2.24924	1.06475096812906e-13	7.91451829162502e-11	Distal Intergenic	12	11932197	11932900	704	2	627110	NR_003964	137174	Tubb2a-ps2	Egr1
chr5	142752598	142752748	6.61078	7.27314	5.35004	1.76165	1.07491555681286e-13	7.96344024161095e-11	Intron (NM_001122730/231861, intron 10 of 27)	5	142710357	142803417	93061	2	231861	NM_001122730	50669	Tnrc18	Egr1
chr5	144584590	144584740	7.78699	8.36004	6.82216	1.43316	1.08734448157299e-13	8.02875658016747e-11	Distal Intergenic	5	144482697	144494288	11592	1	53324	NM_016789	101893	Nptx2	Egr1
chr6	143477419	143477569	6.57946	7.23606	5.34034	1.73727	1.10603582584335e-13	8.13972782785308e-11	Distal Intergenic	6	143479691	143481234	1544	2	75904	NR_155418	3665	4930579D09Rik	Egr1
chr5	21328400	21328550	4.86322	5.60527	3.25257	2.12368	1.11849069912267e-13	8.17760314356113e-11	Distal Intergenic	5	21381277	21496699	115423	1	212167	NR_153366	-52727	Gsap	Egr1
chr5	75005115	75005265	4.575	5.41599	2.31465	2.65673	1.11854119208406e-13	8.17760314356113e-11	Distal Intergenic	5	75109855	75127029	17175	1	619945	NR_045866	-104590	Gm6116	Egr1
chrX	64242535	64242685	4.56588	5.48479	1.37255	3.28927	1.12354870802793e-13	8.18728101656826e-11	Distal Intergenic	20	64091250	64092623	1374	1	70062	NM_027302	151285	Ctag2	Egr1
chr17	26497281	26497431	5.23472	6.03648	3.27329	2.424	1.18905839637851e-13	8.63633319510829e-11	Intron (NM_025881/66978, intron 7 of 8)	17	26471884	26504480	32597	1	66978	NM_028190	25397	Luc7l	Egr1
chr17	56677224	56677374	7.34547	7.91162	6.40046	1.4131	1.19459684779369e-13	8.64370908248644e-11	Intron (NM_001357909/193796, intron 6 of 21)	17	56633050	56710774	77725	1	193796	NM_172132	44174	Kdm4b	Egr1
chr9	109223030	109223180	5.1226	5.85174	3.57609	2.0754	1.1978521763062e-13	8.64370908248644e-11	Intron (NM_001014395/382156, intron 4 of 9)	9	109207477	109233362	25886	2	382156	NM_001014395	10182	Fbxw22	Egr1
chr7	122529784	122529934	6.0013	6.62711	4.87132	1.62926	1.20565169146753e-13	8.67183512568714e-11	Distal Intergenic	7	122568281	122569682	1402	2	73951	NR_045614	39748	4930413G21Rik	Egr1
chr6	40822562	40822712	6.95882	7.58651	5.8225	1.63261	1.2235840006985e-13	8.75450545391769e-11	Distal Intergenic	6	40855728	40864428	8701	2	194357	NM_139296	41716	Moxd2	Egr1
chr2	33225928	33226078	6.53448	7.17076	5.36858	1.66164	1.22502337253868e-13	8.75450545391769e-11	Intron (NM_001290570/241308, intron 3 of 16)	2	33023431	33261506	238076	2	241308	NM_001290570	35428	Ralgps1	Egr1
chr5	36336983	36337133	5.48077	6.17948	4.07322	1.90995	1.24989427777678e-13	8.90361387560009e-11	Intron (NM_030889/81840, intron 2 of 26)	5	36361365	36363911	2547	1	76943	NM_175249	-24232	Psapl1	Egr1
chrX	166990200	166990350	5.15449	5.86492	3.69537	1.97085	1.26722948015087e-13	8.998260500063e-11	Intron (NM_001033330/333605, intron 3 of 19)	20	166254302	166907382	653081	2	333605	NM_001359072	-82818	Frmpd4	Egr1
chr9	57500826	57500976	5.85849	6.5375	4.53283	1.83993	1.27359994053224e-13	9.01469450901629e-11	Intron (NM_027895/71742, intron 9 of 15)	9	57496735	57503516	6782	1	71742	NM_027895	4091	Ulk3	Egr1
chr10	53037443	53037593	5.25595	5.98543	3.70784	2.07478	1.28154694828467e-13	9.04214774276549e-11	Distal Intergenic	10	53111283	53136832	25550	1	102639992	NR_152766	-73690	Gm36173	Egr1
chr12	119005300	119005450	4.37625	5.2845	1.35566	3.17061	1.28913228757598e-13	9.06688349084252e-11	Distal Intergenic	12	118831559	118930156	98598	2	77706	NM_029961	-75144	Abcb5	Egr1
chr1	92803547	92803697	6.94814	7.58773	5.7706	1.68228	1.29402223168364e-13	9.07256539616357e-11	Intron (NM_001347091/241158, intron 15 of 17)	1	92778100	92778165	66	1	387167	NR_029559	25447	Mir149	Egr1
chr4	78786919	78787069	4.99966	5.78496	3.14528	2.32247	1.36784851541871e-13	9.56001371375325e-11	Distal Intergenic	4	78512284	78515721	3438	1	623726	NR_131142	274635	A430085M09Rik	Egr1
chr15	96899903	96900053	6.19009	6.89682	4.74748	1.95323	1.42969087525423e-13	9.96091178990213e-11	Intron (NM_001358059/69354, intron 13 of 15)	15	96892704	96918240	25537	2	69354	NM_001358059	18187	Slc38a4	Egr1
chr9	89871027	89871177	6.49911	7.06274	5.56127	1.40016	1.44110718318614e-13	1.00090748370209e-10	Intron (NM_001357743/19417, intron 13 of 26)	9	89936320	89958148	21829	1	13036	NM_001312649	-65143	Ctsh	Egr1
chr17	89401988	89402138	5.45141	6.20664	3.77152	2.17897	1.45249174902968e-13	1.00277760588512e-10	Intron (NM_013523/14309, intron 2 of 9)	17	89292380	89508103	215724	2	14309	NM_013523	105965	Fshr	Egr1
chr5	38415873	38416023	7.13287	7.70313	6.1761	1.4289	1.45282353486796e-13	1.00277760588512e-10	Promoter (1-2kb)	5	38417529	38425251	7723	1	66309	NM_001356960	-1506	Tmem128	Egr1
chr4	137687746	137687896	7.08346	7.62388	6.20939	1.32738	1.47897175343381e-13	1.01766535330007e-10	Intron (NM_199307/230857, intron 18 of 19)	4	137720766	137755208	34443	1	230861	NR_161160	-32870	Eif4g3	Egr1
chr11	66500624	66500774	4.82843	5.59983	3.05772	2.27908	1.51869036700156e-13	1.04177003128765e-10	Distal Intergenic	11	66102551	66416952	314402	2	380702	NM_001034874	-83672	Shisa6	Egr1
chr9	103046121	103046271	7.05765	7.64823	6.04068	1.49676	1.54167227745275e-13	1.05262719649469e-10	Intron (NM_173781/270192, intron 7 of 7)	9	103065232	103079264	14033	2	20818	NM_009275	32993	Srprb	Egr1
chr8	125069997	125070147	6.06024	6.73733	4.74221	1.81142	1.54399025460745e-13	1.05262719649469e-10	Exon (NM_139272/108148, exon 16 of 16)	8	125095788	125160675	64888	2	209966	NM_171824	90528	Pgbd5	Egr1
chr1	153749897	153750047	5.22312	6.01441	3.33082	2.3764	1.54874983875329e-13	1.05264311288206e-10	Promoter (<=1kb)	1	153750091	153752617	2527	1	433365	NM_001008426	-44	Teddm1b	Egr1
chrX	7011881	7012031	4.96667	5.76469	3.03033	2.40362	1.56151899345791e-13	1.0580862221128e-10	Distal Intergenic	20	7024651	7054953	30303	2	12728	NM_016691	42922	Clcn5	Egr1
chr3	93447997	93448147	5.23368	6.02988	3.30943	2.37902	1.60154891259391e-13	1.08191200750983e-10	Distal Intergenic	3	93462424	93471952	9529	1	20194	NM_009112	-14277	S100a10	Egr1
chr4	68292817	68292967	5.52625	6.23569	4.07158	1.95056	1.60848512365318e-13	1.08330498238573e-10	Distal Intergenic	4	68230894	68240198	9305	2	102633975	NR_151548	-52619	Gm12911	Egr1
chr6	99378241	99378391	6.14229	6.85281	4.68275	1.96441	1.62975080548938e-13	1.09431119568711e-10	Intron (NM_053202/108655, intron 1 of 18)	6	98902303	99412306	510004	2	108655	NM_053202	33915	Foxp1	Egr1
chr9	40695118	40695268	6.07381	6.76216	4.71001	1.87717	1.75265340017486e-13	1.17329059081043e-10	3' UTR	9	40712572	40716498	3927	1	15481	NM_001364480	-17304	Hspa8	Egr1
chr2	117746270	117746420	5.41477	6.17393	3.71336	2.1927	1.76327525593181e-13	1.17685650287271e-10	Intron (NR_126479/329496, intron 8 of 9)	2	117652409	117739617	87209	1	73938	NR_040631	93861	4930412B13Rik	Egr1
chr12	100318498	100318648	6.27685	6.90844	5.12719	1.64485	1.79106090090863e-13	1.1918223305678e-10	Intron (NM_001033213/104718, intron 16 of 19)	12	100242868	100267167	24300	1	100038713	NR_045741	75630	Gm10432	Egr1
chr6	87702994	87703144	4.97781	5.76907	3.08574	2.33654	1.81548804645194e-13	1.20447064115846e-10	Distal Intergenic	6	87652573	87699729	47157	2	613264	NR_045482	-3265	1810020O05Rik	Egr1
chr4	80568843	80568993	5.68026	6.39185	4.21589	1.95496	1.8833672583437e-13	1.24578578353769e-10	Distal Intergenic	4	80752450	80769973	17524	1	22178	NM_001282014	-183457	Tyrp1	Egr1
chr15	34911715	34911865	5.59035	6.27959	4.22285	1.86959	1.92610379909361e-13	1.27027402866454e-10	Intron (NM_001357821/56274, intron 11 of 11)	15	34838195	34843553	5359	1	16539	NM_001271704	73520	Kcns2	Egr1
chr5	100036787	100036937	5.42672	6.17794	3.76833	2.15764	1.95381670573828e-13	1.28473853343328e-10	Distal Intergenic	5	100054124	100098972	44849	1	102639650	NM_001378420	-17187	Vamp9	Egr1
chr4	134353774	134353924	7.28705	7.88094	6.25993	1.50788	1.99729123030187e-13	1.3094512324728e-10	Intron (NM_207237/230815, intron 2 of 11)	4	134295034	134295162	129	2	102465216	NR_105829	-58612	Mir6403	Egr1
chr7	97857757	97857907	5.22087	5.97089	3.56884	2.12722	2.00669734174519e-13	1.30953223944256e-10	Distal Intergenic	7	97841622	97848682	7061	2	272411	NM_001081167	-9075	B3gnt6	Egr1
chr2	50689267	50689417	5.46947	6.24622	3.66722	2.27162	2.00919894737039e-13	1.30953223944256e-10	Distal Intergenic	2	50799696	50801858	2163	1	227885	NR_033595	-110279	Gm13498	Egr1
chr3	116375941	116376091	6.68727	7.24655	5.76169	1.39566	2.03545190211924e-13	1.32276401053131e-10	3' UTR	3	116374377	116388536	14160	2	229780	NR_152258	12445	Trmt13	Egr1
chr8	126780802	126780952	6.57984	7.20166	5.46324	1.60526	2.10467112212382e-13	1.36375939039471e-10	Distal Intergenic	8	126721841	126757426	35586	1	16525	NM_008430	58961	Kcnk1	Egr1
chr19	38815006	38815156	5.38654	6.09666	3.92875	1.96801	2.12208137148929e-13	1.37005272118319e-10	Distal Intergenic	19	38776572	38807681	31110	2	57753	NM_021315	-7325	Noc3l	Egr1
chr16	71237230	71237380	5.23184	5.99567	3.50449	2.2012	2.12671229998335e-13	1.37005272118319e-10	Distal Intergenic	16	71046792	71064064	17273	1	78221	NR_040576	190438	4930567J20Rik	Egr1
chr16	29966220	29966370	6.24359	6.85025	5.17647	1.55857	2.14379232826681e-13	1.37706438246903e-10	Distal Intergenic	16	29884175	29886614	2440	1	15205	NM_008235	82045	Hes1	Egr1
chr17	81184159	81184309	4.7703	5.56753	2.83924	2.38425	2.15485886859974e-13	1.38018400035417e-10	Distal Intergenic	17	81204222	81234893	30672	1	320784	NR_131128	-19913	C230072F16Rik	Egr1
chr1	22871652	22871802	4.49152	5.35254	2.0468	2.78434	2.26516058238049e-13	1.44666303136728e-10	Distal Intergenic	1	22356196	22845239	489044	2	116837	NM_183018	-26413	Rims1	Egr1
chr2	88181776	88181926	5.00457	5.81132	3.00883	2.4068	2.27917368261436e-13	1.45144180080828e-10	Distal Intergenic	2	88169911	88170858	948	1	258767	NM_146771	11865	Olfr1176	Egr1
chr10	62538375	62538525	6.21146	6.81462	5.15543	1.55093	2.3309354054563e-13	1.48016396191108e-10	Intron (NM_001033260/216021, intron 1 of 3)	10	62518287	62518337	51	1	102465987	NR_106074	20088	Mir7215	Egr1
chr6	53164112	53164262	6.02826	6.76002	4.46901	2.05173	2.34316776942785e-13	1.48369249646339e-10	Distal Intergenic	6	53198149	53201960	3812	1	231989	NR_073371	-33887	Gm4872	Egr1
chr13	58626939	58627089	6.60005	7.26121	5.34384	1.76027	2.35392352061678e-13	1.48626864837398e-10	Distal Intergenic	13	58538946	58551157	12212	2	15387	NM_001301341	-75782	Hnrnpk	Egr1
chr10	71216349	71216499	5.99896	6.70233	4.57116	1.93469	2.37037275081982e-13	1.49241488665144e-10	Intron (NM_001347191/69718, intron 5 of 5)	10	71183593	71221715	38123	1	69718	NM_027184	32756	Ipmk	Egr1
chr4	139092404	139092554	5.83003	6.4814	4.61025	1.71799	2.3966022191367e-13	1.50217700521347e-10	Exon (NM_001039200/230866, exon 14 of 23)	4	139079898	139106046	26149	1	230866	NM_146157	12506	Emc1	Egr1
chr13	15166187	15166337	4.44725	5.31734	1.90967	2.86504	2.39939544955876e-13	1.50217700521347e-10	Distal Intergenic	13	14804843	14812787	7945	1	105351	NM_134067	361344	AW209491	Egr1
chr3	14964365	14964515	5.52066	6.24081	4.01695	1.98144	2.43982069839326e-13	1.52319513955056e-10	Intron (NM_001357334/12349, intron 7 of 7)	3	14951348	14965830	14483	1	12349	NM_009801	13017	Car2	Egr1
chr10	101202063	101202213	5.50686	6.2238	4.01808	1.99913	2.45060831005718e-13	1.52564439421607e-10	Distal Intergenic	10	101517348	102227329	709982	1	67569	NM_001205098	-315135	Mgat4c	Egr1
chr7	140492358	140492508	6.52699	7.12922	5.47391	1.5376	2.4880001933344e-13	1.54459638818198e-10	Distal Intergenic	7	140485934	140487896	1963	1	212965	NR_015583	6424	BC024386	Egr1
chr16	85097384	85097534	5.1639	5.89762	3.59506	2.05689	2.55584321683999e-13	1.58229477011794e-10	Distal Intergenic	16	84751324	84970595	219272	2	11820	NM_007471	-126789	App	Egr1
chr5	25410485	25410635	5.33369	6.05747	3.81287	2.02312	2.60807360705591e-13	1.61014495385833e-10	Intron (NM_026449/67909, intron 6 of 8)	5	25427870	25470916	43047	1	231050	NM_144908	-17235	Galnt11	Egr1
chr18	86428921	86429071	7.10736	7.64409	6.24308	1.30547	2.8744947686152e-13	1.76970937897239e-10	Intron (NM_001360910/246317, intron 4 of 8)	18	86413077	86523580	110504	1	246317	NM_144946	15844	Neto1	Egr1
chr9	42267634	42267784	5.48536	6.1755	4.11413	1.87742	2.98192853426669e-13	1.83078055946512e-10	Intron (NM_001324548/21683, intron 12 of 23)	9	42240918	42311243	70326	2	21683	NM_001324548	43459	Tecta	Egr1
chr12	46057290	46057440	4.13997	5.05287	1.04665	3.24576	3.03297827533217e-13	1.85699316977245e-10	Distal Intergenic	12	46744681	46865550	120870	2	664883	NM_001364634	808110	Nova1	Egr1
chr12	112062548	112062698	5.95966	6.60926	4.74632	1.70048	3.0965956015902e-13	1.8907353358248e-10	Distal Intergenic	12	112073117	112094007	20891	1	104816	NM_001081169	-10419	Aspg	Egr1
chr3	158106364	158106514	5.72103	6.35942	4.54776	1.66576	3.10558721605318e-13	1.89103034391635e-10	Intron (NM_001081358/242274, intron 3 of 27)	3	157772823	158267398	494576	2	242274	NM_001081358	160884	Lrrc7	Egr1
chr14	119116031	119116181	5.68985	6.3523	4.42876	1.77241	3.12500137876924e-13	1.89765281813005e-10	Intron (NM_001360413/66573, intron 18 of 18)	14	119092362	119111937	19576	1	58187	NM_021386	23669	Cldn10	Egr1
chr15	70280587	70280737	6.80641	7.386	5.8224	1.45222	3.15331951392389e-13	1.90963139489953e-10	Distal Intergenic	15	69796082	69950053	153972	1	100503580	NR_045071	484505	Gm19782	Egr1
chr18	85122381	85122531	7.43214	7.86766	6.80533	1.01006	3.18254670917964e-13	1.92209389607419e-10	Distal Intergenic	18	84970241	84999598	29358	1	50764	NM_001367965	152140	Fbxo15	Egr1
chr11	80684043	80684193	5.87019	6.45456	4.87199	1.47835	3.247390207142e-13	1.95196984156066e-10	Distal Intergenic	11	80372953	80670851	297899	2	338367	NM_177390	-13192	Myo1d	Egr1
chr5	41703010	41703160	6.01246	6.73346	4.50482	2.00237	3.24957971940735e-13	1.95196984156066e-10	Distal Intergenic	5	41782316	41865034	82719	2	100972	NM_001310592	161874	Rab28	Egr1
chr18	40667624	40667774	5.31545	6.07834	3.59338	2.2057	3.36633296777256e-13	2.01665121586619e-10	3' UTR	18	40854565	40866926	12362	1	102633361	NR_166700	-186791	Gm31205	Egr1
chr17	14702008	14702158	4.91031	5.74706	2.6858	2.61028	3.41624995494024e-13	2.04105322912724e-10	Distal Intergenic	17	14609369	14619204	9836	2	74917	NR_027986	-82804	4930474M22Rik	Egr1
chrX	58448059	58448209	5.48534	6.209	3.96513	2.02795	3.65389056434581e-13	2.17717999892104e-10	Intron (NM_001356335/14168, intron 1 of 4)	20	58107506	58612708	505203	2	14168	NM_001356335	164499	Fgf13	Egr1
chr8	43537591	43537741	4.54256	5.45086	1.52112	3.16797	3.67984250330869e-13	2.18678084461997e-10	Distal Intergenic	8	43582844	43594523	11680	2	244448	NM_177742	56782	Triml1	Egr1
chr17	67675704	67675854	4.88734	5.64332	3.20332	2.1885	3.85088142419224e-13	2.28231986445599e-10	Distal Intergenic	17	66973843	67661486	687644	2	19274	NM_001357625	-14218	Ptprm	Egr1
chr13	101302551	101302701	5.68373	6.37589	4.30401	1.87209	3.9167145612514e-13	2.31516372707927e-10	Distal Intergenic	13	101368635	101384059	15425	1	328324	NR_046158	-65934	5930438M14Rik	Egr1
chr2	101201382	101201532	4.74253	5.5083	3.00426	2.23139	4.17687456811422e-13	2.45958918837185e-10	Distal Intergenic	2	101391124	101451391	60268	2	68170	NM_001362687	249859	Iftap	Egr1
chr5	120438752	120438902	5.73282	6.61975	3.00326	2.98155	4.18318183873585e-13	2.45958918837185e-10	Distal Intergenic	5	120557721	120569832	12112	2	102634302	NR_166585	130930	Gm27199	Egr1
chr9	115852270	115852420	4.83183	5.64934	2.75869	2.49704	4.60324915670112e-13	2.69829334065253e-10	Intron (NM_028638/73748, intron 13 of 14)	9	115738523	115905244	166722	1	73748	NM_028638	113747	Gadl1	Egr1
chrX	161893684	161893834	4.58268	5.3804	2.6484	2.34774	4.61352781606059e-13	2.69829334065253e-10	Distal Intergenic	20	161744988	161747595	2608	2	12309	NM_009789	-146089	S100g	Egr1
chr9	40479607	40479757	7.09983	7.64609	6.21009	1.34071	4.63643214273428e-13	2.69829334065253e-10	Distal Intergenic	9	40204530	40442679	238150	2	235283	NM_001357617	-36928	Gramd1b	Egr1
chr13	52565140	52565290	4.79082	5.53233	3.18291	2.10697	4.63772392781769e-13	2.69829334065253e-10	Distal Intergenic	13	52658411	52684872	26462	2	68203	NM_001024474	119582	Diras2	Egr1
chr9	43227053	43227203	5.20323	5.95322	3.5513	2.13297	4.75991973728216e-13	2.75604186412391e-10	Intron (NM_023655/72169, intron 1 of 8)	9	43222060	43247422	25363	1	72169	NM_023655	4993	Trim29	Egr1
chr14	48802655	48802805	4.68393	5.49526	2.6558	2.50622	4.76178083456053e-13	2.75604186412391e-10	Distal Intergenic	14	48895134	48900191	5058	2	18424	NM_001360226	97386	Otx2	Egr1
chr2	167891248	167891398	5.56127	6.26798	4.11875	1.93826	4.8424859063692e-13	2.79547277960591e-10	Distal Intergenic	2	167922924	167943123	20200	1	58220	NM_021409	-31526	Pard6b	Egr1
chr13	99746853	99747003	5.58949	6.26221	4.28879	1.8041	4.8802877732208e-13	2.80999636907161e-10	Distal Intergenic	13	99653142	99662561	9420	1	102639339	NR_167891	93711	Gm26559	Egr1
chr4	110076160	110076310	6.66144	7.28452	5.54064	1.6108	4.91355363652248e-13	2.82183988728173e-10	Intron (NM_001163399/15572, intron 3 of 6)	4	110009866	110014038	4173	1	102635827	NR_168597	66294	Gm33070	Egr1
chr10	90801672	90801822	7.29603	7.74856	6.63301	1.05254	5.03733110568085e-13	2.88546894389404e-10	Intron (NM_001128086/77531, intron 23 of 24)	10	90825173	90918605	93433	2	11783	NM_001042558	116783	Apaf1	Egr1
chr7	142654635	142654785	7.23274	7.82473	6.21146	1.49795	5.19463501314691e-13	2.96792600405383e-10	Distal Intergenic	7	142660991	142980779	319789	1	16535	NM_008434	-6206	Kcnq1	Egr1
chr16	94548422	94548572	5.64323	6.2872	4.4502	1.68744	5.30555825659368e-13	3.0235288184685e-10	Distal Intergenic	16	94623391	94657549	34159	2	16522	NM_001025590	108977	Kcnj6	Egr1
chr6	33751598	33751748	6.26348	6.92534	5.00464	1.75954	5.35748851966677e-13	3.04531431192199e-10	Intron (NM_009148/20336, intron 11 of 17)	6	33958718	33969352	10635	2	102634837	NR_168016	217604	Gm13853	Egr1
chr12	117020679	117020829	4.90949	5.63643	3.37367	2.01877	5.56187553829225e-13	3.15342735717364e-10	Intron (NM_011215/19276, intron 12 of 22)	12	117108143	117114889	6747	2	100038689	NR_033538	94060	Gm10421	Egr1
chr13	44549410	44549560	4.74771	5.54551	2.81284	2.36158	5.62137985341757e-13	3.17905480041124e-10	Distal Intergenic	13	44593203	44611043	17841	1	69491	NR_045489	-43643	1700029N11Rik	Egr1
chr6	68863446	68863596	4.56996	5.46339	1.75815	2.99973	5.65922839904782e-13	3.19233626744562e-10	Distal Intergenic	6	69303921	69304158	238	2	19783	NR_004434	440562	Rprl1	Egr1
chr1	80431285	80431435	5.95058	6.60373	4.72425	1.72035	5.68540532933811e-13	3.19898326749717e-10	Intron (NR_040460/72208, intron 2 of 2)	1	80423649	80453377	29729	1	72208	NR_040460	7636	1700016L21Rik	Egr1
chr3	77694221	77694371	6.80588	7.42747	5.69007	1.60588	5.73796307881701e-13	3.22040279837454e-10	Distal Intergenic	3	78969818	79053053	83236	2	76089	NM_001310536	1358682	Rapgef2	Egr1
chr8	69624390	69624540	5.93519	6.58909	4.70608	1.7215	6.00689372483462e-13	3.36284672802435e-10	Intron (NM_001370971/211134, intron 1 of 3)	8	69585311	69636850	51540	2	211134	NM_001370971	12310	Lzts1	Egr1
chr1	97235536	97235686	4.44246	5.3122	1.90854	2.84177	6.0524314002205e-13	3.37982672360102e-10	Distal Intergenic	1	96987174	97056028	68855	2	74441	NM_028942	-179508	Slco6c1	Egr1
chr17	28706649	28706799	6.87926	7.46264	5.884	1.46573	6.1018252669846e-13	3.39886960166198e-10	Promoter (1-2kb)	17	28617727	28705123	87397	2	14229	NM_010220	-1526	Fkbp5	Egr1
chr6	99386885	99387035	5.98486	6.62408	4.80864	1.66377	6.21263604358193e-13	3.45194249648553e-10	Intron (NM_053202/108655, intron 1 of 18)	6	98902303	99412306	510004	2	108655	NM_053202	25271	Foxp1	Egr1
chr12	85298979	85299129	5.73099	6.45217	4.22246	2.00331	6.3273633641182e-13	3.50446418778048e-10	Intron (NM_001304475/217716, intron 5 of 11)	12	85292697	85292759	63	2	102466769	NR_105903	-6220	Mir6938	Egr1
chr18	16953011	16953161	6.86293	7.4689	5.798	1.54439	6.33869780604874e-13	3.50446418778048e-10	Exon (NR_045399/328906, exon 3 of 3)	18	16949464	16955840	6377	1	328906	NR_045399	3547	Gm15328	Egr1
chr1	85862741	85862891	5.62483	6.34337	4.12858	1.98413	6.4046949229339e-13	3.5321654111832e-10	Distal Intergenic	1	85856204	85859477	3274	1	71141	NR_037692	6537	4933407L21Rik	Egr1
chr10	127386410	127386560	7.02268	7.64901	5.89096	1.6198	6.51395569438088e-13	3.58353018550305e-10	Exon (NM_008512/16971, exon 65 of 89)	10	127361342	127370428	9087	2	104080	NM_183297	-15982	Nxph4	Egr1
chr8	75582177	75582327	5.66671	6.413	4.03423	2.10488	6.57466953592261e-13	3.60021190591047e-10	Distal Intergenic	8	75599802	75620134	20333	1	71597	NM_001294278	-17475	Isx	Egr1
chr8	56888831	56888981	4.29122	5.17151	1.64058	2.92504	6.57667628243332e-13	3.60021190591047e-10	Distal Intergenic	8	56918657	56938003	19347	2	75123	NR_131020	49022	4930518J21Rik	Egr1
chr7	124230637	124230787	6.32981	7.02456	4.93921	1.88653	6.76393181472682e-13	3.68843157641522e-10	Intron (NR_045907/73076, intron 1 of 3)	7	124224893	124308158	83266	2	73076	NR_045907	77371	3100003L05Rik	Egr1
chr7	69990272	69990422	6.1162	6.76679	4.89926	1.71193	6.77102258766995e-13	3.68843157641522e-10	Promoter (2-3kb)	7	69922250	69987600	65351	2	624549	NR_131144	-2672	Gm29683	Egr1
chr5	90876536	90876686	5.37311	6.09511	3.86073	1.99175	6.90364396668862e-13	3.75148064187884e-10	Distal Intergenic	5	90907157	90909484	2328	1	20311	NM_009141	-30471	Cxcl5	Egr1
chr12	61880292	61880442	5.74534	6.47332	4.20447	2.03312	7.04462399014776e-13	3.81875320898125e-10	Intron (NM_178714/238205, intron 2 of 3)	12	61569953	61904716	334764	1	238205	NM_001310586	310339	Lrfn5	Egr1
chr16	24714047	24714197	7.10888	7.73784	5.9682	1.62698	7.07873296848927e-13	3.82790666288478e-10	Intron (NM_178665/210126, intron 10 of 12)	16	24646605	24646690	86	1	723830	NR_029788	67442	Mir28a	Egr1
chr12	9342771	9342921	6.66351	7.27441	5.58276	1.56152	7.19134364444247e-13	3.87936334710746e-10	Distal Intergenic	12	9079997	9086394	6398	1	75516	NM_029321	262774	Ttc32	Egr1
chr14	76179086	76179236	6.25773	6.81485	5.33819	1.37426	7.22961186860251e-13	3.89056398700366e-10	Intron (NM_026816/68705, intron 5 of 7)	14	76192443	76202657	10215	1	67516	NM_026214	-13207	Kctd4	Egr1
chr10	85566263	85566413	4.55245	5.38444	2.36711	2.56637	7.31923492125943e-13	3.92927999747505e-10	Distal Intergenic	10	85544225	85546769	2545	2	626858	NM_001384218	-19494	Gm6713	Egr1
chr4	128017285	128017435	6.46351	7.11313	5.25006	1.70239	7.44629777921274e-13	3.98786028993583e-10	Intron (NM_001281955/329942, intron 3 of 70)	4	127881837	128461449	579613	1	329942	NM_001281955	135448	Csmd2	Egr1
chr17	10252597	10252747	5.21758	5.95863	3.61207	2.08067	7.61911342798546e-13	4.06750791845606e-10	Distal Intergenic	17	9969681	9994795	25115	2	71092	NR_045433	-257802	4930452A19Rik	Egr1
chr10	105128962	105129112	5.99315	6.60576	4.90687	1.56868	7.63162162938713e-13	4.06750791845606e-10	Intron (NM_177368/278279, intron 8 of 11)	10	105023525	105410340	386816	2	278279	NM_177368	281228	Tmtc2	Egr1
chr11	43256918	43257068	4.65077	5.47018	2.56346	2.50244	7.92140567852355e-13	4.21185688102607e-10	Distal Intergenic	11	43265224	43265288	65	2	387164	NR_029558	8220	Mir146	Egr1
chr3	65365484	65365634	6.29715	6.93198	5.13629	1.63742	7.97168568051921e-13	4.22847507769078e-10	Distal Intergenic	3	65287078	65299974	12897	2	67437	NM_026155	-65510	Ssr3	Egr1
chr14	10906560	10906710	6.97621	7.54424	6.02585	1.41495	8.06817295954971e-13	4.26946582090191e-10	Intron (NM_008981/19270, intron 1 of 29)	14	10227724	10916220	688497	2	19270	NM_008981	9510	Ptprg	Egr1
chr7	116364153	116364303	5.91629	6.65038	4.34562	2.04986	8.13141861739818e-13	4.28415958199936e-10	Distal Intergenic	7	116103604	116139823	36220	1	53322	NM_001360375	260549	Nucb2	Egr1
chr9	43185176	43185326	4.84621	5.62709	3.01906	2.289	8.13449241901676e-13	4.28415958199936e-10	Intron (NR_168927/235302, intron 2 of 2)	9	43175430	43191367	15938	1	235302	NR_168928	9746	D630033O11Rik	Egr1
chr6	98343307	98343457	4.94788	5.7447	3.01958	2.38871	8.25840214762227e-13	4.33913629436286e-10	Distal Intergenic	6	98214975	98319715	104741	2	330390	NM_001128092	-23592	Mdfic2	Egr1
chr11	110618266	110618416	4.72017	5.52901	2.70976	2.41287	8.38127560274318e-13	4.39331048711434e-10	Distal Intergenic	11	110424530	110437225	12696	1	102631821	NR_166811	193736	Gm11682	Egr1
chr1	158722354	158722504	4.48563	5.39466	1.45322	3.12083	8.46262831644537e-13	4.42551654403514e-10	Intron (NM_001085376/23850, intron 3 of 22)	1	158539305	158785745	246441	2	23850	NM_001085376	63241	Pappa2	Egr1
chr1	39513715	39513865	4.85719	5.61979	3.13675	2.17786	8.56194401585875e-13	4.46694305952267e-10	Intron (NM_018775/54610, intron 1 of 19)	1	39410576	39517828	107253	2	54610	NM_018775	3963	Tbc1d8	Egr1
chr17	73693762	73693912	7.11427	7.6904	6.14045	1.43493	8.61107687251276e-13	4.4820554289147e-10	Intron (NM_001033444/381122, intron 1 of 22)	17	73613459	73706291	92833	2	381122	NM_001033444	12379	Capn13	Egr1
chr14	19830624	19830774	5.10575	5.87727	3.3344	2.24152	8.65452118436005e-13	4.4941432167934e-10	Intron (NM_008695/18074, intron 7 of 20)	14	19801325	19861855	60531	1	18074	NM_008695	29299	Nid2	Egr1
chr8	25841884	25842034	5.03655	5.8357	3.09272	2.36841	8.99801858913301e-13	4.66162383564238e-10	Distal Intergenic	8	25792666	25796286	3621	2	74489	NR_040352	-45598	5430421F17Rik	Egr1
chr8	78150618	78150768	5.81978	6.48026	4.56612	1.74521	9.12649282600594e-13	4.70691671027294e-10	Intron (NM_001363419/78514, intron 5 of 22)	8	77976995	78178718	201724	2	78514	NM_001363419	27950	Arhgap10	Egr1
chr11	92931603	92931753	5.33192	6.02031	3.96799	1.84428	9.12780075916923e-13	4.70691671027294e-10	Distal Intergenic	11	92989192	93492577	503386	1	72605	NM_001361707	-57439	Car10	Egr1
chr4	89329710	89329860	6.31696	6.97979	5.05445	1.75117	9.38881521993903e-13	4.83030636360442e-10	Intron (NR_132431/102633081, intron 5 of 9)	4	89224526	89229269	4744	2	12579	NM_007670	-100441	Cdkn2b	Egr1
chr1	167963910	167964060	5.16035	5.90114	3.55609	2.07261	9.66594182257679e-13	4.95835927613488e-10	Intron (NM_008783/18514, intron 7 of 7)	1	167946933	168259738	312806	2	18514	NM_008783	295678	Pbx1	Egr1
chr4	47967836	47967986	4.9969	5.74109	3.37526	2.08176	9.68233466294061e-13	4.95835927613488e-10	Distal Intergenic	4	48045305	48057839	12535	1	18124	NM_001307989	-77319	Nr4a3	Egr1
chr19	47115785	47115935	5.20113	5.91342	3.7336	1.94411	9.84705881388306e-13	5.03112267255621e-10	Exon (NM_011053/18572, exon 30 of 36)	19	47120671	47126733	6063	2	72691	NM_133746	10798	Calhm2	Egr1
chr4	106294507	106294657	6.45626	7.095	5.28176	1.66204	9.89912549418668e-13	5.0461246294942e-10	Intron (NM_183225/329908, intron 67 of 67)	4	106299531	106321522	21992	2	100102	NM_153565	26865	Pcsk9	Egr1
chr15	64688754	64688904	5.08361	5.81765	3.5132	2.0464	1.01250682432625e-12	5.14948922716207e-10	Intron (NM_001291903/11514, intron 3 of 16)	15	64570884	64794145	223262	2	11514	NM_001291903	105241	Adcy8	Egr1
chr2	166876114	166876264	5.39403	6.12938	3.81714	2.05626	1.03257685470716e-12	5.23429134702481e-10	Intron (NM_153065/228889, intron 19 of 20)	2	166877716	166885415	7700	2	98999	NM_001291162	9151	Znfx1	Egr1
chr19	10898416	10898566	5.53332	6.2182	4.18385	1.83004	1.03432042103274e-12	5.23429134702481e-10	Promoter (<=1kb)	19	10891661	10897965	6305	2	22786	NM_009580	-451	Zp1	Egr1
chr16	92340442	92340592	5.78017	6.40705	4.64658	1.61002	1.03624616661684e-12	5.23429134702481e-10	Distal Intergenic	16	92295035	92338129	43095	1	209195	NM_172469	45407	Clic6	Egr1
chr8	82126269	82126419	6.63919	7.18807	5.7423	1.35369	1.04345441620505e-12	5.25874998559687e-10	Intron (NM_001024617/234515, intron 1 of 24)	8	82069191	82854546	785356	1	234515	NM_001297596	57078	Inpp4b	Egr1
chr15	22018366	22018516	4.78701	5.60189	2.73324	2.45914	1.05098400629224e-12	5.28471376358527e-10	Distal Intergenic	15	22713906	22715070	1165	2	545091	NM_001165971	696554	Hnrnpa1l2-ps2	Egr1
chr13	85510430	85510580	5.52891	6.28095	3.86612	2.13895	1.05512083041555e-12	5.28928885831744e-10	Distal Intergenic	13	85362818	85437605	74788	2	218397	NM_145452	-72825	Rasa1	Egr1
chr7	142845445	142845595	5.34821	6.05846	3.88988	1.96829	1.05665356737274e-12	5.28928885831744e-10	Exon (NR_001461/63830, exon 1 of 1)	7	142766848	142850284	83437	2	63830	NR_001461	4689	Kcnq1ot1	Egr1
chr2	92997200	92997350	7.71668	8.16138	7.07049	1.03038	1.07518005063278e-12	5.36993239984914e-10	Distal Intergenic	2	93017893	93019907	2015	1	277414	NR_151503	-20543	Trp53i11	Egr1
chr1	24657301	24657451	5.6656	6.39401	4.12269	2.02126	1.08131956574557e-12	5.38848693824329e-10	Distal Intergenic	1	24296764	24626518	329755	2	12823	NM_007733	-30783	Col19a1	Egr1
chr3	30868339	30868489	5.74902	6.47947	4.19623	2.0387	1.08935794788165e-12	5.41639982081747e-10	Exon (NM_001357528/69276, exon 7 of 9)	3	30847025	30875412	28388	1	69276	NM_027016	21314	Sec62	Egr1
chr1	138679799	138679949	5.56971	6.26298	4.18532	1.893	1.10486519369894e-12	5.48124115837433e-10	Distal Intergenic	1	138567833	138609813	41981	2	545363	NR_040304	-69986	Gm5833	Egr1
chr16	17176804	17176954	5.62717	6.3477	4.12167	1.99957	1.10966970174253e-12	5.49281559513101e-10	Exon (NM_001001983/224020, exon 11 of 55)	16	17149235	17161438	12204	1	15160	NM_008223	27569	Serpind1	Egr1
chr7	30679155	30679305	4.93662	5.69076	3.26262	2.13228	1.11851163739035e-12	5.51923617748085e-10	Promoter (2-3kb)	7	30681332	30689150	7819	1	76415	NM_001242647	-2027	Fam187b	Egr1
chr17	35422743	35422893	5.64811	6.37095	4.1318	1.99246	1.11997386583932e-12	5.51923617748085e-10	Promoter (<=1kb)	17	35423451	35423533	83	2	102466990	NR_105940	640	Mir6974	Egr1
chr7	24763328	24763478	6.3518	6.95533	5.29461	1.5343	1.12670546510307e-12	5.5362728385408e-10	Intron (NM_001360067/14809, intron 5 of 19)	7	24709276	24771794	62519	2	14809	NM_001360067	8316	Grik5	Egr1
chr16	49599837	49599987	5.02036	5.78493	3.28884	2.19593	1.12841293294533e-12	5.5362728385408e-10	Distal Intergenic	16	49620892	49625243	4352	1	100503470	NR_169118	-20905	Gm16619	Egr1
chr7	112531411	112531561	4.968	5.75847	3.08099	2.32962	1.13312650075291e-12	5.54102168700094e-10	Distal Intergenic	7	112553169	112556665	3497	1	78748	NM_175279	-21608	Rassf10	Egr1
chr19	48096487	48096637	4.44942	5.29705	2.13082	2.67128	1.13436708057278e-12	5.54102168700094e-10	Distal Intergenic	19	48194464	48793944	599481	1	66673	NM_025696	-97827	Sorcs3	Egr1
chr6	135775445	135775595	7.99642	8.50421	7.20587	1.21742	1.13925904824169e-12	5.55271362387852e-10	Intron (NM_001363750/14812, intron 6 of 14)	6	135635911	135660389	24479	1	75024	NR_126088	139534	4930425L21Rik	Egr1
chr6	57478287	57478437	4.96436	5.76052	3.04042	2.39171	1.15956390397588e-12	5.61944556562522e-10	Distal Intergenic	6	57483487	57512472	28986	2	243382	NM_175523	34035	Ppm1k	Egr1
chr18	40103353	40103503	5.7855	6.47263	4.42677	1.84906	1.16024048544452e-12	5.61944556562522e-10	Distal Intergenic	18	39906550	39909135	2586	1	18459	NM_011033	196803	Pabpc2	Egr1
chr9	71701880	71702030	5.44319	6.14438	4.02489	1.93291	1.16214339599067e-12	5.61944556562522e-10	Distal Intergenic	9	71533789	71678884	145096	2	68178	NM_026599	-22996	Cgnl1	Egr1
chr7	77355025	77355175	5.9873	6.6479	4.73321	1.74595	1.16306414769996e-12	5.61944556562522e-10	Distal Intergenic	7	77841862	78227586	385725	2	18213	NM_008746	872411	Ntrk3	Egr1
chr14	15486400	15486550	4.76321	5.54497	2.93071	2.26292	1.17257862054427e-12	5.653126163814e-10	Distal Intergenic	14	15442324	15463658	21335	1	100038847	NM_001164727	44076	Gm10406	Egr1
chr2	104056484	104056634	6.62859	7.1971	5.67686	1.41996	1.24321293815445e-12	5.98068842302251e-10	Intron (NM_001033347/241589, intron 10 of 20)	2	103953114	103955091	1978	1	68243	NM_026634	103370	A930018P22Rik	Egr1
chr12	66775071	66775221	5.16516	5.85506	3.79495	1.8559	1.27147438195087e-12	6.10343403481049e-10	Intron (NM_001193266/320772, intron 3 of 16)	12	66330153	66331175	1023	2	238217	NM_001162933	-443896	Rpl10l	Egr1
chr11	118505080	118505230	7.07889	7.59875	6.25824	1.25853	1.27761410243528e-12	6.10959645660776e-10	Intron (NM_001285438/52897, intron 2 of 13)	11	118367658	118380032	12375	1	217364	NR_153103	137422	Engase	Egr1
chr2	38507641	38507791	6.3166	6.90509	5.30598	1.47954	1.27825602008639e-12	6.10959645660776e-10	Intron (NM_011187/19177, intron 5 of 7)	2	38478058	38533918	55861	2	19177	NM_011187	26127	Psmb7	Egr1
chr11	103293668	103293818	7.49436	8.04433	6.59451	1.34684	1.28830954596852e-12	6.14443479656958e-10	Intron (NM_183034/353047, intron 2 of 11)	11	103255101	103303531	48431	2	353047	NM_183034	9713	Plekhm1	Egr1
chr5	118258585	118258735	6.48806	7.0645	5.51332	1.44472	1.29594776442054e-12	6.16762908963078e-10	Intron (NM_172721/231672, intron 4 of 10)	5	118203046	118293523	90478	2	231672	NM_172721	34788	Fbxw8	Egr1
chr10	6407769	6407919	5.01232	5.80639	3.10201	2.33788	1.30237717208181e-12	6.18498362450212e-10	Distal Intergenic	10	6708593	6800572	91980	1	18390	NM_001302794	-300674	Oprm1	Egr1
chr2	72093554	72093704	6.21356	6.83138	5.11023	1.58469	1.31138990636243e-12	6.21270826645017e-10	Distal Intergenic	2	72115981	72272954	156974	1	65964	NM_023057	-22277	Map3k20	Egr1
chr4	38749408	38749558	4.9229	5.7323	2.90855	2.441	1.31380583624589e-12	6.21270826645017e-10	Intron (NR_151606/102636968, intron 1 of 5)	4	38571667	38855483	283817	2	102636968	NR_151606	105925	Gm12381	Egr1
chr10	83048616	83048766	6.1053	6.74711	4.91993	1.66373	1.33310661070988e-12	6.29059328131852e-10	Distal Intergenic	10	83067003	83173681	106679	2	338365	NM_177388	124915	Slc41a2	Egr1
chr7	88604307	88604457	6.53037	7.14538	5.43627	1.57043	1.37044999474472e-12	6.45310641275419e-10	Distal Intergenic	7	88789230	88987995	198766	2	72759	NM_001360745	383538	Tmem135	Egr1
chr15	19518967	19519117	5.48961	6.19618	4.04773	1.92064	1.40076555757123e-12	6.5819100944372e-10	Distal Intergenic	15	19185459	19203415	17957	1	102639102	NR_155419	333508	Gm35496	Egr1
chr7	110526258	110526408	5.07432	5.82186	3.43528	2.10888	1.40458890979458e-12	6.5859514550332e-10	Intron (NM_010826/17540, intron 3 of 19)	7	110467465	110545394	77930	2	17540	NM_010826	18986	Irag1	Egr1
chr10	32669228	32669378	5.68756	6.355	4.4074	1.77601	1.44111123602581e-12	6.7429746429567e-10	Intron (NM_001013411/432450, intron 1 of 6)	10	31565315	32765911	1200597	2	432450	NM_001013411	96533	Nkain2	Egr1
chr14	39253730	39253880	5.86078	6.53322	4.56115	1.7735	1.44470836256161e-12	6.74560436353792e-10	Distal Intergenic	14	38090908	39195045	1104138	2	18183	NM_008734	-58685	Nrg3	Egr1
chr11	103624072	103624222	6.39012	7.07734	5.03103	1.8547	1.46731101527324e-12	6.82275558125151e-10	Intron (NM_011719/22412, intron 2 of 3)	11	103618189	103640647	22459	2	22412	NM_011719	16425	Wnt9b	Egr1
chr13	37381207	37381357	4.68257	5.4923	2.66587	2.4622	1.4673714945752e-12	6.82275558125151e-10	Distal Intergenic	13	37051152	37234220	183069	2	74145	NM_001166391	-146987	F13a1	Egr1
chr1	120654623	120654773	5.06342	5.77473	3.60032	1.94515	1.48987405061946e-12	6.91292228334712e-10	Distal Intergenic	1	120530216	120535720	5505	1	13798	NM_010133	124407	En1	Egr1
chr11	78617319	78617469	7.24637	7.75962	6.44231	1.22723	1.49909655139341e-12	6.94122303826748e-10	Distal Intergenic	11	78641332	78642555	1224	2	69109	NM_197989	25086	Ccnq	Egr1
chr11	28735259	28735409	5.56148	6.30826	3.92645	2.11526	1.51272115574376e-12	6.98974667416878e-10	Distal Intergenic	11	28713728	28713835	108	1	387213	NR_029828	21531	Mir217	Egr1
chr1	154393261	154393411	5.83893	6.55779	4.34128	1.99852	1.51957690554608e-12	7.00685738565004e-10	Intron (NM_009782/12290, intron 7 of 46)	1	154268265	154601666	333402	2	12290	NM_009782	208255	Cacna1e	Egr1
chr2	6345382	6345532	5.20136	5.87443	3.89925	1.81735	1.52325724301041e-12	7.00928554929179e-10	Intron (NM_001080548/98910, intron 2 of 14)	2	6357547	6448631	91085	1	98910	NM_181399	-12015	Usp6nl	Egr1
chr18	56043464	56043614	5.5977	6.26848	4.3046	1.78558	1.5500473491315e-12	7.11782383236619e-10	Distal Intergenic	18	56533412	56636864	103453	1	107022	NM_001360917	-489798	Gramd3	Egr1
chr9	49796960	49797110	5.57474	6.21828	4.38324	1.67497	1.56473088163782e-12	7.17043572446701e-10	Distal Intergenic	9	49413429	49710693	297265	2	17967	NM_001311065	-86267	Ncam1	Egr1
chr14	77617393	77617543	5.88481	6.56072	4.57151	1.8082	1.58304991942309e-12	7.23945666134856e-10	Intron (NM_001253759/239188, intron 3 of 19)	14	77716923	77744308	27386	2	629678	NR_033141	126765	Gm6994	Egr1
chr3	109504431	109504581	6.71241	7.29699	5.71356	1.46328	1.59113367850385e-12	7.26148323302906e-10	Intron (NM_020505/57257, intron 19 of 26)	3	109481323	109593010	111688	1	57257	NM_146139	23108	Vav3	Egr1
chr7	44180807	44180957	4.82474	5.58295	3.12857	2.16322	1.62382452012745e-12	7.39548916130913e-10	Promoter (<=1kb)	7	44175419	44181495	6077	2	272382	NM_019866	538	Spib	Egr1
chr19	21998891	21999041	5.93903	6.58671	4.73266	1.68304	1.6747961140659e-12	7.61203396195275e-10	Distal Intergenic	19	22116410	22972774	856365	1	226025	NM_001035239	-117369	Trpm3	Egr1
chr3	33784639	33784789	6.61087	7.22633	5.51532	1.57694	1.67888857495538e-12	7.61506168264402e-10	Distal Intergenic	3	33854332	33869009	14678	1	67120	NM_001290500	-69543	Ttc14	Egr1
chr13	91901863	91902013	6.3508	6.9722	5.2356	1.59289	1.68736099590029e-12	7.63790312468078e-10	Intron (NM_028790/74156, intron 2 of 14)	13	91861727	91889991	28265	2	373852	NR_028314	-11872	4833422C13Rik	Egr1
chr10	75033762	75033912	6.47427	7.07283	5.4327	1.50136	1.71619155778815e-12	7.75261630677011e-10	Distal Intergenic	10	75047905	75148234	100330	1	74392	NM_153406	-13993	Specc1l	Egr1
chr16	36348382	36348532	4.92679	5.69398	3.1804	2.18316	1.73119449968829e-12	7.79626313520225e-10	Intron (NM_013803/12374, intron 1 of 6)	16	36310947	36382496	71550	2	12374	NM_013803	33964	Casr	Egr1
chr1	90604417	90604567	6.44677	7.12205	5.13597	1.79364	1.73286929255844e-12	7.79626313520225e-10	Distal Intergenic	1	90531147	90541063	9917	1	108679	NM_133805	73270	Cops8	Egr1
chr14	96065984	96066134	4.72408	5.52468	2.77048	2.36485	1.75788729713347e-12	7.89284293837989e-10	Distal Intergenic	14	96118690	96120214	1525	1	66732	NM_001358241	-52556	Spertl	Egr1
chr4	74258378	74258528	5.23918	5.9386	3.82856	1.91025	1.80674636471283e-12	8.09574668514495e-10	Intron (NM_001172095/76804, intron 12 of 21)	4	74170116	74324101	153986	1	76804	NM_144787	88262	Kdm4c	Egr1
chr18	82593815	82593965	7.68977	8.20515	6.8804	1.23861	1.81036301085566e-12	8.09574668514495e-10	Intron (NM_010777/17196, intron 6 of 6)	18	82572633	82603762	31130	1	17196	NM_001025254	21182	Mbp	Egr1
chr5	28763282	28763432	4.53875	5.4006	2.08568	2.73774	1.82025078510663e-12	8.12361842856032e-10	Intron (NR_015562/654796, intron 1 of 6)	5	28661838	28672099	10262	2	20423	NM_009170	-91183	Shh	Egr1
chr2	19137746	19137896	6.65676	7.21813	5.72528	1.38507	1.85440903768161e-12	8.25798959901265e-10	Distal Intergenic	2	19203929	19315054	111126	1	70882	NM_001081083	-66033	Armc3	Egr1
chr5	35720099	35720249	6.55865	7.15857	5.51285	1.5151	1.85779035581357e-12	8.25798959901265e-10	Intron (NM_030208/78890, intron 9 of 10)	5	35713553	35732414	18862	2	78890	NM_030208	12165	Trmt44	Egr1
chr1	184589553	184589703	7.64765	8.15813	6.85049	1.22424	1.865319651932e-12	8.27402825728539e-10	Distal Intergenic	1	184545263	184578648	33386	2	67247	NM_001368286	-10905	Mtarc2	Egr1
chr10	111375938	111376088	7.36512	7.93677	6.40432	1.42107	1.86884414840621e-12	8.27402825728539e-10	Distal Intergenic	10	111342147	111344510	2364	1	21664	NM_009344	33791	Phlda1	Egr1
chr1	118738190	118738340	6.87841	7.46832	5.86345	1.47922	1.89849042708272e-12	8.38857242326871e-10	Distal Intergenic	1	118881950	118882029	80	1	102465176	NR_105764	-143610	Mir6346	Egr1
chr15	90094899	90095049	5.85179	6.55685	4.41654	1.93067	1.94469618627579e-12	8.57568574381654e-10	Distal Intergenic	15	90108514	90114757	6244	1	380959	NM_001033441	-13465	Alg10b	Egr1
chr6	49648995	49649145	5.92888	6.59021	4.67201	1.74842	1.95042281092395e-12	8.583907346461e-10	Distal Intergenic	6	49799690	49806485	6796	1	109648	NM_023456	-150545	Npy	Egr1
chr4	118614413	118614563	5.4175	6.34715	2.02457	3.29425	1.99409759617855e-12	8.75877812338876e-10	Promoter (2-3kb)	4	118610792	118611733	942	2	258259	NM_207152	-2680	Olfr1338	Egr1
chr4	130860272	130860422	6.32414	6.88726	5.38776	1.39565	2.01118342188363e-12	8.81640136220717e-10	Distal Intergenic	4	130728143	130737785	9643	2	77835	NR_130167	-122487	A930031H19Rik	Egr1
chr10	106654371	106654521	6.21511	6.85837	5.02461	1.66913	2.03266776535664e-12	8.89304151287025e-10	Intron (NM_001205341/327814, intron 7 of 31)	10	106468389	106769329	300941	1	327814	NM_001359698	185982	Ppfia2	Egr1
chr2	85361336	85361486	4.50914	5.35873	2.17282	2.69135	2.09033824016593e-12	9.12510881306533e-10	Distal Intergenic	2	85314436	85349279	34844	2	228151	NM_001081664	-12057	Fads2b	Egr1
chr5	148563487	148563637	5.60442	6.3113	4.16111	1.92306	2.09392246433718e-12	9.12510881306533e-10	Distal Intergenic	5	148517921	148527575	9655	2	102639759	NR_168911	-35912	Gm35994	Egr1
chr10	77062275	77062425	5.7763	6.42806	4.55505	1.69977	2.12718453194194e-12	9.24820304100332e-10	Distal Intergenic	10	77093607	77095057	1451	2	100169878	NR_026944	32632	Gm10941	Egr1
chr5	26912785	26912935	7.59548	8.13416	6.72604	1.30947	2.131431321955e-12	9.24820304100332e-10	Distal Intergenic	5	27022355	27932498	910144	1	13483	NM_010075	-109420	Dpp6	Egr1
chr8	123955295	123955445	6.86459	7.46921	5.80394	1.5403	2.13465202271047e-12	9.24820304100332e-10	Intron (NM_194444/234854, intron 6 of 12)	8	123951580	123958995	7416	1	234854	NM_194446	3715	Cdk10	Egr1
chr1	155591244	155591394	5.89108	6.51984	4.75107	1.6168	2.16899878122139e-12	9.37872541094937e-10	Intron (NM_010712/16872, intron 2 of 5)	1	155577441	155617773	40333	2	16872	NM_010712	26379	Lhx4	Egr1
chr9	117756243	117756393	6.4913	7.05165	5.56272	1.37827	2.23664210462718e-12	9.65243529475154e-10	Intron (NM_001378466/100039681, intron 8 of 8)	9	117869590	117889552	19963	1	27215	NM_001048146	-113197	Azi2	Egr1
chr3	101166406	101166556	5.31304	6.02587	3.84309	1.95965	2.27528733151707e-12	9.80018285448959e-10	Distal Intergenic	3	101183224	101195255	12032	2	12481	NM_013486	28699	Cd2	Egr1
chr16	33490703	33490853	6.36442	7.02825	5.09811	1.7586	2.30994146080260e-12	9.93020153748088e-10	Distal Intergenic	16	33504836	33588565	83730	1	77446	NM_175256	-13983	Heg1	Egr1
chr3	80000582	80000732	6.03545	6.67507	4.85783	1.66345	2.32735533411356e-12	9.98574720217646e-10	Distal Intergenic	3	79793237	79853585	60349	1	68659	NM_133187	207345	Gask1b	Egr1
chr6	138994520	138994670	4.66294	5.47882	2.60187	2.48248	2.40408013354757e-12	1.02950678597562e-09	Distal Intergenic	6	139292595	139299574	6980	2	70962	NR_045149	304904	4922502N22Rik	Egr1
chr18	50905328	50905478	4.68281	5.48788	2.69868	2.41822	2.42278772101475e-12	1.03552276799748e-09	Distal Intergenic	18	50700727	50701770	1044	2	67365	NM_026108	-203558	Pudp	Egr1
chr13	3794386	3794536	5.05289	5.83301	3.23037	2.23907	2.45214031793492e-12	1.04417175309001e-09	Distal Intergenic	13	3852893	3854318	1426	2	70405	NM_027416	59782	Calml3	Egr1
chr1	123390685	123390835	4.24206	5.08455	1.96873	2.61682	2.45241978786782e-12	1.04417175309001e-09	Intron (NM_199021/269109, intron 7 of 25)	1	123259867	123973296	713430	2	269109	NM_199021	582461	Dpp10	Egr1
chr3	152840883	152841033	5.24941	5.9421	3.86749	1.8758	2.49669298702294e-12	1.06098949607038e-09	Distal Intergenic	3	152853580	152857745	4166	2	75001	NR_108044	16712	4930482G09Rik	Egr1
chrX	38047570	38047720	5.48419	6.12831	4.29059	1.69012	2.52709899795501e-12	1.0718613236498e-09	Intron (NM_183126/77883, intron 2 of 3)	20	37861657	38051565	189909	1	77883	NM_183126	185913	6030498E09Rik	Egr1
chr18	67037111	67037261	4.7479	5.55902	2.72123	2.43978	2.53569950328627e-12	1.0734606127693e-09	Distal Intergenic	18	66990776	66993558	2783	2	17202	NM_016977	-43553	Mc4r	Egr1
chr1	125341000	125341150	6.09994	6.76397	4.83284	1.74497	2.56113519629359e-12	1.0821672638438e-09	Intron (NM_001205385/74117, intron 4 of 12)	1	125320642	125363464	42823	2	74117	NM_001205385	22314	Actr3	Egr1
chr4	98508521	98508671	4.98297	5.77184	3.10615	2.30524	2.57579509480749e-12	1.08629637041034e-09	Intron (NM_172696/12695, intron 30 of 43)	4	98434871	98607840	172970	1	12695	NM_007704	73650	Patj	Egr1
chr1	27149727	27149877	6.35805	6.93064	5.39453	1.42156	2.5841283870937e-12	1.08774675457715e-09	Distal Intergenic	1	26720882	26726541	5660	2	210940	NM_001033764	-423186	4931408C20Rik	Egr1
chr1	91669915	91670065	6.01148	6.70378	4.63119	1.87431	2.633855664066e-12	1.10658284103150e-09	Distal Intergenic	1	91729183	91775756	46574	1	13345	NM_007855	-59118	Twist2	Egr1
chr9	26065267	26065417	6.79044	7.38743	5.75373	1.49522	2.64639769218819e-12	1.10975438921113e-09	Distal Intergenic	9	26645104	26672646	27543	1	76898	NM_001310766	-579687	B3gat1	Egr1
chr3	41327107	41327257	4.90512	5.64937	3.28313	2.08698	2.65872367106027e-12	1.11282356320934e-09	Distal Intergenic	3	41442116	41447634	5519	2	78706	NR_040385	120377	Platr4	Egr1
chr19	25397667	25397817	5.01167	5.75864	3.37561	2.09877	2.70155268683829e-12	1.12862441599224e-09	Intron (NM_001348180/107351, intron 5 of 12)	19	25483070	25581692	98623	1	50796	NM_015826	-85253	Dmrt1	Egr1
chr8	68778486	68778636	5.32878	6.03315	3.89659	1.92686	2.7220776031875e-12	1.13462756143953e-09	Intron (NM_028182/72281, intron 4 of 8)	8	68821111	68824945	3835	1	73609	NR_038189	-42475	1700125H03Rik	Egr1
chr14	105042894	105043044	5.93011	6.51173	4.94011	1.45302	2.72613246079338e-12	1.13462756143953e-09	Intron (NR_015593/320249, intron 2 of 5)	14	104876580	105204219	327640	1	320249	NR_015593	166314	D130009I18Rik	Egr1
chr1	166065050	166065200	5.70868	6.35541	4.50571	1.67524	2.77516899146235e-12	1.1528778202981e-09	Promoter (1-2kb)	1	166028954	166066313	37360	2	98558	NM_175296	1113	Mael	Egr1
chr17	48394860	48395010	5.8819	6.4989	4.78131	1.56677	2.79119391310709e-12	1.15672834407888e-09	Intron (NR_110485/320638, intron 1 of 2)	17	48400162	48401440	1279	1	68224	NR_160405	-5152	1700067P10Rik	Egr1
chr9	22567771	22567921	5.04831	5.84446	3.12438	2.37638	2.79484695716305e-12	1.15672834407888e-09	Intron (NM_001360258/319845, intron 15 of 21)	9	22387011	22799576	412566	1	319845	NM_181316	180760	Bbs9	Egr1
chr1	130151848	130151998	5.82565	6.70674	3.16575	2.89233	2.81676363811135e-12	1.16363228412855e-09	Distal Intergenic	1	130350561	130365651	15091	1	102640368	NR_151525	-198563	Cd55os	Egr1
chr15	94866395	94866545	7.38392	7.91796	6.52671	1.29265	2.82425268720459e-12	1.16368072604173e-09	Intron (NM_178789/320709, intron 5 of 7)	15	94995503	95047199	51697	2	100043315	NR_015482	180654	LOC100043315	Egr1
chr10	99461173	99461323	5.09365	5.84936	3.41115	2.14379	2.82735257594964e-12	1.16368072604173e-09	Intron (NR_038019/100504202, intron 1 of 2)	10	99445033	99493996	48964	1	100504202	NR_038019	16140	Gm20110	Egr1
chr13	15670561	15670711	5.04278	5.83376	3.15245	2.31822	2.87071653856089e-12	1.17934447845614e-09	Intron (NM_008130/14634, intron 2 of 14)	13	15638308	15904610	266303	1	14634	NM_008130	32253	Gli3	Egr1
chr5	116995876	116996026	4.84526	5.58188	3.26204	2.08883	2.9005379677156e-12	1.18939716778357e-09	Distal Intergenic	5	117229743	117254058	24316	2	71954	NM_001122666	258032	Suds3	Egr1
chr6	126410344	126410494	5.66924	6.41736	4.02715	2.11396	2.91350013123093e-12	1.19251223695482e-09	Distal Intergenic	6	126509514	126512518	3005	2	16493	NM_145983	102024	Kcna5	Egr1
chr6	146306505	146306655	7.20839	7.74854	6.33505	1.31856	2.95728332638468e-12	1.20820788812312e-09	Intron (NM_010586/16439, intron 9 of 55)	6	146009797	146403721	393925	2	16439	NM_010586	97066	Itpr2	Egr1
chr9	40142431	40142581	6.49698	7.15148	5.26563	1.7131	2.98120238105085e-12	1.21574527118476e-09	Distal Intergenic	9	40180512	40202914	22403	1	235281	NM_001083917	-37931	Scn3b	Egr1
chr7	70781251	70781401	4.4728	5.3238	2.12354	2.67195	3.03281512476427e-12	1.23452794857918e-09	Distal Intergenic	7	70001698	70016494	14797	2	11819	NM_183261	-764757	Nr2f2	Egr1
chr3	113117977	113118127	5.49487	6.23886	3.87427	2.092	3.04896507424263e-12	1.23883297010173e-09	Distal Intergenic	3	113156494	113166015	9522	2	109959	NM_001042711	47888	Amy2a5	Egr1
chr3	74249916	74250066	4.63518	5.43551	2.68341	2.35994	3.05472846219685e-12	1.23890978997927e-09	Distal Intergenic	3	74012607	74033767	21161	2	102639855	NR_168318	-216149	Gm36069	Egr1
chr9	75238256	75238406	7.53229	8.01957	6.79097	1.14937	3.0832019342398e-12	1.24818010836175e-09	Intron (NM_010313/14697, intron 4 of 12)	9	75255040	75258922	3883	1	12049	NM_013479	-16634	Bcl2l10	Egr1
chr19	28663034	28663184	6.03526	6.71778	4.6954	1.81744	3.14958148753653e-12	1.27273442608992e-09	Intron (NR_045330/320176, intron 1 of 4)	19	28236251	28657477	421227	2	226075	NM_175459	-5557	Glis3	Egr1
chr16	45519758	45519908	5.91121	6.50357	4.88881	1.50145	3.19822532568442e-12	1.29004568658682e-09	Distal Intergenic	16	45476680	45514021	37342	2	208171	NM_172455	-5737	Tmprss7	Egr1
chr2	36090873	36091023	6.36333	7.01358	5.14764	1.69249	3.28602960413997e-12	1.32306148117558e-09	Distal Intergenic	2	36081958	36083741	1784	1	108168747	NR_166059	8915	Gm46735	Egr1
chr16	85254385	85254535	5.25718	6.00476	3.61792	2.09763	3.34631601024115e-12	1.34333143941403e-09	3' UTR	16	85253131	85347261	94131	2	224405	NM_144853	92726	Cyyr1	Egr1
chr3	94557837	94557987	5.58993	6.33438	3.96697	2.08337	3.34846151653913e-12	1.34333143941403e-09	Intron (NM_001293728/22156, intron 1 of 11)	3	94520060	94566179	46120	2	22156	NM_001293728	8192	Tuft1	Egr1
chr1	158892620	158892770	5.58444	6.32649	3.97377	2.07377	3.44321396379829e-12	1.37885519476768e-09	Distal Intergenic	1	158795271	158808032	12762	2	72025	NR_163823	-84588	1600012P17Rik	Egr1
chr10	86316754	86316904	7.43672	7.9515	6.62884	1.23197	3.49308447153074e-12	1.39631025728619e-09	Intron (NM_013722/27204, intron 1 of 13)	10	85884610	86334760	450151	2	27204	NM_013722	17856	Syn3	Egr1
chr9	9316162	9316312	4.0249	4.90826	1.33835	2.86922	3.54550508139691e-12	1.41465727064327e-09	Distal Intergenic	9	9047649	9239032	191384	2	71544	NM_001372570	-77130	Arhgap42	Egr1
chr18	71220568	71220718	5.02164	5.774	3.3571	2.12671	3.55171249440478e-12	1.41465727064327e-09	Distal Intergenic	18	70701363	70759202	57840	1	17191	NM_010773	519205	Mbd2	Egr1
chr5	74175821	74175971	6.18284	6.84055	4.93963	1.71917	3.63850399516956e-12	1.44663404014029e-09	Intron (NM_177561/69727, intron 5 of 8)	5	74160699	74229072	68374	2	69727	NM_177561	53101	Usp46	Egr1
chr9	43538990	43539140	5.99297	6.6983	4.55656	1.90625	3.65836548748022e-12	1.45193340123025e-09	Distal Intergenic	9	43655251	43718758	63508	1	58235	NM_021424	-116111	Nectin1	Egr1
chr10	61956874	61957024	5.80758	6.47436	4.52995	1.75109	3.68769348268531e-12	1.46096424172417e-09	Distal Intergenic	10	61943435	61946829	3395	2	69894	NM_027251	-10045	Fam241b	Egr1
chr1	87932791	87932941	5.07073	5.78667	3.58652	1.93897	3.71231751786467e-12	1.46810267846615e-09	Intron (NM_001033291/227334, intron 2 of 27)	1	87872843	87936273	63431	2	227334	NM_001033291	3332	Usp40	Egr1
chr6	99544828	99544978	5.63777	6.29044	4.41322	1.70368	3.73836631125489e-12	1.47164311256327e-09	Distal Intergenic	6	98902303	99497954	595652	2	108655	NM_001347345	-46874	Foxp1	Egr1
chr4	106823747	106823897	6.72263	7.3394	5.62277	1.57889	3.73936167239041e-12	1.47164311256327e-09	Intron (NM_023672/72475, intron 4 of 17)	4	106780382	106906891	126510	1	72475	NM_001355532	43365	Ssbp3	Egr1
chr15	68795393	68795543	6.00097	6.64185	4.81892	1.66745	3.7411344665685e-12	1.47164311256327e-09	Distal Intergenic	15	68800269	68965367	165099	1	13992	NM_010158	-4726	Khdrbs3	Egr1
chr4	91291458	91291608	4.85519	5.64152	2.99439	2.28629	3.77975024024028e-12	1.4842064136822e-09	Distal Intergenic	4	91138926	91288239	149314	2	15569	NM_001374237	-3219	Elavl2	Egr1
chr10	36507854	36508004	5.90373	6.58123	4.58411	1.80392	3.80690875226012e-12	1.49223437551335e-09	Intron (NM_001081208/319415, intron 2 of 3)	10	36382803	36710390	327588	1	319415	NM_001253356	125051	Hs3st5	Egr1
chr1	55771830	55771980	5.3842	6.12053	3.80239	2.04438	3.8232772709977e-12	1.49601204808284e-09	Intron (NM_001114663/227120, intron 5 of 5)	1	55970400	56011257	40858	1	329159	NR_045837	-198420	9130227L01Rik	Egr1
chr5	30862090	30862240	7.53159	8.0683	6.66734	1.29658	3.95207790508804e-12	1.54369274277598e-09	Distal Intergenic	5	30868908	30905358	36451	1	65254	NM_001356949	-6668	Dpysl5	Egr1
chr10	120498210	120498360	5.22345	5.92174	3.81766	1.88519	3.96702143081136e-12	1.54681125274056e-09	Distal Intergenic	10	120601637	120610390	8754	1	70874	NR_038003	-103277	4921513I03Rik	Egr1
chr1	46751563	46751713	4.75728	5.5289	2.98537	2.20625	3.99820608939054e-12	1.55624045181316e-09	Intron (NM_001310335/100101919, intron 47 of 64)	1	46846704	46892778	46075	2	227059	NM_001356416	141065	Slc39a10	Egr1
chr3	25179681	25179831	5.37074	6.07099	3.95652	1.88639	4.00664847393598e-12	1.5568000756603e-09	Distal Intergenic	3	23852267	24838170	985904	2	635702	NM_001326288	-341511	Naaladl2	Egr1
chr7	144692453	144692603	5.00896	5.7916	3.17099	2.29339	4.02585962292486e-12	1.56153469245012e-09	Distal Intergenic	7	144759560	144761856	2297	2	100040049	NM_001369202	69253	Smim38	Egr1
chr16	44369777	44369927	6.14128	6.74889	5.07111	1.52956	4.04373999417628e-12	1.56401614183603e-09	Intron (NM_172506/117606, intron 1 of 18)	16	44378409	44378492	84	2	100526478	NR_037242	8565	Mir3081	Egr1
chr11	46100892	46101042	6.11472	6.74425	4.97213	1.62165	4.04633135010873e-12	1.56401614183603e-09	Intron (NM_001252460/76884, intron 26 of 30)	11	46126384	46130698	4315	1	320116	NM_177075	-25342	Fndc9	Egr1
chr19	53343588	53343738	6.38977	6.98956	5.34435	1.5118	4.09543521970951e-12	1.58024785396892e-09	Intron (NM_001008542/17859, intron 3 of 5)	19	53318839	53361724	42886	1	17859	NM_001008543	24749	Mxi1	Egr1
chr16	23255472	23255622	6.53186	7.36442	4.34188	2.55107	4.12986216827503e-12	1.59076994191617e-09	Distal Intergenic	16	23247883	23252710	4828	1	239766	NM_001004151	7589	Rtp1	Egr1
chr4	144556239	144556389	4.36581	5.23348	1.85354	2.80035	4.1738533293416e-12	1.60266855197347e-09	Distal Intergenic	4	144503774	144513153	9380	2	329993	NM_001126316	-43086	Aadacl4fm5	Egr1
chr11	80697173	80697323	5.61489	6.30771	4.23242	1.86617	4.17517465047779e-12	1.60266855197347e-09	Distal Intergenic	11	80701192	80712859	11668	1	103743	NM_029537	-3869	Tmem98	Egr1
chr4	36346120	36346270	4.90689	5.6571	3.2538	2.11095	4.21785738426572e-12	1.61626113314691e-09	Intron (NM_001166000/242384, intron 3 of 8)	4	36645373	36645453	81	2	100124458	NR_030545	299183	Mir876	Egr1
chr13	114284400	114284550	5.00052	5.70699	3.55905	1.93371	4.25580824876628e-12	1.62799681706205e-09	Exon (NR_045836/319803, exon 5 of 14)	13	114260884	114288128	27245	2	319803	NR_045836	3578	A430090L17Rik	Egr1
chr6	88103988	88104138	6.64077	7.27184	5.49288	1.61276	4.28940176688947e-12	1.63802819741664e-09	Distal Intergenic	6	88081110	88081240	131	2	102465196	NR_105795	-22748	Mir6376	Egr1
chr17	94562317	94562467	6.81474	7.35801	5.93304	1.32724	4.29918964694961e-12	1.63894990841079e-09	Distal Intergenic	17	95030018	95057447	27430	2	76781	NM_001357135	494980	Mettl4	Egr1
chr8	128962637	128962787	5.73707	6.40873	4.44051	1.78232	4.37832194022111e-12	1.66625888044514e-09	Distal Intergenic	8	129004629	129004706	78	2	102465212	NR_105822	41919	Mir21c	Egr1
chr8	14073684	14073834	4.95152	5.66757	3.4668	1.95678	4.42985559015566e-12	1.6829892213314e-09	Distal Intergenic	8	14048940	14053561	4622	1	546036	NR_131136	24744	Gm5907	Egr1
chr8	46185753	46185903	6.31288	6.92198	5.23793	1.53957	4.43813620679598e-12	1.68325782656831e-09	Intron (NM_001205219/234214, intron 2 of 23)	8	46115030	46280943	165914	1	234214	NM_001310708	70723	Sorbs2	Egr1
chr10	60047599	60047749	6.57253	7.17357	5.52322	1.51958	4.47735699231842e-12	1.69524024465715e-09	Intron (NM_016803/53374, intron 1 of 3)	10	60017350	60055082	37733	2	53374	NM_016803	7333	Chst3	Egr1
chr10	51210960	51211110	4.57383	5.3679	2.66355	2.30712	4.48519298854928e-12	1.69531904300008e-09	Distal Intergenic	10	51356708	51362425	5718	1	14727	NM_001291892	-145598	Lilr4b	Egr1
chr2	153704843	153704993	5.08193	5.79783	3.5979	1.96872	4.49991119429075e-12	1.69799450367521e-09	Intron (NM_001305048/76407, intron 8 of 12)	2	153698108	153713004	14897	2	76407	NM_001305048	8011	Sun5	Egr1
chr13	52035318	52035468	5.44438	6.1087	4.17618	1.74413	4.55895270540933e-12	1.71735748412769e-09	Distal Intergenic	13	52000711	52002510	1800	1	23882	NM_011817	34607	Gadd45g	Egr1
chr13	49437282	49437432	5.88422	6.54102	4.64435	1.71889	4.61448406258712e-12	1.73533490078202e-09	Intron (NM_015759/30938, intron 6 of 17)	13	49416586	49462684	46099	2	30938	NM_015759	25252	Fgd3	Egr1
chr1	88303820	88303970	4.75297	5.54936	2.82748	2.35404	4.69609059638955e-12	1.76259802154495e-09	Intron (NM_134252/171382, intron 23 of 26)	1	88334732	88354160	19429	1	75396	NM_029269	-30762	Spp2	Egr1
chr18	88840905	88841055	4.93929	5.74194	2.97177	2.37581	4.70284147694815e-12	1.76259802154495e-09	Distal Intergenic	18	88883293	88912331	29039	2	54607	NM_018821	71276	Socs6	Egr1
chr15	24940996	24941146	6.13039	6.74926	5.0236	1.58041	4.72086166342948e-12	1.76637317724275e-09	Distal Intergenic	15	25363363	25413850	50488	2	70350	NM_027395	472704	Basp1	Egr1
chr10	42020276	42020426	5.34315	6.05464	3.87923	1.93651	4.72938162787152e-12	1.76658698309131e-09	Distal Intergenic	10	41928554	41931449	2896	2	624784	NR_037190	-88827	Tdg-ps2	Egr1
chr12	27237676	27237826	5.83656	6.49152	4.60354	1.71654	4.77280372525234e-12	1.77981534622233e-09	Distal Intergenic	12	27190795	27210515	19721	2	636791	NR_045870	-27161	Gm9866	Egr1
chr10	10875314	10875464	5.25609	5.99591	3.65677	2.08485	4.7817454430005e-12	1.78016293122813e-09	Intron (NM_001114333/14816, intron 2 of 9)	10	10561803	10958075	396273	2	14816	NM_001114333	82611	Grm1	Egr1
chr19	20611743	20611893	5.34	6.06563	3.81039	1.98625	4.79856087668148e-12	1.78240620114741e-09	Exon (NM_001361503/11668, exon 14 of 17)	19	20579332	20620827	41496	1	11668	NM_013467	32411	Aldh1a1	Egr1
chr5	36597268	36597418	5.80013	6.41271	4.71396	1.56504	4.80381058742649e-12	1.78240620114741e-09	Distal Intergenic	5	36604955	36622198	17244	2	76710	NR_126488	24780	2210406O10Rik	Egr1
chr3	129571409	129571559	5.01635	5.81331	3.08711	2.3439	4.87145830102109e-12	1.8038895857535e-09	Distal Intergenic	3	129471226	129548971	77746	2	13645	NM_010113	-22438	Egf	Egr1
chr1	21326595	21326745	4.58493	5.39514	2.5648	2.41935	4.87794378945551e-12	1.8038895857535e-09	Intron (NM_001077353/14859, intron 3 of 7)	1	21310809	21335799	24991	1	14859	NM_010356	15786	Gsta3	Egr1
chr11	67262725	67262875	5.23695	5.98579	3.5911	2.1197	4.95787014414427e-12	1.83040118462873e-09	Distal Intergenic	11	67217929	67262413	44485	1	544791	NM_001081250	44796	Myh13	Egr1
chr10	35695710	35695860	4.93044	5.74592	2.87221	2.4389	5.03574819003732e-12	1.85606988802714e-09	Distal Intergenic	10	35584687	35587887	3201	2	100041585	NM_007444	-107823	Amd2	Egr1
chr3	137430696	137430846	4.92298	5.70224	3.10564	2.26166	5.1118060535925e-12	1.88098382587599e-09	Distal Intergenic	3	137489296	137489376	81	2	102466638	NR_105801	58530	Mir6380	Egr1
chr7	84225523	84225673	6.00725	6.63865	4.85825	1.6203	5.1307308062559e-12	1.88205083646764e-09	Intron (NM_001384188/100039239, intron 2 of 2)	7	84234368	84255150	20783	2	14085	NM_010176	29477	Fah	Egr1
chr2	22041745	22041895	5.48932	6.22176	3.92672	2.0295	5.14183277958995e-12	1.88205083646764e-09	Distal Intergenic	2	22232314	22508264	275951	1	667663	NM_148413	-190419	Myo3a	Egr1
chr6	20691255	20691405	4.74694	5.54496	2.81064	2.35183	5.14979479666087e-12	1.88205083646764e-09	Distal Intergenic	6	21215345	21729804	514460	1	16508	NM_019697	-523940	Kcnd2	Egr1
chr18	72434965	72435115	5.34981	5.99118	4.16602	1.67358	5.15148283055674e-12	1.88205083646764e-09	Intron (NM_007831/13176, intron 1 of 28)	18	71386703	72484140	1097438	2	13176	NM_007831	49025	Dcc	Egr1
chr8	96301714	96301864	6.12049	6.78151	4.86482	1.73592	5.15704606645936e-12	1.88205083646764e-09	Promoter (<=1kb)	8	96285761	96302235	16475	2	70993	NM_001310539	371	Prss54	Egr1
chr11	63964490	63964640	4.87488	5.66362	2.99883	2.31222	5.18345860332664e-12	1.8885888933855e-09	Exon (NM_178379/70383, exon 2 of 7)	11	63853453	63970298	116846	2	70383	NM_178379	5658	Cox10	Egr1
chr4	62601514	62601664	4.87576	5.61985	3.25463	2.08124	5.20401851699313e-12	1.89297664068293e-09	Intron (NM_134257/50780, intron 10 of 15)	4	62592211	62621256	29046	1	50780	NM_001310706	9303	Rgs3	Egr1
chr9	82323122	82323272	5.56376	6.24847	4.21496	1.82964	5.28054815509994e-12	1.91623792210049e-09	Distal Intergenic	9	82711859	82729741	17883	1	65099	NM_001168240	-388587	Irak1bp1	Egr1
chr11	63895095	63895245	5.04463	5.7944	3.3939	2.08748	5.28772904202129e-12	1.91623792210049e-09	Intron (NM_178379/70383, intron 4 of 6)	11	63855052	63858866	3815	1	78883	NR_131111	40043	9630013K17Rik	Egr1
chr3	156827982	156828132	5.84144	6.47547	4.68337	1.62444	5.29383218300631e-12	1.91623792210049e-09	Intron (NM_177274/320840, intron 4 of 6)	3	157233152	157239727	6576	2	381498	NR_152231	411595	4930592C13Rik	Egr1
chr18	53796843	53796993	4.6891	5.47136	2.85355	2.27034	5.32579849677715e-12	1.92467429805563e-09	Intron (NR_040349/100502945, intron 1 of 2)	18	53781223	53838490	57268	1	100502945	NR_040349	15620	Gm19466	Egr1
chr18	65270005	65270155	6.54641	7.15559	5.47123	1.54297	5.44629589614504e-12	1.96502532760702e-09	Intron (NM_001114386/83814, intron 5 of 30)	18	65381932	65381997	66	1	387231	NR_029600	-111777	Mir122	Egr1
chr5	99091722	99091872	6.50788	7.1057	5.46858	1.51177	5.54473737270797e-12	1.99439025700153e-09	Intron (NM_008926/19092, intron 15 of 18)	5	99002274	99031912	29639	1	110075	NM_173404	89448	Bmp3	Egr1
chr2	102389593	102389743	5.50222	6.15379	4.28169	1.69453	5.54563123479524e-12	1.99439025700153e-09	Intron (NM_173749/210622, intron 1 of 10)	2	102380366	102473385	93020	1	210622	NM_173749	9227	Pamr1	Egr1
chr12	84312112	84312262	6.35807	6.92849	5.40084	1.41244	5.56790387943954e-12	1.99916533266087e-09	Distal Intergenic	12	84332070	84362606	30537	1	77219	NM_001252625	-19808	Ptgr2	Egr1
chr1	155946555	155946705	5.08511	5.83051	3.45717	2.08189	5.63011084292364e-12	2.01824036318114e-09	Distal Intergenic	1	155916607	155929482	12876	1	240832	NM_022329	29948	Tor1aip2	Egr1
chr11	39071535	39071685	6.13236	6.80389	4.83629	1.77086	5.66448018493383e-12	2.02729100570386e-09	Distal Intergenic	11	39198530	39281052	82523	2	75315	NR_126439	209367	4930553C11Rik	Egr1
chr5	114575954	114576104	4.61645	5.43563	2.53079	2.47681	5.70454809945436e-12	2.03834876004506e-09	Intron (NM_001347398/77697, intron 3 of 6)	5	114569095	114582088	12994	2	77697	NM_001347398	5984	Mmab	Egr1
chr2	167706358	167706508	5.5298	6.22485	4.13786	1.86123	5.77087513305304e-12	2.05757820589175e-09	Distal Intergenic	2	167774247	167821305	47059	1	19246	NM_011201	-67739	Ptpn1	Egr1
chr14	59446657	59446807	5.85415	6.47841	4.72936	1.60045	5.77687950433269e-12	2.05757820589175e-09	Intron (NM_001360611/71330, intron 1 of 4)	14	59438677	59474714	36038	1	71330	NM_027764	7980	Rcbtb1	Egr1
chr10	61673189	61673339	5.96253	6.65356	4.58757	1.85559	5.90120487970674e-12	2.09849678100714e-09	Distal Intergenic	10	61574426	61619643	45218	2	404634	NM_207000	-53546	Macroh2a2	Egr1
chr8	67949662	67949812	4.54373	5.33826	2.63042	2.33479	5.97076837633511e-12	2.11984214687797e-09	Promoter (2-3kb)	8	67947600	67955230	7631	1	17961	NM_010874	2062	Nat2	Egr1
chr14	8664743	8664893	4.36443	5.2253	1.9212	2.73419	6.1497585212215e-12	2.17990794356785e-09	Distal Intergenic	14	8520205	8551319	31115	2	102633458	NM_001370907	-113424	Gm11100	Egr1
chr1	184442342	184442492	4.31506	5.15697	2.04681	2.55996	6.16978291673994e-12	2.18352350731561e-09	Promoter (2-3kb)	1	184444694	184451186	6493	1	74971	NR_040627	-2202	4930488B22Rik	Egr1
chr9	17653820	17653970	5.21597	5.94773	3.65677	2.04431	6.23348383809283e-12	2.201722595006e-09	Distal Intergenic	9	18203563	18225296	21734	1	66917	NM_025844	-549593	Chordc1	Egr1
chr16	13249363	13249513	5.44566	6.16412	3.94984	1.95872	6.24101917568618e-12	2.201722595006e-09	Distal Intergenic	16	13265816	13294181	28366	1	102635495	NR_169006	-16303	Gm32817	Egr1
chr4	5411704	5411854	6.46564	7.10792	5.2786	1.66277	6.26543335340864e-12	2.20533984011352e-09	Distal Intergenic	4	5632328	5642284	9957	1	73872	NR_038183	-220474	4930423M02Rik	Egr1
chr3	116137359	116137509	5.35851	6.08039	3.8467	1.98966	6.27111795544602e-12	2.20533984011352e-09	Intron (NM_001355646/229776, intron 3 of 11)	3	116066202	116147893	81692	2	229776	NM_001355646	10384	Cdc14a	Egr1
chr17	46584972	46585122	6.16472	6.75094	5.16095	1.465	6.41383464226457e-12	2.25196523024839e-09	Intron (NM_001252473/74094, intron 2 of 9)	17	46568777	46593952	25176	2	74094	NM_001252473	8830	Tjap1	Egr1
chr3	22568498	22568648	4.85636	5.64859	2.95806	2.2924	6.45036289380594e-12	2.26121846094172e-09	Distal Intergenic	3	22305534	22305771	238	1	19784	NR_004439	262964	Rprl2	Egr1
chr4	154792795	154792945	5.27986	5.97774	3.8759	1.87553	6.5188767922357e-12	2.28163767512561e-09	Distal Intergenic	4	154750885	154752324	1440	2	73353	NM_028513	-40471	Actrt2	Egr1
chr7	130711302	130711452	5.51187	6.23137	4.01121	1.97839	6.61055198923199e-12	2.31008649569619e-09	Exon (NM_001347632/12945, exon 43 of 48)	7	130740076	130748012	7937	2	233918	NM_173409	36560	4933402N03Rik	Egr1
chr9	77234844	77234994	5.91288	6.55254	4.73515	1.66292	6.63175424678554e-12	2.31385757709706e-09	Intron (NM_001368966/69642, intron 1 of 8)	9	77009366	77247909	238544	2	69642	NM_001368966	12915	Mlip	Egr1
chr14	116416659	116416809	4.5914	5.43521	2.30664	2.59944	6.64848776137892e-12	2.31606011039146e-09	Intron (NM_175500/103978, intron 7 of 7)	14	117162709	118216941	1054233	1	23888	NM_001079844	-745900	Gpc6	Egr1
chr10	121264119	121264269	5.94244	6.55495	4.8565	1.54162	6.71681160203656e-12	2.33619957588018e-09	Intron (NM_138956/192678, intron 1 of 4)	10	121246256	121312155	65900	2	192678	NM_138956	47886	Rassf3	Egr1
chr14	56526141	56526291	5.31539	6.00374	3.95163	1.83181	6.80749227140886e-12	2.36403996843349e-09	Distal Intergenic	14	56496293	56499791	3499	2	14939	NM_013542	-26350	Gzmb	Egr1
chr5	77896864	77897014	5.43192	6.17061	3.83835	2.06259	6.82499431344134e-12	2.36642037620168e-09	Distal Intergenic	5	77613335	77616704	3370	1	69370	NR_131050	283529	1700017L05Rik	Egr1
chr5	20155221	20155371	5.76899	6.46414	4.37666	1.87737	6.85318937522342e-12	2.37132925023201e-09	Intron (NM_001170746/50791, intron 2 of 22)	5	20112516	20909790	797275	1	50791	NM_001170745	42705	Magi2	Egr1
chr4	9623270	9623420	5.76589	6.455	4.39896	1.84509	6.86049100754176e-12	2.37132925023201e-09	Intron (NM_001177849/65973, intron 3 of 22)	4	9575262	9643717	68456	2	65973	NM_001177852	20297	Asph	Egr1
chr5	7226516	7226666	5.63917	6.32957	4.26685	1.85876	6.92452128907234e-12	2.38974476717422e-09	Intron (NM_001163223/207618, intron 1 of 3)	5	7354164	7361491	7328	1	70920	NM_027603	-127498	Tex47	Egr1
chr1	154491636	154491786	5.85164	6.42346	4.89037	1.40682	6.93610786386314e-12	2.3900322187088e-09	Intron (NM_009782/12290, intron 6 of 46)	1	154268265	154601666	333402	2	12290	NM_009782	109880	Cacna1e	Egr1
chr10	34021561	34021711	5.11393	5.85904	3.48751	2.0914	6.96942704942889e-12	2.3943260685539e-09	Distal Intergenic	10	34002063	34003968	1906	2	215900	NM_175449	-17593	Calhm6	Egr1
chr4	82474188	82474338	6.34631	6.94871	5.29269	1.51314	6.9701149876689e-12	2.3943260685539e-09	Distal Intergenic	4	82426226	82465529	39304	1	102635783	NR_137202	47962	Gm11266	Egr1
chr10	48993166	48993316	5.48188	6.12805	4.2809	1.66182	7.00619001895032e-12	2.40300424426198e-09	Intron (NM_001358866/14806, intron 15 of 16)	10	48969776	49664010	694235	2	14806	NM_001358866	670694	Grik2	Egr1
chr12	101883598	101883748	6.47915	7.05565	5.50423	1.43746	7.08806292642028e-12	2.42733936762047e-09	Distal Intergenic	12	101803631	101879430	75800	2	109181	NM_028446	-4168	Trip11	Egr1
chr6	86193719	86193869	4.98458	5.77683	3.08612	2.3152	7.29669436364826e-12	2.4949418652368e-09	Intron (NM_031199/21802, intron 1 of 5)	6	86172204	86252726	80523	1	21802	NM_031199	21515	Tgfa	Egr1
chr15	49387143	49387293	4.79267	5.59819	2.8055	2.36739	7.41420289850898e-12	2.53122709186224e-09	Distal Intergenic	15	47444034	48655385	1211352	2	239420	NM_001081391	-731758	Csmd3	Egr1
chr13	73551003	73551153	6.3967	7.06083	5.12923	1.73949	7.49465999775406e-12	2.55477096392766e-09	Distal Intergenic	13	73492784	73495503	2720	2	432777	NR_045293	-55500	Eprn	Egr1
chr16	60778542	60778692	4.23831	5.10402	1.74633	2.76693	7.54207888179385e-12	2.56699794443389e-09	Distal Intergenic	16	59473846	60425894	952049	2	13840	NM_007938	-352648	Epha6	Egr1
chr7	123404983	123405133	7.1705	7.76877	6.12982	1.51047	7.6367016634972e-12	2.59522913580618e-09	Distal Intergenic	7	123582051	123998212	416162	1	628779	NM_001252072	-176918	Hs3st4	Egr1
chr2	173901334	173901484	4.24242	5.13659	1.42088	2.97	7.64934091349387e-12	2.59555567335382e-09	Distal Intergenic	2	173918095	173941564	23470	1	228960	NM_001363030	-16611	Stx16	Egr1
chr7	134271357	134271507	5.65953	6.35659	4.25904	1.85818	7.7288136390887e-12	2.61852441726887e-09	Promoter (<=1kb)	7	134272416	134775376	502961	1	330662	NM_001033420	-909	Dock1	Egr1
chr3	104699105	104699255	6.91266	7.45722	6.02751	1.32604	7.74843766697858e-12	2.62117734672601e-09	Promoter (2-3kb)	3	104696350	104701775	5426	1	11853	NM_007484	2755	Rhoc	Egr1
chr5	38758950	38759100	4.98184	5.75655	3.19177	2.20783	7.95132676618938e-12	2.6819825699876e-09	Distal Intergenic	5	38684149	38719042	34894	2	22388	NM_011715	-39908	Wdr1	Egr1
chr11	78618992	78619142	6.20456	6.7696	5.26272	1.39717	7.95231791526696e-12	2.6819825699876e-09	Distal Intergenic	11	78641332	78642555	1224	2	69109	NM_197989	23413	Ccnq	Egr1
chr4	106337883	106338033	6.371	7.00034	5.22906	1.61044	8.00218827774492e-12	2.69471265347521e-09	Distal Intergenic	4	106340655	106349440	8786	2	140475	NM_080458	11407	Bsnd	Egr1
chr9	31508333	31508483	4.72337	5.44454	3.2149	1.98729	8.02822400989194e-12	2.69939012234571e-09	Distal Intergenic	9	31337492	31375534	38043	2	235135	NM_144936	-132799	Tmem45b	Egr1
chr1	137206496	137206646	5.41909	6.13482	3.93588	1.94125	8.3287672275129e-12	2.79621375017587e-09	Distal Intergenic	1	136771322	136888186	116865	2	26424	NM_030676	-318310	Nr5a2	Egr1
chr5	110819396	110819546	6.84685	7.47244	5.7176	1.60014	8.41227431841631e-12	2.81998974976015e-09	Intron (NM_029337/75560, intron 46 of 51)	5	110813941	110814007	67	2	102466216	NR_105993	-5389	Mir7026	Egr1
chr1	115715127	115715277	4.7183	5.47315	3.04042	2.15981	8.51865605482676e-12	2.85083495066483e-09	Intron (NM_001077425/636808, intron 1 of 23)	1	115612467	116515052	902586	1	636808	NM_001371013	102660	Cntnap5a	Egr1
chr14	48100669	48100819	6.16515	5.18052	6.74495	-1.4435	8.52994219287079e-12	2.85083495066483e-09	Distal Intergenic	14	48136321	48181646	45326	1	73961	NR_045959	-35502	4930447J18Rik	eGFP
chr11	67962504	67962654	4.95013	5.70876	3.25168	2.14326	8.55531472792144e-12	2.85502156790499e-09	Intron (NM_001361350/55943, intron 4 of 5)	11	67857284	68097974	240691	1	55943	NM_018768	105220	Stx8	Egr1
chr15	103454333	103454483	4.96158	5.71669	3.28231	2.1236	8.60135547120294e-12	2.86608254503938e-09	Distal Intergenic	15	103438706	103446419	7714	2	58200	NM_021391	-7914	Ppp1r1a	Egr1
chr12	82457502	82457652	5.80665	6.40008	4.78095	1.49312	8.78070546588283e-12	2.92146426932463e-09	Intron (NM_001167983/217692, intron 13 of 23)	12	82520816	82525240	4425	2	102633169	NR_168638	67588	Gm31064	Egr1
chr5	77876809	77876959	4.38504	5.19374	2.37561	2.39366	8.80793642172485e-12	2.92614393652857e-09	Distal Intergenic	5	77613335	77616704	3370	1	69370	NR_131050	263474	1700017L05Rik	Egr1
chr2	52057448	52057598	5.73935	6.39223	4.51404	1.69911	8.9201693859591e-12	2.95900657692174e-09	Exon (NM_010889/17996, exon 137 of 157)	2	51962849	52016780	53932	1	51869	NM_175238	94599	Rif1	Egr1
chr7	139480618	139480768	7.01443	7.54012	6.17891	1.26218	9.01661071040325e-12	2.98654065606446e-09	Intron (NM_177261/76484, intron 1 of 29)	7	139474612	139521453	46842	1	76484	NM_177261	6006	Kndc1	Egr1
chr12	106810840	106810990	5.13797	5.90761	3.37756	2.18175	9.07656070614368e-12	3.0019238789026e-09	Distal Intergenic	12	106920069	106922191	2123	2	105245067	NR_166741	111201	Gm16087	Egr1
chr1	175012873	175013023	6.43699	6.94151	5.65445	1.20318	9.27978843813214e-12	3.06457774107011e-09	Intron (NM_001199003/24012, intron 4 of 17)	1	174661351	174749385	88035	2	23893	NM_011825	-263488	Grem2	Egr1
chr1	149239349	149239499	4.53656	5.32296	2.67529	2.2887	9.39960792450256e-12	3.09954163211345e-09	Distal Intergenic	1	149705370	149798190	92821	2	18783	NM_001305632	558691	Pla2g4a	Egr1
chr11	100409129	100409279	5.17196	3.85244	5.84942	-1.79062	9.44588310207167e-12	3.11018645494035e-09	Intron (NM_001199296/104112, intron 6 of 28)	11	100367178	100418826	51649	2	104112	NM_001199296	9547	Acly	eGFP
chr4	141775741	141775891	6.31307	6.91264	5.26833	1.50576	9.63616704127512e-12	3.1681464991487e-09	Intron (NM_145402/214359, intron 1 of 2)	4	141745209	141756306	11098	1	78917	NR_131014	30532	4930455G09Rik	Egr1
chr6	135800487	135800637	6.30845	6.86946	5.378	1.3786	9.70836692598231e-12	3.18716938611572e-09	Intron (NM_001363750/14812, intron 6 of 14)	6	135635911	135660389	24479	1	75024	NR_126088	164576	4930425L21Rik	Egr1
chr17	50096975	50097125	4.7562	5.50576	3.10658	2.1099	9.81958613353645e-12	3.21716888039939e-09	Intron (NM_177052/319991, intron 13 of 22)	17	50124650	50128833	4184	2	102632654	NR_168028	31708	Gm16555	Egr1
chr5	26107307	26107457	4.24487	5.09644	1.89033	2.69102	9.83298558589776e-12	3.21716888039939e-09	Distal Intergenic	5	26140656	26147364	6709	2	100862349	NM_001378637	39907	Gm21663	Egr1
chr17	44733165	44733315	6.61351	7.42606	4.57666	2.41877	9.84765996012947e-12	3.21716888039939e-09	Distal Intergenic	17	44499459	44591055	91597	1	224796	NM_172621	233706	Clic5	Egr1
chr18	65657858	65658008	6.72478	7.29783	5.75993	1.41762	9.85764874963211e-12	3.21716888039939e-09	Distal Intergenic	18	65713301	65822507	109207	1	328977	NM_207255	-55293	Zfp532	Egr1
chr2	151971754	151971904	5.05337	5.76529	3.58749	1.93641	1.00407247808789e-11	3.26902488503907e-09	Distal Intergenic	2	151985529	151991016	5488	1	21407	NM_009328	-13625	Tcf15	Egr1
chr4	87485390	87485540	6.41209	7.02931	5.31072	1.55986	1.00459566191758e-11	3.26902488503907e-09	Distal Intergenic	4	87688162	87724560	36399	2	70122	NM_001286158	239020	Mllt3	Egr1
chr11	45398380	45398530	5.09124	5.8463	3.41224	2.13728	1.00624580986407e-11	3.26960745584384e-09	Distal Intergenic	11	45698910	45733705	34796	1	100009664	NR_045876	-300380	F630206G17Rik	Egr1
chr1	170143889	170144039	5.42911	6.16328	3.85802	2.02638	1.02105550968826e-11	3.31245976018273e-09	3' UTR	1	170136388	170139694	3307	1	76925	NM_001039593	7501	Spata46	Egr1
chr9	43229101	43229251	5.96764	6.57382	4.90206	1.53432	1.0224147235292e-11	3.31245976018273e-09	Intron (NM_023655/72169, intron 1 of 8)	9	43222060	43247422	25363	1	72169	NM_023655	7041	Trim29	Egr1
chr5	74201355	74201505	6.00215	6.6418	4.82441	1.65004	1.02760697662296e-11	3.32443571143205e-09	Intron (NM_177561/69727, intron 1 of 8)	5	74160699	74229072	68374	2	69727	NM_177561	27567	Usp46	Egr1
chr9	47623552	47623702	6.07631	6.72271	4.87454	1.68419	1.03551344138016e-11	3.34514489661431e-09	Intron (NM_001310841/54725, intron 1 of 11)	9	47710458	47729506	19049	2	100038460	NR_046048	105804	Gm10677	Egr1
chr5	117512753	117512903	6.83204	7.35113	6.01334	1.23498	1.04094353942094e-11	3.3578058703472e-09	Intron (NM_021539/59043, intron 5 of 8)	5	117517210	117527088	9879	2	72151	NM_028128	14185	Rfc5	Egr1
chr15	99947482	99947632	6.42789	6.99462	5.48127	1.39001	1.05013513134488e-11	3.38254613546077e-09	Intron (NM_001159361/239667, intron 1 of 37)	15	99936545	100117354	180810	1	239667	NM_001159361	10937	Dip2b	Egr1
chr6	41003078	41003228	5.00498	5.77671	3.2324	2.20732	1.05726694639563e-11	3.40058973425859e-09	Distal Intergenic	6	41007202	41012443	5242	2	67373	NM_023333	9215	2210010C04Rik	Egr1
chrX	16211572	16211722	4.84272	5.62374	3.01468	2.23915	1.05941176751903e-11	3.40217129270814e-09	Distal Intergenic	20	16389108	16389930	823	1	66742	NM_001310461	-177386	Cypt1	Egr1
chr10	77375128	77375278	5.3607	6.08837	3.82131	2.0021	1.06082019403416e-11	3.40217129270814e-09	Intron (NM_008404/16414, intron 1 of 15)	10	77366204	77401542	35339	1	16414	NR_157229	8924	Itgb2	Egr1
chr6	37177127	37177277	5.76287	6.46313	4.34859	1.86871	1.08915940312901e-11	3.48802514155088e-09	Intron (NM_001081206/320127, intron 1 of 33)	6	36814317	37276911	462595	2	320127	NM_001081206	99634	Dgki	Egr1
chr1	160292900	160293050	6.76522	7.34541	5.77942	1.43775	1.09469498587534e-11	3.5007085567734e-09	Intron (NM_013862/29809, intron 14 of 20)	1	160046744	160179141	132398	2	29809	NM_001038621	-113759	Rabgap1l	Egr1
chr5	23713818	23713968	6.49044	7.03417	5.6075	1.31712	1.10843871267968e-11	3.53956651162641e-09	Intron (NM_001359175/20817, intron 14 of 14)	5	23639462	23709231	69770	1	69188	NM_026984	74356	Kmt2e	Egr1
chr17	31442040	31442190	5.12036	5.85139	3.56476	2.03061	1.1249805884812e-11	3.5872354480877e-09	Intron (NM_177823/328795, intron 6 of 13)	17	31427040	31461377	34338	1	328795	NM_177823	15000	Ubash3a	Egr1
chr10	21437113	21437263	5.76957	6.49382	4.24653	1.97821	1.1466888271297e-11	3.65121822200656e-09	Distal Intergenic	10	21469044	21498274	29231	1	67692	NR_027968	-31781	1700020N01Rik	Egr1
chr15	95852578	95852728	5.88822	6.52097	4.73455	1.62962	1.15081663412392e-11	3.65911944755285e-09	Intron (NM_001253813/105722, intron 16 of 20)	15	95722340	95727953	5614	2	102634389	NR_155277	-124625	Gm17546	Egr1
chr7	118055305	118055455	5.12858	5.82523	3.72987	1.90071	1.15690178794761e-11	3.67202740129273e-09	Distal Intergenic	7	117979936	118047445	67510	2	110058	NM_001362179	-7860	Syt17	Egr1
chr4	59868240	59868390	7.23673	7.77989	6.35534	1.3203	1.15818063571975e-11	3.67202740129273e-09	Exon (NM_172468/209131, exon 3 of 9)	4	59905899	59915056	9158	2	30936	NM_021053	46666	Slc46a2	Egr1
chr14	40144992	40145142	4.53654	5.30112	2.80497	2.14876	1.19118400267815e-11	3.77128515879239e-09	Distal Intergenic	14	40533483	40615271	81789	2	328381	NM_177816	470129	Sh2d4b	Egr1
chr17	29631064	29631214	5.68378	6.35446	4.39104	1.76356	1.19748647385821e-11	3.78584582182658e-09	Distal Intergenic	17	29579888	29598509	18622	1	26382	NM_013710	51176	Fgd2	Egr1
chr6	78146457	78146607	5.24942	5.95836	3.79694	1.91953	1.20771211928695e-11	3.81275059158923e-09	Distal Intergenic	6	76858620	77956650	1098031	2	12386	NM_145732	-189807	Ctnna2	Egr1
chr7	104154327	104154477	4.24768	5.10266	1.86131	2.65261	1.21813286225494e-11	3.84019408559925e-09	Promoter (2-3kb)	7	104119221	104157056	37836	2	209387	NM_001167828	2579	Trim30d	Egr1
chr15	85949665	85949815	5.90273	6.57909	4.58765	1.78178	1.23471020046683e-11	3.88694116408434e-09	Intron (NM_172611/223752, intron 1 of 18)	15	85942963	86021827	78865	1	223752	NM_001379572	6702	Gramd4	Egr1
chr16	64165182	64165332	4.57807	5.39819	2.48537	2.47361	1.24030249152256e-11	3.89902333307444e-09	Distal Intergenic	16	64298174	64422694	124521	2	224291	NM_001368721	257362	Csnka2ip	Egr1
chr6	17558253	17558403	6.56807	7.19665	5.42869	1.60321	1.24991946275207e-11	3.92370551348919e-09	Intron (NM_008591/17295, intron 17 of 21)	6	17637009	17666971	29963	1	12343	NM_007604	-78606	Capza2	Egr1
chr3	65792170	65792320	7.43937	7.87564	6.811	1.00078	1.28806807889397e-11	4.03775733058424e-09	Distal Intergenic	3	65853573	65865670	12098	2	56706	NM_001355432	73350	Ccnl1	Egr1
chr17	3277904	3278054	6.53655	7.13897	5.48284	1.50748	1.29052207794312e-11	4.03975216040976e-09	Distal Intergenic	17	3376848	3569672	192825	1	24001	NM_001122998	-98794	Tiam2	Egr1
chr7	118753269	118753419	4.86335	5.62769	3.13311	2.17017	1.30958123849975e-11	4.09364780591117e-09	Intron (NM_001024138/209776, intron 1 of 1)	7	118739971	118783761	43791	2	209776	NM_001024138	30342	Gpr139	Egr1
chr5	43977460	43977610	4.52354	5.35015	2.38104	2.46448	1.31787505150145e-11	4.11378769412012e-09	Promoter (1-2kb)	5	43976235	44000810	24576	1	12182	NM_009763	1225	Bst1	Egr1
chr17	70835816	70835966	7.03229	7.61875	6.02776	1.46171	1.32569519616836e-11	4.12701921625475e-09	Intron (NM_001347411/224997, intron 5 of 14)	17	70829105	71128408	299304	1	224997	NM_001128180	6711	Dlgap1	Egr1
chr9	123067003	123067153	5.0839	5.80384	3.58116	1.9639	1.32582764705353e-11	4.12701921625475e-09	Distal Intergenic	9	123001350	123045103	43754	2	109332	NM_133974	-21900	Cdcp1	Egr1
chr2	62284493	62284643	6.16644	6.82238	4.92979	1.7168	1.3687413795823e-11	4.2546416480602e-09	Distal Intergenic	2	62304874	62313997	9124	2	14526	NM_008100	29354	Gcg	Egr1
chr7	77947217	77947367	6.31943	6.95327	5.162	1.63491	1.39383778133673e-11	4.32660095552279e-09	Intron (NM_008746/18213, intron 12 of 16)	7	77841862	78227586	385725	2	18213	NM_008746	280219	Ntrk3	Egr1
chr4	131474698	131474848	5.81677	6.42779	4.73563	1.54537	1.39746875505434e-11	4.33182180219097e-09	Distal Intergenic	4	131421833	131437851	16019	2	105247176	NR_166702	-36847	Gm42321	Egr1
chr3	100124103	100124253	4.54494	5.32	2.75279	2.23999	1.43301178815885e-11	4.43581015255805e-09	Distal Intergenic	3	100069779	100114305	44527	1	14547	NR_104341	54324	Gdap2	Egr1
chr13	15952326	15952476	6.20346	6.74239	5.33336	1.29563	1.44024424858667e-11	4.45199728763747e-09	Distal Intergenic	13	15956249	15977215	20967	2	71071	NR_045507	24739	4933412O06Rik	Egr1
chr14	64981731	64981881	7.5263	8.05164	6.69168	1.25968	1.45009496210651e-11	4.47622160573691e-09	Intron (NM_001081177/16554, intron 14 of 39)	14	64889990	65047066	157077	1	16554	NM_001081177	91741	Kif13b	Egr1
chr1	91671870	91672020	4.68629	5.49774	2.65726	2.38315	1.45315583810599e-11	4.47944860591637e-09	Distal Intergenic	1	91729183	91775756	46574	1	13345	NM_007855	-57163	Twist2	Egr1
chr12	15490449	15490599	4.41012	5.22724	2.3399	2.47293	1.46965210590142e-11	4.52402478522033e-09	Distal Intergenic	12	15850995	15851102	108	2	102465204	NR_105809	360503	Mir6387	Egr1
chr4	117193758	117193908	5.46854	6.11778	4.25651	1.68916	1.48373965095453e-11	4.55543730587546e-09	Intron (NM_001310729/66743, intron 1 of 13)	4	117128660	117232658	103999	2	66743	NM_001310729	38750	Rnf220	Egr1
chr10	60589415	60589565	5.81448	6.46432	4.60029	1.69039	1.48395594635566e-11	4.55543730587546e-09	Promoter (<=1kb)	10	60547851	60588561	40711	2	71279	NM_023596	-854	Slc29a3	Egr1
chr13	29289739	29289889	4.94931	5.69679	3.3106	2.09128	1.53635772390823e-11	4.70979466499001e-09	Distal Intergenic	13	29200238	29224319	24082	1	77920	NR_045074	89501	A330102I10Rik	Egr1
chr2	96326159	96326309	4.71249	5.49779	2.8581	2.23179	1.54829988890671e-11	4.73808413653233e-09	Intron (NM_001289742/241568, intron 1 of 7)	2	96148514	97462009	1313496	1	241568	NM_001363048	177645	Lrrc4c	Egr1
chr3	30828971	30829121	5.88804	6.51474	4.75507	1.59081	1.55095914624362e-11	4.73808413653233e-09	Distal Intergenic	3	30847025	30875412	28388	1	69276	NM_001357528	-17904	Sec62	Egr1
chr16	74849969	74850119	6.64714	7.26249	5.55194	1.55387	1.55259366575534e-11	4.73808413653233e-09	Intron (NM_001358491/268902, intron 1 of 27)	16	73689194	74889658	1200465	2	268902	NM_001358491	39539	Robo2	Egr1
chr13	29017404	29017554	6.57022	7.37069	4.61755	2.34577	1.55561816466404e-11	4.73808413653233e-09	Intron (NR_045053/72518, intron 2 of 8)	13	28644017	29069405	425389	2	72518	NR_045053	51851	2610307P16Rik	Egr1
chr2	111426120	111426270	4.4982	5.3292	2.32092	2.53995	1.55624509890467e-11	4.73808413653233e-09	Distal Intergenic	2	111451479	111452417	939	2	258890	NM_146888	26147	Olfr1297	Egr1
chr14	6005728	6005878	6.18066	6.78329	5.1263	1.51414	1.57445037528414e-11	4.78695375181978e-09	Intron (NM_001289760/218772, intron 5 of 9)	14	6038976	6104557	65582	2	21974	NM_009409	98679	Top2b	Egr1
chr10	118911124	118911274	6.22398	6.8075	5.2283	1.44634	1.57899584079517e-11	4.79421533612362e-09	Distal Intergenic	10	118928810	118939012	10203	1	73400	NR_045348	-17536	1700064J06Rik	Egr1
chr16	10587597	10587747	7.55322	8.02791	6.841	1.10415	1.59041943590521e-11	4.82231229042621e-09	Distal Intergenic	16	10601673	10603400	1728	2	12703	NM_001271603	15653	Socs1	Egr1
chr7	137111518	137111668	5.07228	5.79896	3.53766	1.98536	1.60651836078904e-11	4.86448944469272e-09	Distal Intergenic	7	137039302	137071359	32058	1	30926	NM_023140	72216	Glrx3	Egr1
chr3	14464780	14464930	5.72914	6.37165	4.54129	1.64731	1.6158876287896e-11	4.88620235593707e-09	Distal Intergenic	3	14428177	14439299	11123	1	622229	NR_033591	36603	Gm6300	Egr1
chr14	10421398	10421548	4.82683	5.56325	3.24458	2.05844	1.62063733797946e-11	4.89390638964603e-09	Intron (NM_008981/19270, intron 5 of 29)	14	10227722	10279820	52099	2	19270	NM_001347593	-141578	Ptprg	Egr1
chr15	74430845	74430995	8.0617	8.54181	7.33708	1.12339	1.62960092065529e-11	4.91429706130801e-09	Intron (NM_001359759/107831, intron 17 of 30)	15	74388045	74461313	73269	1	107831	NM_174991	42800	Adgrb1	Egr1
chr10	80067615	80067765	6.29176	6.93286	5.10889	1.65346	1.65587525413787e-11	4.98676480837269e-09	Intron (NM_023431/68114, intron 4 of 13)	10	80062432	80080978	18547	1	68114	NM_023431	5183	Pwwp3a	Egr1
chr4	68099402	68099552	5.77738	6.46888	4.40046	1.84197	1.67071358136627e-11	5.02464283625709e-09	Distal Intergenic	4	68230894	68240198	9305	2	102633975	NR_151548	140646	Gm12911	Egr1
chr2	84747128	84747278	6.56469	7.14692	5.57284	1.44333	1.68692993984523e-11	5.06655729622192e-09	Distal Intergenic	2	84766990	84788853	21864	1	58207	NM_021398	-19712	Slc43a3	Egr1
chr1	139327715	139327865	5.57405	6.29395	4.07155	1.96956	1.70025873781895e-11	5.09969777674055e-09	Intron (NR_040455/71209, intron 7 of 8)	1	139336018	139341602	5585	1	102638197	NR_151522	-8153	Gm34816	Egr1
chr18	77666521	77666671	6.36169	6.99564	5.2039	1.62564	1.71802265894962e-11	5.13341333945833e-09	Distal Intergenic	18	77543806	77652832	109027	2	225743	NM_001164504	-13689	Rnf165	Egr1
chr5	113970759	113970909	6.74472	7.27131	5.90688	1.26638	1.7181615994278e-11	5.13341333945833e-09	Promoter (2-3kb)	5	113955859	113968562	12704	2	20345	NM_009151	-2197	Selplg	Egr1
chr14	115083464	115083614	5.49412	6.20456	4.03494	1.91988	1.71954323844694e-11	5.13341333945833e-09	Exon (NR_045661/75822, exon 2 of 6)	14	115069397	115098759	29363	1	75822	NR_045661	14067	4930524C18Rik	Egr1
chr2	5581848	5581998	6.57928	7.21763	5.40614	1.6423	1.72073849977119e-11	5.13341333945833e-09	Intron (NM_001290376/227541, intron 1 of 10)	2	5298268	5680857	382590	2	227541	NM_001290376	98859	Camk1d	Egr1
chr10	25457711	25457861	5.17088	5.90899	3.58019	2.04025	1.73114303232011e-11	5.15468671906382e-09	Intron (NR_136909/102640597, intron 3 of 3)	10	25491530	25497461	5932	2	102640972	NR_156009	39600	Gm36908	Egr1
chr5	118478529	118478679	6.48372	7.05626	5.52036	1.41026	1.73250798825693e-11	5.15468671906382e-09	Distal Intergenic	5	118383292	118401179	17888	1	76792	NM_001081236	95237	Spring1	Egr1
chr4	74505440	74505590	5.39497	6.1074	3.92677	1.91584	1.75147982103098e-11	5.20416637250799e-09	Distal Intergenic	4	74170116	74324101	153986	1	76804	NM_144787	335324	Kdm4c	Egr1
chr17	3553425	3553575	6.23881	6.8337	5.20862	1.49264	1.77321571268309e-11	5.26171577825041e-09	Intron (NM_001122998/24001, intron 16 of 26)	17	3533765	3569672	35908	1	24001	NM_001286757	19660	Tiam2	Egr1
chr3	143440656	143440806	6.34957	6.92496	5.37789	1.42258	1.78805911289619e-11	5.29868669358023e-09	Distal Intergenic	3	143376653	143417904	41252	2	621809	NR_040405	-22752	Gm6260	Egr1
chr8	105736868	105737018	5.36567	6.02547	4.11463	1.70908	1.799428350996e-11	5.32527762042495e-09	Intron (NM_001272045/436059, intron 1 of 11)	8	105727462	105747042	19581	1	436059	NM_001272045	9406	Ces2h	Egr1
chr8	126823477	126823627	7.30735	7.83264	6.47283	1.26099	1.80468785320222e-11	5.33374055103394e-09	Distal Intergenic	8	126865864	127122696	256833	1	210027	NM_001363500	-42237	Slc35f3	Egr1
chr3	61335516	61335666	5.23468	5.91154	3.91756	1.77075	1.82398999426252e-11	5.38362879408801e-09	Distal Intergenic	3	61271928	61276124	4197	1	74012	NM_028712	63588	Rap2b	Egr1
chr11	106708139	106708289	6.43018	7.06945	5.25382	1.64511	1.84151709457447e-11	5.42815250425012e-09	Intron (NM_001166685/320162, intron 16 of 18)	11	106680078	106709687	29610	1	320162	NM_177088	28061	Cep95	Egr1
chr4	100441105	100441255	4.47817	5.28592	2.47542	2.36925	1.86487390734e-11	5.48422733427596e-09	Distal Intergenic	4	100336064	100407342	71279	1	381534	NM_001033773	105041	Ube2u	Egr1
chr5	104344012	104344162	4.97701	5.65968	3.63654	1.80843	1.86547577072644e-11	5.48422733427596e-09	Promoter (1-2kb)	5	104345441	104361968	16528	1	13406	NM_001359013	-1279	Dmp1	Egr1
chr2	75225413	75225563	5.83278	6.49246	4.58216	1.72042	1.87701205618194e-11	5.51085284706216e-09	Distal Intergenic	2	75266401	75274523	8123	2	77269	NR_040635	48960	9430019J16Rik	Egr1
chr3	58744571	58744721	5.39628	6.12235	3.86455	1.98133	1.89262643928716e-11	5.54936548827029e-09	Distal Intergenic	3	58751449	58792633	41185	2	229320	NM_153384	47912	Clrn1	Egr1
chr17	21972549	21972699	4.50954	5.3031	2.60259	2.30336	1.90113767838098e-11	5.56697697540458e-09	Distal Intergenic	17	21952705	21967950	15246	1	381067	NM_001164676	19844	Zfp229	Egr1
chr5	121177621	121177771	5.19897	5.94073	3.58977	2.06907	1.91222871825199e-11	5.59208643839024e-09	Distal Intergenic	5	121078563	121148155	69593	2	19894	NM_001302344	-29466	Rph3a	Egr1
chr19	47150234	47150384	6.7358	7.24633	5.9385	1.21506	1.92217375940877e-11	5.61378297700233e-09	Distal Intergenic	19	47167259	47247880	80622	1	18011	NM_021360	-16875	Neurl1a	Egr1
chr15	21999714	21999864	4.36102	5.174	2.32105	2.40252	1.92555148469546e-11	5.61626763947534e-09	Distal Intergenic	15	22713906	22715070	1165	2	545091	NM_001165971	715206	Hnrnpa1l2-ps2	Egr1
chr16	9851543	9851693	7.12305	7.71956	6.08784	1.49499	1.96325465940919e-11	5.7187318193666e-09	Distal Intergenic	16	9385766	9813677	427912	2	14811	NM_008170	-37866	Grin2a	Egr1
chr14	45069389	45069539	5.31321	6.03615	3.79637	1.96451	1.9883570070036e-11	5.78427107169594e-09	Distal Intergenic	14	45096038	45212415	116378	1	102637302	NR_167765	-26499	Gm16976	Egr1
chr10	57180865	57181015	4.09358	4.94823	1.71032	2.65313	2.0215646254216e-11	5.873186963318e-09	Distal Intergenic	10	57354479	57362449	7971	2	74928	NR_045353	181434	4930467K11Rik	Egr1
chr10	118707872	118708022	5.87079	6.49126	4.75869	1.58239	2.04925492542158e-11	5.9458623360277e-09	Distal Intergenic	10	118695254	118704808	9555	2	69181	NM_001014390	-3064	Dyrk2	Egr1
chr2	134998068	134998218	5.99403	6.66203	4.71172	1.74404	2.10013379665156e-11	6.08554154768187e-09	Intron (NM_001145830/18795, intron 3 of 31)	2	135011493	135057536	46044	2	78805	NR_040517	59318	4930545L23Rik	Egr1
chr15	95573187	95573337	6.59631	7.1981	5.54462	1.50314	2.10491813449032e-11	6.09146315292809e-09	Distal Intergenic	15	95521444	95552652	31209	2	223843	NM_207533	-20535	Dbx2	Egr1
chr7	123721987	123722137	5.74366	6.31592	4.78113	1.40841	2.10852959118277e-11	6.09397954784322e-09	Intron (NM_001252072/628779, intron 1 of 1)	7	123582051	123998212	416162	1	628779	NM_001252072	139936	Hs3st4	Egr1
chr3	87554942	87555092	6.2813	6.88276	5.23065	1.50205	2.11194317159569e-11	6.09591825606047e-09	Intron (NM_001003912/213498, intron 1 of 39)	3	87524866	87645346	120481	1	213498	NM_001360197	30076	Arhgef11	Egr1
chrX	99936703	99936853	4.46864	5.29682	2.3138	2.48634	2.13639796720581e-11	6.15850658113351e-09	Intron (NM_031384/83558, intron 20 of 29)	20	99820877	99862016	41140	1	53310	NM_001177780	115826	Dlg3	Egr1
chr7	141551984	141552134	6.15983	6.79991	4.98057	1.65015	2.1495225043535e-11	6.18831379741033e-09	Exon (NM_001009929/75770, exon 17 of 20)	7	141545916	141545978	63	1	100526509	NR_037291	6068	Mir3104	Egr1
chr8	105769039	105769189	4.16854	5.04711	1.53768	2.77996	2.1772421683429e-11	6.26000780906488e-09	Distal Intergenic	8	105775231	105785046	9816	1	382053	NM_001164681	-6042	Ces3a	Egr1
chr8	95528441	95528591	7.63777	8.1261	6.89402	1.14729	2.18370637227661e-11	6.2704818134056e-09	Distal Intergenic	8	95537081	95538664	1584	1	20295	NM_011332	-8490	Ccl17	Egr1
chr10	123800816	123800966	4.82132	5.57065	3.17289	2.09445	2.18724953359963e-11	6.27255187859509e-09	Distal Intergenic	10	124304979	124360393	55415	1	75030	NR_028310	-504013	4930503E24Rik	Egr1
chr10	83636164	83636314	6.15617	6.79692	4.97455	1.64376	2.21603830220551e-11	6.34692217500103e-09	Distal Intergenic	10	83558729	83598626	39898	1	69784	NM_001145198	77435	1500009L16Rik	Egr1
chr13	108066366	108066516	6.12597	6.75839	4.97345	1.61446	2.22206859969438e-11	6.35600273472170e-09	Distal Intergenic	13	107861152	108026598	165447	2	67263	NM_145456	-39768	Zswim6	Egr1
chrX	121125025	121125175	4.19131	5.08538	1.37112	2.91509	2.25395270294549e-11	6.43846155850051e-09	Distal Intergenic	20	121304258	121307082	2825	2	54561	NM_138742	181907	Nap1l3	Egr1
chr2	122097656	122097806	5.63546	6.23149	4.60175	1.49974	2.25669014774689e-11	6.43846155850051e-09	Distal Intergenic	2	122109728	122128708	18981	2	214593	NM_001362755	30902	Duox2	Egr1
chr1	131488371	131488521	7.2275	7.79145	6.28879	1.38339	2.27583547985772e-11	6.48475978083099e-09	Distal Intergenic	1	131455641	131466773	11133	1	108900	NM_175382	32730	Fam72a	Egr1
chr1	125658179	125658329	5.687	6.39811	4.22475	1.92904	2.29963041801261e-11	6.54417105370751e-09	Intron (NM_027677/71111, intron 1 of 1)	1	125604733	125801598	196866	1	71111	NM_027677	53446	Gpr39	Egr1
chr6	49751700	49751850	4.42852	5.24224	2.38314	2.43836	2.30260406326597e-11	6.54425397535872e-09	Distal Intergenic	6	49799690	49806485	6796	1	109648	NM_023456	-47840	Npy	Egr1
chr17	76768463	76768613	5.64295	6.29332	4.42677	1.67752	2.31992933614263e-11	6.57671972883232e-09	Distal Intergenic	17	76168018	76196034	28017	1	100043885	NR_033456	600445	Gm4710	Egr1
chr1	191977819	191977969	6.34128	6.93518	5.31411	1.47639	2.31994540789305e-11	6.57671972883232e-09	Intron (NM_001038607/16510, intron 6 of 10)	1	191873085	192192467	319383	1	16510	NM_010600	104734	Kcnh1	Egr1
chr4	43552589	43552739	5.5217	6.17194	4.30599	1.68968	2.32571796043583e-11	6.58468527211139e-09	Intron (NM_011602/21894, intron 10 of 56)	4	43531513	43562583	31071	2	21894	NM_011602	9844	Tln1	Egr1
chr14	74777793	74777943	5.97196	6.63363	4.71385	1.71391	2.33998350895988e-11	6.61664573558347e-09	Distal Intergenic	14	74878314	74944299	65986	1	15558	NM_172812	-100371	Htr2a	Egr1
chr17	50017392	50017542	7.27649	7.80707	6.42831	1.27204	2.36384612160032e-11	6.67562759928888e-09	Intron (NM_177052/319991, intron 7 of 22)	17	49922200	50216875	294676	1	319991	NM_177052	95192	Kif6	Egr1
chr10	42042536	42042686	4.48988	5.28612	2.56543	2.32026	2.37224287365427e-11	6.68338383165006e-09	Distal Intergenic	10	42057841	42152691	94851	2	56484	NM_001376967	110005	Foxo3	Egr1
chr8	12781012	12781162	5.1673	5.86721	3.75456	1.88348	2.37260682338232e-11	6.68338383165006e-09	Distal Intergenic	8	12756944	12769127	12184	2	100038554	NR_033546	-11885	Gm15348	Egr1
chr10	43706705	43706855	5.62092	6.26845	4.41508	1.66597	2.37872157828955e-11	6.69212667012136e-09	Exon (NR_131055/71018, exon 2 of 3)	10	43701903	43709297	7395	1	71018	NR_131055	4802	4933404K13Rik	Egr1
chr8	89920863	89921013	4.71915	5.44872	3.17059	2.0246	2.40438088298848e-11	6.7557631401623e-09	Distal Intergenic	8	89753871	89770790	16920	2	58198	NM_021390	-150073	Sall1	Egr1
chr6	92229014	92229164	5.48414	6.20026	3.99907	1.94658	2.44537269042133e-11	6.86226536065924e-09	Distal Intergenic	6	92219042	92221631	2590	2	22044	NM_009426	-7383	Trh	Egr1
chr4	40120360	40120510	4.3408	5.13533	2.4275	2.29762	2.46762833402997e-11	6.9138511881021e-09	Distal Intergenic	4	40143265	40199009	55745	1	11428	NM_007386	-22755	Aco1	Egr1
chr1	15225383	15225533	6.58932	7.19339	5.53046	1.52163	2.47304495901937e-11	6.9138511881021e-09	Distal Intergenic	1	15357149	15793974	436826	1	98741	NM_001098528	-131616	Kcnb2	Egr1
chr17	46080144	46080294	4.15613	4.9753	2.0706	2.44471	2.47308773989155e-11	6.9138511881021e-09	Intron (NR_152153/433111, intron 2 of 4)	17	46045432	46092178	46747	1	433111	NR_152153	34712	F630040K05Rik	Egr1
chr18	6618563	6618713	4.58577	5.40399	2.50729	2.41193	2.49250487891298e-11	6.95938048810359e-09	Intron (NM_001362874/70901, intron 1 of 7)	18	6603629	6638968	35340	1	70901	NM_027598	14934	4921524L21Rik	Egr1
chr1	38488064	38488214	6.13948	6.80503	4.86658	1.74028	2.5149213425665e-11	7.01315951253994e-09	Intron (NM_001290814/16764, intron 4 of 21)	1	38215072	38666325	451254	2	16764	NM_001290814	178111	Aff3	Egr1
chr5	117689184	117689334	6.87094	7.37961	6.07825	1.21206	2.52913536623034e-11	7.04395892920792e-09	Intron (NM_001312914/333050, intron 3 of 19)	5	117552067	117906053	353987	1	333050	NM_001312914	137117	Ksr2	Egr1
chr19	21012325	21012475	5.56547	6.26968	4.13399	1.89634	2.53451237152236e-11	7.05009985116345e-09	Distal Intergenic	19	21082074	21082902	829	1	75354	NR_126458	-69599	4930554I06Rik	Egr1
chr9	60833810	60833960	4.97766	5.73513	3.28559	2.10902	2.5489547413277e-11	7.0734949407329e-09	Distal Intergenic	9	60924351	60927079	2729	1	330956	NR_040767	-90391	Gm5122	Egr1
chr11	24524309	24524459	5.18169	5.94044	3.48254	2.13318	2.54928817497494e-11	7.0734949407329e-09	Distal Intergenic	11	24431909	24519951	88043	1	71316	NR_045857	92400	4933430M04Rik	Egr1
chr7	30703535	30703685	4.45072	5.21654	2.71218	2.1659	2.56634688158612e-11	7.11194879642343e-09	Distal Intergenic	7	30681332	30689150	7819	1	76415	NM_001377035	22203	Fam187b	Egr1
chr9	45536584	45536734	6.24824	6.87739	5.10693	1.60042	2.5710618122203e-11	7.11614197946945e-09	Intron (NM_001081270/114873, intron 3 of 32)	9	45327924	45342530	14607	2	74602	NR_040732	-194054	4833428L15Rik	Egr1
chrX	69933164	69933314	4.42593	5.26318	2.19733	2.51109	2.63428338315264e-11	7.27480953430596e-09	Distal Intergenic	20	70093862	70198323	104462	1	333639	NM_001081354	-160548	Mamld1	Egr1
chr15	80839338	80839488	5.84505	6.5029	4.6013	1.69886	2.63493481533041e-11	7.27480953430596e-09	Intron (NM_009634/11564, intron 2 of 12)	15	80832691	80855148	22458	1	11564	NM_009634	6647	Adsl	Egr1
chr5	106901406	106901556	4.36973	5.19892	2.2069	2.46914	2.6415543272291e-11	7.28403689689391e-09	Distal Intergenic	5	106764607	106844696	80090	2	52397	NR_156476	-56710	Zfp644	Egr1
chr2	33039394	33039544	5.86155	6.52819	4.58446	1.74873	2.65870229607018e-11	7.31957733262461e-09	Intron (NM_001290570/241308, intron 11 of 16)	2	32876237	33021448	145212	2	99326	NM_001355201	-17946	Garnl3	Egr1
chr5	21745538	21745688	4.92055	5.6523	3.3614	1.99803	2.66102976551978e-11	7.31957733262461e-09	Promoter (2-3kb)	5	21748525	21780900	32376	1	74511	NM_028977	-2837	Lrrc17	Egr1
chr5	103446202	103446352	4.53393	5.32131	2.66655	2.27336	2.67303244015247e-11	7.33842773839996e-09	Promoter (<=1kb)	5	103378241	103446895	68655	2	74624	NR_040699	543	4930429D17Rik	Egr1
chr14	76988207	76988357	5.0465	5.77152	3.51978	1.98605	2.67448649426733e-11	7.33842773839996e-09	Distal Intergenic	14	76997571	76999655	2085	1	73883	NR_153763	-9214	4930431P22Rik	Egr1
chr5	122079458	122079608	6.00902	6.63282	4.8858	1.58753	2.68105429599413e-11	7.34737805730681e-09	Intron (NM_007804/13048, intron 2 of 22)	5	121987060	121992666	5607	1	231717	NM_175474	92398	Pheta1	Egr1
chr18	18268680	18268830	4.21818	5.04038	2.1097	2.48028	2.69167226492607e-11	7.3673920676923e-09	Distal Intergenic	18	17701803	17714047	12245	2	75162	NR_045374	-554633	4930545E07Rik	Egr1
chr14	30351269	30351419	5.48284	6.16278	4.15338	1.79006	2.69626653448676e-11	7.37088961979441e-09	Distal Intergenic	14	30317311	30348165	30855	2	18753	NM_011103	-3104	Prkcd	Egr1
chr2	32072905	32073055	6.92488	7.38722	6.24039	1.06806	2.70807478837477e-11	7.39407550295648e-09	Intron (NM_001159634/227723, intron 2 of 31)	2	32041160	32124549	83390	1	227723	NM_172661	31745	Prrc2b	Egr1
chrX	17195504	17195654	4.87868	5.65823	3.05963	2.24855	2.74171477756597e-11	7.47674030010269e-09	Distal Intergenic	20	16998288	17186180	187893	2	74405	NM_028916	-9324	Efhc2	Egr1
chr1	107899258	107899408	4.52564	5.30197	2.72595	2.24675	2.7636526077826e-11	7.52732944898905e-09	Distal Intergenic	1	107844989	107878677	33689	1	319596	NR_102307	54269	D830032E09Rik	Egr1
chr5	136069992	136070142	5.88073	6.56538	4.53219	1.81474	2.7816899598569e-11	7.56718407157987e-09	Promoter (2-3kb)	5	136067350	136073847	6498	1	100647	NM_175309	2642	Upk3b	Egr1
chr6	59353820	59353970	4.35974	5.1869	2.21285	2.48569	2.81705709402438e-11	7.65402677650612e-09	Intron (NM_183183/243385, intron 1 of 1)	6	59329446	59403291	73846	2	243385	NM_183183	49321	Gprin3	Egr1
chr12	102544150	102544300	5.24768	5.92537	3.92725	1.78505	2.89384746368208e-11	7.85306813608954e-09	Intron (NM_172584/217837, intron 8 of 9)	12	102521200	102531286	10087	1	12652	NM_007693	22950	Chga	Egr1
chr17	15399795	15399945	7.05851	7.62978	6.09885	1.39964	2.89935357290372e-11	7.85841499559231e-09	Distal Intergenic	17	15451847	15461045	9199	2	328747	NR_046164	61100	Gm5091	Egr1
chr5	138922959	138923109	5.94771	6.61438	4.6705	1.73515	2.91064960967554e-11	7.87942274907695e-09	Distal Intergenic	5	138961769	138980036	18268	2	18590	NR_156469	56927	Pdgfa	Egr1
chr2	40078894	40079044	4.15014	5.01719	1.64432	2.74015	2.94716487227326e-11	7.96856732794829e-09	Distal Intergenic	2	39086682	39116361	29680	2	67857	NM_024209	-962533	Ppp6c	Egr1
chr17	37378616	37378766	5.93726	6.53285	4.90491	1.48006	3.05136080157204e-11	8.24026843538021e-09	Exon (NM_019439/54393, exon 16 of 23)	17	37396083	37397128	1046	2	258469	NM_146477	18362	Olfr90	Egr1
chr5	148415677	148415827	4.16729	5.00524	1.93279	2.52023	3.06357925476459e-11	8.26322427316984e-09	Distal Intergenic	5	148441441	148488483	47043	2	24109	NM_001359201	72656	Ubl3	Egr1
chr11	68081791	68081941	5.96166	6.55536	4.93511	1.46457	3.06844984960282e-11	8.26632950816699e-09	Intron (NM_001361350/55943, intron 5 of 5)	11	68111718	68111837	120	1	102465219	NR_105833	-29777	Mir6406	Egr1
chr13	52770083	52770233	4.19193	5.03848	1.88303	2.58787	3.07719895113162e-11	8.27986317779486e-09	Intron (NM_001198977/20963, intron 3 of 13)	13	52750918	52802828	51911	1	20963	NM_011518	19165	Syk	Egr1
chr5	149772046	149772196	4.90078	5.634	3.3344	2.01898	3.08281862270014e-11	8.28495389783523e-09	Promoter (<=1kb)	5	149771212	149787745	16534	1	70969	NR_045758	834	4930500F04Rik	Egr1
chr18	42835802	42835952	4.97039	5.74399	3.18681	2.2245	3.0918556002073e-11	8.29920510522794e-09	Intron (NM_027531/72930, intron 4 of 8)	18	42710946	42712717	1772	2	240239	NM_181543	-123085	Gpr151	Egr1
chr12	111667499	111667649	6.70826	7.19219	5.97478	1.13267	3.09943911963578e-11	8.30491258493718e-09	Distal Intergenic	12	111675926	111679387	3462	2	70369	NM_001324480	11738	Bag5	Egr1
chr10	33242620	33242770	5.24983	5.91495	3.97858	1.74082	3.10145529891514e-11	8.30491258493718e-09	Intron (NM_029726/76757, intron 21 of 37)	10	33098341	33132353	34013	2	442820	NR_040657	-110267	D830005E20Rik	Egr1
chr3	130190408	130190558	6.65379	7.19716	5.77184	1.32208	3.12110734740706e-11	8.34747859546643e-09	Intron (NM_001244952/77018, intron 4 of 35)	3	129999114	129999220	107	1	19862	NR_003027	191294	Rnu6	Egr1
chr1	168246622	168246772	7.40215	7.91628	6.59591	1.22146	3.1437011542711e-11	8.3894000452263e-09	Intron (NM_008783/18514, intron 2 of 7)	1	167946933	168259738	312806	2	18514	NM_008783	12966	Pbx1	Egr1
chr17	70525321	70525471	4.62267	5.38175	2.92177	2.12211	3.14568965464057e-11	8.3894000452263e-09	Intron (NM_001347411/224997, intron 2 of 14)	17	70731787	71123724	391938	1	224997	NM_027712	-206316	Dlgap1	Egr1
chr4	154319325	154319475	6.49112	7.0315	5.61715	1.30361	3.15037583945258e-11	8.3894000452263e-09	Intron (NM_001162977/230971, intron 4 of 36)	4	154255170	154360178	105009	1	230971	NM_001162977	64155	Megf6	Egr1
chr8	99397325	99397475	4.74959	5.50247	3.08236	2.0982	3.15188053154017e-11	8.3894000452263e-09	Distal Intergenic	8	99738519	99759372	20854	1	100873092	NR_110579	-341044	Gm15679	Egr1
chr10	116792789	116792939	5.4077	6.03864	4.26026	1.61051	3.16573405993907e-11	8.41619488066553e-09	Intron (NR_038025/71086, intron 3 of 3)	10	116786467	116799184	12718	1	71086	NR_038026	6322	4933412E12Rik	Egr1
chr9	103768504	103768654	6.20059	6.83046	5.05682	1.60861	3.19462223591492e-11	8.48284797848028e-09	Distal Intergenic	9	103796591	103837339	40749	2	102635534	NR_168099	68685	Gm29154	Egr1
chr18	19936047	19936197	4.4554	5.28334	2.30244	2.50155	3.20714860044256e-11	8.50594746890407e-09	Distal Intergenic	18	20093987	20135154	41168	2	13507	NM_001291809	198957	Dsc3	Egr1
chr19	26572182	26572332	5.83915	6.48818	4.62789	1.67327	3.22134051231848e-11	8.53340396763193e-09	Distal Intergenic	19	26582560	26755721	173162	1	67155	NM_011416	-10228	Smarca2	Egr1
chr10	5976698	5976848	4.88752	5.64616	3.18902	2.14002	3.227965255311e-11	8.54077335581708e-09	Distal Intergenic	10	5775664	5872400	96737	2	56533	NM_019958	-104298	Rgs17	Egr1
chr3	122855731	122855881	5.45515	6.1262	4.16093	1.7505	3.26858261821365e-11	8.62317863186446e-09	Distal Intergenic	3	122799855	122828636	28782	2	59006	NM_021503	-27095	Myoz2	Egr1
chr13	43755286	43755436	5.47569	6.12844	4.25084	1.71335	3.27318326849987e-11	8.62317863186446e-09	Distal Intergenic	13	43769273	43824420	55148	1	328234	NM_183204	-13837	Rnf182	Egr1
chr15	83757689	83757839	6.53206	7.11047	5.55152	1.42779	3.27412185335724e-11	8.62317863186446e-09	Intron (NM_001161629/77627, intron 8 of 12)	15	83750913	83803574	52662	2	77627	NM_001161629	45735	Efcab6	Egr1
chr9	120030076	120030226	5.48209	6.13148	4.26953	1.68105	3.27531694919487e-11	8.62317863186446e-09	Distal Intergenic	9	119978808	120010552	31745	1	17433	NR_153960	51268	Mobp	Egr1
chr15	74745538	74745688	6.09507	6.74255	4.88938	1.67121	3.2785096011867e-11	8.62317863186446e-09	Distal Intergenic	15	74750185	74753553	3369	2	67038	NM_025929	7865	Ly6m	Egr1
chr11	72981776	72981926	5.64332	6.32206	4.31873	1.80445	3.28484425541543e-11	8.62962754490361e-09	Promoter (<=1kb)	11	72981409	73038275	56867	1	16407	NM_008399	367	Itgae	Egr1
chrX	61227043	61227193	4.79776	5.55209	3.12269	2.07469	3.28922933197078e-11	8.63094553386661e-09	Distal Intergenic	20	61327105	61335684	8580	1	74437	NM_001199997	-99912	Magec2	Egr1
chr4	102006115	102006265	6.64629	7.18485	5.77717	1.29492	3.29604340162186e-11	8.63862658184744e-09	Distal Intergenic	4	102111939	102413121	301183	1	18578	NM_001177983	-105674	Pde4b	Egr1
chr8	89927028	89927178	6.08983	6.69212	5.03658	1.51146	3.42899547997156e-11	8.97649625924757e-09	Distal Intergenic	8	89753871	89770790	16920	2	58198	NM_021390	-156238	Sall1	Egr1
chr5	128117231	128117381	6.02245	6.69343	4.72853	1.77103	3.46649912330045e-11	9.06399799589289e-09	Intron (NM_172885/243274, intron 3 of 8)	5	127860555	128510141	649587	2	243274	NM_172885	392760	Tmem132d	Egr1
chr9	56589343	56589493	8.24434	8.72042	7.52896	1.10913	3.56457416966866e-11	9.30948652093265e-09	Intron (NM_001361115/235402, intron 3 of 5)	9	56525748	56542932	17185	2	235402	NM_001311076	-46411	Lingo1	Egr1
chr8	87229356	87229506	4.71157	5.46155	3.0597	2.07468	3.57648312613716e-11	9.32962563654182e-09	Distal Intergenic	8	87231470	87293219	61750	2	244562	NM_172912	63713	Abcc12	Egr1
chr15	34003385	34003535	4.37679	5.21608	2.13096	2.51644	3.61764120155331e-11	9.42592743222542e-09	Distal Intergenic	15	34082865	34143682	60818	1	67154	NM_001357925	-79330	Mtdh	Egr1
chr6	73403577	73403727	5.8678	6.49585	4.73022	1.60292	3.65205788980535e-11	9.50445927614646e-09	Distal Intergenic	6	73445556	73446650	1095	2	66740	NM_025737	42923	4931417E11Rik	Egr1
chr14	118776098	118776248	4.71684	5.50575	2.83976	2.26996	3.65700637813986e-11	9.50620629895576e-09	Intron (NM_001163675/239273, intron 20 of 30)	14	118829781	118829884	104	2	102465208	NR_105815	53636	Mir6391	Egr1
chr17	48091856	48092006	4.15693	5.01039	1.78486	2.62059	3.71414119757642e-11	9.64344653720738e-09	Intron (NM_001161722/21425, intron 1 of 8)	17	48096669	48103341	6673	1	21425	NM_011549	-4663	Tfeb	Egr1
chr13	39722147	39722297	4.30707	5.16287	1.91292	2.61579	3.72918371385172e-11	9.67120499363695e-09	Distal Intergenic	13	39925266	39944860	19595	2	105245474	NR_167936	222563	Gm40923	Egr1
chr9	75568305	75568455	7.26254	7.71444	6.60092	1.03656	3.74554324954259e-11	9.70231030117237e-09	Intron (NM_001164790/20255, intron 10 of 11)	9	75550648	75591338	40691	2	20255	NM_001164790	22883	Scg3	Egr1
chr9	47988229	47988379	5.95326	6.62572	4.65356	1.76433	3.75643608089791e-11	9.71919893233764e-09	Distal Intergenic	9	47710458	47729506	19049	2	100038460	NR_046048	-258723	Gm10677	Egr1
chr15	13218572	13218722	6.48619	7.10615	5.37578	1.56608	3.78093174963114e-11	9.77120260640429e-09	Distal Intergenic	15	13028785	13173761	144977	2	12563	NM_007666	-44811	Cdh6	Egr1
chr15	25518502	25518652	5.07759	5.76751	3.70728	1.82927	3.79354711671572e-11	9.77906016731673e-09	Distal Intergenic	15	25622636	25813757	191122	1	17909	NM_019472	-103984	Myo10	Egr1
chr16	9643056	9643206	7.3222	7.87821	6.40573	1.35151	3.79514076422394e-11	9.77906016731673e-09	Intron (NM_008170/14811, intron 3 of 13)	16	9385766	9813677	427912	2	14811	NM_008170	170471	Grin2a	Egr1
chr10	92166021	92166171	5.38317	6.06164	4.05967	1.78329	3.79717210764054e-11	9.77906016731673e-09	Intron (NR_046027/627800, intron 2 of 8)	10	92007163	92211235	204073	2	627800	NR_046027	45064	Gm20757	Egr1
chr4	81092722	81092872	4.75206	5.49513	3.1362	2.07976	3.81373475957958e-11	9.81034712408381e-09	Distal Intergenic	4	80828923	80872538	43616	1	52829	NM_026821	263799	Lurap1l	Egr1
chr12	30020542	30020692	5.56902	6.25947	4.19649	1.82083	3.82258732844323e-11	9.82175146252594e-09	Intron (NM_181395/69675, intron 1 of 22)	12	29988035	30067657	79623	1	69675	NM_181395	32507	Pxdn	Egr1
chr17	44890067	44890217	5.71185	6.40057	4.34654	1.84377	3.83908121059717e-11	9.85274037296597e-09	Intron (NR_073425/12393, intron 5 of 5)	17	44806874	45047063	240190	2	12393	NR_073425	156846	Runx2	Egr1
chr13	115079468	115079618	5.85916	6.52154	4.59835	1.72488	3.84760120646185e-11	9.86321696585658e-09	Distal Intergenic	13	114969617	115068636	99020	2	16398	NM_008396	-10832	Itga2	Egr1
chr2	114886629	114886779	5.54405	6.1954	4.32432	1.69477	3.92002353983961e-11	1.00299233452395e-08	Distal Intergenic	2	114684377	114874419	190043	1	102633438	NR_166464	202252	Gm13974	Egr1
chr5	92812219	92812369	4.79286	5.55002	3.10245	2.12362	3.92165837447104e-11	1.00299233452395e-08	Intron (NM_001360018/320696, intron 4 of 24)	5	92756154	92822986	66833	2	320696	NM_001360018	10617	Ccdc158	Egr1
chr8	63582454	63582604	4.50531	5.30185	2.5788	2.31541	3.93938178803564e-11	1.00636715004171e-08	Intron (NM_001252620/72902, intron 4 of 11)	8	63404379	63810130	405752	1	72902	NM_023689	178075	Spock3	Egr1
chr15	89025233	89025383	7.13933	7.6196	6.41432	1.12418	3.98009760944234e-11	1.01445523631845e-08	Promoter (<=1kb)	15	89014787	89024906	10120	2	29857	NM_013871	-327	Mapk12	Egr1
chr13	19728073	19728223	4.25104	5.1189	1.73682	2.73201	3.9845040507645e-11	1.01445523631845e-08	Distal Intergenic	13	19649939	19688537	38599	2	319466	NR_131037	-39536	9330199G10Rik	Egr1
chr10	119429711	119429861	4.20061	5.01755	2.13165	2.4553	3.98929001186878e-11	1.01445523631845e-08	Intron (NM_001358809/74053, intron 1 of 23)	10	119289939	119923165	633227	1	74053	NM_001277293	139772	Grip1	Egr1
chr6	90754427	90754577	6.2851	6.78723	5.50839	1.18434	3.99153149404119e-11	1.01445523631845e-08	Intron (NM_001134384/232227, intron 1 of 13)	6	90636580	90787105	150526	2	232227	NM_001134384	32528	Iqsec1	Egr1
chr7	130393219	130393369	4.58442	5.36363	2.76743	2.24712	3.99386434279241e-11	1.01445523631845e-08	Intron (NM_001081038/330660, intron 7 of 15)	7	130375869	130427631	51763	1	330660	NM_001374628	17350	Btbd16	Egr1
chr10	81942606	81942756	4.07423	4.94382	1.54186	2.74554	4.00706774550197e-11	1.01664706351718e-08	Intron (NM_001374033/666584, intron 1 of 3)	10	81963847	81988899	25053	1	216177	NM_001163064	-21091	AU041133	Egr1
chr18	56179417	56179567	6.69174	7.25059	5.76735	1.35726	4.07724511706565e-11	1.03327247320774e-08	Distal Intergenic	18	56533412	56636864	103453	1	107022	NM_001360917	-353845	Gramd3	Egr1
chr2	71455810	71455960	7.20471	7.76772	6.26862	1.37792	4.09553953062617e-11	1.03672659145815e-08	Distal Intergenic	2	71373752	71377098	3347	2	13392	NM_010054	-78712	Dlx2	Egr1
chr5	76257912	76258062	4.84597	5.6357	2.96371	2.25101	4.1041558091283e-11	1.03772575773173e-08	Distal Intergenic	5	76288120	76303350	15231	1	57357	NM_020611	-30058	Srd5a3	Egr1
chr5	67820214	67820364	6.26781	6.88366	5.17099	1.54835	4.14366499800109e-11	1.0465249736372e-08	Intron (NM_001038999/11980, intron 27 of 36)	5	67765226	67771330	6105	1	330096	NM_001033415	54988	Shisa3	Egr1
chr11	4716549	4716699	5.58828	6.21059	4.47005	1.58155	4.1565213948154e-11	1.04858041948003e-08	3' UTR	11	4686893	4697179	10287	2	192650	NM_138948	-19370	Cabp7	Egr1
chr8	7048944	7049094	5.14081	5.85616	3.6593	1.95456	4.17404662990936e-11	1.05180769346626e-08	Distal Intergenic	8	7430948	7478520	47573	1	102632928	NR_166536	-381854	Gm17215	Egr1
chr3	102106466	102106616	5.85691	6.46454	4.78666	1.51288	4.1913807588882e-11	1.05497955583826e-08	Intron (NM_177545/229658, intron 1 of 7)	3	102063216	102112009	48794	2	229658	NM_177545	5393	Vangl1	Egr1
chr13	58591830	58591980	5.58852	6.25294	4.31992	1.74631	4.20056110488533e-11	1.05609423896389e-08	Distal Intergenic	13	58538946	58551157	12212	2	15387	NM_001301341	-40673	Hnrnpk	Egr1
chr15	58890971	58891121	7.53758	8.04357	6.75147	1.19467	4.26059234881034e-11	1.06997675853124e-08	Intron (NM_001146180/211401, intron 3 of 13)	15	58813083	58953875	140793	2	211401	NM_001146180	62754	Mtss1	Egr1
chr11	63132637	63132787	4.84404	5.61882	3.05353	2.18543	4.2907162761648e-11	1.07632569359645e-08	Distal Intergenic	11	63023629	63050373	26745	1	18858	NM_001302260	109008	Pmp22	Egr1
chr5	112433736	112433886	5.85687	6.44312	4.853	1.44847	4.4103429510811e-11	1.10508675524986e-08	Promoter (2-3kb)	5	112436609	112463222	26614	1	22022	NM_001374708	-2723	Tpst2	Egr1
chr14	114697084	114697234	4.65664	5.40521	3.01218	2.07674	4.46819532595786e-11	1.11832186461724e-08	Distal Intergenic	14	115069397	115098759	29363	1	75822	NR_045661	-372163	4930524C18Rik	Egr1
chr14	64642996	64643146	7.86001	8.33967	7.1364	1.11898	4.47411263130772e-11	1.11854325606978e-08	Intron (NM_001253716/110265, intron 1 of 5)	14	64360070	64654405	294336	2	110265	NM_001253716	11259	Msra	Egr1
chr11	106345267	106345417	4.97859	5.69703	3.48287	1.95062	4.48750973284653e-11	1.12063202320712e-08	Intron (NM_023913/78943, intron 2 of 21)	11	106288446	106378622	90177	2	78943	NM_023913	33205	Ern1	Egr1
chr10	49686618	49686768	4.74232	5.5369	2.82869	2.2716	4.5010365177513e-11	1.12274845025789e-08	Distal Intergenic	10	48969776	49664850	695075	2	14806	NM_010349	-21768	Grik2	Egr1
chr1	185342946	185343096	5.51654	6.21044	4.12949	1.83593	4.50660798715835e-11	1.1228779652129e-08	Distal Intergenic	1	185229503	185230211	709	1	114668	NR_033600	113443	5033404E19Rik	Egr1
chr8	92447348	92447498	5.74931	6.39509	4.54976	1.65445	4.53168085463805e-11	1.12786076706145e-08	Distal Intergenic	8	92525139	92528282	3144	2	16373	NM_001253822	80784	Irx3	Egr1
chr6	40220671	40220821	4.72913	5.50192	2.95032	2.18022	4.55201699318309e-11	1.13165484651669e-08	Intron (NM_001360978/434008, intron 3 of 3)	6	40302412	40373696	71285	1	69923	NM_023538	-81591	Agk	Egr1
chr16	51296531	51296681	5.08782	5.78947	3.66751	1.87823	4.56365645333244e-11	1.13328082427094e-08	Distal Intergenic	16	51801396	51807650	6255	2	629091	NR_153657	510969	Gm29686	Egr1
chr1	194396524	194396674	4.93329	5.61515	3.59607	1.78957	4.57082610898863e-11	1.13379443660831e-08	Intron (NM_008882/18845, intron 4 of 31)	1	194302137	194499176	197040	1	18845	NM_008882	94387	Plxna2	Egr1
chr18	30841010	30841160	4.45297	5.24016	2.58678	2.24886	4.57719841398147e-11	1.13410934125153e-08	Distal Intergenic	18	30405918	30481179	75262	1	225326	NR_151699	435092	Pik3c3	Egr1
chr5	132499902	132500052	5.29596	5.98938	3.91095	1.84409	4.60565944238001e-11	1.13989045439564e-08	Intron (NM_001363480/319974, intron 1 of 18)	5	131466171	132572059	1105889	2	319974	NM_001363480	72007	Auts2	Egr1
chr10	124042181	124042331	4.68212	5.41141	3.13493	1.97857	4.63154463457697e-11	1.14502190174487e-08	Distal Intergenic	10	124304979	124360393	55415	1	75030	NR_028310	-262648	4930503E24Rik	Egr1
chr11	113046915	113047065	5.88968	6.52567	4.72481	1.62727	4.76816243610786e-11	1.17748711768031e-08	Intron (NR_015556/72386, intron 1 of 2)	11	112934732	113092664	157933	2	72386	NR_015556	45599	2610035D17Rik	Egr1
chr13	112149817	112149967	4.53994	5.3444	2.56005	2.34707	4.79187040837706e-11	1.18202838387683e-08	Distal Intergenic	13	112237456	112238233	778	1	105245634	NR_168715	-87489	Gm41062	Egr1
chr9	73254120	73254270	5.73299	6.59953	3.23246	2.70071	4.86372591476968e-11	1.19842314383072e-08	Distal Intergenic	9	73099760	73175399	75640	1	102636126	NR_166650	154360	Gm27211	Egr1
chr8	123983979	123984129	5.76863	6.3987	4.62416	1.5989	4.88374071895993e-11	1.20202217719934e-08	Intron (NM_020497/57247, intron 4 of 10)	8	123969095	123980961	11867	2	72325	NM_028200	-3018	Vps9d1	Egr1
chr12	93633694	93633844	5.26253	5.96237	3.85006	1.84476	4.90855329122069e-11	1.20679280379831e-08	Distal Intergenic	12	93383231	93411597	28367	2	75295	NR_126436	-222097	4930559C10Rik	Egr1
chr13	28942117	28942267	6.42514	6.94822	5.59629	1.24745	4.91818109963991e-11	1.20782376125776e-08	Intron (NR_045053/72518, intron 3 of 8)	13	28894764	28894856	93	2	102466635	NR_105787	-47261	Mir6368	Egr1
chr9	38264588	38264738	5.89018	6.49201	4.83837	1.50298	5.00634594533577e-11	1.22811854899416e-08	Distal Intergenic	9	38260381	38261331	951	1	258871	NM_146871	4207	Olfr898	Egr1
chr5	128186719	128186869	4.24404	5.03609	2.34691	2.2908	5.01393604497227e-11	1.22862439669595e-08	Intron (NM_172885/243274, intron 3 of 8)	5	127860555	128510141	649587	2	243274	NM_172885	323272	Tmem132d	Egr1
chr18	63175826	63175976	7.25547	7.73269	6.53748	1.11357	5.02510583374251e-11	1.230005337959e-08	Exon (NM_001039485/667742, exon 39 of 54)	18	63110987	63132521	21535	1	108123	NM_028017	64839	Napg	Egr1
chr8	10643029	10643179	6.107	6.70382	5.07085	1.48592	5.0475262399017e-11	1.23305072447285e-08	Intron (NM_001319151/244281, intron 32 of 34)	8	10920422	10932454	12033	2	320014	NR_040705	289275	B930025P03Rik	Egr1
chr9	13416452	13416602	5.16956	5.8518	3.83083	1.81002	5.0486434795944e-11	1.23305072447285e-08	Intron (NM_001013813/270118, intron 1 of 4)	9	13342657	13344036	1380	1	18689	NR_028271	73795	Phxr4	Egr1
chr4	89277429	89277579	5.75005	6.37043	4.63829	1.56544	5.18360245191231e-11	1.26462260784288e-08	Intron (NR_132431/102633081, intron 4 of 9)	4	89224526	89229269	4744	2	12579	NM_007670	-48160	Cdkn2b	Egr1
chr2	157727627	157727777	5.27547	6.01416	3.68184	2.03718	5.20864970473711e-11	1.26894925376693e-08	Intron (NM_025680/66642, intron 15 of 15)	2	157756573	157786639	30067	1	277432	NM_198627	-28796	Vstm2l	Egr1
chr6	19668630	19668780	4.62284	5.4071	2.77489	2.29292	5.21275604238954e-11	1.26894925376693e-08	Distal Intergenic	6	19555341	19555460	120	1	102465192	NR_105789	113289	Mir6370	Egr1
chr6	8322761	8322911	5.03572	5.74179	3.59602	1.89879	5.26323452205021e-11	1.27983551666217e-08	Intron (NM_001302353/100036521, intron 2 of 4)	6	8259288	8428765	169478	1	100036521	NM_001302354	63473	Umad1	Egr1
chr2	145947672	145947822	5.618	6.28816	4.32729	1.75294	5.31526942628003e-11	1.29107603912461e-08	Intron (NM_001369121/78774, intron 20 of 26)	2	146063917	146066938	3022	1	53626	NM_016889	-116095	Insm1	Egr1
chr18	60711282	60711432	6.44544	7.03942	5.41805	1.47448	5.33344709273337e-11	1.29407709246863e-08	Intron (NM_133363/170947, intron 6 of 6)	18	60706789	60724788	18000	2	170947	NM_133363	13356	Myoz3	Egr1
chr2	113293281	113293431	7.42854	7.97364	6.5419	1.31539	5.3445640816628e-11	1.29536030626151e-08	Intron (NM_001285458/14260, intron 2 of 16)	2	113271409	113547112	275704	1	14260	NM_001285459	21872	Fmn1	Egr1
chr1	121375060	121375210	5.51045	6.18691	4.19498	1.7695	5.37379170857159e-11	1.30102541242392e-08	Intron (NM_001025156/70829, intron 5 of 23)	1	121358796	121434191	75396	1	70829	NM_029955	16264	Ccdc93	Egr1
chr7	134109042	134109192	5.48686	6.21347	3.95258	1.97961	5.39906714395235e-11	1.30572238296501e-08	Distal Intergenic	7	133867991	133978560	110570	2	71007	NM_001081331	-130482	D7Ertd443e	Egr1
chr2	84596245	84596395	5.33655	6.0531	3.84952	1.9207	5.42024832603983e-11	1.30812728272199e-08	Intron (NM_009776/12258, intron 7 of 7)	2	84595704	84605773	10070	2	12258	NM_009776	9378	Serping1	Egr1
chr13	60551589	60551739	5.92723	6.54456	4.82552	1.56511	5.42078274483111e-11	1.30812728272199e-08	Distal Intergenic	13	60749761	60911005	161245	1	69635	NM_001285917	-198022	Dapk1	Egr1
chr6	42331207	42331357	7.30005	7.82562	6.46481	1.25667	5.47548480225605e-11	1.3198947112319e-08	Intron (NM_001289618/22793, intron 4 of 9)	6	42326762	42337147	10386	1	22793	NM_001289617	4445	Zyx	Egr1
chr5	69288011	69288161	4.61843	5.3456	3.08148	1.97752	5.49550493814609e-11	1.32328543772241e-08	Intron (NM_175519/243043, intron 1 of 1)	5	69266628	69499052	232425	2	243043	NM_175519	210891	Kctd8	Egr1
chrX	12712820	12712970	5.0774	5.79773	3.5729	1.93525	5.54819508459286e-11	1.33452705858876e-08	Distal Intergenic	20	12628517	12687731	59215	1	552913	NR_045852	84303	Gm14634	Egr1
chr4	101274272	101274422	7.17503	7.69901	6.3439	1.25055	5.60816446559524e-11	1.34723793775707e-08	Promoter (2-3kb)	4	101276486	101324968	48483	1	11639	NM_001177602	-2064	Ak4	Egr1
chr9	57682402	57682552	6.81999	7.28867	6.12135	1.08141	5.61316306354939e-11	1.34723793775707e-08	Distal Intergenic	9	57657904	57672397	14494	2	102414	NM_007713	-10005	Clk3	Egr1
chr18	15790933	15791083	5.16149	5.89332	3.60198	1.99845	5.64955020526204e-11	1.35450861032374e-08	Intron (NM_001364992/71367, intron 2 of 5)	18	15584978	15893214	308237	2	71367	NM_001364992	102131	Chst9	Egr1
chr7	68314026	68314176	4.74219	5.51068	2.98838	2.15568	5.69696273903378e-11	1.36440415909318e-08	Distal Intergenic	7	68268204	68269757	1554	1	384639	NR_003648	45822	Gm5334	Egr1
chr9	63911430	63911580	4.78993	5.54672	3.10151	2.11479	5.71724459460242e-11	1.36778768878813e-08	Intron (NM_008542/17130, intron 3 of 3)	9	63860358	63929341	68984	2	17130	NM_008542	17761	Smad6	Egr1
chr19	60358972	60359122	5.41856	6.11143	4.03587	1.84119	5.77999868040586e-11	1.38043641049182e-08	Distal Intergenic	19	60455171	60456742	1572	2	226278	NM_201615	97620	Prlhr	Egr1
chr4	44630121	44630271	5.19229	5.88021	3.83032	1.81159	5.78622914090988e-11	1.38043641049182e-08	Intron (NM_008782/18507, intron 6 of 9)	4	44607491	44607568	78	2	100628590	NR_039580	-22553	Mir5120	Egr1
chr6	34186188	34186338	5.74326	6.36862	4.6148	1.58346	5.78874856392661e-11	1.38043641049182e-08	Distal Intergenic	6	34132814	34153989	21176	2	58246	NM_021435	-32199	Slc35b4	Egr1
chr8	99903663	99903813	4.96526	5.70293	3.37679	2.00815	5.79704219615834e-11	1.38093249648744e-08	Intron (NM_001285913/12564, intron 7 of 12)	8	99799095	99799201	107	1	19862	NR_003027	104568	Rnu6	Egr1
chr7	136012439	136012589	5.52003	6.20719	4.16114	1.81034	5.82745074644335e-11	1.38668994726903e-08	Distal Intergenic	7	135955093	135958454	3362	1	102640891	NR_169138	57346	Gm36849	Egr1
chr8	94272239	94272389	5.76239	6.39852	4.59703	1.61552	5.86073074366026e-11	1.39311763633232e-08	Distal Intergenic	8	94225691	94262468	36778	2	67935	NM_001381850	-9771	Ces5a	Egr1
chr6	81423570	81423720	4.69575	5.46816	2.91917	2.17653	5.89851188917064e-11	1.39885653160291e-08	Distal Intergenic	6	81872571	81872644	74	2	102465711	NR_106091	448924	Mir7232	Egr1
chr9	56785684	56785834	4.93841	5.64817	3.48226	1.89434	5.9036120600525e-11	1.39885653160291e-08	Intron (NM_139001/121021, intron 1 of 9)	9	56772388	56807154	34767	1	121021	NM_139001	13296	Cspg4	Egr1
chr5	65229247	65229397	5.65096	6.24949	4.60947	1.48555	5.90375574972456e-11	1.39885653160291e-08	Intron (NM_001370814/243025, intron 5 of 5)	5	65220053	65248952	28900	2	243025	NM_001370814	19555	Tmem156	Egr1
chr8	81035856	81036006	4.5286	5.32595	2.59672	2.29919	5.92512029380006e-11	1.4024236002747e-08	Distal Intergenic	8	81039702	81121814	82113	2	102632566	NR_168035	85808	Gm30605	Egr1
chr1	91280115	91280265	5.75668	6.38892	4.60477	1.59826	5.94818368066287e-11	1.40638475274294e-08	Promoter (1-2kb)	1	91278795	91290126	11332	1	70788	NM_027551	1320	Klhl30	Egr1
chr1	191761632	191761782	6.37687	6.98424	5.30751	1.51396	5.95500434622654e-11	1.40650114873739e-08	Intron (NM_011633/22033, intron 1 of 10)	1	191729164	191776899	47736	2	22033	NM_011633	15117	Traf5	Egr1
chr6	88389758	88389908	6.16843	6.75247	5.1712	1.4444	5.96901996989965e-11	1.40831485708079e-08	Intron (NM_023060/65967, intron 1 of 6)	6	88234316	88423521	189206	2	65967	NM_023060	33613	Eefsec	Egr1
chr10	118863112	118863262	7.01451	7.54946	6.15493	1.28413	5.99937156119876e-11	1.41397489670319e-08	Distal Intergenic	10	118864195	118886404	22210	2	102636674	NR_152787	23142	Gm33677	Egr1
chr3	118938518	118938668	4.76698	5.50717	3.16581	2.0371	6.06693890414889e-11	1.42838492824556e-08	Intron (NM_170778/99586, intron 16 of 22)	3	118355829	119226573	870745	1	99586	NM_170778	582689	Dpyd	Egr1
chr19	27368887	27369037	5.93824	6.47766	5.06684	1.29091	6.10066693416416e-11	1.43480584986115e-08	Intron (NM_177474/52874, intron 17 of 17)	19	27366098	27407308	41211	2	52874	NM_177474	38271	Pum3	Egr1
chr6	128374993	128375143	7.21647	7.73755	6.39271	1.2419	6.17980889421758e-11	1.45188273379127e-08	Promoter (1-2kb)	6	128376729	128385898	9170	1	60345	NM_001162858	-1586	Nrip2	Egr1
chr13	52428023	52428173	7.03062	7.55784	6.19117	1.25931	6.18876760606792e-11	1.45245212962134e-08	Distal Intergenic	13	52250777	52278196	27420	1	74050	NR_045061	177246	4921525O09Rik	Egr1
chr2	112080497	112080647	6.28014	6.78311	5.50139	1.18375	6.19603927823879e-11	1.45262480770718e-08	Exon (NM_172521/213765, exon 7 of 7)	2	112078293	112089636	11344	2	213765	NM_172521	8989	Nutm1	Egr1
chr5	36661644	36661794	4.55782	5.3505	2.65657	2.27943	6.24250744408849e-11	1.46197682504847e-08	Intron (NM_001113364/100855, intron 10 of 11)	5	36641932	36645515	3584	1	66717	NM_025725	19712	Ccdc96	Egr1
chr13	14310714	14310864	6.27797	6.86558	5.27001	1.45011	6.24948470568034e-11	1.46207023609639e-08	Exon (NM_194262/94246, exon 7 of 24)	13	14238369	14374188	135820	1	94246	NM_198122	72345	Arid4b	Egr1
chr14	119618886	119619036	5.70371	6.37397	4.41264	1.74856	6.26495971747846e-11	1.46414941334252e-08	Intron (NM_015820/50787, intron 1 of 1)	14	119375677	120107227	731551	1	50787	NM_015820	243209	Hs6st3	Egr1
chr11	113451845	113451995	5.69833	6.28747	4.6857	1.45829	6.27983191638274e-11	1.46608349045359e-08	Intron (NM_001166503/69806, intron 2 of 9)	11	113135681	113456641	320961	2	69806	NM_001166503	4646	Slc39a11	Egr1
chr5	63461110	63461260	5.83708	6.44911	4.75268	1.53649	6.45600200938575e-11	1.50469276248612e-08	Distal Intergenic	5	63806446	63967886	161441	1	319807	NM_177006	-345186	Nwd2	Egr1
chr8	126351200	126351350	6.18955	6.74061	5.28675	1.33575	6.45875149227123e-11	1.50469276248612e-08	Distal Intergenic	8	126311377	126343409	32033	1	75930	NR_015535	39823	4930567H12Rik	Egr1
chr9	15970736	15970886	5.43607	6.13853	4.01225	1.85638	6.46918682917263e-11	1.50554573858021e-08	Intron (NM_001080814/270120, intron 4 of 25)	9	15773910	15785852	11943	2	244701	NM_145712	-184884	Mtnr1b	Egr1
chr3	147683951	147684101	5.75817	6.36506	4.69033	1.51619	6.52209206387138e-11	1.51627042622553e-08	Distal Intergenic	3	148521222	148660271	139050	2	99633	NM_001081298	976170	Adgrl2	Egr1
chr18	89409864	89410014	5.01863	5.77123	3.35285	2.0883	6.55102317085958e-11	1.5199109265872e-08	Intron (NM_001039173/623279, intron 7 of 7)	18	89215551	89288451	72901	1	225825	NM_178687	194313	Cd226	Egr1
chr12	16420249	16420399	4.5119	5.27689	2.778	2.13063	6.55142863165194e-11	1.5199109265872e-08	Distal Intergenic	12	16585670	16639771	54102	2	14245	NM_001130412	219372	Lpin1	Egr1
chr6	84880794	84880944	5.37802	6.05191	4.07272	1.75897	6.55868239295742e-11	1.52000713022103e-08	Intron (NM_177077/75914, intron 7 of 21)	6	84595468	85046495	451028	2	75914	NM_177077	165551	Exoc6b	Egr1
chr3	150326818	150326968	5.47084	6.13326	4.20985	1.72042	6.58199167642593e-11	1.52382020422989e-08	Distal Intergenic	3	150107551	150114567	7017	1	105244587	NR_168329	219267	Gm40178	Egr1
chr8	42156484	42156634	5.9817	6.64406	4.72097	1.71525	6.66206960105881e-11	1.54075437569628e-08	Distal Intergenic	8	42280304	42499239	218936	1	69966	NR_045497	-123670	2810404M03Rik	Egr1
chr11	52293909	52294059	5.21524	5.86192	4.01247	1.66889	6.69814011695829e-11	1.54748621144941e-08	Exon (NM_153117/213673, exon 2 of 3)	11	52287255	52299550	12296	1	213673	NM_153117	6654	9530068E07Rik	Egr1
chr1	84091908	84092058	5.51115	6.19019	4.18536	1.7805	6.7128622661105e-11	1.54847394500901e-08	Intron (NM_001003948/98496, intron 2 of 2)	1	84196570	84196682	113	2	102465181	NR_105771	104624	Mir6353	Egr1
chr10	52936980	52937130	7.11487	7.61852	6.33445	1.18381	6.71634975900748e-11	1.54847394500901e-08	Intron (NM_178675/215085, intron 3 of 7)	10	53111283	53136832	25550	1	102639992	NR_152766	-174153	Gm36173	Egr1
chr17	28730186	28730336	5.39552	6.06459	4.10907	1.75345	6.7592150883521e-11	1.55674179381505e-08	Distal Intergenic	17	28749835	28757949	8115	1	67645	NM_026290	-19499	Armc12	Egr1
chr1	35784766	35784916	5.01629	5.77733	3.30455	2.12267	6.76765862363203e-11	1.55707291105392e-08	Distal Intergenic	1	36107481	36145527	38047	1	50785	NM_015818	-322565	Hs6st1	Egr1
chr13	112231386	112231536	4.82826	5.56982	3.22009	2.03766	7.01913918494833e-11	1.61326240048844e-08	Distal Intergenic	13	112237456	112238233	778	1	105245634	NR_168715	-5920	Gm41062	Egr1
chr13	12210323	12210473	6.32461	6.84919	5.49196	1.25086	7.08171969635401e-11	1.62596430544811e-08	Intron (NM_001081128/238505, intron 27 of 32)	13	12197603	12201374	3772	2	328186	NR_045170	-8949	Gm10336	Egr1
chr6	118675864	118676014	5.21731	5.87341	3.98006	1.69731	7.10062065685815e-11	1.62862150964778e-08	Intron (NM_001290335/12288, intron 8 of 41)	6	118564201	118734935	170735	2	12288	NM_001290335	58921	Cacna1c	Egr1
chr7	108757812	108757962	5.32122	5.96209	4.13918	1.63725	7.12529819735484e-11	1.63259680438836e-08	Intron (NM_001302206/109594, intron 1 of 3)	7	108737772	108769719	31948	2	109594	NM_001302206	11757	Lmo1	Egr1
chr12	77935358	77935508	5.99767	6.63688	4.82149	1.62945	7.20435984602752e-11	1.64901193497338e-08	Distal Intergenic	12	78243830	78255801	11972	1	626215	NM_001374218	-308322	Gm6657	Egr1
chr1	115843436	115843586	6.33916	6.97425	5.1774	1.61062	7.23672492235746e-11	1.65471586848633e-08	Intron (NM_001077425/636808, intron 3 of 23)	1	115612467	116515052	902586	1	636808	NM_001371013	230969	Cntnap5a	Egr1
chr13	22505983	22506133	6.37921	6.97765	5.33801	1.48248	7.25950304444719e-11	1.65530098999184e-08	Distal Intergenic	13	22512081	22512977	897	1	171278	NM_134244	-5948	Vmn1r197	Egr1
chr4	43075121	43075271	6.40874	6.9819	5.44356	1.40651	7.26634058350505e-11	1.65530098999184e-08	Intron (NM_001081413/22249, intron 1 of 39)	4	43058953	43264873	205921	1	22249	NM_021468	16168	Unc13b	Egr1
chr3	133085851	133086001	5.77959	6.46915	4.41078	1.82684	7.27051077613115e-11	1.65530098999184e-08	Distal Intergenic	3	133015871	133083996	68126	1	74776	NM_146141	69980	Ppa2	Egr1
chr3	81519579	81519729	4.9065	5.63504	3.36294	1.97256	7.28213942686929e-11	1.65530098999184e-08	Distal Intergenic	3	81709332	81712468	3137	1	320566	NR_138586	-189603	A830029E22Rik	Egr1
chr6	90890883	90891033	5.95812	6.59051	4.80567	1.60637	7.29093847260377e-11	1.65530098999184e-08	Distal Intergenic	6	90636580	90787105	150526	2	232227	NM_001356440	-103778	Iqsec1	Egr1
chr10	75197077	75197227	4.55487	5.34954	2.64068	2.27967	7.2914125897358e-11	1.65530098999184e-08	Distal Intergenic	10	75187889	75188795	907	1	544707	NR_033602	9188	Gm5779	Egr1
chr15	91945947	91946097	5.65119	6.267	4.5545	1.55323	7.29141864992605e-11	1.65530098999184e-08	Promoter (2-3kb)	15	91949046	92239848	290803	1	12805	NM_001159648	-2949	Cntn1	Egr1
chr1	118826822	118826972	4.40907	5.19892	2.52601	2.27324	7.36344527048177e-11	1.66994673642896e-08	Intron (NM_001081125/14633, intron 2 of 13)	1	118881950	118882029	80	1	102465176	NR_105764	-54978	Mir6346	Egr1
chrX	16756751	16756901	6.05279	6.70614	4.82571	1.68247	7.40367020240223e-11	1.6773577099842e-08	Intron (NM_010883/17986, intron 2 of 2)	20	16751761	16778013	26253	2	17986	NM_010883	21112	Ndp	Egr1
chr15	25754020	25754170	6.03911	6.71772	4.71503	1.77601	7.43401179290304e-11	1.68251672404081e-08	Promoter (<=1kb)	15	25753292	25813757	60466	1	17909	NM_001353142	728	Myo10	Egr1
chr7	67023810	67023960	6.40229	7.02057	5.29745	1.55444	7.55963935208421e-11	1.7092090792663e-08	Promoter (1-2kb)	7	66880911	67022606	141696	2	17258	NM_001357325	-1204	Mef2a	Egr1
chr7	43991254	43991404	7.71587	8.22606	6.91942	1.20633	7.58480365179391e-11	1.71106063198198e-08	Intron (NM_001034115/243961, intron 15 of 24)	7	43959688	44007777	48090	1	243961	NM_001034115	31566	Shank1	Egr1
chr17	73231400	73231550	7.13932	7.69311	6.22899	1.33949	7.59718978600159e-11	1.71106063198198e-08	Intron (NM_029999/77889, intron 2 of 2)	17	73225300	73248941	23642	1	77889	NM_029999	6100	Lbh	Egr1
chr10	32666670	32666820	6.28794	6.92751	5.11053	1.63364	7.59861206795679e-11	1.71106063198198e-08	Intron (NM_001013411/432450, intron 1 of 6)	10	31565315	32765911	1200597	2	432450	NM_001013411	99091	Nkain2	Egr1
chr9	34793193	34793343	6.00086	6.5707	5.04527	1.40268	7.59862338760878e-11	1.71106063198198e-08	Intron (NM_001190913/67703, intron 1 of 13)	9	35028024	35042218	14195	1	78934	NR_029475	-234681	4930581F22Rik	Egr1
chr4	133635311	133635461	5.98326	6.62574	4.7955	1.64252	7.64990069113368e-11	1.71919887505664e-08	Distal Intergenic	4	133574601	133615108	40508	2	20111	NM_009097	-20203	Rps6ka1	Egr1
chr11	63985537	63985687	4.18664	5.00502	2.10701	2.40472	7.65023503588709e-11	1.71919887505664e-08	Distal Intergenic	11	63970310	63974085	3776	1	66456	NR_033780	15227	2810001G20Rik	Egr1
chr2	9993919	9994069	4.72519	5.43887	3.25135	1.91431	7.68056699362077e-11	1.72427177377091e-08	Intron (NM_027748/209361, intron 2 of 6)	2	9919363	10053420	134058	2	209361	NM_027748	59351	Taf3	Egr1
chr3	115984521	115984671	5.8906	6.53201	4.70669	1.64078	7.74815394856607e-11	1.73768966652942e-08	Distal Intergenic	3	115903669	115923337	19669	2	22329	NM_011693	-61184	Vcam1	Egr1
chr4	138017138	138017288	5.0701	5.78326	3.5986	1.92309	7.77382165850693e-11	1.74168869462514e-08	Intron (NM_001190978/16559, intron 7 of 11)	4	138032049	138039930	7882	1	13200	NM_007838	-14761	Ddost	Egr1
chr10	59956590	59956740	7.03345	7.50926	6.31868	1.10672	7.79957458686005e-11	1.74418802695493e-08	Intron (NM_052994/94214, intron 1 of 10)	10	59962598	59962655	58	1	102465546	NR_105871	-5858	Mir6906	Egr1
chr5	142459528	142459678	7.08344	7.60378	6.26156	1.23794	7.80067265140718e-11	1.74418802695493e-08	Exon (NM_172725/231855, exon 11 of 17)	5	142449686	142464470	14785	1	231855	NM_172725	9842	Ap5z1	Egr1
chr8	121967244	121967394	5.38872	6.10297	3.91228	1.92358	7.81695086476525e-11	1.7458935544874e-08	Distal Intergenic	8	121854424	121857383	2960	1	14241	NM_008024	112820	Foxl1	Egr1
chr7	70775341	70775491	4.38201	5.1834	2.42307	2.31277	7.82401128564946e-11	1.7458935544874e-08	Distal Intergenic	7	70001698	70016494	14797	2	11819	NM_183261	-758847	Nr2f2	Egr1
chr3	54153913	54154063	7.22348	7.77209	6.32734	1.32275	7.84299352004398e-11	1.74837396069241e-08	Intron (NM_001253683/22066, intron 3 of 3)	3	54063478	54225892	162415	1	22066	NR_046161	90435	Trpc4	Egr1
chr2	122169430	122169580	5.58884	6.25966	4.29553	1.74568	7.86260767425676e-11	1.74931648847997e-08	Intron (NM_001099297/99439, intron 26 of 32)	2	122146153	122178453	32301	1	99439	NM_001099297	23277	Duox1	Egr1
chr2	112125345	112125495	5.86806	6.4954	4.73294	1.58434	7.86730815085880e-11	1.74931648847997e-08	Intron (NM_001362700/107723, intron 1 of 23)	2	112115033	112193508	78476	1	107723	NM_133648	10312	Slc12a6	Egr1
chr8	97958826	97958976	6.01561	6.58912	5.04943	1.39643	7.87083408763874e-11	1.74931648847997e-08	Distal Intergenic	8	96590761	96615029	24269	2	14719	NM_010325	-1343797	Got2	Egr1
chr14	104172362	104172512	5.03845	5.71042	3.74067	1.76911	7.88347865180293e-11	1.75020571841734e-08	Distal Intergenic	14	104052051	104081912	29862	2	13618	NM_001136061	-90450	Ednrb	Egr1
chr9	53153150	53153300	5.19588	5.89384	3.79154	1.85156	7.89058473835753e-11	1.75020571841734e-08	Intron (NM_029936/77591, intron 1 of 17)	9	53009754	53159412	149659	2	77591	NM_029936	6112	Ddx10	Egr1
chr5	33635744	33635894	5.29224	5.96475	3.99234	1.76573	7.93047671229514e-11	1.75730033971858e-08	Distal Intergenic	5	33588078	33591434	3357	2	672284	NM_011320	-44310	Nkx1-1	Egr1
chr6	124305403	124305553	5.44026	6.06647	4.30896	1.60133	7.95812623082504e-11	1.76167074619478e-08	Intron (NM_001170395/93671, intron 15 of 16)	6	124289003	124298574	9572	2	115490372	NR_168032	-6829	Gm52877	Egr1
chr10	108941783	108941933	6.95099	7.39765	6.30064	1.0251	7.98247146647311e-11	1.76530172222691e-08	Distal Intergenic	10	108333511	108846836	513326	2	20979	NM_009306	-94947	Syt1	Egr1
chr2	151912201	151912351	4.69578	5.41982	3.17377	1.94906	8.0566776632265e-11	1.77994113388179e-08	Distal Intergenic	2	151923449	151937722	14274	1	545474	NM_001160410	-11098	Scrt2	Egr1
chr2	26087920	26088070	4.6225	5.3938	2.85244	2.19509	8.10282000119109e-11	1.78835755086864e-08	Distal Intergenic	2	26090224	26096587	6364	2	16871	NM_001039653	8517	Lhx3	Egr1
chr7	77693157	77693307	5.435	6.16015	3.90773	1.97517	8.2373759176701e-11	1.81625149784715e-08	Distal Intergenic	7	77841862	78227586	385725	2	18213	NM_008746	534279	Ntrk3	Egr1
chr4	155041868	155042018	6.02182	6.61788	4.98799	1.48605	8.24890142942466e-11	1.81699017779377e-08	Distal Intergenic	4	155045380	155046828	1449	1	15208	NM_001370755	-3362	Hes5	Egr1
chr2	49227286	49227436	5.14038	5.85046	3.68279	1.89156	8.26508194869038e-11	1.81875174093295e-08	Distal Intergenic	2	49135912	49207081	71170	1	109241	NM_001290656	91374	Mbd5	Egr1
chr8	125501352	125501502	4.54406	5.33038	2.68331	2.25223	8.32910836727752e-11	1.83102801380072e-08	Distal Intergenic	8	125519758	125561443	41686	1	330863	NM_198632	-18256	Trim67	Egr1
chr3	22462144	22462294	5.15547	5.81942	3.88867	1.71207	8.37540862224468e-11	1.83938704794441e-08	Distal Intergenic	3	22305534	22305771	238	1	19784	NR_004439	156610	Rprl2	Egr1
chr1	85867458	85867608	5.53056	6.1396	4.45582	1.5348	8.52223545758427e-11	1.86978518968853e-08	3' UTR	1	85856204	85859477	3274	1	71141	NR_037692	11254	4933407L21Rik	Egr1
chr12	8884718	8884868	5.22174	5.94811	3.68864	1.97216	8.55959682919495e-11	1.87613025057107e-08	Distal Intergenic	12	8821396	8843687	22292	1	20969	NM_011519	63322	Sdc1	Egr1
chr13	57629766	57629916	5.52478	4.4185	6.14349	-1.55903	8.57940283526113e-11	1.878618737286e-08	Intron (NM_001166464/20745, intron 7 of 10)	13	57569008	58056146	487139	2	20745	NM_001166464	426230	Spock1	eGFP
chr3	21826196	21826346	6.41059	6.92441	5.6051	1.21662	8.6013581912707e-11	1.88157250205166e-08	Intron (NR_166473/319506, intron 1 of 1)	3	21807772	21854935	47164	2	319506	NR_166473	28589	7530428D23Rik	Egr1
chr4	128451216	128451366	5.81724	6.46508	4.61025	1.66129	8.68606482213028e-11	1.8967667814246e-08	Intron (NM_001281955/329942, intron 65 of 70)	4	128477332	128503891	26560	2	269585	NM_177758	52525	Zscan20	Egr1
chr19	55762893	55763043	5.623	6.27962	4.38385	1.67584	8.68788535358464e-11	1.8967667814246e-08	Intron (NM_001142918/21416, intron 3 of 14)	19	55730636	55731635	1000	2	102634055	NR_168129	-31258	Gm31734	Egr1
chr5	108769911	108770061	6.45317	6.98896	5.59137	1.27694	8.79634870687453e-11	1.91763118045306e-08	Intron (NM_001282051/231580, intron 4 of 27)	5	108716973	108777643	60671	2	231580	NM_001282051	7582	Gak	Egr1
chr18	75799394	75799544	7.22928	7.75596	6.39121	1.25817	8.80070822019104e-11	1.91763118045306e-08	Intron (NM_201354/269037, intron 1 of 11)	18	75564291	75830767	266477	2	269037	NM_201354	31223	Ctif	Egr1
chr7	35336556	35336706	5.49597	6.10392	4.42472	1.51691	8.82881172854173e-11	1.92187061028755e-08	Intron (NM_001358876/245886, intron 27 of 27)	7	35341410	35346907	5498	2	56330	NM_019746	10201	Pdcd5	Egr1
chr13	110925752	110925902	5.26793	5.9332	3.99611	1.72843	8.84448129280788e-11	1.92339775026461e-08	Distal Intergenic	13	111040033	111044814	4782	1	75139	NR_131193	-114131	Gm38397	Egr1
chr6	115222746	115222896	6.28478	6.86374	5.30264	1.41918	8.91426237221858e-11	1.93588170010327e-08	3' UTR	6	115221406	115229166	7761	2	110595	NM_001356406	6270	Timp4	Egr1
chr2	139681095	139681245	4.46406	5.24632	2.62845	2.23162	8.91930754998019e-11	1.93588170010327e-08	Intron (NM_001159640/75812, intron 13 of 13)	2	139520098	139600501	80404	1	319909	NM_001276489	160997	Ism1	Egr1
chr5	74087727	74087877	7.58209	8.00362	6.98405	0.952574	8.93187354987615e-11	1.93671774837134e-08	Distal Intergenic	5	74070232	74077760	7529	1	69402	NR_166206	17495	1700019F05Rik	Egr1
chr13	20511343	20511493	6.41109	6.96904	5.48922	1.3569	9.00309351916928e-11	1.94891981543656e-08	Intron (NM_080288/140580, intron 13 of 21)	13	20657160	20792526	135367	1	140580	NM_198093	-145667	Elmo1	Egr1
chr17	94563212	94563362	6.19032	6.71076	5.36821	1.233	9.00568563957896e-11	1.94891981543656e-08	Distal Intergenic	17	95030018	95057447	27430	2	76781	NM_001357135	494085	Mettl4	Egr1
chr9	34680391	34680541	6.63056	7.17602	5.74297	1.32016	9.07313932310747e-11	1.96160742604923e-08	Intron (NM_001190913/67703, intron 1 of 13)	9	34400027	34947603	547577	1	67703	NM_026324	280364	Kirrel3	Egr1
chr4	149600002	149600152	5.98498	6.60404	4.87754	1.5605	9.09532212994228e-11	1.9637949538373e-08	Promoter (2-3kb)	4	149602698	149650894	48197	1	67087	NM_023465	-2546	Ctnnbip1	Egr1
chr3	63689424	63689574	4.81175	5.55519	3.19397	2.02592	9.10092913235108e-11	1.9637949538373e-08	Intron (NM_001177732/269437, intron 2 of 23)	3	63603655	63758706	155052	2	269437	NM_001177732	69132	Plch1	Egr1
chr4	138790744	138790894	5.78452	6.45619	4.48791	1.75564	9.15032339358916e-11	1.97253814276952e-08	Intron (NM_001377096/15565, intron 2 of 3)	4	138788720	138802100	13381	2	15565	NM_021358	11206	Htr6	Egr1
chr11	71778381	71778531	5.96456	6.611	4.76265	1.65739	9.18861926410498e-11	1.97887422219489e-08	Distal Intergenic	11	71819297	71830948	11652	2	73816	NR_045942	52417	4930401O10Rik	Egr1
chr16	64842803	64842953	6.1156	6.66256	5.22393	1.31429	9.22297694162928e-11	1.98432301904505e-08	Intron (NM_008310/15557, intron 2 of 2)	16	64745092	64926147	181056	2	15557	NM_008310	83194	Htr1f	Egr1
chr9	29812861	29813011	4.94441	5.65733	3.47403	1.91159	9.23177640658432e-11	1.98432301904505e-08	Intron (NM_001357593/235106, intron 1 of 9)	9	28906045	29874565	968521	2	235106	NM_001357593	61554	Ntm	Egr1
chr4	129933813	129933963	6.71674	7.21533	5.94857	1.17173	9.30405805131375e-11	1.99702309915477e-08	Distal Intergenic	4	129941633	129993070	51438	1	107581	NM_028266	-7670	Col16a1	Egr1
chr10	94628333	94628483	6.13319	6.75754	5.00814	1.57226	9.30883241497008e-11	1.99702309915477e-08	3' UTR	10	94524652	94626198	101547	1	77048	NM_029852	103681	Cep83	Egr1
chr9	25541162	25541312	5.38258	6.00727	4.25638	1.56702	9.34622065959546e-11	2.00311049205118e-08	Distal Intergenic	9	25392893	25515406	122514	1	67484	NM_026189	148269	Eepd1	Egr1
chr3	84112069	84112219	6.06615	6.63198	5.12204	1.37902	9.43591642831028e-11	2.02038606352721e-08	Intron (NM_001271728/80890, intron 3 of 11)	3	84067746	84120145	52400	2	80890	NM_001271728	7926	Trim2	Egr1
chr1	120217211	120217361	5.15512	5.89269	3.56713	2.02063	9.55031393849644e-11	2.04291234241833e-08	Distal Intergenic	1	120154144	120198810	44667	2	68428	NM_001085409	-18401	Steap3	Egr1
chr9	10229875	10230025	6.88642	7.41609	6.04063	1.2649	9.68810597452147e-11	2.0689892202427e-08	Intron (NM_001033359/244682, intron 3 of 20)	9	10080502	10092662	12161	1	105243340	NR_168663	149373	Gm39289	Egr1
chr5	9489696	9489846	5.18008	5.87373	3.79411	1.82454	9.69083782118868e-11	2.0689892202427e-08	Intron (NM_001359884/231014, intron 13 of 20)	5	9425704	9425779	76	1	100124492	NR_030537	63992	Mir879	Egr1
chr1	31299754	31299904	7.22414	7.73219	6.43298	1.19807	9.72039127440771e-11	2.07330721872451e-08	Distal Intergenic	1	31303928	31307142	3215	1	226957	NR_015347	-4024	Gm4850	Egr1
chr16	61833404	61833554	5.39234	6.12576	3.82498	2.00021	9.78505696226836e-11	2.08509900770377e-08	Distal Intergenic	16	62555215	62607079	51865	2	106338	NM_178925	773525	Nsun3	Egr1
chr1	108828853	108829003	4.92597	5.6503	3.40255	1.95572	9.80150859374268e-11	2.0866041087022e-08	Distal Intergenic	1	107844989	107878677	33689	1	319596	NR_102307	983864	D830032E09Rik	Egr1
chr15	101444666	101444816	6.62069	7.23108	5.54163	1.52171	9.83168468890315e-11	2.09102527958162e-08	Distal Intergenic	15	101433461	101441255	7795	2	16680	NM_008474	-3411	Krt84	Egr1
chr10	54967528	54967678	4.85973	5.62206	3.14079	2.10668	9.88416256686861e-11	2.10017665676314e-08	Distal Intergenic	10	55983013	55992976	9964	1	73390	NM_001163833	-1015335	Msl3l2	Egr1
chr1	22979011	22979161	5.20237	5.86973	3.9225	1.74658	9.92398317708759e-11	2.10662371829728e-08	Distal Intergenic	1	22937468	22944162	6695	1	665725	NR_151543	41543	Gm7759	Egr1
chr2	121141884	121142034	6.65713	7.21442	5.7371	1.3537	9.93456405597512e-11	2.10685750489755e-08	3' UTR	2	121125935	121141313	15379	1	17754	NM_001173506	15949	Map1a	Egr1
chr1	153548581	153548731	5.66319	6.34286	4.33486	1.76915	1.00462806354018e-10	2.12851859872256e-08	Intron (NM_026380/67792, intron 5 of 6)	1	153541419	153573411	31993	1	67792	NM_001347115	7162	Rgs8	Egr1
chr3	100251546	100251696	4.66017	5.4021	3.05013	2.03526	1.00879372914936e-10	2.13355659017281e-08	Distal Intergenic	3	100333721	100345070	11350	1	73806	NR_040543	-82025	4930406D18Rik	Egr1
chr1	145220669	145220819	6.20326	6.72816	5.36977	1.23924	1.00892585309158e-10	2.13355659017281e-08	Distal Intergenic	1	144628421	144651165	22745	2	64214	NM_022881	-569504	Rgs18	Egr1
chr1	190278949	190279099	5.23038	5.87224	4.04484	1.62919	1.0122250737638e-10	2.13849866273028e-08	Distal Intergenic	1	190135845	190149342	13498	1	433390	NR_151624	143104	Gm29678	Egr1
chrX	95024463	95024613	4.78745	5.49809	3.32735	1.90146	1.01382164657126e-10	2.13983762977589e-08	Distal Intergenic	20	94978919	95000580	21662	2	76130	NM_152822	-23883	Las1l	Egr1
chr12	109680615	109680765	7.13307	7.5551	6.53403	0.956977	1.02399299607041e-10	2.15925536390548e-08	Promoter (<=1kb)	12	109679915	109680011	97	1	723842	NR_029762	700	Mir329	Egr1
chr1	85633797	85633947	4.48317	5.29266	2.46813	2.39441	1.02744358248583e-10	2.16447790083624e-08	Intron (NM_013673/20684, intron 17 of 19)	1	85644804	85664327	19524	2	319997	NM_177055	30380	A630001G21Rik	Egr1
chr11	95454468	95454618	5.01602	5.66774	3.7949	1.69617	1.03271438030539e-10	2.17352148831453e-08	Distal Intergenic	11	95459651	95478524	18874	2	18053	NM_033217	23906	Ngfr	Egr1
chr6	37289173	37289323	4.51846	5.26127	2.90388	2.02533	1.03568756938637e-10	2.17742436418389e-08	Distal Intergenic	6	36814317	37276911	462595	2	320127	NM_001347104	-12262	Dgki	Egr1
chr2	158751102	158751252	5.76761	6.36757	4.72166	1.49217	1.03652818063493e-10	2.17742436418389e-08	Distal Intergenic	2	158636727	158700140	63414	1	71715	NM_145742	114375	Dhx35	Egr1
chr14	70038839	70038989	7.79388	8.28336	7.04742	1.14321	1.04335250927362e-10	2.18969051221521e-08	Intron (NM_153514/246710, intron 1 of 9)	14	70022439	70042994	20556	2	246710	NM_153514	4005	Rhobtb2	Egr1
chr5	22355668	22355818	5.40156	6.29951	2.52941	2.90172	1.04464184020461e-10	2.19032814066978e-08	Intron (NM_001310464/19699, intron 6 of 63)	5	22089452	22549703	460252	2	19699	NM_001310464	193885	Reln	Egr1
chr2	148052864	148053014	4.97572	5.72588	3.32294	2.08395	1.05240120287613e-10	2.20451766769866e-08	Distal Intergenic	2	147884797	147888889	4093	2	15376	NM_010446	-163975	Foxa2	Egr1
chr16	16043737	16043887	6.72993	7.30328	5.76422	1.39735	1.05454691293734e-10	2.20693234501942e-08	Exon (NM_026163/67451, exon 3 of 13)	16	16031209	16090576	59368	1	67451	NM_026163	12528	Pkp2	Egr1
chr5	7399802	7399952	4.76043	5.50737	3.12452	2.04266	1.06418337522011e-10	2.22360172265425e-08	Distal Intergenic	5	6819030	7394378	575349	2	207618	NM_001163223	-5424	Zfp804b	Egr1
chr1	61340261	61340411	6.14047	6.71493	5.17152	1.40594	1.06451306974669e-10	2.22360172265425e-08	Distal Intergenic	1	61417591	61435063	17473	1	77341	NR_040483	-77180	9530026F06Rik	Egr1
chr18	25141750	25141900	4.71569	5.49634	2.89	2.1943	1.07640348407845e-10	2.24632773283463e-08	Intron (NM_001289654/225288, intron 10 of 24)	18	25269096	25299022	29927	2	66648	NM_001142697	157122	Tpgs2	Egr1
chr4	128293920	128294070	6.55962	7.11502	5.64483	1.34249	1.08526900900857e-10	2.2627044377034e-08	Intron (NM_001281955/329942, intron 21 of 70)	4	128154837	128156783	1947	1	75242	NR_130980	139083	Hmgb4os	Egr1
chr3	131370374	131370524	4.40964	5.20379	2.49888	2.27608	1.08738623767963e-10	2.26499394079673e-08	Distal Intergenic	3	131271793	131349432	77640	1	23971	NM_001289477	98581	Papss1	Egr1
chr9	53961565	53961715	6.53399	7.09093	5.61494	1.35335	1.09952823175346e-10	2.28791640311059e-08	Intron (NM_001033535/244882, intron 1 of 1)	9	53932890	53975695	42806	2	244882	NM_001033535	13980	Tnfaip8l3	Egr1
chr16	7450452	7450602	5.79539	6.47239	4.47774	1.77616	1.10044977342273e-10	2.28791640311059e-08	Distal Intergenic	16	6887699	7230344	342646	1	268859	NM_183188	562753	Rbfox1	Egr1
chr12	5323650	5323800	6.77673	7.31962	5.89606	1.31405	1.11736614868669e-10	2.31912939908019e-08	Intron (NM_001164493/208439, intron 2 of 13)	12	5127466	5425682	298217	2	208439	NM_001164493	101882	Klhl29	Egr1
chr1	20858713	20858863	5.67149	6.29361	4.5539	1.5574	1.11754963326249e-10	2.31912939908019e-08	Distal Intergenic	1	20847371	20854494	7124	2	257630	NM_145856	-4219	Il17f	Egr1
chr12	17634041	17634191	6.26699	6.89286	5.13681	1.58364	1.1192739502944e-10	2.32054098204088e-08	Distal Intergenic	12	17594874	17601503	6630	1	18263	NM_013614	39167	Odc1	Egr1
chr15	71613863	71614013	5.57543	6.18888	4.48645	1.54915	1.13011070352848e-10	2.34082473617256e-08	Distal Intergenic	15	71317527	71599687	282161	2	70363	NM_177819	-14176	Fam135b	Egr1
chr4	55646700	55646850	6.80494	7.31877	5.99944	1.21877	1.13907377186303e-10	2.35719332418877e-08	Distal Intergenic	4	55527137	55532475	5339	2	16600	NM_010637	-114225	Klf4	Egr1
chr16	50106981	50107131	5.14935	5.82879	3.82195	1.75793	1.14550946060704e-10	2.3683061781237e-08	Intron (NM_027444/70508, intron 3 of 16)	16	50012207	50252752	240546	2	70508	NM_027444	145621	Bbx	Egr1
chr18	75964621	75964771	4.46188	5.29225	2.2896	2.45358	1.15203599158771e-10	2.37958601522625e-08	Intron (NM_145356/207259, intron 1 of 4)	18	75953249	76281635	328387	1	207259	NM_145356	11372	Zbtb7c	Egr1
chrX	87868013	87868163	4.19954	5.03049	2.0226	2.45553	1.15455730797621e-10	2.38257962274499e-08	Distal Intergenic	20	87803080	87803159	80	2	100499530	NR_037313	-64854	Mir1906-2	Egr1
chr13	49117606	49117756	6.21087	6.80306	5.18897	1.45985	1.15954412628779e-10	2.3897056612255e-08	Intron (NM_001033268/218236, intron 1 of 17)	13	49032693	49121536	88844	2	218236	NM_001033268	3780	Fam120a	Egr1
chr12	86974594	86974744	4.71518	5.46234	3.07816	2.05191	1.16016090152318e-10	2.3897056612255e-08	Distal Intergenic	12	86993815	87012141	18327	1	217732	NM_001289429	-19071	Cipc	Egr1
chrX	135464775	135464925	4.57286	5.34721	2.78494	2.17206	1.16494320310973e-10	2.39528213790986e-08	Distal Intergenic	20	135491591	135569127	77537	1	594844	NM_001359279	-26666	Tceal3	Egr1
chr9	91083990	91084140	4.16626	5.00632	1.91391	2.52974	1.16502364021208e-10	2.39528213790986e-08	Distal Intergenic	9	91240111	91247821	7711	2	22771	NM_001376941	163681	Zic1	Egr1
chr5	75588479	75588629	4.74633	5.45973	3.27373	1.90486	1.17310939798138e-10	2.40967729232492e-08	Distal Intergenic	5	75735647	75817381	81735	1	16590	NM_001122733	-147018	Kit	Egr1
chr11	84654181	84654331	4.94113	5.60491	3.67501	1.71141	1.17639421188047e-10	2.41419337740601e-08	Distal Intergenic	11	84607802	84611258	3457	2	78471	NR_046197	-42923	1700109G15Rik	Egr1
chr3	158794033	158794183	5.00661	5.7331	3.47292	1.98014	1.17951921857701e-10	2.41837347681178e-08	Intron (NR_040750/624759, intron 1 of 4)	3	158782001	159013717	231717	1	624759	NR_040750	12032	Gm20752	Egr1
chr15	76988695	76988845	7.11213	7.60233	6.36395	1.14523	1.18122289262807e-10	2.41963439221443e-08	Intron (NM_001110828/93686, intron 5 of 12)	15	76968598	76980514	11917	1	74303	NR_108037	20097	1700109K24Rik	Egr1
chr1	136036202	136036352	5.688	6.27071	4.69473	1.44408	1.18714599047827e-10	2.42952815673818e-08	Intron (NM_001081023/12292, intron 34 of 43)	1	136055457	136058921	3465	2	329253	NR_046167	22569	Gm15850	Egr1
chr14	31611362	31611512	5.74211	6.34726	4.67981	1.50379	1.19941868530273e-10	2.45238639433844e-08	Distal Intergenic	14	31421972	31552372	130401	2	105522	NM_001024604	-58990	Ankrd28	Egr1
chr10	84079294	84079444	5.75396	6.39631	4.56667	1.64226	1.21052076361878e-10	2.47281131688018e-08	Distal Intergenic	10	83872424	83936561	64138	2	102637349	NR_152790	-142733	Gm34184	Egr1
chr3	14548743	14548893	5.02532	5.77729	3.3629	2.05734	1.22462769749752e-10	2.49933130993495e-08	Promoter (2-3kb)	3	14545757	14570878	25122	1	140918	NM_080852	2986	Slc7a12	Egr1
chr11	6104290	6104440	7.1157	7.60041	6.38038	1.12636	1.23698616618191e-10	2.52223748983879e-08	Intron (NM_001363446/209586, intron 2 of 4)	11	6122508	6123331	824	2	100042173	NR_029471	18891	Rps15a-ps6	Egr1
chr6	61862644	61862794	5.13843	5.80467	3.86286	1.74486	1.23935493487775e-10	2.52475116719876e-08	Intron (NM_001164316/232035, intron 9 of 10)	6	61152588	61157794	5207	2	100504262	NR_040287	-704850	A730020E08Rik	Egr1
chr14	64037226	64037376	6.52982	7.077	5.63756	1.31519	1.24500844409896e-10	2.53226147390432e-08	Intron (NM_173393/219149, intron 2 of 2)	14	64097761	64157308	59548	1	72400	NM_028228	-60385	Pinx1	Egr1
chr8	75427829	75427979	4.31037	5.1025	2.41264	2.24935	1.24532032907426e-10	2.53226147390432e-08	Distal Intergenic	8	75599802	75620134	20333	1	71597	NM_001294278	-171823	Isx	Egr1
chr3	41937636	41937786	6.36774	6.98931	5.25197	1.55806	1.2521044557574e-10	2.54372917372441e-08	Distal Intergenic	3	41697053	41713374	16322	1	73852	NM_028667	240583	D3Ertd751e	Egr1
chr2	38624903	38625053	5.36913	6.1015	3.80694	1.97769	1.2575448571041e-10	2.55072548713524e-08	Intron (NM_001159548/14536, intron 6 of 8)	2	38582672	38604554	21883	2	26423	NM_139051	-20349	Nr5a1	Egr1
chr13	32997617	32997767	5.76294	6.39219	4.62128	1.58737	1.25784359891665e-10	2.55072548713524e-08	Intron (NM_030215/78903, intron 3 of 6)	13	32986013	33006593	20581	1	78903	NM_030215	11604	Wrnip1	Egr1
chr2	5932455	5932605	4.54911	5.33168	2.71162	2.19698	1.26097593353692e-10	2.55474643715935e-08	Intron (NM_001081131/209692, intron 4 of 16)	2	5902871	5947603	44733	2	209692	NM_001081131	14998	Dhtkd1	Egr1
chr11	108135329	108135479	5.89902	6.52576	4.76589	1.58066	1.27283135750963e-10	2.57641701002357e-08	Intron (NM_011101/18750, intron 2 of 16)	11	107824213	108234714	410502	2	18750	NM_011101	99235	Prkca	Egr1
chr6	64256552	64256702	5.1562	5.79283	3.98908	1.62053	1.28166300591949e-10	2.59166815306423e-08	Intron (NM_008167/14804, intron 9 of 15)	6	64706109	64708229	2121	1	11921	NM_007500	-449407	Atoh1	Egr1
chr9	10390018	10390168	4.83938	5.54097	3.41935	1.86346	1.28269808208243e-10	2.59166815306423e-08	Intron (NM_001033359/244682, intron 3 of 20)	9	10080502	10092662	12161	1	105243340	NR_168663	309516	Gm39289	Egr1
chr12	8310792	8310942	5.11902	5.78673	3.83779	1.74039	1.29219081620796e-10	2.60847670730852e-08	Intron (NM_001167768/68832, intron 4 of 5)	12	8347918	8351954	4037	2	238057	NM_001312876	41012	Gdf7	Egr1
chr6	83476156	83476306	6.98719	7.55437	6.03924	1.38478	1.2956172688323e-10	2.6130201891995e-08	Intron (NM_001162521/27369, intron 1 of 5)	6	83457196	83483951	26756	2	27369	NM_001162521	7645	Dguok	Egr1
chr8	107734563	107734713	6.35281	6.96474	5.26871	1.53879	1.30017298398056e-10	2.61983088131126e-08	Intron (NM_001368316/20650, intron 5 of 5)	8	107757901	107772392	14492	1	116733	NM_126165	-23188	Vps4a	Egr1
chr19	17960893	17961043	6.83142	7.31786	6.09207	1.13729	1.3100002524575e-10	2.63724172200577e-08	Distal Intergenic	19	17535523	17814996	279474	2	18552	NM_001163144	-145897	Pcsk5	Egr1
chr12	42885609	42885759	5.39312	6.01862	4.26419	1.57504	1.32454689293227e-10	2.6641133085509e-08	Distal Intergenic	12	43013824	43081000	67177	2	102636207	NR_148724	195241	Gm33340	Egr1
chr10	61924980	61925130	8.05739	8.51025	7.39369	1.03665	1.32726442037572e-10	2.66716545408468e-08	Distal Intergenic	10	61906801	61908350	1550	1	432466	NR_002687	18179	Gm5424	Egr1
chr2	165981281	165981431	7.19124	7.73723	6.3022	1.31596	1.33575636006318e-10	2.68180540463526e-08	Intron (NM_001252578/72043, intron 1 of 20)	2	165915819	165997205	81387	2	72043	NM_001252578	15774	Sulf2	Egr1
chr9	104403046	104403196	4.76373	5.46448	3.34739	1.85685	1.33851437743711e-10	2.68491729177374e-08	Distal Intergenic	9	104443900	104911743	467844	1	74020	NM_001357439	-40704	Cpne4	Egr1
chr17	63927888	63928038	4.55278	5.28997	2.9667	1.98802	1.34677557590951e-10	2.69905240822919e-08	Distal Intergenic	17	63352946	63807575	454630	2	50758	NM_015794	-120313	Fbxl17	Egr1
chr2	153988002	153988152	6.43255	7.06259	5.28817	1.59657	1.34978609212337e-10	2.70264872371798e-08	Exon (NM_011126/18843, exon 5 of 9)	2	153984800	153991137	6338	1	18843	NM_011126	3202	Bpifa1	Egr1
chr17	62600140	62600290	4.10648	4.95738	1.75815	2.56116	1.35416300920329e-10	2.708972018762e-08	Distal Intergenic	17	62909952	63188312	278361	2	13640	NM_010109	588022	Efna5	Egr1
chr12	9280154	9280304	4.75637	5.55151	2.83916	2.29208	1.36715255895295e-10	2.72937397622671e-08	Distal Intergenic	12	9079997	9086394	6398	1	75516	NM_029321	200157	Ttc32	Egr1
chr1	145764729	145764879	5.45402	6.12736	4.15087	1.75832	1.3673476301247e-10	2.72937397622671e-08	Distal Intergenic	1	146302631	146370900	68270	2	102639375	NR_166158	606021	Gm29514	Egr1
chr3	96788950	96789100	6.41296	6.93508	5.58656	1.23705	1.36804569995301e-10	2.72937397622671e-08	Intron (NM_026229/67549, intron 8 of 13)	3	96778382	96812614	34233	2	67549	NM_026229	23514	Gpr89	Egr1
chrX	13554715	13554865	5.85075	6.42518	4.88188	1.40271	1.37957510894253e-10	2.74990768329868e-08	Intron (NM_001284503/12361, intron 3 of 26)	20	13527602	13533672	6071	1	319200	NM_175669	27113	Gpr82	Egr1
chr4	153128105	153128255	4.01784	4.87753	1.58618	2.62182	1.38434698997622e-10	2.75694687780631e-08	Distal Intergenic	4	152781997	152785379	3383	1	330004	NR_033138	346108	Gm833	Egr1
chr4	57083065	57083215	5.66367	6.30302	4.48697	1.62995	1.3895312228261e-10	2.76479393792989e-08	Intron (NM_001355492/54357, intron 6 of 24)	4	56991973	57143156	151184	2	54357	NM_001355492	59941	Epb41l4b	Egr1
chr1	132081441	132081591	5.67527	6.24746	4.71293	1.39799	1.41302269836723e-10	2.80902087459939e-08	Distal Intergenic	1	132041285	132067423	26139	2	18557	NM_008795	-14018	Cdk18	Egr1
chr16	29728121	29728271	5.41822	6.1034	4.06754	1.79841	1.41948984980298e-10	2.81935547442593e-08	Distal Intergenic	16	29776745	29797942	21198	2	328657	NR_037689	69671	Gm1968	Egr1
chr18	28309819	28309969	4.40996	5.21222	2.44514	2.31084	1.44028865905532e-10	2.8581113869734e-08	Distal Intergenic	18	28693217	29131229	438013	1	320624	NR_045398	-383248	4930474G06Rik	Egr1
chr9	112023184	112023334	6.58373	7.15777	5.61601	1.40202	1.44916053410045e-10	2.87315143787178e-08	Intron (NM_001362012/74100, intron 1 of 19)	9	112009100	112017415	8316	2	74100	NM_001362006	-5769	Arpp21	Egr1
chr11	73124314	73124464	4.74367	5.53178	2.87163	2.23376	1.45189126528882e-10	2.87599990538535e-08	Promoter (<=1kb)	11	73124975	73152148	27174	1	193034	NM_001001445	-511	Trpv1	Egr1
chr4	131042165	131042315	5.72178	6.30248	4.73448	1.40942	1.4540931806604e-10	2.87674137562737e-08	Distal Intergenic	4	130728143	130737785	9643	2	77835	NR_130167	-304380	A930031H19Rik	Egr1
chr15	43558977	43559127	8.73566	9.04889	8.335	0.680894	1.45485429047309e-10	2.87674137562737e-08	Distal Intergenic	15	43730091	43733425	3335	2	239408	NM_175502	174298	Tmem74	Egr1
chr10	127674537	127674687	6.6587	7.18107	5.83167	1.24062	1.48383270677356e-10	2.93143351625372e-08	Intron (NR_037604/380674, intron 1 of 3)	10	127685797	127697045	11249	1	216453	NM_147222	-11110	Rdh19	Egr1
chr4	118128864	118129014	4.715	5.46042	3.08704	2.04523	1.48636068528903e-10	2.93381990575082e-08	Intron (NM_011213/19268, intron 3 of 32)	4	118065410	118148594	83185	2	19268	NM_011213	19580	Ptprf	Egr1
chr4	102016492	102016642	6.42001	6.99498	5.44958	1.40834	1.49514439640174e-10	2.94606798881686e-08	Distal Intergenic	4	102111939	102413121	301183	1	18578	NM_001177983	-95297	Pde4b	Egr1
chr2	15899907	15900057	4.58243	5.32309	2.97885	2.02816	1.49521702356567e-10	2.94606798881686e-08	Intron (NM_001310455/102635496, intron 25 of 38)	2	15531290	16260368	729079	1	102635496	NM_001310455	368617	Malrd1	Egr1
chr15	96925646	96925796	4.74326	5.52052	2.938	2.16046	1.49919208266422e-10	2.95128377279336e-08	Intron (NM_001358058/69354, intron 1 of 15)	15	96892704	96929094	36391	2	69354	NM_001358058	3298	Slc38a4	Egr1
chr1	51405311	51405461	6.23628	6.87255	5.07042	1.62366	1.50235872847536e-10	2.95490030513128e-08	Distal Intergenic	1	51257545	51372938	115394	2	442821	NR_045151	-32373	9330175M20Rik	Egr1
chr1	155268641	155268791	5.15713	5.79329	3.99162	1.61319	1.50371391617475e-10	2.95495074280801e-08	Intron (NM_011273/19775, intron 1 of 14)	1	155151403	155293190	141788	2	19775	NM_011273	24399	Xpr1	Egr1
chr7	125196427	125196577	5.6724	6.28958	4.5712	1.54689	1.51102547959743e-10	2.9666956353089e-08	Distal Intergenic	7	125202601	125232742	30142	1	60504	NM_021887	-6024	Il21r	Egr1
chr13	97127664	97127814	5.69941	6.40563	4.25902	1.87729	1.51829035910732e-10	2.97832821873504e-08	Distal Intergenic	13	97158372	97170870	12499	2	66479	NM_001080777	43056	1700029F12Rik	Egr1
chr2	178119128	178119278	6.04852	6.64968	4.99883	1.50178	1.52546057404043e-10	2.98975475275316e-08	Intron (NM_001291189/381409, intron 12 of 13)	2	178072308	178129159	56852	1	381409	NM_198656	46820	Cdh26	Egr1
chr13	41244005	41244155	5.67854	6.32714	4.46884	1.6526	1.53507711943695e-10	3.00595149802837e-08	Distal Intergenic	13	41178596	41233182	54587	2	17152	NM_001145803	-10823	Mak	Egr1
chr5	76531626	76531776	7.36229	8.17306	5.33816	2.35501	1.53854096967152e-10	3.01008227229229e-08	Distal Intergenic	5	76481342	76511624	30283	2	56183	NM_019515	-20002	Nmu	Egr1
chr13	97587938	97588088	7.18209	7.75759	6.21011	1.40534	1.53991289432639e-10	3.01011662711278e-08	Intron (NR_110432/100039691, intron 1 of 1)	13	97571478	97634172	62695	1	100039691	NR_110432	16460	Lncenc1	Egr1
chr2	131682860	131683010	7.10943	7.67951	6.15317	1.389	1.54681310451637e-10	3.02094774093213e-08	Intron (NR_029381/414081, intron 1 of 2)	2	131661926	131689576	27651	2	414081	NR_029381	6566	5330413P13Rik	Egr1
chrX	114183523	114183673	4.08681	4.97652	1.32254	2.80069	1.55074058448415e-10	3.02595914945878e-08	Distal Intergenic	20	113890622	113891082	461	2	664969	NM_001370953	-292441	Gm7429	Egr1
chr8	96708628	96708778	5.24259	5.95447	3.77694	1.94502	1.55898895517317e-10	3.03938572152721e-08	Distal Intergenic	8	96590761	96615029	24269	2	14719	NM_010325	-93599	Got2	Egr1
chr13	63508405	63508555	5.10833	5.80481	3.71032	1.85088	1.56815218898797e-10	3.05217232549395e-08	Intron (NM_001042673/14088, intron 5 of 15)	13	63449013	63449097	85	2	100526474	NR_037235	-59308	Mir3074-1	Egr1
chr9	36966045	36966195	7.21931	7.72312	6.4385	1.18182	1.56975733439249e-10	3.05217232549395e-08	Intron (NM_001029838/208076, intron 2 of 12)	9	36802275	37058618	256344	2	208076	NM_001029838	92423	Pknox2	Egr1
chr19	27134835	27134985	4.85443	5.60702	3.18869	2.05911	1.57063553841316e-10	3.05217232549395e-08	Distal Intergenic	19	27193884	27231631	37748	1	22359	NM_001347441	-58899	Vldlr	Egr1
chr8	23107021	23107171	5.21038	5.88951	3.88421	1.79055	1.57104072402401e-10	3.05217232549395e-08	Distal Intergenic	8	23114059	23117562	3504	1	234130	NM_145592	-6888	Dkk4	Egr1
chr11	63445338	63445488	4.60396	5.36077	2.91546	2.0876	1.58079286563979e-10	3.06843630364228e-08	Distal Intergenic	11	63775519	63813110	37592	2	54710	NM_018805	367622	Hs3st3b1	Egr1
chr1	132489737	132489887	5.786	6.39873	4.69936	1.53516	1.58355700713424e-10	3.07111950703845e-08	Distal Intergenic	1	132437163	132470678	33516	2	21367	NM_177129	-19059	Cntn2	Egr1
chr2	70217267	70217417	3.87831	4.78351	0.903462	2.90481	1.5948067971666e-10	3.09024058492301e-08	Intron (NM_177376/329421, intron 32 of 34)	2	70305267	70308070	2804	1	64406	NM_022435	-87850	Sp5	Egr1
chr13	32069919	32070069	5.1779	5.84354	3.90465	1.71924	1.59673044935659e-10	3.09127293171472e-08	Intron (NM_146041/218138, intron 9 of 10)	13	31990629	31994618	3990	1	17300	NM_008592	79290	Foxc1	Egr1
chr1	116217690	116217840	4.11156	4.9465	1.90216	2.52812	1.59940072888551e-10	3.09374769536111e-08	Intron (NM_001077425/636808, intron 12 of 23)	1	115612467	116515052	902586	1	636808	NM_001371013	605223	Cntnap5a	Egr1
chr8	110751667	110751817	5.74101	6.30789	4.79394	1.36552	1.61239171043558e-10	3.11616430277773e-08	Distal Intergenic	8	110755707	110765966	10260	2	26887	NM_011998	14149	Chst4	Egr1
chr9	5098277	5098427	5.62947	6.32245	4.2463	1.81855	1.63764381913082e-10	3.16221765189646e-08	Distal Intergenic	9	5298517	5307281	8765	1	12362	NM_009807	-200090	Casp1	Egr1
chr8	34820732	34820882	5.31714	5.97781	4.06278	1.70763	1.63918938949987e-10	3.16245450854613e-08	Distal Intergenic	8	34683984	34693304	9321	1	102636691	NR_166073	136748	Gm29243	Egr1
chr17	48977268	48977418	5.1294	5.82034	3.7548	1.83909	1.65874054803725e-10	3.19739863853358e-08	Distal Intergenic	17	48761929	48775712	13784	1	76589	NM_152823	215339	Unc5cl	Egr1
chr8	75601302	75601452	6.64364	7.20728	5.70577	1.36754	1.68624223817967e-10	3.24759442081582e-08	Promoter (1-2kb)	8	75599802	75620134	20333	1	71597	NM_027837	1500	Isx	Egr1
chr6	95235861	95236011	6.22144	6.76875	5.32883	1.31297	1.68854258809541e-10	3.24920914140234e-08	Distal Intergenic	6	95267555	95310974	43420	2	414067	NR_033559	74963	AY512915	Egr1
chr10	49633270	49633420	5.21091	5.8566	4.01172	1.64964	1.69135641197232e-10	3.25180827534675e-08	Intron (NM_001358866/14806, intron 2 of 16)	10	48969776	49664010	694235	2	14806	NM_001358866	30590	Grik2	Egr1
chr5	135014739	135014889	5.70039	6.35695	4.46141	1.69746	1.69395991574503e-10	3.25399890366534e-08	Promoter (<=1kb)	5	135015068	135016330	1263	1	12739	NM_009902	-179	Cldn3	Egr1
chr18	15261770	15261920	6.89223	7.37936	6.15128	1.12984	1.70215346498562e-10	3.26691462913168e-08	Intron (NM_134112/106931, intron 1 of 4)	18	15101742	15284503	182762	2	106931	NM_134112	22583	Kctd1	Egr1
chr15	54028262	54028412	4.32646	5.15359	2.17987	2.43121	1.70579291363207e-10	3.27107499942597e-08	Distal Intergenic	15	54114015	54141880	27866	2	18383	NM_008764	113468	Tnfrsf11b	Egr1
chr6	88254347	88254497	5.99842	6.52284	5.16615	1.23541	1.71373601367848e-10	3.28097910401306e-08	Intron (NM_023060/65967, intron 6 of 6)	6	88199250	88200238	989	1	56691	NM_019964	55097	Dnajb8	Egr1
chr7	15722022	15722172	6.1811	6.68589	5.39794	1.18254	1.71391015633497e-10	3.28097910401306e-08	Exon (NM_001081418/243842, exon 5 of 14)	7	15705187	15733420	28234	2	243842	NM_001081418	11248	Bicra	Egr1
chr16	79985383	79985533	4.56287	5.31331	2.90863	2.0339	1.72441065924916e-10	3.29823960628317e-08	Distal Intergenic	16	79796264	79797434	1171	1	78654	NR_169071	189119	1700066C05Rik	Egr1
chr2	104130416	104130566	6.38385	6.9384	5.47141	1.33699	1.72686601622997e-10	3.30009589600309e-08	Intron (NM_001033347/241589, intron 1 of 20)	2	103973420	104240679	267260	2	241589	NM_001033347	110113	D430041D05Rik	Egr1
chr8	30955389	30955539	6.55839	7.08858	5.71126	1.26246	1.75926289842991e-10	3.35911904608886e-08	Distal Intergenic	8	31058423	31065601	7179	1	71314	NR_045856	-102884	4933433F19Rik	Egr1
chr7	68164606	68164756	5.99666	6.54738	5.09478	1.31822	1.76131819494218e-10	3.36015667622734e-08	Distal Intergenic	7	68067172	68075881	8710	1	71244	NR_046208	97434	4933436H12Rik	Egr1
chr4	76733140	76733290	5.93513	6.49561	5.00619	1.34305	1.7694458483211e-10	3.37276713659441e-08	Intron (NM_001368991/19266, intron 8 of 39)	4	76369129	76408349	39221	1	105247151	NR_168523	364011	Gm42303	Egr1
chr9	121024413	121024563	6.1922	6.72814	5.33001	1.27885	1.77416534335463e-10	3.37886521042499e-08	Intron (NM_177589/209012, intron 19 of 36)	9	120793520	121106238	312719	2	209012	NM_177589	81675	Ulk4	Egr1
chr12	13861814	13861964	4.22674	5.01521	2.35243	2.22316	1.78335344847796e-10	3.39345594164873e-08	Distal Intergenic	12	13657790	13677647	19858	2	102639399	NR_136761	-184167	Gm35725	Egr1
chr4	81578329	81578479	5.85101	6.50356	4.62689	1.66899	1.78861417270246e-10	3.40055488216971e-08	Distal Intergenic	4	81196736	81361052	164317	2	17475	NM_010820	-217277	Mpdz	Egr1
chr13	75678714	75678864	4.72693	5.50033	2.94461	2.15954	1.79563308998088e-10	3.41098154826941e-08	Distal Intergenic	13	75793165	75793260	96	1	751556	NR_030451	-114301	Mir682	Egr1
chr16	15870220	15870370	4.96961	5.6522	3.62944	1.79644	1.80180188803486e-10	3.41977690026825e-08	Intron (NM_001355731/224008, intron 6 of 18)	16	15707089	15964715	257627	2	224008	NM_001355731	94345	Spidr	Egr1
chr2	128559776	128559926	5.70062	6.34066	4.52149	1.62965	1.80573012247042e-10	3.42430833540458e-08	Intron (NM_008587/17289, intron 1 of 18)	2	128540835	128644927	104093	1	17289	NM_008587	18941	Mertk	Egr1
chr3	27750650	27750800	6.14606	6.8025	4.90754	1.68533	1.82745158896798e-10	3.4625455925226e-08	Intron (NM_001356953/72007, intron 1 of 26)	3	27470284	27764601	294318	2	72007	NM_001356953	13801	Fndc3b	Egr1
chr11	75755458	75755608	7.1302	7.86358	5.56303	1.99227	1.82968067449918e-10	3.46381617503804e-08	Intron (NM_029548/380714, intron 4 of 7)	11	75721818	75801885	80068	2	380714	NM_029548	46277	Rph3al	Egr1
chr10	28410708	28410858	4.35633	5.17363	2.28472	2.36853	1.84030093698303e-10	3.48095663104076e-08	Intron (NM_001359355/19272, intron 13 of 33)	10	28544356	28615302	70947	1	210757	NR_131208	-133498	Themis	Egr1
chr1	14163394	14163544	5.87297	6.55863	4.52029	1.79199	1.85249346384124e-10	3.50103936921009e-08	Distal Intergenic	1	14239182	14380423	141242	2	14048	NM_001252192	216879	Eya1	Egr1
chr6	106841537	106841687	5.62021	6.31908	4.21193	1.85149	1.8637403882449e-10	3.51930240024294e-08	Distal Intergenic	6	106755206	106777048	21843	2	58799	NM_175357	-64489	Crbn	Egr1
chr4	109275289	109275439	4.83248	5.55395	3.32258	1.94	1.87333149488915e-10	3.53441039671985e-08	Promoter (2-3kb)	4	109272844	109301942	29099	1	230603	NM_001145948	2445	Ttc39a	Egr1
chr6	12586092	12586242	6.09157	6.72633	4.93093	1.60083	1.87585515514452e-10	3.53616993890022e-08	Intron (NM_001164805/330267, intron 1 of 26)	6	12311607	12749252	437646	2	330267	NM_001164805	163010	Thsd7a	Egr1
chr9	98743534	98743684	6.48844	7.12053	5.33707	1.60715	1.88967175900618e-10	3.55919675808814e-08	Distal Intergenic	9	98746820	98748633	1814	1	71979	NM_028033	-3136	Prr23a3	Egr1
chr8	54768601	54768751	4.41214	5.1838	2.64	2.15119	1.92401007601332e-10	3.62080449978144e-08	Distal Intergenic	8	54973468	54983033	9566	2	76687	NM_029701	214282	Spcs3	Egr1
chr4	131857540	131857690	5.89053	6.49639	4.82595	1.50297	1.93068404891039e-10	3.63028644769282e-08	Intron (NM_013622/18386, intron 1 of 2)	4	131838037	131871797	33761	2	18386	NM_013622	14107	Oprd1	Egr1
chr15	95943546	95943696	4.40613	5.15472	2.76159	2.05738	1.93231536475125e-10	3.63028644769282e-08	Distal Intergenic	15	95949499	95977434	27936	2	402773	NR_126493	33738	D030018L15Rik	Egr1
chr18	11457790	11457940	5.82701	4.92968	6.37605	-1.31853	1.96894159317175e-10	3.6959727694865e-08	Distal Intergenic	18	11766333	11876264	109932	1	225182	NM_001252495	-308393	Rbbp8	eGFP
chr3	54331701	54331851	4.92491	5.60831	3.58147	1.78879	1.99014858781584e-10	3.73200032764501e-08	Distal Intergenic	3	54268528	54298462	29935	1	50706	NM_015784	63173	Postn	Egr1
chr15	65732588	65732738	6.0631	6.68028	4.96188	1.54442	1.99149275311784e-10	3.73200032764501e-08	Intron (NM_001356582/76740, intron 18 of 22)	15	65747903	65784103	36201	2	18256	NM_001347038	51365	Oc90	Egr1
chr7	57481903	57482053	5.59604	6.30062	4.16292	1.86871	2.00118192077137e-10	3.74699819239427e-08	Distal Intergenic	7	57240921	57478549	237629	1	14402	NM_008071	240982	Gabrb3	Egr1
chr7	142253244	142253394	6.25119	6.87457	5.12936	1.56572	2.03228986100162e-10	3.80204140132317e-08	Distal Intergenic	7	142232393	142233463	1071	2	16334	NM_008387	-19781	Ins2	Egr1
chr3	92286976	92287126	5.94752	6.52995	4.95506	1.42692	2.06289573302317e-10	3.85605353533725e-08	Distal Intergenic	3	92281222	92282536	1315	1	20761	NR_003548	5754	Sprr2g	Egr1
chr9	4549190	4549340	5.13839	5.81946	3.80439	1.77721	2.06626885128835e-10	3.85911303365874e-08	Intron (NM_001113180/14802, intron 4 of 16)	9	4376552	4386890	10339	1	78100	NM_145609	172638	Msantd4	Egr1
chr2	67667127	67667277	4.66204	5.37245	3.20298	1.88293	2.07063286162426e-10	3.86401650205354e-08	Intron (NM_001379324/26877, intron 3 of 6)	2	67611387	67611484	98	1	102466627	NR_105752	55740	Mir6335	Egr1
chr1	160708380	160708530	4.58929	5.35586	2.8464	2.15304	2.07592459148223e-10	3.87043203966546e-08	Distal Intergenic	1	160733981	160802546	68566	1	381305	NM_001024952	-25451	Rc3h1	Egr1
chr7	143994243	143994393	5.85478	6.47731	4.73583	1.55455	2.07755369930705e-10	3.87043203966546e-08	Intron (NM_001252572/13043, intron 13 of 16)	7	143989461	144024672	35212	2	13043	NM_001252572	30279	Cttn	Egr1
chr18	80234220	80234370	6.48403	7.01708	5.62942	1.26546	2.09038756714513e-10	3.8910796311617e-08	Intron (NR_131039/105246506, intron 3 of 4)	18	80229454	80236784	7331	1	105246506	NR_131039	4766	Rbfaos	Egr1
chr7	96616573	96616723	6.38498	6.94569	5.45537	1.35363	2.11913522072349e-10	3.94129004361053e-08	Intron (NM_153591/244141, intron 4 of 13)	7	96600734	96713964	113231	1	244141	NM_153591	15839	Nars2	Egr1
chr1	159457875	159458025	5.84612	6.45321	4.77761	1.51686	2.12891611717395e-10	3.95617051664099e-08	Intron (NM_022312/21960, intron 1 of 22)	1	159351339	159752492	401154	1	21960	NM_022312	106536	Tnr	Egr1
chr4	78519561	78519711	4.80507	5.5137	3.35398	1.89904	2.13294994228662e-10	3.96035525081895e-08	Distal Intergenic	4	78512284	78515721	3438	1	623726	NR_131142	7277	A430085M09Rik	Egr1
chr2	32769751	32769901	6.0935	6.59604	5.3158	1.18207	2.14110657540606e-10	3.97163283778045e-08	Intron (NM_146119/227737, intron 1 of 13)	2	32766146	32815265	49120	1	227737	NM_146119	3605	Niban2	Egr1
chr8	100684203	100684353	5.52426	6.14368	4.41566	1.54188	2.14259774783637e-10	3.97163283778045e-08	Distal Intergenic	8	100143306	100460070	316765	1	234624	NR_132435	540897	A330008L17Rik	Egr1
chr7	77802065	77802215	4.58629	5.33642	2.93368	2.07963	2.14495456162092e-10	3.97268821819945e-08	Distal Intergenic	7	77841862	78227586	385725	2	18213	NM_008746	425371	Ntrk3	Egr1
chr13	12185864	12186014	6.22756	6.81936	5.20685	1.45526	2.14738287022401e-10	3.97387414700996e-08	Distal Intergenic	13	12197603	12201374	3772	2	328186	NR_045170	15360	Gm10336	Egr1
chr10	88274138	88274288	5.67676	6.32509	4.46801	1.67506	2.14985652551752e-10	3.97514194979905e-08	Intron (NM_001004164/432486, intron 16 of 20)	10	88295449	88309098	13650	1	20962	NM_011517	-21161	Sycp3	Egr1
chr14	116375371	116375521	6.09199	6.6985	5.02535	1.49993	2.1568628640172e-10	3.98478172997852e-08	Intron (NM_175500/103978, intron 7 of 7)	14	115633963	115646964	13002	2	75088	NR_045761	-728407	4930505G20Rik	Egr1
chr3	78886246	78886396	6.7751	7.34454	5.82066	1.38936	2.16418619546431e-10	3.99499065199775e-08	Distal Intergenic	3	78969818	79053053	83236	2	76089	NM_001310536	166657	Rapgef2	Egr1
chr2	165162599	165162749	7.77218	8.26945	7.00719	1.16279	2.17995241946445e-10	4.02075489695628e-08	Promoter (<=1kb)	2	165129951	165162746	32796	2	140579	NM_001302752	0	Elmo2	Egr1
chr15	57633541	57633691	6.01752	6.60736	5.00279	1.45357	2.19134561080014e-10	4.03825827821686e-08	Intron (NM_199449/387609, intron 2 of 3)	15	57558063	57703228	145166	1	387609	NM_199449	75478	Zhx2	Egr1
chr11	110995350	110995500	5.87328	6.54504	4.57636	1.73731	2.19307624275386e-10	4.03825827821686e-08	Distal Intergenic	11	110956990	110967651	10662	1	16518	NM_008425	38360	Kcnj2	Egr1
chr18	57654159	57654309	5.27227	5.94931	3.95447	1.74873	2.21548646783698e-10	4.07614663854447e-08	Intron (NR_015541/74916, intron 1 of 1)	18	57637494	57666824	29331	2	74916	NR_015541	12515	1700066O22Rik	Egr1
chr18	85889297	85889447	5.69669	6.31721	4.58445	1.56808	2.21758371325861e-10	4.07663054609483e-08	Distal Intergenic	18	85683208	85684949	1742	2	102634790	NR_166703	-204348	Gm32291	Egr1
chr10	56730603	56730753	6.59243	7.15606	5.65462	1.36706	2.23745822233036e-10	4.10976696105445e-08	Distal Intergenic	10	56308077	56352063	43987	1	102640560	NR_152769	422526	Gm36595	Egr1
chr7	121966559	121966709	7.51334	8.03424	6.69002	1.23221	2.24377506698861e-10	4.11624879514591e-08	Intron (NM_001316672/18751, intron 2 of 16)	7	121888348	122233624	345277	1	18751	NM_008855	78211	Prkcb	Egr1
chr4	11940224	11940374	5.36479	6.08354	3.86761	1.91151	2.24469120314094e-10	4.11624879514591e-08	Distal Intergenic	4	11958185	11965713	7529	2	381511	NM_001098231	25339	Pdp1	Egr1
chr16	22664988	22665138	5.23393	5.97185	3.6442	2.01056	2.25365758184259e-10	4.1292840769766e-08	Intron (NM_001081368/70573, intron 1 of 7)	16	22631964	22676419	44456	2	70573	NM_001081368	11281	Tbccd1	Egr1
chr18	41871335	41871485	4.32467	5.14933	2.19732	2.42202	2.26754905984902e-10	4.15131450740217e-08	Distal Intergenic	18	42008761	42084259	75499	2	77619	NM_029942	212774	Prelid2	Egr1
chr7	67988534	67988684	5.68937	6.33648	4.48503	1.65657	2.27281350467702e-10	4.15752773543194e-08	Exon (NR_166601/105242966, exon 2 of 2)	7	67987208	68002967	15760	2	105242966	NR_166601	14283	Gm16158	Egr1
chr3	87879569	87879719	4.57089	5.30143	3.01762	1.95864	2.28651716782545e-10	4.17915542845978e-08	Promoter (1-2kb)	3	87878400	87887758	9359	1	18008	NM_016701	1169	Nes	Egr1
chr6	32160836	32160986	5.92999	6.5241	4.90221	1.47126	2.28841706645102e-10	4.1791911115032e-08	Intron (NM_175750/243743, intron 22 of 31)	6	32027223	32035997	8775	1	76382	NM_029587	133613	1700012A03Rik	Egr1
chr9	30061069	30061219	5.79884	6.35656	4.8776	1.34453	2.30843013773292e-10	4.21227851725414e-08	Distal Intergenic	9	28906045	29874565	968521	2	235106	NM_172290	-186504	Ntm	Egr1
chr3	146526550	146526700	4.37138	5.13533	2.64331	2.11151	2.3163695148686e-10	4.2232983903863e-08	Distal Intergenic	3	146435334	146518701	83368	2	18749	NM_011100	-7849	Prkacb	Egr1
chr15	9543324	9543474	6.93639	7.4546	6.11989	1.22642	2.31837997493657e-10	4.22349921778342e-08	Distal Intergenic	15	9506245	9529962	23718	2	16197	NM_008372	-13362	Il7r	Egr1
chr2	63941641	63941791	6.5209	7.07941	5.59748	1.35509	2.32220700144494e-10	4.22700632835498e-08	Distal Intergenic	2	63801852	63928382	126531	2	60344	NM_021716	-13259	Fign	Egr1
chr13	35687466	35687616	6.50605	7.09061	5.50724	1.43484	2.33036844815598e-10	4.23839098779059e-08	Distal Intergenic	13	35843845	36058047	214203	1	12593	NM_009881	-156229	Cdyl	Egr1
chr1	129038613	129038763	3.92841	4.80957	1.26766	2.70194	2.33844244694572e-10	4.24959811251861e-08	Distal Intergenic	1	129201041	130147015	945975	1	210417	NM_172485	-162278	Thsd7b	Egr1
chr5	52548946	52549096	5.98058	6.50005	5.16091	1.23342	2.34409974275889e-10	4.25639869385125e-08	Intron (NM_001256059/100503884, intron 10 of 11)	5	52521146	52527080	5935	1	20657	NM_011435	27800	Sod3	Egr1
chr13	82140587	82140737	4.17905	5.05376	1.59147	2.6644	2.3488615725776e-10	4.26156351910277e-08	Distal Intergenic	13	81931366	81945273	13908	1	12626	NM_007684	209221	Cetn3	Egr1
chr7	92112267	92112417	4.66555	5.4	3.09309	2.00881	2.3629183858925e-10	4.28357014698014e-08	Distal Intergenic	7	92210357	92231502	21146	1	66365	NM_001162918	-97940	Ccdc90b	Egr1
chr14	94070063	94070213	6.32818	6.88034	5.42232	1.33319	2.37609320192879e-10	4.30394329591099e-08	Intron (NM_001081377/211712, intron 2 of 4)	14	93251136	94128105	876970	2	211712	NM_001081377	57892	Pcdh9	Egr1
chr10	120436770	120436920	6.56536	7.03853	5.85658	1.09073	2.37964905817284e-10	4.30687412154794e-08	Distal Intergenic	10	120197173	120312374	115202	2	15364	NM_010441	-124396	Hmga2	Egr1
chr1	181349135	181349285	7.24996	7.74838	6.48221	1.16726	2.38383737170093e-10	4.31094391678312e-08	Distal Intergenic	1	181337198	181339016	1819	2	403180	NM_207280	-10119	Ccdc121	Egr1
chr14	52091086	52091236	5.50435	6.13086	4.37199	1.56055	2.39268011152545e-10	4.32341734005582e-08	Promoter (<=1kb)	14	52091225	52092099	875	1	93719	NM_053111	0	Ear6	Egr1
chr15	28868291	28868441	4.46821	5.29097	2.35555	2.39494	2.39995758670499e-10	4.3330444639963e-08	Distal Intergenic	15	28203912	28472191	268280	1	110082	NM_133365	664379	Dnah5	Egr1
chr9	55587762	55587912	5.60731	6.26294	4.3718	1.67676	2.40465273087567e-10	4.33799743015675e-08	Intron (NM_001081341/244891, intron 25 of 32)	9	55457163	55464064	6902	2	244891	NM_001357653	-123698	Scaper	Egr1
chr15	39575964	39576114	5.4271	6.05936	4.27513	1.58922	2.41225140882223e-10	4.34817609379535e-08	Distal Intergenic	15	39609326	39624334	15009	1	75766	NM_001289506	-33212	Dcstamp	Egr1
chr16	5030152	5030302	6.32045	6.84628	5.48456	1.24608	2.41894659904262e-10	4.35657656047943e-08	Intron (NM_001033220/239691, intron 7 of 7)	16	5033653	5033738	86	2	102465188	NR_105783	3436	Mir6364	Egr1
chr1	65539048	65539198	3.9472	4.82691	1.3033	2.75852	2.4208321382353e-10	4.35657656047943e-08	Distal Intergenic	1	65350416	65428403	77988	1	213527	NM_139270	188632	Pth2r	Egr1
chr13	74529341	74529491	6.27853	6.89682	5.17367	1.53725	2.42830074703938e-10	4.36648160138952e-08	Intron (NM_001374038/238722, intron 1 of 4)	13	74517443	74524685	7243	2	238722	NM_001081680	-4656	Zfp72	Egr1
chr2	73244837	73244987	6.01923	6.64794	4.8794	1.59391	2.43707753695059e-10	4.37872104947355e-08	Distal Intergenic	2	73171850	73216824	44975	2	68526	NM_001276444	-28013	Gpr155	Egr1
chr17	93157581	93157731	4.54775	5.30297	2.86786	2.0681	2.44116059432922e-10	4.38156069262528e-08	Distal Intergenic	17	93506445	93513965	7521	1	11516	NM_001315503	-348714	Adcyap1	Egr1
chr9	63585027	63585177	7.2522	7.68815	6.62447	0.992497	2.44260086395357e-10	4.38156069262528e-08	Intron (NM_016769/17127, intron 1 of 8)	9	63509928	63551872	41945	1	66939	NR_151671	75099	Aagab	Egr1
chr1	117227087	117227237	4.32818	5.14072	2.29134	2.33695	2.44567499283183e-10	4.38353713049882e-08	Distal Intergenic	1	117708865	117731089	22225	1	547097	NM_001372356	-481628	B020011L13Rik	Egr1
chr2	180816580	180816730	6.34268	6.92575	5.34835	1.42923	2.44997416162301e-10	4.38770432992102e-08	Distal Intergenic	2	180828615	180830297	1683	1	66496	NR_151465	-11885	Ppdpf	Egr1
chr1	62795258	62795408	5.55194	6.23433	4.21259	1.78893	2.45329273810597e-10	4.39011007183789e-08	Intron (NM_001077406/18187, intron 7 of 15)	1	62830077	62833891	3815	2	74992	NR_040601	38483	4930487H11Rik	Egr1
chr4	94215116	94215266	5.04741	5.73059	3.70484	1.79316	2.46264483312095e-10	4.40330009730997e-08	Distal Intergenic	4	94388316	94445033	56718	2	67770	NM_026368	229767	Caap1	Egr1
chr9	106069036	106069186	6.77307	7.3692	5.73907	1.4696	2.46753568014252e-10	4.40849845272279e-08	Downstream (<=300bp)	9	106072152	106076138	3987	2	67905	NM_198931	6952	Ppm1m	Egr1
chr4	128153101	128153251	5.31009	5.98623	3.99584	1.7507	2.5242590511389e-10	4.50507432164335e-08	Promoter (1-2kb)	4	128154005	128154688	684	2	69317	NM_027036	1437	Hmgb4	Egr1
chr14	23979361	23979511	6.03132	6.65027	4.92425	1.55314	2.52564537026164e-10	4.50507432164335e-08	Intron (NM_001253358/16531, intron 1 of 30)	14	23348762	24054273	705512	2	16531	NM_001253358	74762	Kcnma1	Egr1
chr1	164196740	164196890	7.13479	7.66033	6.29965	1.24489	2.55112835068233e-10	4.54687994646511e-08	Intron (NM_001293313/171567, intron 9 of 13)	1	164135241	164264869	129629	1	171567	NM_138314	61499	Nme7	Egr1
chrX	40707391	40707541	5.00872	5.67004	3.75194	1.69823	2.56014635507798e-10	4.55929653730085e-08	Intron (NM_001358361/53623, intron 12 of 16)	20	40490275	40767478	277204	1	53623	NR_104053	217116	Gria3	Egr1
chr12	16185720	16185870	7.8208	8.27893	7.14561	1.04898	2.57408689076684e-10	4.57688038547629e-08	Distal Intergenic	12	15841728	15866786	25059	2	217410	NM_144551	-318934	Trib2	Egr1
chr3	126064350	126064500	4.82574	5.54039	3.34745	1.87686	2.57413869862065e-10	4.57688038547629e-08	Distal Intergenic	3	126157501	126234023	76523	1	271970	NM_173451	-93001	Arsj	Egr1
chr8	103930408	103930558	5.61345	6.26993	4.37482	1.68699	2.57908587086208e-10	4.58201096767953e-08	Distal Intergenic	8	104070510	104074166	3657	2	69794	NR_036588	143608	1600027J07Rik	Egr1
chr1	134458414	134458564	4.98865	5.72824	3.39046	2.0021	2.60323229707068e-10	4.62121555687579e-08	Distal Intergenic	1	134468679	134477420	8742	2	71001	NM_001145300	18856	Mgat4e	Egr1
chr17	66210956	66211106	6.4888	6.98452	5.72752	1.16067	2.61010712167247e-10	4.62834512220338e-08	Distal Intergenic	17	66155421	66192750	37330	2	19765	NM_009067	-18206	Ralbp1	Egr1
chr3	23923510	23923660	5.95061	6.60151	4.7325	1.65175	2.61344893116741e-10	4.62834512220338e-08	Intron (NM_001326288/635702, intron 12 of 13)	3	23852267	24838170	985904	2	635702	NM_001326288	914510	Naaladl2	Egr1
chr8	127755531	127755681	4.5325	5.33242	2.58351	2.2769	2.61349593857686e-10	4.62834512220338e-08	Distal Intergenic	8	127790806	128129062	338257	1	93742	NM_001122850	-35125	Pard3	Egr1
chr9	59459076	59459226	7.11836	7.62482	6.3311	1.18847	2.61695984878607e-10	4.63078962796378e-08	Intron (NM_010421/15211, intron 1 of 13)	9	59446823	59472392	25570	1	15211	NM_010421	12253	Hexa	Egr1
chr2	21150938	21151088	5.73983	6.4071	4.46033	1.72772	2.63341582112904e-10	4.65620180185674e-08	Distal Intergenic	2	21185542	21210176	24635	2	71233	NM_027728	59088	Enkur	Egr1
chr5	108931654	108931804	4.64707	5.37046	3.12816	1.92751	2.65593544346061e-10	4.69228632842171e-08	Intron (NM_026109/67366, intron 2 of 4)	5	108877168	108922893	45726	2	671564	NM_001362887	-8761	Rnf212	Egr1
chr12	63326779	63326929	4.0927	4.94066	1.77111	2.52968	2.6700381178827e-10	4.70881514576586e-08	Distal Intergenic	12	62734573	62735122	550	1	73309	NR_131949	592206	Spanxn4	Egr1
chr6	146635796	146635946	5.1811	5.8444	3.91679	1.70052	2.67016330607281e-10	4.70881514576586e-08	Intron (NM_001346666/232533, intron 1 of 11)	6	146626428	146680312	53885	1	232533	NM_172734	9368	Stk38l	Egr1
chr9	81093003	81093153	5.04078	5.80404	3.31658	2.11471	2.67164713133715e-10	4.70881514576586e-08	Distal Intergenic	9	81513983	81527209	13227	1	319405	NR_040393	-420830	D430036J16Rik	Egr1
chr8	87945068	87945218	4.80306	5.48024	3.48468	1.75214	2.6811866801996e-10	4.72188417776864e-08	Distal Intergenic	8	87896375	87926478	30104	2	100038706	NR_040697	-18590	Gm10637	Egr1
chr5	59778996	59779146	4.66302	5.43786	2.87214	2.17773	2.69935980689521e-10	4.75012521901726e-08	Distal Intergenic	5	60120462	60143345	22884	2	71057	NR_040682	364199	4933402J10Rik	Egr1
chr1	44669648	44669798	5.0457	5.76342	3.55328	1.93044	2.70914229807446e-10	4.763568063085e-08	Intron (NM_028450/70676, intron 1 of 10)	1	44590831	44835996	245166	1	70676	NM_028450	78817	Gulp1	Egr1
chr9	12764119	12764269	4.07687	5.05061	0	3.66739	2.71629479713284e-10	4.77236891341632e-08	Distal Intergenic	9	13091272	13105860	14589	2	78219	NR_040755	341591	4930568E12Rik	Egr1
chr10	58424084	58424234	4.12129	4.92139	2.17105	2.31032	2.73050273280327e-10	4.79354205271505e-08	Distal Intergenic	10	58436610	58511518	74909	2	13608	NM_010100	87284	Edar	Egr1
chr6	101557923	101558073	5.65052	6.2553	4.5894	1.51461	2.75442247566708e-10	4.8314296835598e-08	Distal Intergenic	6	101751210	101778943	27734	1	207157	NR_027989	-193137	Gm9871	Egr1
chr9	70279657	70279807	5.3944	6.07665	4.05565	1.78693	2.75643201160562e-10	4.8314296835598e-08	Intron (NM_181072/71602, intron 22 of 27)	9	70312976	70313035	60	2	100885839	NR_049200	33228	Mir5626	Egr1
chr2	93083987	93084137	5.12402	5.79081	3.84637	1.73148	2.7642933866109e-10	4.84139084361254e-08	Intron (NM_183180/241556, intron 2 of 9)	2	93017893	93032102	14210	1	277414	NM_001356537	66094	Trp53i11	Egr1
chr11	61855500	61855650	6.21657	6.79179	5.2454	1.39774	2.76819708051357e-10	4.84441028138096e-08	Intron (NM_001310526/432572, intron 1 of 7)	11	61847589	62113839	266251	1	432572	NM_001281818	7911	Specc1	Egr1
chr13	39263155	39263305	4.87496	5.61476	3.2757	2.00663	2.77333836075807e-10	4.84958906918617e-08	Distal Intergenic	13	39116108	39144855	28748	2	108652	NM_001170431	-118300	Slc35b3	Egr1
chr4	155822850	155823000	6.99935	7.51033	6.20094	1.20746	2.78000534714438e-10	4.85742553788428e-08	Intron (NM_001101506/381582, intron 2 of 3)	4	155819261	155825021	5761	1	381582	NM_001101506	3589	Tmem240	Egr1
chr2	118790114	118790264	3.99105	4.82168	1.81666	2.49578	2.7895797145738e-10	4.87032568973425e-08	Distal Intergenic	2	118756978	118759064	2087	1	72136	NM_028117	33136	Chst14	Egr1
chr2	174399163	174399313	6.14704	6.67641	5.302	1.24844	2.8105008358988e-10	4.90265051617447e-08	Distal Intergenic	2	174306884	174314734	7851	2	66390	NM_025531	-84429	Prelid3b	Egr1
chr11	22870100	22870250	6.18296	6.80169	5.07663	1.55373	2.81595249509383e-10	4.90265051617447e-08	Intron (NM_001361661/17846, intron 2 of 2)	11	22922005	22926496	4492	1	22183	NM_011663	-51755	Zrsr1	Egr1
chr5	101029025	101029175	5.95463	6.54541	4.93703	1.44737	2.81683184730814e-10	4.90265051617447e-08	Intron (NM_172715/231510, intron 3 of 12)	5	101057866	101061558	3693	2	102640815	NR_168093	32383	Gm36793	Egr1
chr13	80557220	80557370	4.94963	5.65536	3.51144	1.86171	2.81691797597999e-10	4.90265051617447e-08	Distal Intergenic	13	81031503	81044161	12659	1	105171	NR_153410	-474133	Arrdc3	Egr1
chr7	122819108	122819258	4.72748	5.45207	3.20286	1.96907	2.84085538688847e-10	4.94044313225449e-08	Intron (NM_146198/233836, intron 1 of 16)	7	122814089	122872474	58386	1	233836	NM_146198	5019	Slc5a11	Egr1
chr1	189222977	189223127	4.87153	5.52953	3.62722	1.699	2.8519805168603e-10	4.95268497750644e-08	Distal Intergenic	1	188940127	189134470	194344	2	16526	NM_001281848	-88507	Kcnk2	Egr1
chr2	52069811	52069961	5.61203	6.26555	4.38435	1.67766	2.85235149636146e-10	4.95268497750644e-08	Intron (NM_010889/17996, intron 125 of 156)	2	51962849	52016780	53932	1	51869	NM_175238	106962	Rif1	Egr1
chr15	37165646	37165796	4.21027	5.0001	2.32729	2.26814	2.85932869208329e-10	4.96092412023097e-08	Distal Intergenic	15	37233280	37363812	130533	1	252973	NM_026496	-67484	Grhl2	Egr1
chr16	53039312	53039462	5.0945	5.82303	3.55098	1.97108	2.86574109463474e-10	4.96817125979606e-08	Distal Intergenic	16	52619871	52636107	16237	2	73820	NR_040495	-403205	4930404A05Rik	Egr1
chr15	42436759	42436909	4.25554	5.06046	2.27247	2.2856	2.87152867514853e-10	4.97432472827581e-08	Intron (NM_001286062/11600, intron 1 of 8)	15	42288063	42540373	252311	2	11600	NM_001286062	103464	Angpt1	Egr1
chr6	88498942	88499092	6.89994	7.36418	6.21125	1.06443	2.90878271704061e-10	5.03493524307185e-08	Distal Intergenic	6	88480589	88495782	15194	2	53421	NM_016906	-3160	Sec61a1	Egr1
chr2	126308712	126308862	4.78998	5.54457	3.11353	2.05573	2.92539048036922e-10	5.05974171543579e-08	Intron (NM_001080944/241633, intron 3 of 27)	2	126162893	126333473	170581	2	241633	NM_001080944	24611	Atp8b4	Egr1
chr17	87174935	87175085	4.62529	5.39282	2.87697	2.14648	2.9311743632996e-10	5.06580323302041e-08	Distal Intergenic	17	87224776	87229795	5020	1	78469	NM_001277980	-49691	Tmem247	Egr1
chr11	54845094	54845244	7.03123	7.55093	6.21095	1.23021	2.94505728744564e-10	5.08584162631433e-08	Intron (NM_001199275/57783, intron 2 of 18)	11	54801613	54853766	52154	2	57783	NM_001199275	8522	Tnip1	Egr1
chr16	39146099	39146249	6.82812	7.64984	4.72335	2.39676	2.95551493171615e-10	5.09993835495892e-08	Distal Intergenic	16	39007825	39009312	1488	2	102640746	NR_153800	-136787	Gm36742	Egr1
chr14	54902019	54902169	6.49601	7.04547	5.59757	1.31384	2.96548703537686e-10	5.11317602849971e-08	Exon (NM_001085473/56215, exon 6 of 19)	14	54879618	54891158	11541	2	56215	NM_001085472	-10861	Acin1	Egr1
chr5	46101781	46101931	4.46817	5.2491	2.64066	2.20753	2.98072394169289e-10	5.13524287874661e-08	Distal Intergenic	5	46084164	46089751	5588	2	78106	NR_110478	-12030	4930405L22Rik	Egr1
chr5	134727644	134727794	6.16005	6.74818	5.15047	1.45879	2.98290621789667e-10	5.13524287874661e-08	Distal Intergenic	5	134684893	134717444	32552	2	16885	NM_010717	-10200	Limk1	Egr1
chr6	118000022	118000172	7.97362	8.35461	7.45442	0.847061	2.99445899250175e-10	5.15114159799142e-08	Intron (NM_001316749/70727, intron 1 of 12)	6	117988466	118068507	80042	1	70727	NM_001362105	11556	Rasgef1a	Egr1
chr11	35502507	35502657	6.58491	7.12192	5.71986	1.28071	2.9995131174052e-10	5.15584523497802e-08	Intron (NM_011412/20564, intron 13 of 35)	11	35507643	35507752	110	1	723924	NR_029799	-4986	Mir218-2	Egr1
chr2	13077221	13077371	6.13548	6.70387	5.18406	1.37814	3.05542539836665e-10	5.24789382583603e-08	Distal Intergenic	2	13006698	13015675	8978	2	227580	NM_153155	-61546	C1ql3	Egr1
chr4	33831068	33831218	4.64782	5.41228	2.91692	2.1473	3.06733873678765e-10	5.26428753874337e-08	Distal Intergenic	4	33924264	33948831	24568	1	12801	NM_001355020	-93046	Cnr1	Egr1
chr13	45431499	45431649	4.49967	5.2294	2.95032	1.95736	3.0716907385803e-10	5.26768890217351e-08	Distal Intergenic	13	45543218	45565416	22199	1	218203	NM_153789	-111569	Mylip	Egr1
chr8	37651753	37651903	4.90707	5.60334	3.50999	1.84881	3.07704841740165e-10	5.27280834165589e-08	Distal Intergenic	8	37452727	37491392	38666	2	414128	NR_126063	-160361	G630064G18Rik	Egr1
chr16	59268645	59268795	7.7772	8.25059	7.06794	1.08904	3.09369470056701e-10	5.29724906228906e-08	Intron (NM_001081190/328699, intron 8 of 8)	16	59287235	59289601	2367	2	75636	NR_040568	20806	1700022E09Rik	Egr1
chrX	79651764	79651914	5.03469	5.70888	3.72817	1.73613	3.13217402294098e-10	5.35763727188695e-08	Distal Intergenic	20	80114250	80141481	27232	1	192216	NM_138751	-462336	Tmem47	Egr1
chr4	93774942	93775092	7.18356	7.60285	6.59005	0.94348	3.13378377500103e-10	5.35763727188695e-08	Distal Intergenic	4	93222385	93223748	1364	2	69136	NM_026954	-551194	Tusc1	Egr1
chr9	59339041	59339191	5.6915	6.31583	4.56648	1.5795	3.1420473782783e-10	5.36590996565549e-08	Intron (NM_019927/23806, intron 3 of 13)	9	59385028	59389024	3997	2	100504377	NR_045640	49833	Gm20199	Egr1
chr10	115661343	115661493	5.77505	6.38879	4.68508	1.53164	3.1450342146289e-10	5.36590996565549e-08	Intron (NM_001168679/216350, intron 2 of 8)	10	115653189	115685798	32610	1	216350	NM_146010	8154	Tspan8	Egr1
chr6	31617752	31617902	6.9291	7.4296	6.15633	1.16802	3.14652695263273e-10	5.36590996565549e-08	Distal Intergenic	6	31639155	31643066	3912	2	434003	NR_152155	25164	Gm13848	Egr1
chr2	8747426	8747576	4.48385	5.26631	2.64703	2.19405	3.14979774846545e-10	5.36590996565549e-08	Distal Intergenic	2	8951747	8980744	28998	1	102633034	NR_168337	-204171	Gm30957	Egr1
chr1	163255031	163255181	5.09947	5.79302	3.71392	1.83658	3.1506942561767e-10	5.36590996565549e-08	Distal Intergenic	1	163212472	163231238	18767	2	98376	NR_132627	-23793	Gorab	Egr1
chr3	121382876	121383026	6.23992	6.75006	5.44357	1.19267	3.18142653762812e-10	5.41410101276771e-08	Distal Intergenic	3	121428586	121437134	8549	2	100503044	NR_036456	54108	A730020M07Rik	Egr1
chr16	29533728	29533878	6.13477	5.28445	6.66617	-1.26761	3.19334658822944e-10	5.43022845657044e-08	Distal Intergenic	16	29632368	29633851	1484	1	108168307	NR_164311	-98490	Gm46567	eGFP
chr9	32430463	32430613	4.98325	5.67347	3.61168	1.81001	3.21961381475762e-10	5.4707097031447e-08	Intron (NM_008026/14247, intron 1 of 8)	9	32333500	32452748	119249	2	14247	NM_008026	22135	Fli1	Egr1
chr13	80255621	80255771	6.00387	6.66596	4.74412	1.69108	3.23000259120608e-10	5.48073121704038e-08	Distal Intergenic	13	81031503	81044161	12659	1	105171	NR_153410	-775732	Arrdc3	Egr1
chr1	97542865	97543015	5.92764	6.53618	4.85451	1.51677	3.23238694878891e-10	5.48073121704038e-08	Distal Intergenic	1	97571627	97589401	17775	2	52392	NM_001355072	46386	Macir	Egr1
chr8	3282895	3283045	5.80064	6.40865	4.7292	1.50548	3.23290962351012e-10	5.48073121704038e-08	Intron (NM_001330056/16337, intron 2 of 21)	8	3200922	3329617	128696	2	16337	NM_001330056	46572	Insr	Egr1
chr4	37690803	37690953	5.04373	5.78332	3.44554	1.99678	3.23875644498748e-10	5.48645835493752e-08	Distal Intergenic	4	37249403	37332515	83113	1	102636890	NR_151605	441400	Gm12374	Egr1
chr1	57756709	57756859	5.84506	6.46445	4.73654	1.54518	3.24792092015047e-10	5.49476845306296e-08	Distal Intergenic	1	57814020	57987556	173537	1	67198	NM_001368787	-57161	Spats2l	Egr1
chr2	53183378	53183528	4.73444	5.5184	2.88836	2.19171	3.24860665427451e-10	5.49476845306296e-08	Distal Intergenic	2	53082096	53109233	27138	1	65103	NM_022989	101282	Arl6ip6	Egr1
chr4	107571941	107572091	5.70618	6.31138	4.64371	1.5052	3.255663506668e-10	5.50251696842192e-08	Distal Intergenic	4	107533487	107541427	7941	2	56296	NM_019872	-30514	Dmrtb1	Egr1
chr14	27574637	27574787	6.88967	7.45957	5.93394	1.38814	3.2656061958325e-10	5.51512746080821e-08	Intron (NM_001347497/238988, intron 4 of 19)	14	27344364	28200496	856133	1	238988	NM_177814	230273	Erc2	Egr1
chr3	95066587	95066737	5.14283	5.80362	3.88801	1.71614	3.28272964606197e-10	5.53983684150502e-08	Promoter (<=1kb)	3	95067731	95081361	13631	1	20360	NM_001272024	-994	Sema6c	Egr1
chr2	166197429	166197579	4.93645	5.64541	3.48391	1.89889	3.28564916397985e-10	5.54055678028842e-08	Distal Intergenic	2	166222572	166232024	9453	2	105244359	NR_166205	34445	Gm14268	Egr1
chr4	120463459	120463609	4.93374	5.65182	3.43963	1.91669	3.30052692177243e-10	5.55759874571736e-08	Intron (NM_001101603/667063, intron 2 of 2)	4	120445942	120466869	20928	1	667063	NM_001101603	17517	Gm8439	Egr1
chr4	49178416	49178566	4.70834	5.4272	3.21067	1.92747	3.30075650018083e-10	5.55759874571736e-08	Intron (NM_178756/272031, intron 1 of 7)	4	49059462	49340261	280800	1	272031	NM_178756	118954	Plppr1	Egr1
chr5	112158661	112158811	4.93171	5.60766	3.61822	1.74499	3.31277416311198e-10	5.56961286634153e-08	Distal Intergenic	5	112304093	112313113	9021	1	75640	NR_166436	-145282	1700016B01Rik	Egr1
chr6	26214045	26214195	4.31913	5.09134	2.54376	2.17111	3.31290385700238e-10	5.56961286634153e-08	Distal Intergenic	6	25931425	25977226	45802	1	626904	NR_040771	282620	Gm20756	Egr1
chr4	87191831	87191981	6.69343	7.15368	6.01355	1.05467	3.31670637092414e-10	5.57179093769465e-08	Distal Intergenic	4	86901361	87148777	247417	2	76376	NM_172426	-43054	Slc24a2	Egr1
chr18	60986017	60986167	5.63338	6.28658	4.40688	1.66524	3.33680345699799e-10	5.60131857045449e-08	Distal Intergenic	18	60946828	60982036	35209	2	21453	NM_011552	-3981	Tcof1	Egr1
chr12	25125117	25125267	5.16948	5.80839	3.99435	1.62803	3.3444012667008e-10	5.60983558285323e-08	Distal Intergenic	12	25143798	25146091	2294	2	15902	NM_010496	20824	Id2	Egr1
chr1	46399782	46399932	4.5133	5.27198	2.81457	2.09382	3.35403311103106e-10	5.62069658771885e-08	Intron (NM_001368717/227058, intron 63 of 64)	1	46464678	46846637	381960	1	100101919	NM_001310335	-64746	Dnah7c	Egr1
chr3	15213988	15214138	4.72268	5.41826	3.3285	1.84526	3.3559341704737e-10	5.62069658771885e-08	Distal Intergenic	3	15036261	15067787	31527	1	77127	NR_040550	177727	A930001A20Rik	Egr1
chr3	9519969	9520119	7.78847	8.26972	7.06121	1.11454	3.36233168134956e-10	5.62717095764296e-08	Intron (NM_133218/170753, intron 4 of 8)	3	9468080	9502293	34214	1	320088	NR_160691	51889	C030034L19Rik	Egr1
chr19	15109990	15110140	4.70748	5.44488	3.1203	1.99877	3.3659064724012e-10	5.62891505801794e-08	Distal Intergenic	19	14425436	14575547	150112	2	21888	NM_011600	-534443	Tle4	Egr1
chr1	75271051	75271201	5.60454	6.27948	4.29509	1.75416	3.37166987352224e-10	5.6343138676687e-08	Distal Intergenic	1	75248841	75255059	6219	2	19711	NR_138251	-15992	Resp18	Egr1
chr7	23782488	23782638	6.39801	6.98639	5.38769	1.44788	3.40766989762663e-10	5.69019427315711e-08	Promoter (1-2kb)	7	23781322	23807133	25812	1	210135	NM_172483	1166	Zfp180	Egr1
chr8	126319069	126319219	3.85246	4.71396	1.40296	2.5698	3.41717490862008e-10	5.70178209433588e-08	Intron (NR_015535/75930, intron 2 of 2)	8	126311377	126343409	32033	1	75930	NR_015535	7692	4930567H12Rik	Egr1
chr18	18919562	18919712	4.84356	5.57424	3.2896	1.96928	3.430303023869e-10	5.71939338307544e-08	Distal Intergenic	18	17701803	17714047	12245	2	75162	NR_045374	-1205515	4930545E07Rik	Egr1
chr11	67527024	67527174	6.40362	6.91609	5.6015	1.20775	3.43655148947854e-10	5.72551632826893e-08	Intron (NM_008088/14457, intron 3 of 13)	11	67487381	67579818	92438	1	14457	NM_001277080	39643	Gas7	Egr1
chr3	9792327	9792477	4.72302	5.43494	3.25713	1.89027	3.48470104753805e-10	5.8012684148267e-08	Intron (NM_001195031/94212, intron 3 of 8)	3	9752542	9898739	146198	2	94212	NM_001195031	106262	Pag1	Egr1
chr7	117428821	117428971	5.51727	6.18827	4.22328	1.73366	3.48723958831083e-10	5.8012684148267e-08	Distal Intergenic	7	117703599	117715370	11772	2	267019	NM_170669	286399	Rps15a	Egr1
chr1	158688513	158688663	5.16728	5.84675	3.83976	1.76456	3.52637327059268e-10	5.86198233738994e-08	Intron (NM_001085376/23850, intron 4 of 22)	1	158539305	158785745	246441	2	23850	NM_001085376	97082	Pappa2	Egr1
chr16	7597644	7597794	4.94221	5.67658	3.37018	1.99265	3.54293628160837e-10	5.88511373240885e-08	Distal Intergenic	16	8227140	8243000	15861	2	74720	NM_029070	645206	Tmem114	Egr1
chr1	134260685	134260835	7.29929	7.83466	6.43858	1.26969	3.57214730506891e-10	5.92920429420075e-08	Promoter (<=1kb)	1	134224521	134260666	36146	2	68507	NM_001144855	-19	Ppfia4	Egr1
chr9	56791746	56791896	7.30105	7.7648	6.61345	1.06684	3.57805768654713e-10	5.93458250006088e-08	Intron (NM_139001/121021, intron 2 of 9)	9	56772388	56807154	34767	1	121021	NM_139001	19358	Cspg4	Egr1
chr15	15952128	15952278	4.78873	5.55286	3.05971	2.08902	3.58723187139176e-10	5.94536200680412e-08	Distal Intergenic	15	16729001	16857224	128224	1	12565	NM_009869	-776723	Cdh9	Egr1
chr7	112774717	112774867	6.50297	7.08884	5.50027	1.43503	3.59894651219901e-10	5.96033278074343e-08	Distal Intergenic	7	112806672	112913333	106662	1	11865	NM_001243048	-31805	Arntl	Egr1
chr5	128936097	128936247	5.98909	6.53628	5.09682	1.32364	3.60238096348579e-10	5.9615783788355e-08	Intron (NM_001081388/231760, intron 1 of 21)	5	128834855	129030124	195270	2	231760	NM_001378900	93877	Rimbp2	Egr1
chr8	66546903	66547053	6.4655	6.99051	5.6317	1.25066	3.61478054056431e-10	5.97764746638423e-08	Intron (NM_001166372/72925, intron 2 of 7)	8	66454998	66455104	107	2	19862	NR_003027	-91799	Rnu6	Egr1
chr9	43697871	43698021	5.867	6.42448	4.94643	1.35099	3.64186803174193e-10	6.01366437583472e-08	Intron (NM_021424/58235, intron 1 of 5)	9	43655251	43718758	63508	1	58235	NM_021424	42620	Nectin1	Egr1
chr7	30520381	30520531	5.50917	6.11923	4.43117	1.51081	3.64368817843551e-10	6.01366437583472e-08	Promoter (<=1kb)	7	30517782	30520402	2621	2	233079	NM_001168512	0	Ffar2	Egr1
chr6	54388660	54388810	5.80238	6.41365	4.72048	1.51881	3.64467787352673e-10	6.01366437583472e-08	Intron (NR_033635/100042056, intron 1 of 13)	6	54406671	54480753	74083	1	330319	NM_001167860	-17861	Wipf3	Egr1
chr6	136176920	136177070	5.49464	6.09916	4.43435	1.47876	3.64791357965153e-10	6.01453810696061e-08	Distal Intergenic	6	135690219	136150543	460325	2	14812	NM_008171	-26377	Grin2b	Egr1
chr6	136852812	136852962	7.26138	7.78679	6.42659	1.24769	3.67665821375696e-10	6.05743749430783e-08	Promoter (<=1kb)	6	136849433	136852821	3389	2	17313	NM_008597	0	Mgp	Egr1
chr3	41171375	41171525	4.16481	4.95445	2.28307	2.23966	3.68988416534564e-10	6.07472463259677e-08	Distal Intergenic	3	41020761	41037481	16721	2	70804	NM_027558	-133894	Pgrmc2	Egr1
chr1	132460399	132460549	5.39145	6.01343	4.27433	1.55624	3.69352022843977e-10	6.07579091394233e-08	Intron (NM_177129/21367, intron 2 of 22)	1	132437163	132470678	33516	2	21367	NM_177129	10129	Cntn2	Egr1
chr18	62722128	62722278	5.7019	6.3182	4.60357	1.53238	3.69599929614e-10	6.07579091394233e-08	Intron (NM_177829/328971, intron 1 of 8)	18	62725484	62729396	3913	2	408198	NM_001001803	7118	Spink7	Egr1
chr7	98016525	98016675	5.63409	6.28075	4.43138	1.63973	3.71514487020072e-10	6.10066611381378e-08	Distal Intergenic	7	97999875	98010535	10661	2	244152	NM_001168539	-5990	Tsku	Egr1
chr14	67173795	67173945	5.36457	6.06632	3.94384	1.86832	3.71662111112285e-10	6.10066611381378e-08	Distal Intergenic	14	67148657	67157510	8854	1	239157	NM_175498	25138	Pnma2	Egr1
chr11	89792235	89792385	4.75855	5.50872	3.10564	2.05765	3.72372288651067e-10	6.10781241841813e-08	Distal Intergenic	11	89873370	89893720	20351	2	18559	NM_001316372	101335	Pctp	Egr1
chr9	61935454	61935604	6.5546	7.08757	5.70021	1.26239	3.73578126298861e-10	6.12307222008117e-08	Promoter (1-2kb)	9	61861020	61934072	73053	2	74090	NM_028748	-1382	Paqr5	Egr1
chr3	146059813	146059963	4.42238	5.22413	2.46102	2.31839	3.76528754921706e-10	6.16688617300028e-08	Distal Intergenic	3	146072908	146084699	11792	2	100038607	NR_033542	24736	Gm10636	Egr1
chr5	53253114	53253264	6.22404	6.74459	5.40162	1.24693	3.80764171728816e-10	6.23166269950254e-08	Distal Intergenic	5	53205084	53206697	1614	2	102632222	NR_166509	-46417	Gm17182	Egr1
chr2	34476422	34476572	5.10776	5.80446	3.70883	1.81235	3.81900804185159e-10	6.24566588907757e-08	Intron (NM_001290625/227743, intron 9 of 11)	2	34566197	34645244	79048	2	66691	NM_001356441	168672	Gapvd1	Egr1
chr6	106690174	106690324	5.86474	6.461	4.8303	1.4683	3.84972946601592e-10	6.29127884566497e-08	Intron (NM_008370/16192, intron 12 of 12)	6	106687340	106725998	38659	2	16192	NM_008370	35674	Il5ra	Egr1
chr9	96307776	96307926	4.9161	5.61577	3.50439	1.85759	3.85601100151348e-10	6.29691413019379e-08	Distal Intergenic	9	96352990	96360728	7739	2	19823	NM_001311135	52802	Rnf7	Egr1
chr13	97842503	97842653	7.90787	8.29991	7.36784	0.8739	3.87612958595359e-10	6.32512062310531e-08	Distal Intergenic	13	97870006	97883919	13914	2	403201	NR_152140	41266	5330416C01Rik	Egr1
chr3	142669710	142669860	6.17204	6.70439	5.31924	1.27461	3.88185865762558e-10	6.32982195328876e-08	Distal Intergenic	3	142736375	142746514	10140	1	102636203	NM_029164	-66515	4930519L02Rik	Egr1
chr17	82842592	82842742	4.78271	5.52682	3.16144	2.0107	3.88870129094796e-10	6.33633085056493e-08	Distal Intergenic	17	83341021	83385654	44634	2	100503434	NR_045094	542912	Gm19689	Egr1
chr11	108763261	108763411	4.87329	5.59231	3.37486	1.90168	3.90808924480053e-10	6.36325684193885e-08	Distal Intergenic	11	108811175	108841607	30433	1	12006	NM_015732	-47764	Axin2	Egr1
chr2	38590910	38591060	5.20186	5.81765	4.10519	1.53243	3.92312806827796e-10	6.3830672222473e-08	Intron (NM_001316687/26423, intron 5 of 6)	2	38582668	38602246	19579	2	26423	NM_001316687	11186	Nr5a1	Egr1
chr5	64186014	64186164	6.30855	6.86128	5.40114	1.32704	3.93379801269333e-10	6.39263541861168e-08	Distal Intergenic	5	64202316	64207569	5254	1	74757	NR_045384	-16152	5830416I19Rik	Egr1
chr16	11743212	11743362	5.54884	6.17867	4.4052	1.57348	3.93476139924355e-10	6.39263541861168e-08	Intron (NR_033509/791359, intron 2 of 2)	16	11621585	11727287	105703	2	223978	NM_146067	-15925	Cpped1	Egr1
chr1	47256311	47256461	6.25328	6.84817	5.22308	1.46947	3.97681566630969e-10	6.45623968067442e-08	Distal Intergenic	1	47506180	47506284	105	2	102466969	NR_105768	249823	Mir6350	Egr1
chr2	27527479	27527629	6.39202	6.997	5.33025	1.50051	4.0021127095796e-10	6.49256610249778e-08	Distal Intergenic	2	27567213	27653331	86119	1	20181	NM_011305	-39584	Rxra	Egr1
chr15	82002539	82002689	5.13899	5.75836	4.03056	1.54616	4.00830872327505e-10	6.49787482621481e-08	Intron (NM_028897/74369, intron 26 of 30)	15	82012123	82026403	14281	1	76457	NM_001326588	-9434	Ccdc134	Egr1
chr9	80577244	80577394	4.49935	5.24577	2.86618	2.0384	4.02693627973934e-10	6.523313913855e-08	Distal Intergenic	9	80220612	80347491	126880	2	63859	NM_022016	-229753	Impg1	Egr1
chr13	3774026	3774176	4.85564	5.56161	3.41636	1.88052	4.05012789561647e-10	6.55610397075344e-08	Distal Intergenic	13	3852893	3854318	1426	2	70405	NM_027416	80142	Calml3	Egr1
chr13	47854247	47854397	5.07812	5.76071	3.73797	1.77581	4.08474216202284e-10	6.60732314218386e-08	Distal Intergenic	13	47821026	47821869	844	1	74939	NR_153835	33221	4930471G24Rik	Egr1
chr18	21586605	21586755	4.6583	5.39552	3.07206	1.99013	4.10387870154724e-10	6.63344984039985e-08	Distal Intergenic	18	21260399	21433196	172798	2	381126	NM_001033445	-153409	Garem1	Egr1
chr1	152675803	152675953	6.30193	6.88457	5.30889	1.42491	4.11422469405995e-10	6.645339977681e-08	Promoter (<=1kb)	1	152675904	152712741	36838	1	17970	NM_010877	0	Ncf2	Egr1
chr14	33668997	33669147	6.18744	6.69389	5.4002	1.18234	4.12056774696026e-10	6.65075194963805e-08	3' UTR	14	33662996	33669155	6160	1	12165	NM_019506	6001	Gdf2	Egr1
chr2	112463013	112463163	7.04465	7.61724	6.08113	1.38935	4.13689607163687e-10	6.67226097684695e-08	Intron (NM_001319156/20192, intron 103 of 103)	2	112448762	112461598	12837	1	74268	NM_001355631	14251	Aven	Egr1
chr14	24288465	24288615	6.74708	7.2603	5.9431	1.2052	4.14136220029833e-10	6.6746205446186e-08	Intron (NM_001163513/71228, intron 1 of 31)	14	24184021	24295988	111968	2	71228	NM_001163513	7373	Dlg5	Egr1
chr3	107393705	107393855	6.68511	7.20303	5.86934	1.22331	4.16712550756769e-10	6.71127641618436e-08	Intron (NR_121629/229706, intron 5 of 12)	3	107374864	107408056	33193	2	229706	NR_121629	14201	Slc6a17	Egr1
chr1	118716566	118716716	6.99698	7.50951	6.19472	1.20302	4.1998204430291e-10	6.75903470618789e-08	Distal Intergenic	1	118555675	118612898	57224	1	81879	NM_023755	160891	Tfcp2l1	Egr1
chr9	14536472	14536622	5.58188	6.24496	4.31842	1.70059	4.21614478893121e-10	6.77797806192714e-08	Distal Intergenic	9	14453263	14526296	73034	2	75723	NM_001081395	-10176	Amotl1	Egr1
chr2	180675023	180675173	5.17964	5.84071	3.92383	1.69395	4.21992672281037e-10	6.77797806192714e-08	Intron (NM_015730/11438, intron 4 of 5)	2	180664104	180680970	16867	2	11438	NM_015730	5797	Chrna4	Egr1
chr14	124417862	124418012	6.13666	6.63958	5.35805	1.17887	4.22074016445545e-10	6.77797806192714e-08	Intron (NM_010201/14169, intron 1 of 4)	14	124215703	124429958	214256	2	14169	NM_010201	11946	Fgf14	Egr1
chr1	152865919	152866069	6.71498	7.2987	5.71868	1.42556	4.26886061604112e-10	6.85030381586271e-08	Intron (NM_175460/226518, intron 1 of 10)	1	152830852	152995007	164156	1	226518	NM_175460	35067	Nmnat2	Egr1
chr8	23034201	23034351	7.56255	8.05596	6.80678	1.15096	4.34275615257547e-10	6.96385702148886e-08	Intron (NM_011394/20516, intron 4 of 10)	8	23067091	23083829	16739	2	22335	NM_001198998	49478	Vdac3	Egr1
chr3	77021519	77021669	4.62377	5.38116	2.93214	2.09947	4.36644244043036e-10	6.99679114428961e-08	Distal Intergenic	3	75982890	76617312	634423	1	213262	NM_001253719	1038629	Fstl5	Egr1
chr13	97735767	97735917	6.67293	7.21847	5.78513	1.29942	4.3804713153138e-10	7.01421391385041e-08	Distal Intergenic	13	97696508	97720502	23995	1	328314	NR_046157	39259	Gm5086	Egr1
chr3	37421724	37421874	6.67092	7.16936	5.90313	1.16396	4.43913328546523e-10	7.10197506644548e-08	Intron (NM_008006/14173, intron 1 of 2)	3	37402802	37458979	56178	1	14173	NM_008006	18922	Fgf2	Egr1
chr9	109724695	109724845	6.62337	7.18787	5.68305	1.36485	4.44167023273442e-10	7.10197506644548e-08	Distal Intergenic	9	109718711	109718778	68	1	102465660	NR_106057	5984	Mir7089	Egr1
chr14	37239082	37239232	4.62936	5.39222	2.90748	2.11295	4.45553227686778e-10	7.11878266796174e-08	Distal Intergenic	14	36842401	36857279	14879	2	66092	NM_078478	-381803	Ghitm	Egr1
chr4	18681354	18681504	4.04204	4.9216	1.39992	2.72052	4.45858794878033e-10	7.11878266796174e-08	Distal Intergenic	4	18767981	19122550	354570	2	435772	NM_001371269	441046	Cnbd1	Egr1
chr8	73925009	73925159	6.23963	6.81497	5.26814	1.39507	4.47407821352715e-10	7.13458372954389e-08	Intron (NM_001317391/16795, intron 3 of 15)	8	73541226	74080168	538943	2	16795	NM_001317391	155009	Large1	Egr1
chr15	31130740	31130890	5.02875	5.70709	3.70573	1.77646	4.47490459925588e-10	7.13458372954389e-08	Distal Intergenic	15	31039272	31043477	4206	1	73784	NR_045186	91468	4930430F21Rik	Egr1
chr13	55473543	55473693	7.41686	7.88535	6.71865	1.07746	4.48711779326999e-10	7.14892753338806e-08	3' UTR	13	55469868	55473085	3218	1	66494	NM_025596	3675	Prelid1	Egr1
chr14	20170208	20170358	5.04784	5.68732	3.87071	1.63809	4.49733053166464e-10	7.16006592159069e-08	Distal Intergenic	14	20125704	20133240	7537	2	67509	NM_026209	-36968	Saysd1	Egr1
chr17	36450660	36450810	5.28853	5.95202	4.02351	1.70053	4.50642819547642e-10	7.16941435740316e-08	Distal Intergenic	17	36455910	36473266	17357	1	675325	NR_033517	-5100	2410017I17Rik	Egr1
chr6	8320091	8320241	4.93883	5.69093	3.27576	2.038	4.52877674409522e-10	7.19741224796803e-08	Intron (NM_001302353/100036521, intron 2 of 4)	6	8259288	8428765	169478	1	100036521	NM_001302354	60803	Umad1	Egr1
chr18	64555007	64555157	5.13614	5.84461	3.68575	1.89484	4.53050340598654e-10	7.19741224796803e-08	Distal Intergenic	18	64589613	64622169	32557	2	14151	NM_001348055	67012	Fech	Egr1
chr9	66898347	66898497	5.77228	6.3394	4.82452	1.38497	4.54295565942872e-10	7.21203945839294e-08	Distal Intergenic	9	66862675	66882766	20092	2	80907	NM_030717	-15581	Lactb	Egr1
chr3	71842186	71842336	5.34252	6.02666	3.99607	1.79037	4.55923988341327e-10	7.23272478092969e-08	Distal Intergenic	3	72795890	72875196	79307	2	69983	NM_001081137	1032860	Sis	Egr1
chr2	135123905	135124055	4.82993	5.55815	3.28791	1.96767	4.59423025954587e-10	7.28303464960661e-08	Intron (NM_001145830/18795, intron 9 of 31)	2	135011493	135057536	46044	2	78805	NR_040517	-66369	4930545L23Rik	Egr1
chr6	13209924	13210074	4.48793	5.25822	2.72372	2.13976	4.62191671166539e-10	7.32170245843028e-08	Intron (NM_001368871/232585, intron 3 of 29)	6	13156439	13224964	68526	2	232585	NM_001368871	14890	Vwde	Egr1
chr3	11358251	11358401	7.13351	7.66676	6.27839	1.26723	4.63768966983355e-10	7.34145614095097e-08	Distal Intergenic	3	11888289	11909419	21131	2	100038545	NR_040751	551018	Gm10745	Egr1
chr1	52565110	52565260	6.52362	7.11773	5.49581	1.45097	4.64597482224747e-10	7.34933695493927e-08	Intron (NR_169309/118126071, intron 1 of 4)	1	52562058	52621832	59775	1	118126071	NR_169309	3052	Gm53065	Egr1
chr6	81592457	81592607	5.80062	6.43915	4.62682	1.59448	4.67325672298275e-10	7.38674313693209e-08	Distal Intergenic	6	81872571	81872644	74	2	102465711	NR_106091	280037	Mir7232	Egr1
chr14	71966101	71966251	7.41057	7.83234	6.81205	0.949819	4.67626875392613e-10	7.38674313693209e-08	Distal Intergenic	14	72094149	72157878	63730	1	74667	NR_046274	-127898	4930434J06Rik	Egr1
chr14	68107447	68107597	4.42379	5.16513	2.81676	2.01694	4.69756000229052e-10	7.40791655813095e-08	Intron (NM_177780/68813, intron 2 of 51)	14	68097085	68097194	110	2	102465310	NR_105857	-10253	Mir6539	Egr1
chr1	72900029	72900179	4.83407	5.51606	3.49638	1.7839	4.69922713856449e-10	7.40791655813095e-08	3' UTR	1	72897224	72914024	16801	2	16011	NM_010518	13845	Igfbp5	Egr1
chr7	126858420	126858570	5.88727	6.46208	4.9173	1.39736	4.70151384306691e-10	7.40791655813095e-08	Promoter (1-2kb)	7	126856131	126859839	3709	2	66422	NM_023203	1269	Dctpp1	Egr1
chr4	110438486	110438636	4.06152	4.90386	1.78948	2.49068	4.7030052523578e-10	7.40791655813095e-08	Intron (NM_001048189/78933, intron 3 of 12)	4	110254895	111521521	1266627	1	78933	NM_001284190	183591	Agbl4	Egr1
chr3	82432879	82433029	4.73846	5.45873	3.23415	1.90973	4.70812173334324e-10	7.41072365156328e-08	Distal Intergenic	3	82445690	82455392	9703	2	18167	NM_001205099	22363	Npy2r	Egr1
chr8	46183967	46184117	6.08288	6.6859	5.0273	1.48249	4.71253002385441e-10	7.41241284778284e-08	Intron (NM_001205219/234214, intron 2 of 23)	8	46115030	46280943	165914	1	234214	NM_001310708	68937	Sorbs2	Egr1
chr6	39447156	39447306	6.70716	7.25779	5.80551	1.31503	4.71880080339599e-10	7.41297426203024e-08	Exon (NM_172477/209773, exon 14 of 19)	6	39397312	39398228	917	1	621427	NR_152168	49844	Gm10244	Egr1
chr2	156210486	156210636	7.04765	7.52051	6.33959	1.09066	4.71955770260595e-10	7.41297426203024e-08	Intron (NM_027585/70873, intron 11 of 12)	2	156229983	156234899	4917	2	347740	NR_024329	24263	Norad	Egr1
chr2	33033470	33033620	6.21573	6.82414	5.14299	1.51509	4.72569414835138e-10	7.41737077368319e-08	Intron (NM_001290570/241308, intron 13 of 16)	2	32876237	33021448	145212	2	99326	NM_001355201	-12022	Garnl3	Egr1
chr13	59376455	59376605	5.26686	5.92257	4.03105	1.67491	4.73438426641285e-10	7.42576645280914e-08	Distal Intergenic	13	59292073	59293649	1577	2	102637520	NR_168643	-82806	Gm34307	Egr1
chr4	86151573	86151723	5.53933	6.18403	4.34366	1.63514	4.75412843045338e-10	7.44684200847197e-08	Intron (NM_029967/77739, intron 9 of 27)	4	85972212	86346619	374408	1	77739	NM_001368621	179361	Adamtsl1	Egr1
chr5	39795281	39795431	5.95189	6.52096	4.99852	1.37075	4.75452246314863e-10	7.44684200847197e-08	Intron (NM_010474/15476, intron 1 of 1)	5	39771278	39801974	30697	2	15476	NM_010474	6543	Hs3st1	Egr1
chr13	84094735	84094885	4.72742	5.45306	3.19779	1.92943	4.76446438457051e-10	7.45715847087289e-08	Distal Intergenic	13	84039327	84076829	37503	1	72677	NR_036594	55408	2810049E08Rik	Egr1
chr16	10456197	10456347	5.97982	6.51685	5.11475	1.27126	4.78084713803061e-10	7.47753426438225e-08	Intron (NM_001204229/74374, intron 16 of 22)	16	10363203	10562742	199540	1	74374	NM_177562	92994	Clec16a	Egr1
chr3	132334731	132334881	6.40239	6.98291	5.41562	1.41534	4.79892679462919e-10	7.49593574079399e-08	Promoter (<=1kb)	3	132335607	132353543	17937	1	433653	NM_001372140	-726	Gimd1	Egr1
chr1	39595271	39595421	8.22496	8.65324	7.61314	0.967562	4.79935774057036e-10	7.49593574079399e-08	Intron (NM_001033135/67702, intron 5 of 6)	1	39587828	39587921	94	2	100217461	NR_028555	-7350	Snord89	Egr1
chr6	56252574	56252724	6.16522	6.75209	5.15947	1.43166	4.86450352058882e-10	7.59234902360552e-08	Intron (NM_001159953/18575, intron 2 of 18)	6	56046789	56339377	292589	2	18575	NM_001159953	86653	Pde1c	Egr1
chr15	84652899	84653049	6.26247	6.83698	5.29338	1.39312	4.87549381486678e-10	7.6023885193318e-08	Intron (NM_001164627/73167, intron 11 of 12)	15	84598830	84604467	5638	2	328576	NR_040347	-48432	Gm20556	Egr1
chr11	115949229	115949379	8.07012	8.52687	7.39793	1.04384	4.87777714072122e-10	7.6023885193318e-08	Exon (NM_001286006/217331, exon 14 of 16)	11	115952922	115968787	15866	2	70450	NM_001009573	19408	Unc13d	Egr1
chr3	30434537	30434687	5.84784	6.45383	4.78286	1.50245	4.90617676177796e-10	7.63850409460166e-08	Intron (NM_001361034/14013, intron 1 of 16)	3	30290718	30563824	273107	2	14013	NM_021442	129137	Mecom	Egr1
chrX	16439006	16439156	4.3709	5.12298	2.70789	2.05534	4.90782299770584e-10	7.63850409460166e-08	Distal Intergenic	20	16485937	16554051	68115	1	17161	NM_173740	-46781	Maoa	Egr1
chr10	127335997	127336147	5.95815	6.50101	5.07756	1.29899	4.92103957454919e-10	7.65371454557229e-08	Promoter (1-2kb)	10	127337555	127344687	7133	1	237611	NM_001359751	-1408	Stac3	Egr1
chr1	83175690	83175840	4.18298	5.01409	2.00472	2.44719	4.95790681717961e-10	7.70566198488545e-08	Exon (NM_001372243/71227, exon 10 of 13)	1	83137483	83188293	50811	1	71227	NR_027636	38207	Daw1	Egr1
chr16	5363014	5363164	5.25992	5.86645	4.19321	1.50114	4.97441524969157e-10	7.72572704158637e-08	Distal Intergenic	16	5249258	5270119	20862	1	105246064	NR_169082	113756	Gm41414	Egr1
chr12	119949174	119949324	4.75168	5.53361	2.91812	2.18383	4.97776908458004e-10	7.72572704158637e-08	Intron (NM_001160385/217951, intron 1 of 3)	12	119909862	119984977	75116	1	217951	NM_001379146	39312	Tmem196	Egr1
chrX	72605558	72605708	6.71631	7.18662	6.01401	1.07825	4.99293282265243e-10	7.74385414258878e-08	Intron (NM_177236/320707, intron 20 of 20)	20	72546692	72616876	70185	1	320707	NM_177236	58866	Atp2b3	Egr1
chr17	49525417	49525567	5.44893	6.07184	4.32868	1.56653	5.00548071549031e-10	7.75790171171457e-08	Distal Intergenic	17	49611507	49619988	8482	2	100415784	NR_033486	94421	Gm17830	Egr1
chr2	115491910	115492060	4.3354	5.0873	2.67338	2.05834	5.02439327315739e-10	7.78178730410488e-08	Intron (NM_001145898/399568, intron 5 of 10)	2	115469206	115469294	89	1	100316703	NR_035476	22704	Mir1951	Egr1
chr13	11994076	11994226	6.57673	7.18346	5.5094	1.50282	5.02930498281522e-10	7.78397019739297e-08	Intron (NM_023868/20191, intron 1 of 104)	13	11567989	12121831	553843	2	20191	NM_023868	127605	Ryr2	Egr1
chr3	79844476	79844626	5.50321	6.15462	4.2833	1.66181	5.0600832224607e-10	7.82615641225858e-08	Intron (NM_133187/68659, intron 3 of 3)	3	79793237	79853585	60349	1	68659	NM_133187	51239	Gask1b	Egr1
chr3	38753459	38753609	6.16224	6.7899	5.02598	1.56671	5.06604540250523e-10	7.82992899056325e-08	Distal Intergenic	3	38941089	39066132	125044	1	329628	NM_183221	-187480	Fat4	Egr1
chr2	122632250	122632400	5.44488	6.13195	4.08636	1.78625	5.10230096611292e-10	7.88048434066362e-08	Intron (NM_001162503/59010, intron 3 of 9)	2	122623919	122651471	27553	1	59010	NM_021507	8331	Sqor	Egr1
chr7	28126308	28126458	4.81995	5.5022	3.48117	1.76051	5.11759604570372e-10	7.89861856906798e-08	Intron (NM_175021/233033, intron 1 of 12)	7	28098947	28135616	36670	2	233033	NM_175021	9158	Samd4b	Egr1
chr5	60675705	60675855	4.69515	5.46423	2.93792	2.11698	5.13709368728617e-10	7.92320946065519e-08	Distal Intergenic	5	60120462	60143345	22884	2	71057	NR_040683	-532360	4933402J10Rik	Egr1
chr1	137408770	137408920	5.37272	6.04315	4.08098	1.7256	5.16470867065407e-10	7.96027736601164e-08	Distal Intergenic	1	137894193	137894279	87	1	735252	NR_029795	-485273	Mir181a-1	Egr1
chr3	137197388	137197538	6.73139	7.31194	5.74455	1.41718	5.18846416830999e-10	7.9913494580693e-08	Distal Intergenic	3	137255806	137258423	2618	2	229862	NM_177665	60885	Gm4861	Egr1
chr13	114222084	114222234	6.52199	6.99675	5.8096	1.0953	5.23572067226637e-10	8.0585500455209e-08	Intron (NM_172595/218639, intron 4 of 4)	13	114260884	114288128	27245	2	319803	NR_045836	65894	A430090L17Rik	Egr1
chr6	20103616	20103766	5.21397	5.90444	3.84138	1.81836	5.26906992699749e-10	8.10426711754307e-08	Distal Intergenic	6	19555341	19555460	120	1	102465192	NR_105789	548275	Mir6370	Egr1
chr9	43699240	43699390	5.50775	6.17925	4.2118	1.7202	5.27705999204679e-10	8.1109433915102e-08	Intron (NM_021424/58235, intron 1 of 5)	9	43655251	43718758	63508	1	58235	NM_021424	43989	Nectin1	Egr1
chr1	22802600	22802750	5.48098	6.15111	4.19036	1.73783	5.2886525206785e-10	8.11612601692206e-08	Intron (NM_001012623/116837, intron 1 of 31)	1	22356196	22845239	489044	2	116837	NM_001012623	42489	Rims1	Egr1
chr8	41416317	41416467	5.92565	6.51552	4.91083	1.43866	5.2899395666686e-10	8.11612601692206e-08	Intron (NM_026840/68797, intron 2 of 5)	8	41379270	41443807	64538	1	68797	NM_026840	37047	Pdgfrl	Egr1
chr3	15067859	15068009	5.25772	5.96965	3.79183	1.86873	5.29138711221899e-10	8.11612601692206e-08	Downstream (<=300bp)	3	15036261	15067787	31527	1	77127	NR_040550	31598	A930001A20Rik	Egr1
chr14	121029572	121029722	5.84643	6.42781	4.85711	1.42638	5.29933870866641e-10	8.12271673115334e-08	Distal Intergenic	14	121148606	121185456	36851	1	70572	NM_023579	-118884	Ipo5	Egr1
chr8	15356618	15356768	4.18657	4.95238	2.44807	2.1124	5.34292387441947e-10	8.18387911689421e-08	Distal Intergenic	8	15107653	15183419	75767	1	17930	NM_008664	248965	Myom2	Egr1
chr6	55856649	55856799	7.59864	7.11432	7.9606	-0.797713	5.36661823686774e-10	8.2129534543421e-08	Intron (NM_001081665/232016, intron 4 of 13)	6	55814003	55955583	141581	1	232016	NM_001081665	42646	Itprid1	eGFP
chr15	5058855	5059005	4.55897	5.31865	2.85473	2.08636	5.36929596862993e-10	8.2129534543421e-08	Intron (NM_001243837/109828, intron 8 of 17)	15	5018244	5093255	75012	2	109828	NM_001243837	34250	C7	Egr1
chr13	23405365	23405515	5.39556	6.05672	4.13938	1.70532	5.41319313971385e-10	8.27440450399465e-08	Distal Intergenic	13	23401543	23402481	939	1	100312485	NM_001167542	3822	Vmn1r221	Egr1
chr14	21691230	21691380	6.6066	7.20142	5.57661	1.45765	5.42817007036111e-10	8.29159506974548e-08	Intron (NM_001205241/54169, intron 12 of 16)	14	21726640	21764644	38005	2	435391	NM_001013826	73264	Dupd1	Egr1
chr10	77397451	77397601	5.26252	5.91185	4.05016	1.6428	5.45121285881648e-10	8.32107425488007e-08	Intron (NM_008404/16414, intron 14 of 15)	10	77417489	77434566	17078	1	108705	NM_145925	-19888	Pttg1ip	Egr1
chr18	86694570	86694720	5.5085	6.15943	4.29029	1.64289	5.47511957594478e-10	8.35183082438199e-08	Distal Intergenic	18	86729186	86736408	7223	1	12405	NM_001302356	-34466	Cbln2	Egr1
chr16	94313833	94313983	5.57247	6.20033	4.43556	1.59402	5.48588648795499e-10	8.36251529223223e-08	Intron (NM_007834/13185, intron 1 of 7)	16	94298583	94327488	28906	2	13185	NM_007834	13505	Vps26c	Egr1
chr1	123191787	123191937	5.22989	5.90627	3.91472	1.74216	5.51515724684179e-10	8.40137247143475e-08	Distal Intergenic	1	123259867	123973296	713430	2	269109	NM_199021	781359	Dpp10	Egr1
chr1	10897020	10897170	5.82753	6.47875	4.6083	1.65095	5.52179339328136e-10	8.40572018518467e-08	Distal Intergenic	1	10394944	10790170	395227	2	329093	NM_177834	-106850	Cpa6	Egr1
chr8	75223628	75223778	5.07367	5.73806	3.80519	1.69697	5.55612770953036e-10	8.45219747998803e-08	Distal Intergenic	8	75599802	75620134	20333	1	71597	NM_001294278	-376024	Isx	Egr1
chr2	92937375	92937525	5.2314	5.93933	3.78348	1.86259	5.59764220173061e-10	8.504808493594e-08	Distal Intergenic	2	92805251	92876510	71260	2	100042784	NM_001177536	-60865	Prdm11	Egr1
chr1	97318805	97318955	4.00943	4.82769	1.9307	2.34407	5.59836529816381e-10	8.504808493594e-08	Distal Intergenic	1	96987174	97056028	68855	2	74441	NM_028942	-262777	Slco6c1	Egr1
chr13	81987995	81988145	6.98414	7.45976	6.26979	1.10031	5.62850181314727e-10	8.54011031707877e-08	Distal Intergenic	13	81931366	81945273	13908	1	12626	NM_007684	56629	Cetn3	Egr1
chr9	95434249	95434399	7.13224	7.64365	6.33276	1.19744	5.62928807013647e-10	8.54011031707877e-08	Distal Intergenic	9	95441687	95450075	8389	1	75552	NM_198414	-7288	Paqr9	Egr1
chr8	54704900	54705050	4.89969	5.57282	3.59734	1.74223	5.6453751903333e-10	8.55556261430449e-08	Distal Intergenic	8	54530567	54639489	108923	1	22341	NM_009506	174333	Vegfc	Egr1
chr3	132768656	132768806	4.48337	5.24566	2.76464	2.07827	5.6471725264382e-10	8.55556261430449e-08	Intron (NM_026231/67553, intron 4 of 11)	3	132687511	132797586	110076	2	67553	NM_026231	28780	Gstcd	Egr1
chr5	117829428	117829578	7.08455	7.51536	6.46751	0.970881	5.70187465135852e-10	8.63255277171925e-08	Intron (NM_001312914/333050, intron 9 of 19)	5	118004904	118096905	92002	1	18125	NM_008712	-175326	Nos1	Egr1
chr19	45293136	45293286	7.57697	7.94752	7.07709	0.81969	5.70852360498841e-10	8.63290841830857e-08	Promoter (1-2kb)	19	45288909	45291776	2868	2	102639746	NR_167743	-1360	Gm29595	Egr1
chr9	30353084	30353234	5.18887	5.86367	3.87997	1.74669	5.70987810059419e-10	8.63290841830857e-08	Intron (NM_028874/102607, intron 8 of 10)	9	30338625	30378022	39398	1	102607	NM_028874	14459	Snx19	Egr1
chr13	110168698	110168848	5.29808	5.95674	4.05128	1.69793	5.72095202290741e-10	8.643771243693e-08	Distal Intergenic	13	110040343	110040422	80	1	100316683	NR_035442	128355	Mir1904	Egr1
chr10	78221494	78221644	5.02355	5.74185	3.52845	1.91127	5.73802392009605e-10	8.66367547767057e-08	Distal Intergenic	10	78244309	78244379	71	2	102465547	NR_105872	22735	Mir6907	Egr1
chr5	91432055	91432205	6.39571	6.98975	5.36811	1.46124	5.77520482831868e-10	8.71389408491726e-08	Promoter (1-2kb)	5	91405430	91430935	25506	2	100503265	NR_040428	-1120	Gm19619	Egr1
chrX	36963689	36963839	4.55413	5.30182	2.91432	2.06165	5.78085911416922e-10	8.71650801018624e-08	3' UTR	20	36963657	36967821	4165	2	434768	NM_001004193	3982	Rhox8	Egr1
chr19	6542414	6542564	7.60657	8.10681	6.83445	1.16829	5.82152889119361e-10	8.77187973325053e-08	Intron (NM_001205234/18190, intron 15 of 22)	19	6585886	6593100	7215	2	20521	NM_009203	50536	Slc22a12	Egr1
chr9	106310701	106310851	6.94942	7.4759	6.11187	1.24585	5.82761947766853e-10	8.77510780332157e-08	Exon (NM_001276442/109652, exon 13 of 15)	9	106306610	106308767	2158	1	19944	NM_009082	4091	Rpl29	Egr1
chr2	96339486	96339636	5.85858	6.4538	4.82736	1.46421	5.85417036889245e-10	8.80911934324613e-08	Intron (NM_001289742/241568, intron 1 of 7)	2	96148514	97462009	1313496	1	241568	NM_001363048	190972	Lrrc4c	Egr1
chr10	114261570	114261720	5.26032	5.88807	4.12378	1.57497	5.87168267547767e-10	8.82949316422828e-08	Intron (NM_146241/237553, intron 15 of 18)	10	114637631	114652736	15106	1	102633245	NR_155864	-375911	Gm15723	Egr1
chr19	15194861	15195011	6.40854	7.00508	5.37326	1.47279	5.9415730624982e-10	8.92642614689242e-08	Distal Intergenic	19	14425436	14575547	150112	2	21888	NM_011600	-619314	Tle4	Egr1
chr1	84181358	84181508	6.36824	6.91553	5.47569	1.31261	5.94417654537882e-10	8.92642614689242e-08	Intron (NM_001003948/98496, intron 1 of 2)	1	84196570	84196682	113	2	102465181	NR_105771	15174	Mir6353	Egr1
chr13	111531581	111531731	7.46309	7.89918	6.83507	0.987812	5.95864018639385e-10	8.94210437101007e-08	Distal Intergenic	13	111562214	111626661	64448	2	73274	NM_001122963	94930	Gpbp1	Egr1
chr14	40717905	40718055	5.53228	6.13734	4.47026	1.48133	5.98064546806366e-10	8.96907150616432e-08	Intron (NM_001316733/70564, intron 6 of 6)	14	40715692	40728877	13186	2	70564	NM_001316733	10822	Prxl2a	Egr1
chr1	18389870	18390020	4.73996	5.48259	3.12634	1.98352	6.01804027505102e-10	9.01906611767306e-08	Distal Intergenic	1	18330615	18335362	4748	2	77673	NM_001040027	-54508	Defb41	Egr1
chr5	62950278	62950428	5.84565	6.36751	5.01992	1.24115	6.04395088412178e-10	9.05179390733638e-08	Distal Intergenic	5	62968999	63045661	76663	1	100322896	NM_001170705	-18571	Dthd1	Egr1
chr4	20871908	20872058	5.31442	5.98106	4.03737	1.70106	6.06986733422114e-10	9.08448636116263e-08	Distal Intergenic	4	20243853	20778668	534816	2	269513	NM_172987	-93240	Nkain3	Egr1
chr13	33252241	33252391	5.35178	6.04198	3.9803	1.80495	6.0788350035488e-10	9.09125061245502e-08	Distal Intergenic	13	33268086	33278363	10278	1	282663	NM_173052	-15695	Serpinb1b	Egr1
chr14	8732377	8732527	4.371	5.17363	2.40366	2.29101	6.08256791166851e-10	9.09125061245502e-08	Distal Intergenic	14	8786615	8798887	12273	2	218739	NM_177624	66360	Sntn	Egr1
chr15	5524913	5525063	4.79404	5.51305	3.29566	1.91529	6.10335326265374e-10	9.11618664438563e-08	Promoter (<=1kb)	15	5525799	5624464	98666	1	71432	NR_045274	-736	5430437J10Rik	Egr1
chr11	22421799	22421949	4.18996	4.97859	2.31467	2.20817	6.10779419744466e-10	9.11669297357063e-08	Distal Intergenic	11	22462283	22469231	6949	1	103765	NM_153596	-40334	Tmem17	Egr1
chr10	106597030	106597180	6.98221	7.53296	6.08024	1.31688	6.12083842117096e-10	9.13003155450007e-08	Intron (NM_001205341/327814, intron 4 of 31)	10	106468389	106769329	300941	1	327814	NM_001359698	128641	Ppfia2	Egr1
chr18	79249770	79249920	5.85519	6.5016	4.6534	1.62796	6.13043915413498e-10	9.1382192711198e-08	Distal Intergenic	18	78793593	79153659	360067	2	240427	NM_053099	-96111	Setbp1	Egr1
chr15	55741751	55741901	5.92604	6.49534	4.97201	1.37875	6.16985493223862e-10	9.19080943870529e-08	Intron (NM_016667/20649, intron 1 of 6)	15	55502550	55770345	267796	2	20649	NM_016667	28444	Sntb1	Egr1
chr18	76747927	76748077	5.55096	6.21797	4.27244	1.70686	6.17872921264059e-10	9.19786405691232e-08	Distal Intergenic	18	76704981	76720565	15585	2	102634325	NR_166695	-27362	Gm31933	Egr1
chr17	49212401	49212551	4.4034	5.16049	2.7134	2.07112	6.20498540235855e-10	9.23076720636141e-08	Distal Intergenic	17	49239610	49404618	165009	1	70530	NM_027452	-27059	Lrfn2	Egr1
chr13	16025891	16026041	4.74118	5.40918	3.45886	1.73569	6.21865988987002e-10	9.24492184952028e-08	Intron (NR_155430/100503142, intron 3 of 3)	13	15981828	16002122	20295	1	328190	NR_046131	44063	A530046M15Rik	Egr1
chr3	50226804	50226954	5.25937	5.9124	4.03349	1.64176	6.22881137348982e-10	9.25382362427963e-08	Distal Intergenic	3	50319385	50398062	78678	2	26570	NM_011990	171108	Slc7a11	Egr1
chr13	51493735	51493885	5.14902	5.78146	3.99641	1.58382	6.23324350055293e-10	9.25422222931456e-08	Distal Intergenic	13	51562654	51576833	14180	1	13610	NM_010101	-68769	S1pr3	Egr1
chr2	12300073	12300223	6.58808	7.07493	5.84778	1.12922	6.24075316934827e-10	9.25918634277143e-08	Intron (NM_001001309/241226, intron 2 of 29)	2	12306057	12317126	11070	1	338535	NR_040353	-5834	E030013I19Rik	Egr1
chr12	65159724	65159874	6.93462	7.43413	6.16425	1.16944	6.24995732914553e-10	9.26665621263897e-08	Intron (NM_001364447/104806, intron 14 of 22)	12	65122377	65178616	56240	1	104806	NM_178912	37347	Fancm	Egr1
chr1	102003503	102003653	5.46203	6.15033	4.09849	1.79161	6.27374213353437e-10	9.29572006936276e-08	Distal Intergenic	1	101083493	101102927	19435	1	100504525	NR_037989	920010	Gm20268	Egr1
chr2	28202375	28202525	6.80715	7.26403	6.13466	1.04938	6.36852025750979e-10	9.42986497529862e-08	Distal Intergenic	2	28095701	28120748	25048	1	56177	NM_019498	106674	Olfm1	Egr1
chr16	29841421	29841571	5.50741	6.09819	4.48983	1.44265	6.40460790413986e-10	9.47698615525163e-08	Intron (NR_045878/71528, intron 3 of 3)	16	29827485	29840248	12764	1	100043102	NR_033631	13936	4632428C04Rik	Egr1
chr14	63808169	63808319	5.37631	6.00825	4.22541	1.58704	6.42123966762503e-10	9.49527464969173e-08	Distal Intergenic	14	63761059	63781402	20344	2	210376	NM_177594	-26767	Mtmr9	Egr1
chr13	11498174	11498324	6.07039	6.61745	5.17845	1.30673	6.43755023215323e-10	9.51306417384808e-08	Distal Intergenic	13	11536938	11540568	3631	1	664793	NR_027813	-38614	Zp4-ps	Egr1
chr9	4061200	4061350	6.06573	6.61151	5.17726	1.30609	6.4839588399654e-10	9.57527776783276e-08	Distal Intergenic	9	4294793	4309494	14702	2	67618	NM_001326359	248144	Aasdhppt	Egr1
chr5	44403799	44403949	5.38453	6.08947	3.94981	1.85011	6.53717639218562e-10	9.64745726887404e-08	Distal Intergenic	5	44332504	44383948	51445	2	231225	NM_173764	-19851	Tapt1	Egr1
chr4	134509772	134509922	5.20496	5.90696	3.78314	1.83042	6.55569032241524e-10	9.6683599285186e-08	Distal Intergenic	4	134472723	134495315	22593	2	100017	NM_145554	-14457	Ldlrap1	Egr1
chr10	39960466	39960616	6.07066	6.57636	5.28525	1.182	6.57089293093804e-10	9.68435455291625e-08	Intron (NM_001114332/72472, intron 1 of 5)	10	39909531	40018250	108720	2	72472	NM_001114332	57634	Slc16a10	Egr1
chr2	84341514	84341664	7.20296	7.72068	6.38771	1.21814	6.58692257571259e-10	9.70154607832903e-08	Distal Intergenic	2	84331092	84337217	6126	2	672763	NR_046046	-4297	Gm13710	Egr1
chr1	106793910	106794060	5.48349	6.10692	4.36154	1.55787	6.59607543770359e-10	9.70240636167478e-08	Intron (NM_001360853/20724, intron 1 of 7)	1	106788905	106811078	22174	1	20724	NM_009257	5005	Serpinb5	Egr1
chr1	58083115	58083265	6.32102	6.89809	5.34445	1.40086	6.59623762670947e-10	9.70240636167478e-08	Intron (NM_009676/11761, intron 3 of 34)	1	58069128	58145569	76442	1	11761	NM_009676	13987	Aox1	Egr1
chr1	161610427	161610577	5.44882	6.08708	4.27598	1.59567	6.64012462787932e-10	9.76050012513269e-08	3' UTR	1	161608261	161616064	7804	2	14103	NM_001205243	5487	Fasl	Egr1
chr2	35015510	35015660	5.46525	6.17508	4.00879	1.87491	6.64670185228021e-10	9.76371068588786e-08	Intron (NM_012018/26920, intron 7 of 43)	2	35022228	35068834	46607	1	26920	NM_001379275	-6568	Cntrl	Egr1
chr9	111042104	111042254	5.11893	5.75753	3.94492	1.60734	6.6586174817429e-10	9.77475370653768e-08	Intron (NM_001164838/71268, intron 9 of 14)	9	111057296	111100676	43381	2	17350	NM_001324522	58422	Mlh1	Egr1
chr10	75551709	75551859	5.12815	5.76338	3.96591	1.61233	6.67991232759803e-10	9.79954161416267e-08	Intron (NM_172549/104248, intron 24 of 36)	10	75481944	75600191	118248	2	104248	NM_172549	48332	Cabin1	Egr1
chr7	24722005	24722155	5.45847	6.06719	4.38476	1.50636	6.71348566151974e-10	9.84229768291389e-08	Exon (NM_001360067/14809, exon 15 of 20)	7	24677594	24705362	27769	2	232975	NM_001290469	-16643	Atp1a3	Egr1
chr2	160309497	160309647	4.23913	5.01659	2.43263	2.15526	6.73498030640375e-10	9.86664651368725e-08	Distal Intergenic	2	160205597	160208985	3389	2	16658	NM_010658	-100512	Mafb	Egr1
chr14	40123273	40123423	4.04739	4.86687	1.95949	2.35851	6.73897288575508e-10	9.86664651368725e-08	Distal Intergenic	14	40533483	40615271	81789	2	328381	NM_177816	491848	Sh2d4b	Egr1
chr6	93223958	93224108	6.54967	7.06992	5.728	1.2189	6.75153801687297e-10	9.87666881427382e-08	Distal Intergenic	6	92749681	92920515	170835	2	101401	NM_175314	-303443	Adamts9	Egr1
chr8	28358652	28358802	7.70821	8.11708	7.13552	0.917877	6.75671370020029e-10	9.87666881427382e-08	Distal Intergenic	8	28573222	28574881	1660	2	666422	NR_033590	216079	Gm8096	Egr1
chr4	50871576	50871726	5.37779	6.02085	4.18795	1.62463	6.75914982767858e-10	9.87666881427382e-08	Distal Intergenic	4	51216678	51229928	13251	1	74914	NM_001162865	-344952	Cylc2	Egr1
chr3	12338941	12339091	4.09187	4.89251	2.13806	2.27619	6.77712679394323e-10	9.88923886698786e-08	Distal Intergenic	3	11888289	11909419	21131	2	100038545	NR_040751	-429522	Gm10745	Egr1
chr13	89817626	89817776	6.85973	7.41099	5.95638	1.32179	6.77821930472982e-10	9.88923886698786e-08	Intron (NM_001081249/13003, intron 12 of 14)	13	89803429	89890631	87203	2	13003	NM_001081249	72855	Vcan	Egr1
chr4	105815661	105815811	4.35122	5.10294	2.69015	2.06053	6.78709096946157e-10	9.88923886698786e-08	Distal Intergenic	4	106098410	106147744	49335	1	105244641	NR_151521	-282599	Gm12724	Egr1
chr4	65894627	65894777	7.42041	7.8204	6.86509	0.89707	6.78817101858173e-10	9.88923886698786e-08	Intron (NM_019514/56079, intron 5 of 21)	4	65523223	65534477	11255	1	69807	NM_053084	371404	Trim32	Egr1
chr2	35546171	35546321	6.07973	6.68668	5.0117	1.50263	6.78999991497234e-10	9.88923886698786e-08	Intron (NM_001114125/69601, intron 2 of 16)	2	35511993	35621006	109014	1	69601	NM_001290641	34178	Dab2ip	Egr1
chr9	25467423	25467573	7.15405	7.64812	6.3967	1.1473	6.79576139590162e-10	9.89114837932759e-08	Intron (NM_026189/67484, intron 3 of 7)	9	25392893	25515406	122514	1	67484	NM_026189	74530	Eepd1	Egr1
chr2	29849988	29850138	5.91846	6.56292	4.72365	1.62243	6.82713322590961e-10	9.92921674790317e-08	Distal Intergenic	2	29855572	29921462	65891	1	20740	NM_001177667	-5434	Sptan1	Egr1
chr8	55995189	55995339	5.02197	5.72557	3.59313	1.83378	6.83085151046058e-10	9.92921674790317e-08	Distal Intergenic	8	55951500	55953404	1905	1	115486972	NM_001378718	43689	Gm51598	Egr1
chr1	87435759	87435909	5.86934	6.39964	5.02188	1.25774	6.93761217732415e-10	1.00778112369073e-07	Promoter (2-3kb)	1	87404551	87438084	33534	2	53972	NM_019867	2175	Ngef	Egr1
chrX	95076430	95076580	4.19503	5.01613	2.09502	2.36092	6.9456668799515e-10	1.00829216268443e-07	Distal Intergenic	20	95139651	95212159	72509	1	17698	NM_010833	-63071	Msn	Egr1
chr8	110678918	110679068	7.96968	8.42646	7.29743	1.0423	7.00152208311541e-10	1.01573713285813e-07	Intron (NM_212447/73608, intron 2 of 2)	8	110674541	110688837	14297	2	73608	NM_212447	9769	Marveld3	Egr1
chr6	39773203	39773353	6.04084	6.64266	4.98906	1.47375	7.02399607645859e-10	1.01812126878035e-07	Distal Intergenic	6	39778741	39787870	9130	2	14548	NM_001010930	14517	Mrps33	Egr1
chr2	170287835	170287985	4.99325	5.64908	3.75701	1.64823	7.02711786256682e-10	1.01812126878035e-07	Distal Intergenic	2	170188911	170269765	80855	2	76960	NM_029815	-18070	Bcas1	Egr1
chr4	65513316	65513466	7.37255	7.81863	6.72343	1.01242	7.09469355958615e-10	1.02724229817505e-07	Intron (NM_019514/56079, intron 15 of 21)	4	65523223	65534477	11255	1	69807	NM_001161782	-9757	Trim32	Egr1
chr3	79662682	79662832	4.57517	5.3123	2.98939	1.97404	7.13990406361047e-10	1.03311529807918e-07	Distal Intergenic	3	79548918	79645258	96341	2	381489	NM_212452	-17424	Rxfp1	Egr1
chr15	58457709	58457859	6.32156	6.88201	5.39269	1.35092	7.16122349973383e-10	1.03552596388181e-07	Intron (NM_001370912/631797, intron 18 of 40)	15	58381897	58536936	155040	1	631797	NM_001370912	75812	Fer1l6	Egr1
chr8	68760168	68760318	5.27835	5.97932	3.86101	1.82869	7.26907436756407e-10	1.05043796190781e-07	Intron (NM_028182/72281, intron 4 of 8)	8	68729180	68800356	71177	1	72281	NM_028182	30988	Sh2d4a	Egr1
chr3	54150706	54150856	6.62255	7.14594	5.79289	1.24229	7.28266045113262e-10	1.05125910785845e-07	Intron (NM_001253683/22066, intron 3 of 3)	3	54063478	54225892	162415	1	22066	NR_046161	87228	Trpc4	Egr1
chr15	8332549	8332699	5.16332	5.87238	3.71036	1.87286	7.28750784761879e-10	1.05125910785845e-07	Intron (NM_027707/71175, intron 39 of 46)	15	8198590	8300642	102053	1	73692	NM_001162906	133959	Cplane1	Egr1
chr13	44471262	44471412	6.64323	7.16481	5.81821	1.2321	7.28894676431756e-10	1.05125910785845e-07	Distal Intergenic	13	44347065	44369963	22899	2	100503592	NR_045088	-101299	A330076C08Rik	Egr1
chr7	112556879	112557029	4.67123	5.42089	3.02102	2.04124	7.32145511166119e-10	1.05526288127888e-07	Downstream (<=300bp)	7	112553169	112556665	3497	1	78748	NM_175279	3710	Rassf10	Egr1
chr7	125141506	125141656	4.81045	5.47401	3.54517	1.69142	7.32856759557213e-10	1.05560345678464e-07	Distal Intergenic	7	125151443	125178646	27204	1	16190	NM_001008700	-9787	Il4ra	Egr1
chr1	189255818	189255968	4.35144	5.12987	2.53913	2.13133	7.33627228323632e-10	1.05602883663609e-07	Distal Intergenic	1	188940127	189134470	194344	2	16526	NM_001281848	-121348	Kcnk2	Egr1
chr1	185962188	185962338	6.85262	7.27695	6.24889	0.961057	7.35672176207868e-10	1.05828704322801e-07	Distal Intergenic	1	185819929	185849507	29579	2	226791	NM_146106	-112681	Lyplal1	Egr1
chr8	79913975	79914125	5.52122	6.22386	4.0966	1.84015	7.38375195888616e-10	1.06102712903935e-07	Intron (NM_001294279/622675, intron 13 of 14)	8	79937059	79975212	38154	2	67687	NM_026315	61087	1700011L22Rik	Egr1
chr1	86045221	86045371	6.61411	7.19258	5.6334	1.40568	7.38531749233476e-10	1.06102712903935e-07	Intron (NM_027357/70247, intron 17 of 24)	1	86026759	86039702	12944	2	15559	NM_008311	-5519	Htr2b	Egr1
chr14	108747053	108747203	5.16821	5.84098	3.86728	1.72508	7.39831014663259e-10	1.06131478149427e-07	Distal Intergenic	14	109147421	109151671	4251	2	76965	NM_199065	404468	Slitrk1	Egr1
chr9	106317134	106317284	6.37299	6.95096	5.39378	1.40325	7.40125574880689e-10	1.06131478149427e-07	Promoter (1-2kb)	9	106310180	106315435	5256	2	109652	NM_025371	-1699	Acy1	Egr1
chr4	123056373	123056523	6.50184	7.08806	5.49805	1.43176	7.40245778391449e-10	1.06131478149427e-07	Distal Intergenic	4	123077297	123088492	11196	1	170638	NM_174998	-20774	Hpcal4	Egr1
chr2	157896926	157897076	5.37474	6.00587	4.22668	1.58998	7.40642072816842e-10	1.06131478149427e-07	Intron (NM_001291134/70470, intron 5 of 6)	2	157870417	157920127	49711	1	70470	NM_027434	26509	Rprd1b	Egr1
chrX	142749492	142749642	6.02392	6.58745	5.08638	1.351	7.50140227405078e-10	1.07423270593725e-07	Distal Intergenic	20	142638838	142716215	77378	2	13193	NM_010025	-33277	Dcx	Egr1
chr4	3955085	3955235	4.78353	5.43076	3.57876	1.66496	7.52316469338639e-10	1.07665545563374e-07	Distal Intergenic	4	3939424	3943525	4102	1	66433	NR_104356	15661	Chchd7	Egr1
chr1	78656608	78656758	6.53837	7.06261	5.70654	1.23424	7.56177991445609e-10	1.08148537408469e-07	Intron (NM_001033606/74205, intron 1 of 14)	1	78636157	78645318	9162	1	195434	NM_001136226	20451	Utp14b	Egr1
chrX	110028503	110028653	4.53983	5.27081	2.98444	1.94548	7.65305585116354e-10	1.09383576983193e-07	Distal Intergenic	20	110154024	110169624	15601	1	67407	NM_026134	-125371	Cylc1	Egr1
chr13	47209723	47209873	7.191	7.61546	6.58701	0.95493	7.65920042863513e-10	1.09401045813975e-07	Intron (NM_172262/218214, intron 6 of 20)	13	47196975	47238755	41781	1	218214	NM_172262	12748	Kdm1b	Egr1
chr12	59510414	59510564	5.13668	5.81579	3.81062	1.74426	7.67386723043544e-10	1.09540142168656e-07	Distal Intergenic	12	59247441	59266269	18829	2	70611	NM_001033156	-244145	Fbxo33	Egr1
chrX	156174492	156174642	4.79106	5.5039	3.32104	1.86899	7.70731218988548e-10	1.09941572095511e-07	Intron (NM_011077/18675, intron 3 of 21)	20	155945071	156198282	253212	2	18675	NM_011077	23640	Phex	Egr1
chr8	50084469	50084619	6.41656	6.96433	5.52272	1.30244	7.71188289457969e-10	1.09941572095511e-07	Distal Intergenic	8	50821147	50869124	47978	1	100039954	NR_046067	-736528	Gm2516	Egr1
chr2	122120624	122120774	6.53751	7.05577	5.72091	1.21775	7.73806215468932e-10	1.10244072311934e-07	Intron (NM_001362755/214593, intron 17 of 32)	2	122109728	122128708	18981	2	214593	NM_001362755	7934	Duox2	Egr1
chr5	51083108	51083258	4.05571	4.87238	1.98877	2.39043	7.81680727280146e-10	1.11246970629412e-07	Distal Intergenic	5	50684281	50700932	16652	2	102640843	NR_168701	-382176	Gm36814	Egr1
chr12	80038013	80038163	4.25724	5.0465	2.37796	2.20583	7.8184667079023e-10	1.11246970629412e-07	Distal Intergenic	12	79963793	79983038	19246	2	77290	NR_131074	-54975	9430078K24Rik	Egr1
chr8	65211240	65211390	6.87138	7.40451	6.01656	1.26348	7.86025097798682e-10	1.1176995269421e-07	Exon (NM_178633/77113, exon 8 of 15)	8	65171157	65186612	15456	2	66234	NM_025436	-24628	Msmo1	Egr1
chr14	30790838	30790988	4.74589	5.44477	3.33761	1.81968	7.87636317379833e-10	1.11927451692212e-07	Intron (NM_001081251/66923, intron 19 of 32)	14	30741662	30843549	101888	1	66923	NM_001359858	49176	Pbrm1	Egr1
chr12	28647082	28647232	6.51115	7.09802	5.50541	1.43038	7.88610454398343e-10	1.1199427432677e-07	Intron (NM_001313978/71693, intron 4 of 6)	12	28603755	28632527	28773	2	94041	NM_053156	-14555	Allc	Egr1
chr10	99400605	99400755	5.72377	6.37459	4.50596	1.65839	7.90699232640969e-10	1.12219205972001e-07	Distal Intergenic	10	99445033	99493996	48964	1	100504202	NR_038019	-44278	Gm20110	Egr1
chr14	73233942	73234092	6.50037	6.98288	5.77018	1.11569	7.93962134906855e-10	1.12610380580379e-07	Distal Intergenic	14	73263043	73264330	1288	1	668489	NR_027860	-28951	Gm9199	Egr1
chr14	54451974	54452124	5.62283	6.20077	4.64369	1.40376	7.94500731266213e-10	1.12614904991141e-07	Distal Intergenic	14	54472942	54491386	18445	2	13135	NM_001113358	39262	Dad1	Egr1
chr15	67418312	67418462	5.70292	6.34933	4.50112	1.63112	7.96138894928448e-10	1.12775180251455e-07	Distal Intergenic	15	67098618	67248943	150326	1	69334	NR_045140	319694	1700012I11Rik	Egr1
chr11	80378851	80379001	7.59426	8.04377	6.93777	1.01987	7.97802244450212e-10	1.12938816710696e-07	Intron (NM_177390/338367, intron 21 of 21)	11	80367849	80372010	4162	1	12569	NM_009871	11002	Cdk5r1	Egr1
chr6	143368942	143369092	6.36172	6.92642	5.42084	1.36385	8.01152113576737e-10	1.13340840673947e-07	Distal Intergenic	6	143479691	143481234	1544	2	75904	NR_155418	112142	4930579D09Rik	Egr1
chr15	92174860	92175010	6.30264	6.80214	5.53227	1.15904	8.03664207649604e-10	1.13623906579356e-07	Intron (NM_001159648/12805, intron 15 of 23)	15	92242240	92275969	33730	1	105246020	NR_153785	-67230	Gm26760	Egr1
chr1	135828308	135828458	5.198	5.88387	3.84446	1.78572	8.05641640850977e-10	1.13801645178509e-07	Intron (NM_001313701/18772, intron 2 of 13)	1	135799132	135846945	47814	2	18772	NM_001313701	18487	Pkp1	Egr1
chr18	21237924	21238074	4.60689	5.35756	2.95135	2.03357	8.05945429357415e-10	1.13801645178509e-07	Distal Intergenic	18	21205401	21233256	27856	1	17288	NM_008586	32523	Mep1b	Egr1
chr13	74020382	74020532	6.16846	6.77188	5.11165	1.47985	8.09747924461834e-10	1.14265971717724e-07	Distal Intergenic	13	73966653	73995750	29098	2	72293	NM_028186	-24632	Nkd2	Egr1
chr17	67994712	67994862	6.60731	7.19038	5.61298	1.42553	8.10387064229143e-10	1.14283601640939e-07	Distal Intergenic	17	68004260	68129640	125381	1	16772	NM_008480	-9398	Lama1	Egr1
chr7	76977992	76978142	4.89274	5.6168	3.37059	1.9353	8.15915273657156e-10	1.14990245603122e-07	Distal Intergenic	7	75879635	76774446	894812	1	244071	NM_001199224	1098357	Agbl1	Egr1
chr5	28557235	28557385	5.46438	6.13474	4.17286	1.72552	8.20212123043312e-10	1.15522563360422e-07	Intron (NM_028234/381626, intron 6 of 18)	5	28522187	28624240	102054	1	381626	NM_028234	35048	Rbm33	Egr1
chr8	123047622	123047772	5.55637	6.15132	4.52601	1.45615	8.20826521155533e-10	1.15535881447993e-07	Intron (NM_009569/22761, intron 3 of 9)	8	123008880	123064601	55722	1	22761	NM_009569	38742	Zfpm1	Egr1
chr5	48105794	48105944	5.90677	6.50465	4.8673	1.48822	8.27308268333183e-10	1.16342662813231e-07	Distal Intergenic	5	48140497	48465077	324581	1	20563	NM_001291227	-34553	Slit2	Egr1
chr5	50199742	50199892	4.96949	5.6453	3.65658	1.71891	8.27605251257434e-10	1.16342662813231e-07	Intron (NM_133911/70693, intron 1 of 18)	5	50117293	50216338	99046	2	70693	NM_133911	16446	Adgra3	Egr1
chr10	4926646	4926796	4.89337	5.5868	3.50831	1.81957	8.28752733063392e-10	1.16430329444714e-07	Intron (NM_001302532/13982, intron 8 of 9)	10	4970196	5019063	48868	2	64009	NM_022027	92267	Syne1	Egr1
chr8	25854460	25854610	5.28433	5.90786	4.16202	1.55627	8.36792406699648e-10	1.17481673876652e-07	Distal Intergenic	8	25792666	25796286	3621	2	74489	NR_040352	-58174	5430421F17Rik	Egr1
chr17	86521891	86522041	7.06448	7.61819	6.15436	1.33092	8.37293406256006e-10	1.17481673876652e-07	Intron (NM_011104/18754, intron 1 of 14)	17	86475213	86965347	490135	1	18754	NM_011104	46678	Prkce	Egr1
chr11	94404370	94404520	5.9308	6.55031	4.82188	1.54427	8.39387145198561e-10	1.17701142701461e-07	Exon (NM_170671/104601, exon 4 of 19)	11	94392173	94412328	20156	2	104601	NM_170671	7808	Mycbpap	Egr1
chr13	44858653	44858803	5.35666	5.97939	4.23704	1.56212	8.78000946207564e-10	1.23038048106854e-07	Distal Intergenic	13	44884250	45075119	190870	1	16468	NM_001205044	-25447	Jarid2	Egr1
chr12	15505762	15505912	4.04958	4.8904	1.79071	2.46246	8.81816475762645e-10	1.23494869053355e-07	Distal Intergenic	12	15850995	15851102	108	2	102465204	NR_105809	345190	Mir6387	Egr1
chr1	194368349	194368499	6.19538	6.73102	5.33396	1.26372	8.83423691278794e-10	1.23642043865104e-07	Intron (NM_008882/18845, intron 3 of 31)	1	194302137	194499176	197040	1	18845	NM_008882	66212	Plxna2	Egr1
chr2	43039944	43040094	5.65667	6.28192	4.52859	1.56241	8.86823073819479e-10	1.24039703351542e-07	Distal Intergenic	2	43018752	43021657	2906	1	102632051	NR_166451	21192	Gm30225	Egr1
chrX	98605814	98605964	6.13498	6.7087	5.16821	1.38866	8.90099541885657e-10	1.24419681435669e-07	Distal Intergenic	20	98509340	98514341	5002	2	18744	NM_008853	-91473	Pja1	Egr1
chr5	87413080	87413230	4.69073	5.36401	3.38784	1.70091	8.94968141926242e-10	1.25021592990278e-07	Distal Intergenic	5	87388351	87402647	14297	2	112417	NM_053215	-10433	Ugt2b37	Egr1
chr7	121937378	121937528	6.59045	7.13182	5.71384	1.28224	8.99827507110445e-10	1.25620972480189e-07	Intron (NM_001316672/18751, intron 2 of 16)	7	121888348	122233624	345277	1	18751	NM_008855	49030	Prkcb	Egr1
chr5	65612638	65612788	5.02744	5.72151	3.6397	1.82149	9.00389237314869e-10	1.25620972480189e-07	Intron (NM_001376979/68552, intron 3 of 4)	5	65570565	65593185	22621	2	22235	NM_009466	-19453	Ugdh	Egr1
chr2	143688764	143688914	4.90724	5.66599	3.20815	2.07761	9.0367918773791e-10	1.26000884888528e-07	Intron (NM_001291061/12075, intron 3 of 7)	2	143668448	143705093	36646	2	12075	NM_001291061	16179	Bfsp1	Egr1
chr5	77659376	77659526	4.36516	5.12611	2.65387	2.10343	9.06522980781783e-10	1.2631815175404e-07	Distal Intergenic	5	77613335	77616704	3370	1	69370	NR_131050	46041	1700017L05Rik	Egr1
chr19	40312720	40312870	5.42422	6.02326	4.38115	1.47206	9.10364376790903e-10	1.26773943505582e-07	Intron (NM_001034964/20411, intron 14 of 21)	19	40210683	40260060	49378	2	54132	NM_016861	-52660	Pdlim1	Egr1
chr16	89279824	89279974	5.33327	6.02246	3.96599	1.77356	9.12262097203239e-10	1.26919338889799e-07	Distal Intergenic	16	89284262	89284840	579	2	16703	NM_010675	4866	Krtap8-1	Egr1
chr1	34559116	34559266	4.92033	5.63119	3.45925	1.86769	9.12917744973833e-10	1.26919338889799e-07	Distal Intergenic	1	34574729	34583392	8664	1	12627	NM_007685	-15463	Cfc1	Egr1
chr2	93335531	93335681	6.39121	6.96993	5.40978	1.39915	9.1312163563501e-10	1.26919338889799e-07	Distal Intergenic	2	93249447	93293295	43849	2	12521	NM_001271431	-42236	Cd82	Egr1
chr3	107914023	107914173	4.46164	5.16469	3.0352	1.83542	9.14038056734724e-10	1.26967312639664e-07	Distal Intergenic	3	107919576	107925134	5559	2	14862	NM_001374678	10961	Gstm1	Egr1
chr8	73353249	73353399	5.57341	6.1908	4.47152	1.53174	9.17907393703792e-10	1.27425154261617e-07	Distal Intergenic	8	73373339	73441376	68038	1	319555	NM_176940	-19940	Nwd1	Egr1
chr12	50053244	50053394	5.47241	6.12031	4.26523	1.64049	9.19834050275398e-10	1.27612907101035e-07	Distal Intergenic	12	50388015	50402815	14801	2	18760	NM_001382816	349421	Prkd1	Egr1
chr2	160312556	160312706	5.50132	6.1681	4.22371	1.70101	9.21203180957947e-10	1.27723125750123e-07	Distal Intergenic	2	160205597	160208985	3389	2	16658	NM_010658	-103571	Mafb	Egr1
chrX	52301077	52301227	5.20272	5.87186	3.91598	1.7091	9.22335337993495e-10	1.27800371493185e-07	Intron (NM_001357802/56096, intron 1 of 2)	20	52158874	52328987	170114	2	56096	NM_001357802	27760	Plac1	Egr1
chr10	11420614	11420764	3.84872	4.72481	1.24588	2.66146	9.2436634836353e-10	1.28001990045383e-07	Distal Intergenic	10	11484968	11486182	1215	1	30058	NM_013898	-64204	Timm8a1	Egr1
chr19	7605457	7605607	4.07778	4.88574	2.07352	2.24391	9.27370109064003e-10	1.28337975622542e-07	Intron (NM_025731/66727, intron 4 of 5)	19	7589902	7618405	28504	1	66727	NM_001368696	15555	Plaat5	Egr1
chr5	99601745	99601895	4.65506	5.36921	3.17905	1.87976	9.28063361677017e-10	1.28353992733542e-07	Intron (NR_030692/319818, intron 2 of 3)	5	99365279	99400786	35508	2	320292	NM_181318	-200959	Rasgef1b	Egr1
chr17	83270913	83271063	6.811	7.27172	6.13011	1.04628	9.29343757622148e-10	1.28451143136067e-07	Distal Intergenic	17	83341021	83385654	44634	2	100503434	NR_045094	114591	Gm19689	Egr1
chr7	96149586	96149736	6.7886	7.3073	5.97086	1.21723	9.30319648032235e-10	1.2850611108397e-07	Intron (NM_001310762/23966, intron 4 of 32)	7	95988690	95991171	2482	2	670727	NR_046043	-158415	Gm15412	Egr1
chr11	33171959	33172109	7.38236	7.80225	6.78766	0.94774	9.3194871821494e-10	1.28651179173556e-07	Intron (NM_001362875/66011, intron 26 of 28)	11	33150752	33153588	2837	2	27140	NM_019916	-18371	Tlx3	Egr1
chr8	105908931	105909081	5.02352	5.69088	3.74365	1.71156	9.32935592250637e-10	1.28707470008989e-07	Intron (NM_001161456/12400, intron 2 of 4)	8	105897306	105944620	47315	1	12400	NM_022309	11625	Cbfb	Egr1
chr3	13307722	13307872	4.6503	5.44431	2.7404	2.22564	9.34914381456641e-10	1.28900450385783e-07	Distal Intergenic	3	13536715	14247347	710633	1	76897	NM_001163328	-228843	Ralyl	Egr1
chr1	132647394	132647544	6.56482	7.13028	5.62179	1.35746	9.41762681943546e-10	1.29764154587724e-07	Intron (NM_001160317/269116, intron 1 of 27)	1	132657091	132660564	3474	1	100038653	NR_045892	-9547	Gm10538	Egr1
chr13	92775812	92775962	7.97978	8.33445	7.50845	0.778193	9.46467574015116e-10	1.3033163427979e-07	Intron (NM_172588/218442, intron 1 of 11)	13	92747646	92848454	100809	1	218442	NM_172588	28166	Serinc5	Egr1
chr14	84063429	84063579	5.71544	6.36024	4.51944	1.62143	9.48389782914334e-10	1.30444234276155e-07	Distal Intergenic	14	84283871	84312730	28860	2	102635012	NR_153783	249151	Gm32455	Egr1
chr18	83355872	83356022	5.24752	5.8771	4.10473	1.57705	9.48459110069454e-10	1.30444234276155e-07	Distal Intergenic	18	83310917	83344009	33093	2	70960	NR_045361	-11863	4921531P14Rik	Egr1
chr1	7899303	7899453	6.52011	7.31497	4.6047	2.23371	9.49471246633028e-10	1.30502679640031e-07	Distal Intergenic	1	7159144	7243852	84709	1	319263	NM_183028	740159	Pcmtd1	Egr1
chr19	9947946	9948096	4.79199	5.474	3.45422	1.76736	9.55591975335649e-10	1.31262783247388e-07	Distal Intergenic	19	9957964	9962475	4512	1	14319	NR_073181	-9868	Fth1	Egr1
chr2	174637018	174637168	4.89644	5.63054	3.32576	1.95425	9.56836195893313e-10	1.31352510837478e-07	Distal Intergenic	2	174602412	174625835	23424	1	13616	NM_007903	34606	Edn3	Egr1
chr11	82330845	82330995	6.06495	6.65465	5.05062	1.44177	9.60844507059383e-10	1.31821342115722e-07	Intron (NM_001304439/270893, intron 5 of 8)	11	82279726	82337187	57462	1	270893	NM_001304439	51119	Tmem132e	Egr1
chr3	21600707	21600857	5.10859	5.74631	3.93764	1.61501	9.65033781701437e-10	1.32314406591295e-07	Distal Intergenic	3	21807772	21854935	47164	2	319506	NR_166473	254078	7530428D23Rik	Egr1
chr9	110662676	110662826	4.8766	5.57814	3.45679	1.83091	9.67944409049561e-10	1.32631657672313e-07	Promoter (<=1kb)	9	110663656	110670378	6723	1	260408	NM_153172	-830	Prss45	Egr1
chr1	130980030	130980180	5.97922	6.55476	5.00713	1.39503	9.69536064751374e-10	1.32767898335913e-07	Distal Intergenic	1	130947582	130952707	5126	1	16153	NM_010548	32448	Il10	Egr1
chr1	158834535	158834685	3.99403	4.81925	1.86233	2.3713	9.78258765163822e-10	1.33879892447017e-07	Distal Intergenic	1	158795271	158808032	12762	2	72025	NR_163823	-26503	1600012P17Rik	Egr1
chr14	101492408	101492558	5.85556	6.47597	4.74365	1.53786	9.81528306878842e-10	1.34244683562304e-07	Distal Intergenic	14	101435126	101437505	2380	2	76627	NM_029680	-54903	Prr30	Egr1
chr1	184944692	184944842	5.49858	6.14304	4.30377	1.62039	9.82528944486603e-10	1.34298896370837e-07	Intron (NM_001163754/98732, intron 1 of 34)	1	184936365	185018943	82579	1	98732	NM_001163754	8327	Rab3gap2	Egr1
chr18	46941640	46941790	5.96089	6.58484	4.83717	1.54601	9.92499804434306e-10	1.35434081951051e-07	Distal Intergenic	18	46983106	47038513	55408	1	74574	NM_029008	-41316	Lvrn	Egr1
chr2	103105254	103105404	5.77248	6.39005	4.66999	1.53747	9.92591878658307e-10	1.35434081951051e-07	Intron (NM_007914/13661, intron 4 of 8)	2	103093778	103133541	39764	2	13661	NM_007914	28137	Ehf	Egr1
chr2	157278572	157278722	7.68504	8.15957	6.97317	1.08938	9.9287910545453e-10	1.35434081951051e-07	Intron (NM_001025395/20779, intron 1 of 13)	2	157266213	157313758	47546	1	20779	NM_009271	12359	Src	Egr1
chr11	9629013	9629163	4.71578	5.4102	3.32655	1.807	9.93549472384428e-10	1.35434081951051e-07	Intron (NM_178259/268379, intron 59 of 61)	11	9141942	9634259	492318	1	268379	NM_178259	487071	Abca13	Egr1
chr12	69912477	69912627	6.20916	6.82812	5.10209	1.5343	9.93880791990048e-10	1.35434081951051e-07	Intron (NM_201519/399510, intron 2 of 30)	12	69890460	69900445	9986	1	70934	NR_038173	22017	4931403G20Rik	Egr1
chr18	48076663	48076813	5.4529	6.07447	4.33716	1.54747	9.97966243506805e-10	1.35907470292964e-07	Intron (NR_045404/414127, intron 2 of 3)	18	48055908	48241047	185140	1	414127	NR_045404	20755	G630055G22Rik	Egr1
chr10	61247664	61247814	5.67052	6.24736	4.69462	1.39229	9.99938269996977e-10	1.36092639511107e-07	Distal Intergenic	10	61253751	61261117	7367	1	18119	NM_013611	-5937	Nodal	Egr1
chr6	121128520	121128670	6.11644	6.63716	5.2936	1.21935	1.00282404398785e-09	1.36401867961097e-07	Intron (NR_167973/102632880, intron 3 of 3)	6	121114447	121131953	17507	1	102632880	NR_167973	14073	Gm30842	Egr1
chr1	84703033	84703183	4.92748	5.58228	3.69509	1.66866	1.00403833905886e-09	1.36483506404189e-07	Exon (NM_133975/14897, exon 40 of 41)	1	84347560	84673942	326383	2	227325	NM_152915	-29091	Dner	Egr1
chr10	4123243	4123393	4.94058	5.61261	3.64258	1.7413	1.00851193636751e-09	1.37007826035139e-07	Distal Intergenic	10	4156426	4163120	6695	2	102632515	NR_152620	39727	Gm30570	Egr1
chr6	109558410	109558560	4.70078	5.44962	3.05491	2.04319	1.01599335051289e-09	1.37939871796909e-07	Distal Intergenic	6	108805602	108836317	30716	1	192193	NM_138677	752808	Edem1	Egr1
chr14	109860830	109860980	4.15083	4.96612	2.09401	2.3822	1.02010454997936e-09	1.38413489955166e-07	Distal Intergenic	14	109147421	109151671	4251	2	76965	NM_199065	-709159	Slitrk1	Egr1
chr11	108788936	108789086	4.87531	5.53893	3.60981	1.68028	1.02525747643195e-09	1.39027791280921e-07	Distal Intergenic	11	108811175	108841607	30433	1	12006	NM_015732	-22089	Axin2	Egr1
chr1	122541515	122541665	4.34869	5.10802	2.64635	2.08785	1.02613973359913e-09	1.39062581836346e-07	Distal Intergenic	1	122132874	122179909	47036	1	102638832	NR_151524	408641	Gm28590	Egr1
chr6	144585149	144585299	5.85646	6.45335	4.82006	1.46282	1.03244076238518e-09	1.39831235077632e-07	Distal Intergenic	6	144618594	144639558	20965	1	66760	NR_040519	-33295	Sox5os3	Egr1
chr8	60261244	60261394	5.0168	5.7181	3.59804	1.82125	1.03329367764712e-09	1.39861522373998e-07	Distal Intergenic	8	60278683	60297755	19073	1	75017	NR_126087	-17289	4930470O06Rik	Egr1
chr2	79267025	79267175	5.74598	6.39418	4.53771	1.63316	1.03698851031711e-09	1.40276206563304e-07	Distal Intergenic	2	79162835	79259332	96498	2	228094	NM_001048176	-7693	Cerkl	Egr1
chr2	170713504	170713654	6.44906	6.94819	5.6796	1.15438	1.04501656201129e-09	1.41210029932148e-07	Intron (NM_001163686/76829, intron 7 of 7)	2	170573727	170721695	147969	1	76829	NM_029761	139777	Dok5	Egr1
chr7	66674730	66674880	6.95043	7.41879	6.25252	1.07045	1.04516249156764e-09	1.41210029932148e-07	Intron (NM_001033877/233332, intron 10 of 22)	7	66489483	66802373	312891	1	233332	NM_001033877	185247	Adamts17	Egr1
chr12	85206552	85206702	6.24248	6.86412	5.12649	1.5478	1.0460263561857e-09	1.41240884411506e-07	Distal Intergenic	12	85182370	85198038	15669	2	238323	NM_146244	-8514	Rps6kl1	Egr1
chr10	8959574	8959724	5.30323	5.96497	4.04487	1.67667	1.04918342327693e-09	1.4158115566094e-07	Distal Intergenic	10	8597983	8761814	163832	2	70097	NM_175155	-197760	Sash1	Egr1
chr7	51614552	51614702	5.70947	6.274	4.76908	1.35442	1.05103538302938e-09	1.41745004238124e-07	Intron (NM_001330608/14453, intron 9 of 9)	7	51646909	51655462	8554	2	75744	NR_027704	40760	Svip	Egr1
chr5	74085051	74085201	4.9284	5.58435	3.69168	1.68155	1.05381004070095e-09	1.42033015752522e-07	Distal Intergenic	5	74070232	74077760	7529	1	69402	NR_166206	14819	1700019F05Rik	Egr1
chr1	127346479	127346629	5.28583	5.97978	3.89856	1.78875	1.06323326663003e-09	1.43216232247469e-07	Intron (NM_145128/107895, intron 12 of 17)	1	127132723	127410709	277987	1	107895	NM_145128	213756	Mgat5	Egr1
chr4	42912806	42912956	5.09909	5.78586	3.74187	1.78406	1.0643175492101e-09	1.43275450190547e-07	Distal Intergenic	4	42916606	42944750	28145	1	230085	NM_001355693	-3650	Phf24	Egr1
chr10	53336645	53336795	5.32523	4.26911	5.92843	-1.4806	1.06678594574975e-09	1.43447406152898e-07	Distal Intergenic	10	53364368	53390640	26273	1	105245158	NR_169148	-27573	Gm40650	eGFP
chr14	45850349	45850499	5.22808	5.87436	4.02674	1.61181	1.06688576698961e-09	1.43447406152898e-07	Intron (NM_001039106/114874, intron 6 of 11)	14	45895418	45895510	93	2	100628600	NR_039593	45011	Mir5131	Egr1
chr1	190315579	190315729	6.59913	7.09992	5.82565	1.16854	1.06785792968785e-09	1.43491311031992e-07	Distal Intergenic	1	190135845	190149342	13498	1	433390	NR_151624	179734	Gm29678	Egr1
chr17	72989727	72989877	5.46256	6.15601	4.07743	1.79676	1.07703932166703e-09	1.44583205918792e-07	Distal Intergenic	17	72175983	72911302	735320	2	11682	NM_007439	-78425	Alk	Egr1
chr7	140890933	140891083	6.49633	7.05695	5.567	1.33721	1.07728484655559e-09	1.44583205918792e-07	Intron (NM_001282072/54006, intron 10 of 12)	7	140877089	140907638	30550	2	54006	NM_001282072	16555	Deaf1	Egr1
chr6	9221081	9221231	4.99521	5.66112	3.72093	1.69751	1.07985280015308e-09	1.44840388891022e-07	Intron (NM_008751/18231, intron 1 of 1)	6	8950019	9248578	298560	1	18231	NM_008751	271062	Nxph1	Egr1
chr18	54295350	54295500	7.0507	7.61271	6.11744	1.3508	1.08166430414489e-09	1.44995860427693e-07	Distal Intergenic	18	54555367	54586366	31000	1	77433	NR_040338	-259867	Redrum	Egr1
chr2	30408732	30408882	5.43308	6.0861	4.20723	1.66652	1.08398012366879e-09	1.45218706706305e-07	Distal Intergenic	2	30424741	30429032	4292	1	102633942	NR_166439	-15859	Gm14487	Egr1
chr17	25245552	25245702	5.62342	6.28013	4.38388	1.65683	1.08494416492851e-09	1.4526029848666e-07	Intron (NM_134126/106633, intron 5 of 29)	17	25235060	25318471	83412	1	106633	NM_134126	10492	Ift140	Egr1
chr9	60420954	60421104	5.521	6.12123	4.47421	1.47378	1.09077073690118e-09	1.4594928387296e-07	Promoter (2-3kb)	9	59874214	60418318	544105	2	207596	NM_001040426	-2636	Thsd4	Egr1
chr11	64890614	64890764	6.49947	7.05532	5.58344	1.32331	1.09166916828631e-09	1.4594928387296e-07	Intron (NM_001362982/68626, intron 22 of 23)	11	64869861	64892900	23040	1	68626	NM_023479	20753	Elac2	Egr1
chr8	18107932	18108082	4.24623	5.02317	2.4429	2.17369	1.09206021552344e-09	1.4594928387296e-07	Distal Intergenic	8	15942545	17585401	1642857	2	94109	NM_053171	-522531	Csmd1	Egr1
chr4	127294091	127294241	6.2634	6.76043	5.49899	1.15926	1.09750211876808e-09	1.4658842452077e-07	Distal Intergenic	4	127248602	127251957	3356	2	14622	NM_010291	-42134	Gjb5	Egr1
chr2	69872145	69872295	6.26725	6.89288	5.13788	1.55147	1.09848505630071e-09	1.46631591121923e-07	Promoter (2-3kb)	2	69869470	70259539	390070	1	329421	NM_177376	2675	Myo3b	Egr1
chr2	163416308	163416458	4.70415	5.42746	3.1856	1.90153	1.10266498193359e-09	1.4710120061806e-07	Distal Intergenic	2	163389075	163414827	25753	1	15378	NM_008261	27233	Hnf4a	Egr1
chr12	118948745	118948895	5.85777	6.49607	4.68479	1.60027	1.10635604997435e-09	1.47505069691031e-07	Distal Intergenic	12	118831559	118930156	98598	2	77706	NM_029961	-18589	Abcb5	Egr1
chr2	25552584	25552734	5.19632	5.91066	3.71945	1.87889	1.10716800046752e-09	1.47524825904022e-07	Distal Intergenic	2	25547964	25552242	4279	1	13863	NM_001042630	4620	Lcn5	Egr1
chr4	139856595	139856745	4.98699	5.65591	3.70113	1.7312	1.1118066199124e-09	1.48054138223722e-07	Intron (NM_198610/230868, intron 2 of 9)	4	139870184	139872299	2116	1	102636673	NR_153821	-13439	Gm13029	Egr1
chr2	99010618	99010768	5.31509	6.02072	3.87731	1.85859	1.11530658395935e-09	1.48431277966896e-07	Distal Intergenic	2	97298002	97462009	164008	1	241568	NM_178725	1712616	Lrrc4c	Egr1
chr12	80065622	80065772	4.90288	5.58272	3.57388	1.73802	1.11805637323691e-09	1.48708188582299e-07	Distal Intergenic	12	79963793	79983038	19246	2	77290	NR_131074	-82584	9430078K24Rik	Egr1
chr12	107643490	107643640	5.36228	5.98531	4.24164	1.56311	1.11992519257033e-09	1.48867663770535e-07	Distal Intergenic	12	107690002	107701747	11746	2	74968	NR_045973	58107	4930465M20Rik	Egr1
chr15	53741538	53741688	6.09697	6.64288	5.20816	1.29548	1.12334008522467e-09	1.49232339486814e-07	Intron (NM_177225/320679, intron 1 of 4)	15	53325197	53765832	440636	2	320679	NM_177225	24144	Samd12	Egr1
chr13	90289902	90290052	6.74011	7.22095	6.01381	1.10754	1.12449301075381e-09	1.49296263511988e-07	Distal Intergenic	13	90237786	90263040	25255	1	66074	NM_025335	52116	Tmem167	Egr1
chr6	112822429	112822579	6.92658	7.45072	6.09505	1.2346	1.12606531507882e-09	1.49415757893858e-07	Intron (NM_080448/259302, intron 1 of 21)	6	112694933	112924227	229295	2	259302	NM_080448	101648	Srgap3	Egr1
chr13	21656868	21657018	4.53399	5.33296	2.59136	2.26087	1.12724041496814e-09	1.49482436723098e-07	Distal Intergenic	13	21651217	21652671	1455	2	66707	NM_025719	-4197	Nkapl	Egr1
chr11	90543569	90543719	6.01382	6.60619	4.99137	1.44848	1.12928740255413e-09	1.49664587406001e-07	Intron (NM_001357547/71943, intron 4 of 8)	11	90536516	90553825	17310	2	71943	NM_001357547	10106	Tom1l1	Egr1
chr7	57388014	57388164	6.07102	6.57187	5.29741	1.17063	1.13706039413406e-09	1.50604936696947e-07	Intron (NM_001038701/14402, intron 3 of 8)	7	57240921	57478549	237629	1	14402	NM_008071	147093	Gabrb3	Egr1
chr1	155720005	155720155	4.89004	5.55226	3.62982	1.68486	1.14008156535774e-09	1.50915156727489e-07	Distal Intergenic	1	155653901	155688645	34745	2	104009	NM_023268	-31360	Qsox1	Egr1
chr17	58557724	58557874	6.3942	6.93089	5.53003	1.27251	1.14096262516055e-09	1.50941884720124e-07	Intron (NM_001081653/620292, intron 13 of 23)	17	58076206	58718626	642421	1	620292	NM_001081653	481518	Cntnap5c	Egr1
chr8	9326726	9326876	5.36867	6.03944	4.07558	1.71464	1.14287410582268e-09	1.51040847912713e-07	Intron (NM_001347127/270028, intron 1 of 3)	8	9194669	9199050	4382	1	74688	NR_073360	132057	4930453L07Rik	Egr1
chr14	122266268	122266418	5.72346	6.37364	4.50799	1.64632	1.14306986267534e-09	1.51040847912713e-07	Distal Intergenic	14	122272086	122275834	3749	1	223262	NM_001037744	-5668	Timm8a2	Egr1
chr14	20570355	20570505	6.07585	6.62423	5.18034	1.30618	1.14685161282056e-09	1.51450511886042e-07	Intron (NM_001310426/19056, intron 9 of 13)	14	20532932	20546969	14038	2	74843	NM_029104	-23386	Mss51	Egr1
chr9	45657572	45657722	5.8866	6.43777	4.98347	1.32024	1.14821212484672e-09	1.51540136213514e-07	Intron (NM_001081270/114873, intron 26 of 32)	9	45678244	45739961	61718	2	214552	NM_001081373	82239	Cep164	Egr1
chr9	57574623	57574773	4.30887	5.09276	2.46324	2.18541	1.15038491153517e-09	1.51736793913012e-07	Distal Intergenic	9	57533929	57560914	26986	2	12988	NM_001304761	-13709	Csk	Egr1
chr13	95741424	95741574	5.58008	6.25652	4.26465	1.74162	1.15279875185326e-09	1.51964994659337e-07	Exon (NM_010169/14062, exon 2 of 2)	13	95738288	95754974	16687	2	14062	NM_010169	13400	F2r	Egr1
chr13	56041471	56041621	4.86782	5.55041	3.52766	1.77484	1.1569579644252e-09	1.52422868089741e-07	Distal Intergenic	13	55972867	55979238	6372	2	18740	NM_011097	-62233	Pitx1	Egr1
chr14	60824230	60824380	5.5324	6.1516	4.42452	1.53961	1.15870766332879e-09	1.52562946858894e-07	Distal Intergenic	14	60872154	61002005	129852	1	219140	NM_001033272	-47774	Spata13	Egr1
chr7	29415578	29415728	4.38005	5.15473	2.59013	2.12974	1.16157930023515e-09	1.52850493910695e-07	Intron (NM_029714/76718, intron 8 of 28)	7	29396644	29426457	29814	2	76718	NM_029714	10729	Catsperg2	Egr1
chr12	29660400	29660550	5.53781	6.20553	4.25655	1.70146	1.16500477868375e-09	1.53210536731834e-07	Intron (NM_001093775/17933, intron 2 of 24)	12	29585221	29973208	387988	1	17933	NM_001361657	75179	Myt1l	Egr1
chr11	96334358	96334508	4.81049	5.53969	3.26377	1.95767	1.16966645595212e-09	1.53671086510649e-07	Distal Intergenic	11	96337725	96355373	17649	2	100038600	NR_033524	20865	Gm11529	Egr1
chr3	15114086	15114236	5.84993	6.49551	4.65112	1.63737	1.17016199631004e-09	1.53671086510649e-07	Distal Intergenic	3	15036261	15067787	31527	1	77127	NR_040550	77825	A930001A20Rik	Egr1
chr7	69828778	69828928	5.52034	6.21049	4.14906	1.78452	1.17058104710635e-09	1.53671086510649e-07	Exon (NR_131145/624549, exon 4 of 4)	7	69828616	69987570	158955	2	624549	NR_131145	158642	Gm29683	Egr1
chr3	140385360	140385510	4.66503	5.45115	2.80549	2.18951	1.17691701649608e-09	1.54411651515527e-07	Distal Intergenic	3	140610376	140623079	12704	2	102635403	NR_169132	237569	Gm32754	Egr1
chr4	34324345	34324495	5.26884	5.94524	3.95361	1.74908	1.18519917261216e-09	1.55406531982637e-07	Distal Intergenic	4	34310975	34320901	9927	2	636187	NR_165834	-3444	Gm20764	Egr1
chr8	114830233	114830383	5.7851	6.32499	4.91244	1.27381	1.18862667462969e-09	1.55764059148863e-07	Distal Intergenic	8	114860314	114875128	14815	1	67528	NM_001290182	-29931	Nudt7	Egr1
chr16	30802672	30802822	7.37643	7.87197	6.61558	1.1478	1.1924047737519e-09	1.56167082015722e-07	Intron (NM_198626/268880, intron 3 of 3)	16	30774321	30900250	125930	2	268880	NM_198626	97428	Xxylt1	Egr1
chr16	6056269	6056419	5.24716	5.93206	3.89763	1.7823	1.19398237301002e-09	1.56281604445581e-07	Intron (NM_001359723/268859, intron 2 of 15)	16	5793451	5816360	22910	1	68238	NR_045799	262818	1700123O21Rik	Egr1
chr11	84799450	84799600	5.9335	6.47841	5.04741	1.31824	1.19695995968315e-09	1.56579130029111e-07	Intron (NM_001362893/66196, intron 21 of 22)	11	84801776	84807192	5417	2	448850	NM_001005223	7592	Znhit3	Egr1
chr7	44692596	44692746	6.74642	7.33609	5.7322	1.43658	1.20754316225833e-09	1.57870641436118e-07	Intron (NM_175022/233210, intron 6 of 13)	7	44677125	44702758	25634	2	233210	NM_175022	10012	Prr12	Egr1
chr6	72089630	72089780	6.22083	6.78493	5.28167	1.3539	1.21435222742795e-09	1.5860862537303e-07	Intron (NM_001035228/20454, intron 1 of 6)	6	72097197	72099924	2728	2	71265	NR_045163	10144	4933431G14Rik	Egr1
chr2	131323790	131323940	5.45518	6.03532	4.46956	1.39689	1.21461523752164e-09	1.5860862537303e-07	Distal Intergenic	2	131333782	131367103	33322	1	228608	NM_001177833	-9842	Smox	Egr1
chr6	96324529	96324679	6.3824	6.92208	5.51028	1.2859	1.22131364406118e-09	1.59389677823563e-07	Intron (NM_182808/320265, intron 2 of 4)	6	96141484	96143186	1703	2	78482	NR_003643	-181343	1700123L14Rik	Egr1
chr13	60232976	60233126	6.46012	7.01061	5.55885	1.30426	1.22315129585266e-09	1.59535824505364e-07	Intron (NR_046142/328263, intron 1 of 2)	13	60177525	60264483	86959	1	328263	NR_046142	55451	A530065N20Rik	Egr1
chr9	121577356	121577506	5.54617	6.16987	4.42327	1.54397	1.22956399982409e-09	1.60278174576483e-07	Exon (NM_010918/18087, exon 13 of 17)	9	121585706	121589009	3304	2	320301	NR_033503	11503	E530011L22Rik	Egr1
chr7	139002788	139002938	7.07179	7.56787	6.30964	1.14783	1.23090400740992e-09	1.60358797396763e-07	Intron (NM_001127363/212111, intron 1 of 15)	7	138980410	139159568	179159	1	212111	NM_001355162	22378	Inpp5a	Egr1
chr17	28010083	28010233	5.89481	6.47382	4.91253	1.40537	1.23399078580612e-09	1.60666756952412e-07	Intron (NM_001033279/224647, intron 2 of 4)	17	27970206	28039516	69311	2	224647	NM_001033279	29283	Ilrun	Egr1
chr4	30297938	30298088	4.26815	5.01026	2.65716	1.99489	1.23671488805351e-09	1.60927162771989e-07	Distal Intergenic	4	30664596	30855744	191149	1	75332	NR_040655	-366508	4930556G01Rik	Egr1
chr15	93712947	93713097	5.80578	6.41832	4.71975	1.50193	1.24043745913086e-09	1.61317113285085e-07	Distal Intergenic	15	93802737	93824992	22256	2	77248	NR_045737	111895	9430014N10Rik	Egr1
chr6	63958052	63958202	4.77234	5.47837	3.33283	1.85647	1.24843302839455e-09	1.62261980034956e-07	Intron (NM_008167/14804, intron 4 of 15)	6	63232990	64681305	1448316	1	14804	NM_001370966	725062	Grid2	Egr1
chr18	76136007	76136157	5.52469	6.10605	4.53547	1.40147	1.24973601126159e-09	1.62336398428359e-07	Intron (NM_145356/207259, intron 2 of 4)	18	76192397	76281635	89239	1	207259	NM_001357506	-56240	Zbtb7c	Egr1
chr6	121097969	121098119	5.43643	6.06451	4.29874	1.55649	1.25457051722194e-09	1.62869194605215e-07	Intron (NM_001270475/194401, intron 1 of 31)	6	120908507	121107982	199476	2	194401	NM_001270475	9863	Mical3	Egr1
chr5	98434339	98434489	5.58295	6.24975	4.30522	1.68944	1.26546683605608e-09	1.641262175483e-07	Distal Intergenic	5	98402043	98424892	22850	1	14176	NM_010203	32296	Fgf5	Egr1
chr3	90548277	90548427	4.28211	5.06448	2.44582	2.17011	1.26573021231564e-09	1.641262175483e-07	Distal Intergenic	3	90561609	90565437	3829	1	381493	NM_199422	-13182	S100a7a	Egr1
chr16	7710758	7710908	5.48379	6.1403	4.24504	1.66277	1.26668825460238e-09	1.64154673265389e-07	Distal Intergenic	16	8227140	8243000	15861	2	74720	NM_029070	532092	Tmem114	Egr1
chr12	13829902	13830052	5.40511	6.03988	4.24445	1.57607	1.27205251895444e-09	1.64753781174347e-07	Distal Intergenic	12	13657790	13677647	19858	2	102639399	NR_136761	-152255	Gm35725	Egr1
chr8	33213996	33214146	4.23613	5.01802	2.40284	2.20264	1.27795581612912e-09	1.65421965056578e-07	Distal Intergenic	8	33378533	33440054	61522	2	100042715	NM_001177589	225908	Gm3985	Egr1
chr17	93716827	93716977	6.34337	6.9013	5.42156	1.33731	1.28367728487922e-09	1.66065848426229e-07	Distal Intergenic	17	93506596	93513965	7370	1	11516	NM_009625	210231	Adcyap1	Egr1
chr5	91936762	91936912	4.54698	5.26816	3.03848	1.93928	1.28680320169404e-09	1.66373398479409e-07	Distal Intergenic	5	91914101	91915159	1059	2	73452	NR_045383	-21603	1700063O14Rik	Egr1
chr15	102557151	102557301	6.38034	6.86633	5.64206	1.1084	1.28879991251956e-09	1.66534678463494e-07	Distal Intergenic	15	102565907	102568906	3000	1	100043600	NR_166829	-8606	Gm4544	Egr1
chr10	112145399	112145549	5.48631	6.15519	4.20058	1.71298	1.29418253123045e-09	1.67133033186264e-07	Intron (NM_001379643/268345, intron 2 of 4)	10	112107178	112302209	195032	1	268345	NM_001359753	38221	Kcnc2	Egr1
chr17	84348753	84348903	5.61825	6.24594	4.48191	1.54907	1.29780425862485e-09	1.67503420378716e-07	Distal Intergenic	17	84386088	84397303	11216	1	74473	NR_045458	-37185	4933433H22Rik	Egr1
chr7	142876551	142876701	4.6108	5.33312	3.09688	1.91909	1.30007229499894e-09	1.67698762495879e-07	Exon (NR_045842/71153, exon 3 of 3)	7	142876509	142884387	7879	2	71153	NR_045842	7686	4933417O13Rik	Egr1
chr5	127786698	127786848	5.60839	6.24903	4.42717	1.59437	1.30827830910512e-09	1.68659384590221e-07	Distal Intergenic	5	127709326	127784584	75259	1	319804	NM_177005	77372	Glt1d1	Egr1
chr5	28446131	28446281	4.11449	4.91605	2.15438	2.20939	1.31661114082607e-09	1.69635232395372e-07	Intron (NM_001310512/269637, intron 1 of 3)	5	28405817	28450786	44970	2	269637	NM_001310512	4505	Cnpy1	Egr1
chr5	127632076	127632226	4.99037	5.67537	3.64039	1.74992	1.32005574541397e-09	1.69980503815464e-07	Intron (NM_175432/208213, intron 8 of 8)	5	127672730	127694456	21727	2	100561	NM_133895	62230	Slc15a4	Egr1
chr1	161267695	161267845	4.04576	4.85928	2.00182	2.29277	1.3346055818779e-09	1.71754542205622e-07	Distal Intergenic	1	161223009	161245777	22769	1	22164	NM_009452	44686	Tnfsf4	Egr1
chr3	28657526	28657676	4.89287	5.61922	3.35984	1.91996	1.33622218516301e-09	1.71844026304185e-07	Intron (NM_001163009/665113, intron 15 of 30)	3	28752052	28782509	30458	1	20526	NM_031197	-94376	Slc2a2	Egr1
chr15	63997637	63997787	6.94422	7.38252	6.31156	0.987757	1.33684729330959e-09	1.71844026304185e-07	Intron (NM_001276462/13196, intron 16 of 27)	15	63800943	63932297	131355	2	223601	NM_144846	-65340	Cyrib	Egr1
chr6	116634326	116634476	4.56595	5.30061	2.99245	1.95279	1.33992679248979e-09	1.72140317578748e-07	Intron (NM_178045/213391, intron 3 of 10)	6	116627645	116629808	2164	1	213393	NM_145980	6681	Depp1	Egr1
chr15	38381098	38381248	6.65285	7.22087	5.70252	1.36693	1.34235679443353e-09	1.72352873849356e-07	Distal Intergenic	15	38294650	38300955	6306	2	21847	NM_013692	-80143	Klf10	Egr1
chr2	50479396	50479546	5.51272	6.13023	4.41043	1.52831	1.34498713117308e-09	1.72590891954162e-07	Distal Intergenic	2	50245037	50300068	55032	1	102634280	NR_154590	234359	Gm48908	Egr1
chr7	28455132	28455282	6.25101	6.76445	5.4465	1.1932	1.34580089200118e-09	1.72594282941658e-07	Promoter (<=1kb)	7	28455599	28458389	2791	1	100504112	NM_001195091	-317	Ccer2	Egr1
chr10	115130003	115130153	6.89589	7.39522	6.12595	1.15858	1.34691003914476e-09	1.72594282941658e-07	Intron (NM_024454/216344, intron 6 of 6)	10	115125767	115151496	25730	2	216344	NM_024454	21343	Rab21	Egr1
chr19	47251446	47251596	6.52802	7.07003	5.6497	1.28803	1.34771181967035e-09	1.72594282941658e-07	3' UTR	19	47261958	47262028	71	2	102466782	NR_105961	10432	Mir6995	Egr1
chr15	41800278	41800428	5.35633	5.99481	4.18273	1.60461	1.34811982374464e-09	1.72594282941658e-07	Distal Intergenic	15	41728689	41733116	4428	2	223513	NM_175456	-67162	Abra	Egr1
chr3	139959316	139959466	5.17522	5.86014	3.82554	1.76309	1.34937147724697e-09	1.7265507134863e-07	Distal Intergenic	3	139734010	139734131	122	1	102465198	NR_105798	225306	Mir7j	Egr1
chr1	66073598	66073748	4.55561	5.33442	2.74104	2.14451	1.3523822183311e-09	1.72940739453822e-07	Distal Intergenic	1	65965681	65967471	1791	1	12969	NM_027010	107917	Crygf	Egr1
chr7	83131993	83132143	5.76892	6.39564	4.63583	1.56806	1.36199645676519e-09	1.74070039393579e-07	Distal Intergenic	7	83234139	83272917	38779	1	233424	NM_177695	-101996	Tmc3	Egr1
chr2	158973376	158973526	4.10418	4.90848	2.12537	2.27048	1.36855755744546e-09	1.74808059089038e-07	Distal Intergenic	2	158636727	158700140	63414	1	71715	NM_145742	336649	Dhx35	Egr1
chr5	6347627	6347777	4.91855	5.59831	3.58983	1.73132	1.37316917673811e-09	1.7529636360573e-07	Distal Intergenic	5	5786322	5799317	12996	2	70358	NM_027399	-548310	Steap1	Egr1
chr2	131367792	131367942	4.54021	5.25005	3.08373	1.87866	1.37504372832484e-09	1.75434898823984e-07	Distal Intergenic	2	131333782	131367103	33322	1	228608	NM_145533	34010	Smox	Egr1
chr4	133322985	133323135	5.92334	6.52653	4.86726	1.47704	1.38118452100807e-09	1.76117270996905e-07	Distal Intergenic	4	133327867	133329479	1613	2	55948	NM_018754	6344	Sfn	Egr1
chr2	58831530	58831680	5.74826	6.28569	4.88213	1.28337	1.39624646232452e-09	1.77935759742553e-07	Intron (NM_001001178/227933, intron 10 of 14)	2	58711710	58991027	279318	2	227933	NM_001001178	159347	Ccdc148	Egr1
chr1	26568148	26568298	6.47753	7.04939	5.51614	1.37788	1.39789757496417e-09	1.77989603637867e-07	Distal Intergenic	1	26720882	26726541	5660	2	210940	NM_001033764	158243	4931408C20Rik	Egr1
chr3	84560333	84560483	5.74515	6.40058	4.51041	1.65903	1.39827065529696e-09	1.77989603637867e-07	Distal Intergenic	3	84573499	84611882	38384	1	320782	NM_177260	-13016	Tmem154	Egr1
chr2	96662893	96663043	5.49757	6.37168	2.91652	2.63071	1.40307197018657e-09	1.78455581652945e-07	Intron (NM_001289742/241568, intron 3 of 7)	2	96148514	97462009	1313496	1	241568	NM_001363048	514379	Lrrc4c	Egr1
chr11	13976748	13976898	4.49476	5.24619	2.83522	2.06673	1.40353721537774e-09	1.78455581652945e-07	Distal Intergenic	11	14022103	14129041	106939	2	75280	NR_131011	152143	4930554G24Rik	Egr1
chr15	80516583	80516733	5.98349	6.55118	5.0341	1.36562	1.40459513235513e-09	1.7848798281951e-07	Intron (NM_001289442/17444, intron 2 of 7)	15	80507684	80537055	29372	1	17444	NM_010815	8899	Grap2	Egr1
chr9	57324443	57324593	5.05268	5.71144	3.8055	1.67304	1.4138533355616e-09	1.79561797364898e-07	Intron (NM_001357914/66812, intron 5 of 6)	9	57321244	57347019	25776	2	66812	NM_001357912	22426	Ppcdc	Egr1
chr6	111600197	111600347	7.65673	8.13896	6.92718	1.10863	1.42489264294415e-09	1.80860459493013e-07	Distal Intergenic	6	112187669	112189479	1811	1	67336	NR_027865	-587322	1700054K19Rik	Egr1
chr9	28193031	28193181	6.94281	7.41663	6.23258	1.08673	1.43213065422297e-09	1.81675419117019e-07	Distal Intergenic	9	28315624	28836706	521083	1	330908	NM_177906	-122443	Opcml	Egr1
chr10	42815712	42815862	6.08836	6.67612	5.07993	1.43164	1.44179072364769e-09	1.8279652806781e-07	Intron (NM_001359264/268297, intron 5 of 7)	10	42847279	42867158	19880	2	327749	NR_153349	51296	Gm5079	Egr1
chr1	61193430	61193580	6.35032	6.96128	5.26941	1.50239	1.44800329864524e-09	1.83479519460548e-07	Distal Intergenic	1	61017073	61039479	22407	1	54167	NM_017480	176357	Icos	Egr1
chr11	26079180	26079330	5.99569	6.52082	5.16159	1.23253	1.46387974767362e-09	1.85314351262697e-07	Intron (NR_027973/70626, intron 1 of 5)	11	26152240	26152348	109	1	102466154	NR_105791	-72910	Mir6372	Egr1
chr2	148688916	148689066	4.83772	5.56745	3.28841	1.92858	1.46415121873404e-09	1.85314351262697e-07	Exon (NM_029960/77705, exon 3 of 3)	2	148688634	148692854	4221	2	77705	NM_029960	3788	Cstdc2	Egr1
chr6	28905070	28905220	6.88714	7.39064	6.10709	1.17091	1.47157676429975e-09	1.86148179052882e-07	Distal Intergenic	6	28828125	28831746	3622	2	192198	NM_138682	-73324	Lrrc4	Egr1
chr15	10750556	10750706	6.83744	7.28158	6.19244	1.00953	1.47442385200863e-09	1.86402232298336e-07	Intron (NR_045063/75259, intron 2 of 6)	15	10714986	10722297	7312	1	75259	NR_045065	35570	4930556M19Rik	Egr1
chr19	47352068	47352218	5.25953	5.88389	4.13445	1.55744	1.48146462195863e-09	1.87185876420791e-07	Intron (NM_001164717/14218, intron 5 of 13)	19	47261958	47262028	71	2	102466782	NR_105961	-90040	Mir6995	Egr1
chr13	116669845	116669995	4.47352	5.25959	2.61432	2.18164	1.4866316763867e-09	1.8773201702953e-07	Distal Intergenic	13	116434806	116446224	11419	2	16392	NM_021459	-223621	Isl1	Egr1
chr3	138290111	138290261	6.21539	6.7474	5.3635	1.25061	1.48921282119982e-09	1.87951173850155e-07	Distal Intergenic	3	138233029	138265457	32429	1	13684	NM_001313980	57082	Eif4e	Egr1
chr7	134689007	134689157	4.90401	5.62334	3.40411	1.88439	1.49211735100579e-09	1.88210872652151e-07	Intron (NM_001033420/330662, intron 31 of 51)	7	134793494	134797731	4238	2	74314	NR_046050	108574	1700120G07Rik	Egr1
chr18	69915415	69915565	4.64177	5.33145	3.27246	1.79212	1.50429722831884e-09	1.89624482994275e-07	Distal Intergenic	18	70058630	70102555	43926	1	381175	NM_201362	-143065	Ccdc68	Egr1
chr5	128442454	128442604	6.46405	6.93959	5.74987	1.09213	1.50503069925671e-09	1.89624482994275e-07	Intron (NM_172885/243274, intron 1 of 8)	5	127860555	128510141	649587	2	243274	NM_172885	67537	Tmem132d	Egr1
chr5	50313658	50313808	6.228	6.83381	5.16357	1.48777	1.50601916160529e-09	1.89641516557655e-07	Downstream (<=300bp)	5	50308675	50313434	4760	1	73965	NR_040696	4983	4930448I18Rik	Egr1
chr3	123645100	123645250	6.3725	7.16348	4.48219	2.20722	1.50731578282331e-09	1.89697312955736e-07	Distal Intergenic	3	123319815	123484501	164687	2	83398	NR_121616	-160599	Ndst3	Egr1
chr6	135293255	135293405	6.694	7.17076	5.97707	1.09569	1.51059148216728e-09	1.90001974355475e-07	Intron (NR_157238/102640545, intron 1 of 3)	6	135289153	135296559	7407	2	102640545	NR_157238	3154	Gm36582	Egr1
chr8	6773907	6774057	4.67221	5.34037	3.38924	1.7233	1.51154594622265e-09	1.90014491620941e-07	Distal Intergenic	8	7430948	7478520	47573	1	102632928	NR_166536	-656891	Gm17215	Egr1
chr13	32309378	32309528	5.21295	5.85489	4.02712	1.62062	1.5143783935145e-09	1.90262940132153e-07	Intron (NM_146041/218138, intron 6 of 10)	13	32003569	32522527	518959	2	218138	NM_146041	212999	Gmds	Egr1
chr4	135410190	135410340	5.12469	5.77548	3.90704	1.63527	1.51601275375732e-09	1.9036066811346e-07	Distal Intergenic	4	135413768	135435491	21724	1	242700	NM_174851	-3428	Ifnlr1	Egr1
chr3	48308191	48308341	4.77792	5.46878	3.40371	1.76839	1.51997926289805e-09	1.90750960540305e-07	Distal Intergenic	3	48560167	48563538	3372	2	66332	NR_003617	255197	1700018B24Rik	Egr1
chr10	14480359	14480509	4.77191	5.47515	3.34468	1.81926	1.5225981418316e-09	1.90971786013825e-07	Distal Intergenic	10	14278329	14420780	142452	2	215798	NM_001002268	-59579	Adgrg6	Egr1
chr9	119194382	119194532	4.97271	5.62572	3.74693	1.64381	1.52492108493419e-09	1.91155265589328e-07	Intron (NM_001033209/102448, intron 4 of 18)	9	119186447	119222863	36417	1	102448	NM_001359699	7935	Xylb	Egr1
chr3	19405415	19405565	6.12299	6.73457	5.04006	1.50399	1.5267893889688e-09	1.91281579518874e-07	Distal Intergenic	3	19277273	19365486	88214	2	18583	NM_001122759	-39929	Pde7a	Egr1
chr10	101593734	101593884	4.9707	5.65487	3.62409	1.74917	1.53231032288339e-09	1.91865107713691e-07	Intron (NM_001205098/67569, intron 1 of 7)	10	101608553	101608633	81	1	100526516	NR_037211	-14669	Mir3059	Egr1
chr8	43554883	43555033	4.41407	5.20514	2.52315	2.21488	1.54005696944399e-09	1.92726509926709e-07	Distal Intergenic	8	43582844	43594523	11680	2	244448	NM_177742	39490	Triml1	Egr1
chr13	55667625	55667775	4.96636	5.63652	3.67563	1.69969	1.54395617762208e-09	1.93105735703456e-07	Distal Intergenic	13	55654586	55661259	6674	2	67399	NR_104287	-6366	Pdlim7	Egr1
chr17	61878189	61878339	4.42305	5.20553	2.58616	2.15636	1.55310240581786e-09	1.94140421259975e-07	Distal Intergenic	17	62909952	63188312	278361	2	13640	NM_010109	1309973	Efna5	Egr1
chr1	192237994	192238144	7.32611	7.81222	6.58755	1.12253	1.55861569070683e-09	1.94720074821059e-07	Intron (NM_144881/226861, intron 10 of 11)	1	192195136	192453527	258392	2	226861	NM_144881	215383	Hhat	Egr1
chr3	58618725	58618875	4.91078	5.58862	3.58978	1.73234	1.56683464130449e-09	1.95636909850476e-07	Intron (NR_045167/71301, intron 2 of 7)	3	58600010	58695945	95936	1	71301	NR_045167	18715	4930593A02Rik	Egr1
chr4	151024792	151024942	6.4725	7.05193	5.48896	1.39954	1.571379164036e-09	1.96094179306285e-07	Intron (NM_001077508/21942, intron 6 of 6)	4	151012456	151030559	18104	1	21942	NM_001077509	12336	Tnfrsf9	Egr1
chr15	67826664	67826814	6.06942	6.60826	5.19956	1.27914	1.58135049965993e-09	1.97227773625655e-07	Distal Intergenic	15	67955587	68130705	175119	2	380993	NM_001145888	303891	Zfat	Egr1
chr5	117582073	117582223	8.15274	8.52583	7.64818	0.820405	1.59123491967052e-09	1.98349262255486e-07	Intron (NM_001312914/333050, intron 1 of 19)	5	117552067	117906053	353987	1	333050	NM_001312914	30006	Ksr2	Egr1
chr18	48067032	48067182	4.43895	5.21803	2.6227	2.15536	1.59429222274092e-09	1.9861896265742e-07	Intron (NR_045404/414127, intron 1 of 3)	18	48055908	48241047	185140	1	414127	NR_045404	11124	G630055G22Rik	Egr1
chr5	16881163	16881313	4.15885	4.92901	2.3954	2.11416	1.60117917301256e-09	1.99365195932527e-07	Distal Intergenic	5	16996789	17087437	90649	1	102640594	NM_001378608	-115476	Gm28710	Egr1
chr3	107997299	107997449	6.80375	7.34873	5.91743	1.29478	1.60529926069565e-09	1.99766280284094e-07	Promoter (2-3kb)	3	108000382	108008746	8365	1	14686	NM_008141	-2933	Gnat2	Egr1
chr13	34126275	34126425	6.18879	6.81908	5.04362	1.57354	1.61271611073632e-09	2.00576941107711e-07	Intron (NR_040707/68808, intron 1 of 4)	13	34101901	34120066	18166	2	20719	NM_009254	-6209	Serpinb6a	Egr1
chr8	36488445	36488595	5.45946	6.07323	4.36941	1.53546	1.61562733934443e-09	2.00826634816173e-07	Distal Intergenic	8	36561982	36614941	52960	1	244418	NM_172911	-73387	Prag1	Egr1
chr2	68257703	68257853	6.95943	7.48265	6.13024	1.22911	1.6200528861676e-09	2.0126417781409e-07	Intron (NM_016866/53416, intron 1 of 17)	2	68040791	68302325	261535	2	53416	NM_016866	44472	Stk39	Egr1
chr8	67668290	67668440	4.93077	5.66618	3.35357	1.96132	1.63049604445997e-09	2.02448400765007e-07	Distal Intergenic	8	67943620	67945183	1564	1	17960	NM_008673	-275180	Nat1	Egr1
chr9	80295721	80295871	4.54425	5.30737	2.8209	2.04936	1.64183800009292e-09	2.03742836981938e-07	Intron (NM_022016/63859, intron 7 of 16)	9	80220612	80347491	126880	2	63859	NM_022016	51620	Impg1	Egr1
chr3	92574017	92574167	4.0778	4.83476	2.38853	2.05339	1.64316392266418e-09	2.03793588897256e-07	Distal Intergenic	3	92575920	92577622	1703	2	73722	NM_028625	3455	Lce1a2	Egr1
chr15	53760404	53760554	7.76319	8.15133	7.23057	0.857369	1.64877258272892e-09	2.04375154952175e-07	Intron (NM_177225/320679, intron 1 of 4)	15	53325197	53765832	440636	2	320679	NM_177225	5278	Samd12	Egr1
chr16	50858705	50858855	4.93631	5.64149	3.50056	1.84285	1.65163294391161e-09	2.04615594583717e-07	Distal Intergenic	16	50603772	50604454	683	1	78639	NR_131006	254933	1700116B05Rik	Egr1
chr1	58896994	58897144	4.75634	5.49803	3.14749	1.99719	1.65640761396358e-09	2.05092791880917e-07	Distal Intergenic	1	58841661	58886662	45002	1	12370	NM_001277926	55333	Casp8	Egr1
chr8	104016865	104017015	5.53109	6.13312	4.47867	1.47755	1.67483092701173e-09	2.07245920642747e-07	Distal Intergenic	8	104070510	104074166	3657	2	69794	NR_036588	57151	1600027J07Rik	Egr1
chr3	110607537	110607687	4.82382	5.56088	3.23838	1.94846	1.67566205808253e-09	2.07245920642747e-07	Distal Intergenic	3	110155841	110158315	2475	2	99890	NM_178891	-449222	Prmt6	Egr1
chr4	151552154	151552304	5.35665	5.99333	4.18933	1.5788	1.6903670145601e-09	2.08948353774764e-07	Intron (NM_001081557/100072, intron 4 of 23)	4	151174027	151175906	1880	1	105704528	NM_001308446	378127	Gm13090	Egr1
chr14	76112507	76112657	6.85334	7.42153	5.90252	1.36216	1.70483583577211e-09	2.10528039857297e-07	Distal Intergenic	14	76085363	76085474	112	1	100303751	NR_028481	27144	Snora31	Egr1
chr1	7980341	7980491	4.47366	5.23973	2.7337	2.12003	1.70504097466911e-09	2.10528039857297e-07	Distal Intergenic	1	7159144	7243852	84709	1	319263	NM_183028	821197	Pcmtd1	Egr1
chr3	137961725	137961875	4.66395	5.40163	3.0754	1.95075	1.70611458239445e-09	2.10543633692901e-07	Distal Intergenic	3	137916478	137945424	28947	2	68369	NR_045760	-16301	0610031O16Rik	Egr1
chr11	18842615	18842765	4.78108	5.45804	3.46358	1.745	1.71442933711888e-09	2.11394798577576e-07	Intron (NM_001193271/17268, intron 9 of 12)	11	18830428	18968969	138542	2	17268	NM_001193271	126204	Meis1	Egr1
chr1	132608120	132608270	6.16047	6.68468	5.32871	1.23124	1.71491418264487e-09	2.11394798577576e-07	Intron (NM_001160318/269116, intron 1 of 26)	1	132492428	132635064	142637	2	269116	NM_001160318	26794	Nfasc	Egr1
chr1	159707510	159707660	6.56884	7.07915	5.77208	1.18723	1.72030463346328e-09	2.1182435843733e-07	Intron (NM_022312/21960, intron 9 of 22)	1	159869271	159871887	2617	2	105243991	NR_168324	164227	Gm37294	Egr1
chr13	45454910	45455060	6.43896	6.96083	5.61318	1.22098	1.72030508915237e-09	2.1182435843733e-07	Distal Intergenic	13	45543218	45565416	22199	1	218203	NM_153789	-88158	Mylip	Egr1
chr8	47493371	47493521	4.77748	5.45514	3.45718	1.71815	1.7263552121801e-09	2.12451619586192e-07	Intron (NM_177304/320981, intron 2 of 7)	8	47439922	47549796	109875	1	320981	NM_177304	53449	Enpp6	Egr1
chr6	66551871	66552021	4.76634	5.44287	3.45054	1.73694	1.74629703359023e-09	2.14786803877438e-07	Distal Intergenic	6	66529167	66536692	7526	2	171188	NM_134170	-15179	Vmn1r32	Egr1
chr1	75968818	75968968	5	5.70161	3.57988	1.81742	1.74937846980162e-09	2.15046799252665e-07	Distal Intergenic	1	75523106	75535727	12622	1	20536	NM_001357150	445712	Slc4a3	Egr1
chr2	105812775	105812925	5.06607	5.70647	3.8857	1.5845	1.7514209140687e-09	2.15178857056115e-07	Intron (NM_026992/99349, intron 2 of 4)	2	105797053	105833894	36842	2	99349	NM_026992	20969	Dnajc24	Egr1
chr9	101697275	101697425	6.13857	6.71835	5.15399	1.40625	1.7579441386177e-09	2.1586097162442e-07	Distal Intergenic	9	101219393	101225216	5824	1	102633035	NR_110509	477882	Gm28979	Egr1
chr2	128703303	128703453	5.02785	5.69127	3.76308	1.68976	1.76807291798969e-09	2.16968172682961e-07	Promoter (2-3kb)	2	128705852	128738954	33103	1	70370	NM_024237	-2399	Fbln7	Egr1
chr3	31466632	31466782	5.73853	6.39775	4.48964	1.67743	1.76891348553912e-09	2.16968172682961e-07	Distal Intergenic	3	31257005	31364468	107464	2	241919	NM_172861	-102164	Slc7a14	Egr1
chr9	25260750	25260900	4.55258	5.29369	2.94675	1.99059	1.77374219396738e-09	2.17440443373322e-07	Distal Intergenic	9	25164188	25219867	55680	1	235072	NM_001359738	96562	Septin7	Egr1
chr17	76130159	76130309	5.49035	6.13658	4.28919	1.63921	1.80609093413752e-09	2.21283973751304e-07	Distal Intergenic	17	76168018	76196034	28017	1	100043885	NR_033456	-37709	Gm4710	Egr1
chr6	72847932	72848082	5.66923	6.2057	4.80565	1.26162	1.81011442530651e-09	2.21557461754801e-07	Intron (NM_001347231/74287, intron 1 of 6)	6	72818097	72876275	58179	2	74287	NM_001347231	28193	Kcmf1	Egr1
chr4	135822058	135822208	5.70766	6.34452	4.53971	1.59775	1.81031684857671e-09	2.21557461754801e-07	Distal Intergenic	4	135776665	135780704	4040	2	67025	NM_025919	-41354	Rpl11	Egr1
chr12	94985959	94986109	5.55209	6.20961	4.30955	1.67637	1.81985031693675e-09	2.2260164694009e-07	Distal Intergenic	12	95586592	95586698	107	1	19862	NR_003027	-600483	Rnu6	Egr1
chr4	44252710	44252860	5.91024	6.52151	4.82832	1.51095	1.82319957498165e-09	2.22783478614756e-07	Distal Intergenic	4	44126216	44233905	107690	2	73469	NM_001379580	-18805	Rnf38	Egr1
chr1	65373272	65373422	7.11351	7.55371	6.47688	0.995038	1.8243052500686e-09	2.22783478614756e-07	Intron (NM_139270/213527, intron 2 of 12)	1	65350416	65428403	77988	1	213527	NM_139270	22856	Pth2r	Egr1
chr13	95183472	95183622	4.31952	5.06223	2.70545	1.99019	1.82434401820833e-09	2.22783478614756e-07	Intron (NM_001170669/218461, intron 10 of 18)	13	95112852	95159824	46973	1	218460	NM_172590	70620	Wdr41	Egr1
chr6	90640400	90640550	5.36206	6.00143	4.18533	1.60577	1.83523545036548e-09	2.23990436326238e-07	Intron (NM_001134383/232227, intron 13 of 13)	6	90596228	90623394	27167	1	71699	NM_001037493	44172	Slc41a3	Egr1
chr14	102107737	102107887	7.60328	8.05055	6.9516	1.00883	1.83708908590994e-09	2.24093611751231e-07	Intron (NM_201529/380928, intron 4 of 30)	14	102078059	102172129	94071	1	380928	NM_001347628	29678	Lmo7	Egr1
chr7	124021412	124021562	5.28497	5.97862	3.89901	1.80722	1.84239442295186e-09	2.24617491872912e-07	Distal Intergenic	7	124224893	124308158	83266	2	73076	NR_045907	286596	3100003L05Rik	Egr1
chr6	35278061	35278211	6.21926	6.68706	5.52262	1.07114	1.84781015051405e-09	2.25154248564802e-07	Intron (NM_172892/243755, intron 2 of 15)	6	35244888	35285061	40174	2	243755	NM_172892	6850	Slc13a4	Egr1
chr1	42048033	42048183	6.09204	6.61849	5.25456	1.23467	1.85128293199934e-09	2.25453800266109e-07	Distal Intergenic	1	41535155	41572471	37317	2	105243912	NR_168323	-475562	Gm39631	Egr1
chr12	107689465	107689615	4.91979	5.65108	3.36287	1.95518	1.85609040646328e-09	2.25915477057876e-07	Distal Intergenic	12	107690002	107701747	11746	2	74968	NR_045973	12132	4930465M20Rik	Egr1
chr12	75565939	75566089	6.03476	6.63614	4.98436	1.47192	1.8646720718706e-09	2.26835775582625e-07	Intron (NM_012024/26932, intron 2 of 13)	12	75496237	75643006	146770	2	26932	NM_012024	76917	Ppp2r5e	Egr1
chr15	86391666	86391816	4.88239	5.51035	3.74511	1.56718	1.8663069939564e-09	2.26910464074285e-07	Distal Intergenic	15	86161876	86382704	220829	1	223754	NM_001358062	229790	Tbc1d22a	Egr1
chr18	41314424	41314574	4.34363	5.1084	2.61102	2.10467	1.87958133241934e-09	2.28399447716892e-07	Distal Intergenic	18	40854565	40866926	12362	1	102633361	NR_166700	459859	Gm31205	Egr1
chr4	152505799	152505949	7.11355	7.64603	6.26043	1.26142	1.88519310835881e-09	2.28956187930093e-07	Intron (NM_001252655/16498, intron 2 of 14)	4	152475201	152533312	58112	2	16498	NM_001252655	27363	Kcnab2	Egr1
chr2	48206420	48206570	5.51189	6.19491	4.16997	1.75755	1.89063418013588e-09	2.29491599365232e-07	Intron (NR_166463/102633236, intron 1 of 5)	2	47952232	48347277	395046	2	102633236	NR_166463	140707	Gm13481	Egr1
chr9	122030505	122030655	4.04545	4.84917	2.0706	2.27038	1.89244322814598e-09	2.29585799555201e-07	Intron (NM_001271873/102566, intron 12 of 12)	9	122102956	122103094	139	2	102465896	NR_106185	72439	Mir8106	Egr1
chr9	102347764	102347914	6.30203	6.8418	5.42971	1.28289	1.89441116550016e-09	2.29671635984191e-07	Distal Intergenic	9	102383337	102423438	40102	1	16716	NM_024291	-35423	Ky	Egr1
chr5	37378065	37378215	7.14066	7.56095	6.54512	0.937375	1.89521752415044e-09	2.29671635984191e-07	Distal Intergenic	5	37399402	37449507	50106	1	12933	NM_001136058	-21187	Crmp1	Egr1
chr12	73605610	73605760	6.6775	7.16591	5.93355	1.13218	1.89789226919177e-09	2.29870436242331e-07	Distal Intergenic	12	73595257	73598760	3504	1	73644	NR_044985	10353	2210039B01Rik	Egr1
chr4	24163472	24163622	3.8398	4.69743	1.4282	2.55136	1.91192989576353e-09	2.31444528934168e-07	Distal Intergenic	4	24496451	24602948	106498	1	212377	NM_199467	-332829	Mms22l	Egr1
chr6	100931584	100931734	6.34084	6.82912	5.59718	1.12082	1.91462728638652e-09	2.31644887469386e-07	Distal Intergenic	6	100810599	100845678	35080	1	232314	NM_182939	120985	Ppp4r2	Egr1
chr17	32930406	32930556	4.00132	4.79235	2.1107	2.19284	1.92137312074278e-09	2.32334570296216e-07	Distal Intergenic	17	32904633	32922323	17691	1	106648	NM_134127	25773	Cyp4f15	Egr1
chr5	110886457	110886607	5.02793	5.67786	3.81341	1.6348	1.92870527045552e-09	2.33094362411392e-07	Intron (NM_029337/75560, intron 5 of 51)	5	110812239	110918583	106345	2	75560	NM_029337	31976	Ep400	Egr1
chr5	139958164	139958314	7.33561	7.75865	6.73452	0.951577	1.93633415622991e-09	2.33889171317699e-07	Exon (NM_001384186/243312, exon 2 of 2)	5	139893621	139960479	66859	1	243312	NM_175522	64543	Elfn1	Egr1
chr7	116843079	116843229	5.91347	6.551	4.74317	1.59288	1.94911426800145e-09	2.35249785062884e-07	Distal Intergenic	7	116980214	117266853	286640	1	233781	NM_175645	-136985	Xylt1	Egr1
chr2	33755967	33756117	5.8092	6.42747	4.70439	1.5303	1.9497154327988e-09	2.35249785062884e-07	Intron (NM_175184/72543, intron 2 of 9)	2	33619968	33777958	157991	2	72543	NM_175184	21841	Mvb12b	Egr1
chrX	43927495	43927645	4.70691	5.40935	3.2832	1.81019	1.95574257707538e-09	2.35848971775764e-07	Distal Intergenic	20	43875444	43879074	3631	2	245404	NM_178739	-48421	Dcaf12l1	Egr1
chr16	85738295	85738445	4.84932	5.55674	3.40366	1.83395	1.95703450955273e-09	2.35876784626694e-07	Distal Intergenic	16	85655045	85698013	42969	2	23794	NM_011782	-40282	Adamts5	Egr1
chr5	33847575	33847725	4.88852	5.54983	3.63172	1.67741	1.96412201805217e-09	2.36599063452309e-07	Distal Intergenic	5	33879068	33894412	15345	1	14184	NM_001163215	-31343	Fgfr3	Egr1
chr14	33607504	33607654	5.4498	6.06758	4.34661	1.51621	1.96522468452795e-09	2.36599063452309e-07	Distal Intergenic	14	33645544	33658471	12928	1	14560	NM_145741	-37890	Gdf10	Egr1
chr12	5212769	5212919	7.75862	8.20483	7.10923	1.00643	1.96636316146661e-09	2.36599063452309e-07	Intron (NM_001164493/208439, intron 3 of 13)	12	5127466	5425682	298217	2	208439	NM_001164493	212763	Klhl29	Egr1
chr1	173278264	173278414	5.81381	6.391	4.83687	1.39033	1.96728534264945e-09	2.36599063452309e-07	Intron (NM_001013779/383619, intron 2 of 8)	1	173248170	173293602	45433	1	383619	NM_001013779	30094	Aim2	Egr1
chr5	38705771	38705921	5.47514	6.11756	4.28759	1.60607	1.97483449487677e-09	2.37378524061573e-07	Intron (NM_011715/22388, intron 3 of 14)	5	38684149	38719042	34894	2	22388	NM_011715	13121	Wdr1	Egr1
chr4	126535821	126535971	7.21493	7.62071	6.64831	0.906219	1.98299537835050e-09	2.38230633418666e-07	Distal Intergenic	4	126503647	126508164	4518	1	230757	NM_001145950	32174	5730409E04Rik	Egr1
chr18	61489451	61489601	7.72762	8.14694	7.13406	0.937775	1.98651664924278e-09	2.38524735194034e-07	Intron (NM_001364996/170826, intron 2 of 12)	18	61530906	61530971	66	2	723889	NR_029879	41370	Mir378a	Egr1
chr7	35592854	35593004	5.54956	6.10663	4.63013	1.32348	1.99558655230838e-09	2.39484394173972e-07	Distal Intergenic	7	35471771	35502414	30644	2	668501	NM_177739	-90440	Zfp507	Egr1
chrX	52952414	52952564	4.04869	4.83129	2.21101	2.16654	2.00221054902465e-09	2.40143000739205e-07	Distal Intergenic	20	52785701	52799673	13973	2	22441	NM_011725	-152741	Xlr	Egr1
chr7	142987342	142987492	5.7624	6.36713	4.7014	1.46929	2.00417579833065e-09	2.40143000739205e-07	Distal Intergenic	7	143012076	143014787	2712	2	12577	NM_001161624	27295	Cdkn1c	Egr1
chr2	33539468	33539618	5.61333	6.17406	4.68368	1.34508	2.00624499214679e-09	2.40143000739205e-07	Distal Intergenic	2	33531205	33535675	4471	1	100504399	NR_046275	8263	C130021I20Rik	Egr1
chr14	20237082	20237232	4.61948	5.3463	3.08425	1.90749	2.00706002984881e-09	2.40143000739205e-07	Distal Intergenic	14	20190126	20231850	41725	2	16529	NM_021542	-5232	Kcnk5	Egr1
chr2	158665112	158665262	4.09291	4.86903	2.29447	2.14486	2.00724471924687e-09	2.40143000739205e-07	Intron (NM_001291144/71715, intron 8 of 21)	2	158636727	158700140	63414	1	71715	NM_145742	28385	Dhx35	Egr1
chr19	32594190	32594340	5.82259	6.39566	4.85766	1.38274	2.00755758245532e-09	2.40143000739205e-07	Intron (NM_001201470/23972, intron 1 of 11)	19	32597405	32644587	47183	1	23972	NM_001360403	-3065	Papss2	Egr1
chr9	88083632	88083782	5.73921	6.39664	4.49703	1.67173	2.01789412382779e-09	2.41249608769821e-07	Distal Intergenic	9	88207796	88207855	60	2	114482949	NR_162813	124073	Mir12205	Egr1
chr11	81561353	81561503	6.53151	7.00892	5.81308	1.09671	2.01995996359044e-09	2.4136675364939e-07	Intron (NM_001034013/11418, intron 1 of 9)	11	81478185	81484917	6733	1	102634628	NR_167971	83168	Gm11418	Egr1
chr13	52693549	52693699	6.47778	6.94874	5.77403	1.06981	2.02964733884229e-09	2.42393987103555e-07	Distal Intergenic	13	52658411	52684872	26462	2	68203	NM_001024474	-8677	Diras2	Egr1
chr11	24263035	24263185	4.62083	5.31316	3.24043	1.81225	2.0340405612036e-09	2.42788193796554e-07	Distal Intergenic	11	24116875	24122781	5907	2	78200	NR_167719	-140254	4930538E20Rik	Egr1
chr5	115052978	115053128	6.27893	6.78606	5.49003	1.1743	2.05192201993987e-09	2.44791102897315e-07	Distal Intergenic	5	115055377	115060320	4944	2	105246766	NR_166682	7192	Gm13822	Egr1
chr6	78506579	78506729	4.30931	5.06234	2.64127	2.02455	2.05718586561531e-09	2.45287408900536e-07	Distal Intergenic	6	78443252	78445857	2606	2	19695	NM_011260	-60722	Reg3g	Egr1
chr3	85298498	85298648	8.06225	8.47942	7.473	0.93215	2.06574583271581e-09	2.46175983141333e-07	Distal Intergenic	3	85224826	85239334	14509	1	73283	NR_040542	73672	1700036G14Rik	Egr1
chr1	75825210	75825360	4.99297	5.61143	3.88756	1.51746	2.06986052019141e-09	2.46534142654932e-07	Distal Intergenic	1	75523106	75535727	12622	1	20536	NM_001357150	302104	Slc4a3	Egr1
chr3	52710290	52710440	5.37737	5.95219	4.40737	1.39472	2.07206620080542e-09	2.46664664878205e-07	Distal Intergenic	3	52696422	52705205	8784	2	102632139	NR_166453	-5085	Gm30292	Egr1
chr19	14491842	14491992	6.52717	7.01217	5.7912	1.11561	2.07704987854978e-09	2.47125571015698e-07	Intron (NM_001302951/21888, intron 8 of 19)	19	14374851	14413314	38464	2	667433	NR_152176	-78528	Gm8630	Egr1
chr7	30305223	30305373	4.57775	5.30819	3.025	1.92904	2.08267190949691e-09	2.47661894008249e-07	Intron (NM_026815/109637, intron 5 of 7)	7	30302517	30312159	9643	2	109637	NM_026815	6786	Upk1a	Egr1
chr6	24549914	24550064	7.23311	7.71347	6.50789	1.10363	2.08557342627371e-09	2.47874305192305e-07	Intron (NM_080847/78910, intron 1 of 9)	6	24528143	24573163	45021	1	78910	NM_080847	21771	Asb15	Egr1
chr4	111356094	111356244	7.97744	8.36799	7.44023	0.863647	2.08849724350956e-09	2.48089138354746e-07	Intron (NM_001048189/78933, intron 6 of 12)	4	111272203	111317495	45293	1	67621	NR_033793	83891	Bend5	Egr1
chr1	69557407	69557557	4.61981	5.32989	3.16227	1.84596	2.09225730923326e-09	2.48348446417128e-07	Distal Intergenic	1	69570366	69725119	154754	2	22779	NM_011770	167562	Ikzf2	Egr1
chr6	87461011	87461161	4.92047	5.6018	3.5854	1.77152	2.09291501189762e-09	2.48348446417128e-07	Intron (NM_175476/232201, intron 4 of 10)	6	87435527	87473309	37783	2	232201	NM_175476	12148	Arhgap25	Egr1
chr1	44269999	44270149	5.06032	5.71377	3.8329	1.6306	2.0941142348387e-09	2.48358148898403e-07	Distal Intergenic	1	44243230	44258091	14862	2	403183	NM_207281	-11908	Mettl21e	Egr1
chr17	36387999	36388149	4.37426	5.1273	2.70611	2.00874	2.0986045284547e-09	2.48757947873409e-07	Distal Intergenic	17	36391003	36395141	4139	2	14963	NM_008199	6992	H2-Bl	Egr1
chr6	90380459	90380609	6.16048	6.70794	5.26749	1.30057	2.10139808560698e-09	2.48956305288064e-07	3' UTR	6	90380718	90405462	24745	2	243538	NM_173775	24853	Cfap100	Egr1
chr14	71562192	71562342	4.15042	4.94528	2.23499	2.20297	2.11000346804116e-09	2.49842621620965e-07	Distal Intergenic	14	71488713	71508499	19787	1	100043132	NR_046076	73479	Gm4251	Egr1
chr12	11884007	11884157	4.95843	5.64963	3.58275	1.80811	2.12958759432512e-09	2.51946855928163e-07	Distal Intergenic	12	11932197	11932900	704	2	627110	NR_003964	48743	Tubb2a-ps2	Egr1
chr15	77652322	77652472	5.44482	6.04064	4.41174	1.45485	2.1300416295349e-09	2.51946855928163e-07	Intron (NM_022410/17886, intron 31 of 40)	15	77631999	77641210	9212	2	239552	NM_001357895	-11112	Apol8	Egr1
chr4	44271197	44271347	4.1459	4.91659	2.37939	2.12803	2.13345198239762e-09	2.52216012470116e-07	Distal Intergenic	4	44300917	44364675	63759	1	17279	NM_010790	-29570	Melk	Egr1
chr18	72809183	72809333	6.11196	6.64525	5.25672	1.26539	2.13819227464602e-09	2.5264202425141e-07	Distal Intergenic	18	73041961	73054161	12201	2	102634287	NR_168034	244828	Gm31908	Egr1
chr14	12153437	12153587	4.93901	5.63139	3.55838	1.80291	2.1404403275954e-09	2.52773264680691e-07	Intron (NM_001308285/14198, intron 5 of 9)	14	12016315	12919679	903365	1	14198	NM_001308286	137122	Fhit	Egr1
chr1	128908751	128908901	4.8619	5.56206	3.44808	1.79756	2.14715581807454e-09	2.53431663321572e-07	Distal Intergenic	1	129201041	130147015	945975	1	210417	NM_172485	-292140	Thsd7b	Egr1
chr1	138572773	138572923	4.68847	5.39585	3.24296	1.84019	2.14839880376038e-09	2.53443778838724e-07	Intron (NR_040304/545363, intron 4 of 4)	1	138411575	138547495	135921	2	59125	NM_021605	-25278	Nek7	Egr1
chr16	40463246	40463396	5.13994	5.79917	3.89103	1.67894	2.14975928885765e-09	2.53469735398663e-07	Intron (NM_001361281/268890, intron 1 of 8)	16	39804726	42002042	2197317	1	268890	NM_001361282	658520	Lsamp	Egr1
chr10	91350417	91350567	6.51684	6.98277	5.82438	1.07288	2.16124224367121e-09	2.54586948067748e-07	Distal Intergenic	10	91044356	91056481	12126	2	102633753	NR_151510	-293936	4930534H03Rik	Egr1
chr11	49888376	49888526	5.76692	6.33167	4.82593	1.36153	2.16152569820808e-09	2.54586948067748e-07	Distal Intergenic	11	49916158	49995586	79429	1	59044	NM_001290749	-27632	Rnf130	Egr1
chr6	87881994	87882144	5.72572	6.27088	4.83892	1.30438	2.16475215339845e-09	2.54831917557874e-07	Intron (NM_017477/54161, intron 17 of 23)	6	87890958	87913595	22638	1	232210	NM_173737	-8814	Hmces	Egr1
chr6	93279147	93279297	4.52539	5.28167	2.83976	2.04386	2.17886321640214e-09	2.56357271802554e-07	Distal Intergenic	6	92749681	92920515	170835	2	101401	NM_175314	-358632	Adamts9	Egr1
chr16	81368860	81369010	5.64153	6.23371	4.61966	1.44576	2.18182143149237e-09	2.56569501911891e-07	Intron (NM_010954/17968, intron 12 of 15)	16	80997585	81421175	423591	1	17968	NM_001113208	371275	Ncam2	Egr1
chr5	6900841	6900991	4.85413	5.57058	3.36758	1.86626	2.19227305284884e-09	2.57662222535597e-07	Intron (NM_001163223/207618, intron 2 of 3)	5	7354164	7361491	7328	1	70920	NM_027603	-453173	Tex47	Egr1
chr7	87863936	87864086	6.06091	6.6138	5.15305	1.30773	2.19727694315904e-09	2.58113843788544e-07	Distal Intergenic	7	87927293	87941367	14075	1	13032	NM_001311790	-63207	Ctsc	Egr1
chr14	120330377	120330527	5.01349	5.65392	3.83303	1.60627	2.20482271737814e-09	2.58863424936843e-07	Distal Intergenic	14	120256997	120279847	22851	2	239283	NM_001001490	-50530	Oxgr1	Egr1
chr1	75732807	75732957	5.44278	6.08501	4.25593	1.60807	2.21620400284736e-09	2.60062295799807e-07	Distal Intergenic	1	75523106	75535727	12622	1	20536	NM_001357150	209701	Slc4a3	Egr1
chr8	29662822	29662972	4.87345	5.56071	3.51417	1.78729	2.22775585427082e-09	2.61279906004883e-07	Intron (NM_001347498/210801, intron 1 of 14)	8	29136745	29709664	572920	2	210801	NM_001347498	46692	Unc5d	Egr1
chr6	72454768	72454918	5.2948	5.93179	4.12641	1.60715	2.23863145878444e-09	2.62416960764356e-07	Distal Intergenic	6	72409780	72416539	6760	2	232087	NM_145569	-38229	Mat2a	Egr1
chr7	45732128	45732278	6.38269	6.91756	5.52333	1.2554	2.24975038245443e-09	2.63581324065179e-07	Intron (NM_153057/211548, intron 29 of 30)	7	45746547	45749661	3115	2	16514	NM_010602	17383	Kcnj11	Egr1
chr3	101498307	101498457	5.51305	6.13999	4.37924	1.55026	2.25308950674989e-09	2.63833457399201e-07	Exon (NM_144900/11928, exon 7 of 23)	3	101483535	101512023	28489	2	11928	NM_144900	13566	Atp1a1	Egr1
chr7	126057590	126057740	6.34669	6.91366	5.39936	1.3516	2.26136077353224e-09	2.6466256766712e-07	Intron (NM_007504/11937, intron 5 of 22)	7	126045032	126062245	17214	2	11937	NM_007504	4505	Atp2a1	Egr1
chr12	80271445	80271595	4.90034	5.55033	3.68556	1.63391	2.26552899299352e-09	2.65010850147257e-07	Intron (NM_001346669/109711, intron 1 of 20)	12	80214316	80307137	92822	2	109711	NM_001346669	35542	Actn1	Egr1
chr9	54968525	54968675	5.82421	6.40555	4.83503	1.3992	2.26748142950305e-09	2.65099710758201e-07	Distal Intergenic	9	54935440	54955828	20389	2	108015	NM_148944	-12697	Chrnb4	Egr1
chr6	143176730	143176880	5.4412	6.01802	4.46538	1.39108	2.27520594387568e-09	2.65862958277708e-07	Distal Intergenic	6	143191614	143243605	51992	1	52285	NR_027803	-14734	D6Ertd474e	Egr1
chr6	54053740	54053890	5.04519	5.70134	3.80777	1.65175	2.27681214937978e-09	2.65910841111983e-07	Intron (NM_001163640/69993, intron 1 of 12)	6	54016917	54278797	261881	1	69993	NM_001163640	36823	Chn2	Egr1
chr5	32555264	32555414	5.7753	6.33739	4.84183	1.34184	2.28691971852042e-09	2.66951033718655e-07	Distal Intergenic	5	32510924	32521700	10777	1	665270	NM_172147	44340	Plb1	Egr1
chr1	190835186	190835336	6.70278	7.13394	6.08503	0.965976	2.29260574101378e-09	2.67463784917927e-07	Intron (NM_030060/381319, intron 2 of 2)	1	190830611	190841140	10530	1	381319	NM_030060	4575	Batf3	Egr1
chr18	24655949	24656099	6.30639	6.80593	5.53594	1.16159	2.29372912393963e-09	2.67463784917927e-07	Intron (NM_001360807/225283, intron 1 of 7)	18	24618019	24663261	45243	2	225283	NM_001360807	7162	Rprd1a	Egr1
chr13	3745246	3745396	5.5965	6.13575	4.72556	1.27665	2.29492262348984e-09	2.67463784917927e-07	Distal Intergenic	13	3684032	3701779	17748	1	142688	NM_178283	61214	Asb13	Egr1
chr1	6434212	6434362	5.66392	6.28336	4.55525	1.51953	2.32239879683655e-09	2.70524161317251e-07	Intron (NM_001195732/620393, intron 1 of 4)	1	6429555	6464955	35401	1	620393	NM_001195732	4657	Alkal1	Egr1
chr2	45214543	45214693	4.29544	5.05771	2.57686	2.07714	2.3264624906495e-09	2.70796484788487e-07	Distal Intergenic	2	44873524	45007454	133931	2	24136	NM_001355288	-207089	Zeb2	Egr1
chr3	41755217	41755367	4.8556	5.57455	3.35752	1.89131	2.327173473231e-09	2.70796484788487e-07	Distal Intergenic	3	41697053	41713374	16322	1	73852	NM_028667	58164	D3Ertd751e	Egr1
chr4	117267015	117267165	4.52343	5.31103	2.65464	2.17603	2.34480103205208e-09	2.72704899935464e-07	Intron (NM_025739/66743, intron 2 of 14)	4	117128660	117232658	103999	2	66743	NM_001310729	-34357	Rnf220	Egr1
chr5	122915486	122915636	6.21947	6.69283	5.51028	1.09334	2.37284498056471e-09	2.75822131519586e-07	Promoter (1-2kb)	5	122869234	122917473	48240	2	207565	NM_001199676	1837	Camkk2	Egr1
chr17	24166567	24166717	6.68542	7.1524	5.99061	1.06571	2.39259196090758e-09	2.7797215948123e-07	Distal Intergenic	17	24161354	24164575	3222	1	20234	NM_001384097	5213	Sbp	Egr1
chr6	125038558	125038708	5.72225	6.35212	4.5785	1.56531	2.40950118469759e-09	2.79790421526956e-07	Intron (NM_016845/54137, intron 8 of 9)	6	125044883	125061007	16125	1	381810	NM_001163269	-6175	Lpar5	Egr1
chr14	39011609	39011759	5.0136	5.71448	3.59668	1.81614	2.4158205446703e-09	2.80377735516766e-07	Intron (NM_001190187/18183, intron 1 of 9)	14	39194386	39198212	3827	1	432842	NR_131973	-182627	LOC432842	Egr1
chr10	3825961	3826111	5.02584	5.75033	3.50173	1.90112	2.41914589501627e-09	2.80475026540899e-07	Intron (NM_001159942/213783, intron 3 of 16)	10	3822667	3917302	94636	1	213783	NM_001033253	3294	Plekhg1	Egr1
chr7	67367973	67368123	5.54607	6.16117	4.45168	1.51811	2.41934167345523e-09	2.80475026540899e-07	Intron (NM_001168475/67009, intron 9 of 10)	7	67379909	67409490	29582	2	233335	NM_183312	41367	Synm	Egr1
chr5	90287904	90288054	3.83602	4.69079	1.45166	2.48908	2.42044472248044e-09	2.80475026540899e-07	Distal Intergenic	5	90362584	90371855	9272	2	231430	NM_001033310	83801	Cox18	Egr1
chr7	138868793	138868943	5.89983	6.52492	4.77229	1.54585	2.42588164829267e-09	2.80885159083753e-07	Distal Intergenic	7	138828398	138847169	18772	1	101631	NM_001098636	40395	Pwwp2b	Egr1
chr18	35152213	35152363	6.65858	6.00531	7.10659	-1.01288	2.42651170261282e-09	2.80885159083753e-07	Distal Intergenic	18	35115727	35136527	20801	1	102639815	NR_167746	36486	Gm36037	eGFP
chr3	98835364	98835514	3.81432	4.68264	1.29532	2.59399	2.43046065832458e-09	2.81176179400242e-07	Distal Intergenic	3	98781835	98800546	18712	2	56185	NM_019545	-34818	Hao2	Egr1
chr1	17827893	17828043	4.11685	4.95049	1.91811	2.41043	2.43155600512598e-09	2.81176179400242e-07	Intron (NM_001356551/83691, intron 13 of 14)	1	17746251	17797870	51620	2	102634913	NR_130314	-30023	Gm16070	Egr1
chr15	100573436	100573586	4.50552	5.22111	3.02297	1.87946	2.43785570524035e-09	2.81758057231816e-07	Intron (NM_033612/109901, intron 6 of 7)	15	100538963	100567384	28422	2	668218	NM_001368666	-6052	Bin2	Egr1
chr10	83828849	83828999	6.14895	6.75267	5.09116	1.4772	2.44222431756413e-09	2.82093541923104e-07	Distal Intergenic	10	83872424	83936561	64138	2	102637349	NR_152790	107562	Gm34184	Egr1
chr14	66785554	66785704	5.34584	5.962	4.248	1.51374	2.44419722512688e-09	2.82093541923104e-07	Distal Intergenic	14	66872700	66970911	98212	1	11549	NM_001271759	-86996	Adra1a	Egr1
chr2	69210168	69210318	5.88454	6.53981	4.65038	1.64945	2.44531976430626e-09	2.82093541923104e-07	Promoter (<=1kb)	2	69210806	69233430	22625	1	241452	NM_175512	-488	Dhrs9	Egr1
chr4	47486751	47486901	4.29891	5.03137	2.73626	1.93176	2.44700953732198e-09	2.82093541923104e-07	Distal Intergenic	4	47474661	47483233	8573	1	66212	NM_024171	12090	Sec61b	Egr1
chr3	68557672	68557822	6.96505	7.47708	6.16405	1.19327	2.44710464573142e-09	2.82093541923104e-07	Distal Intergenic	3	68597977	68605883	7907	1	16159	NM_001159424	-40155	Il12a	Egr1
chr9	123128669	123128819	5.99973	6.50486	5.21572	1.17458	2.4634900489706e-09	2.83835175662967e-07	Distal Intergenic	9	123088122	123089854	1733	2	72309	NM_001002267	-38815	Tmem158	Egr1
chr6	3751707	3751857	5.57491	6.17171	4.5388	1.46971	2.50882884844618e-09	2.88909190701404e-07	Intron (NM_001377018/12311, intron 3 of 15)	6	3685678	3763623	77946	2	12311	NM_001377018	11766	Calcr	Egr1
chr5	33520652	33520802	5.67085	6.23222	4.73939	1.32947	2.5270666973643e-09	2.90858702583795e-07	Intron (NM_021500/59003, intron 4 of 8)	5	33536040	33577098	41059	1	71101	NM_001081101	-15238	Uvssa	Egr1
chr3	123650330	123650480	5.05859	5.71908	3.80493	1.67323	2.53729004288627e-09	2.917411559293e-07	Distal Intergenic	3	123319815	123484501	164687	2	83398	NR_121616	-165829	Ndst3	Egr1
chr15	5018415	5018565	4.92411	5.54747	3.80235	1.54223	2.53735902062666e-09	2.917411559293e-07	Exon (NM_001243837/109828, exon 18 of 18)	15	5018244	5093255	75012	2	109828	NM_001243837	74690	C7	Egr1
chr7	46508579	46508729	6.5669	7.08237	5.75729	1.20296	2.54597590209618e-09	2.92580549208161e-07	Promoter (1-2kb)	7	46510687	46527566	16880	1	16833	NM_013580	-1958	Ldhc	Egr1
chr7	43004491	43004641	6.05432	6.69112	4.88659	1.58702	2.57851625936164e-09	2.96166911727082e-07	Exon (NM_001271019/233186, exon 6 of 9)	7	43000765	43008894	8130	1	233186	NM_145581	3726	Siglecf	Egr1
chr6	50945483	50945633	4.82842	5.55716	3.28389	1.9253	2.58395185122138e-09	2.9663793945739e-07	Distal Intergenic	6	50883386	50887404	4019	1	102633851	NR_157241	62097	Gm31579	Egr1
chr6	103272602	103272752	5.73881	6.32937	4.72187	1.42226	2.58591704974547e-09	2.96710285006236e-07	Distal Intergenic	6	103487837	103709996	222160	1	12661	NM_007697	-215085	Chl1	Egr1
chr11	75691393	75691543	6.27199	6.841	5.31881	1.36015	2.59318324713978e-09	2.97390483089039e-07	Intron (NR_136932/102641247, intron 1 of 4)	11	75659096	75686886	27791	2	13447	NM_007873	-4507	Doc2b	Egr1
chr8	15963478	15963628	5.795	6.36225	4.84684	1.35201	2.59580057140305e-09	2.97537114180527e-07	Intron (NM_053171/94109, intron 62 of 69)	8	16218771	16218852	82	2	100526464	NR_037214	255224	Mir3106	Egr1
chr7	142024098	142024248	6.83065	7.38748	5.91192	1.32784	2.59902035769343e-09	2.9775261420538e-07	Promoter (1-2kb)	7	142025580	142048605	23026	1	16985	NM_001271508	-1332	Lsp1	Egr1
chr16	4417102	4417252	6.03192	6.59153	5.10541	1.34129	2.62453564107311e-09	3.00466468495382e-07	Intron (NM_031184/83396, intron 1 of 6)	16	4412577	4433821	21245	1	83396	NM_031184	4525	Glis2	Egr1
chr1	74120970	74121120	7.37242	7.80452	6.75272	0.972131	2.62541284850162e-09	3.00466468495382e-07	Intron (NM_001289895/21961, intron 1 of 32)	1	73949391	74163707	214317	2	21961	NM_001289895	42587	Tns1	Egr1
chr1	113981709	113981859	4.91313	5.58313	3.62305	1.69927	2.63761430265e-09	3.01707509833695e-07	Distal Intergenic	1	115612467	116515052	902586	1	636808	NM_001077425	-1630608	Cntnap5a	Egr1
chr3	82172261	82172411	5.17926	5.82968	3.96293	1.62114	2.64785001363467e-09	3.02722535535158e-07	Distal Intergenic	3	82265379	82302575	37197	1	213582	NM_001081230	-92968	Map9	Egr1
chr6	13238047	13238197	4.16456	4.9621	2.23149	2.23909	2.65075139642081e-09	3.02898431932501e-07	Distal Intergenic	6	13185610	13224964	39355	2	232585	NM_001013757	-13083	Vwde	Egr1
chr1	74013745	74013895	6.49744	7.02265	5.66316	1.22429	2.6547410946294e-09	3.03198444247003e-07	Intron (NM_001289895/21961, intron 18 of 32)	1	73657540	73903625	246086	2	109198	NR_045311	-110120	6030407O03Rik	Egr1
chr14	59763430	59763580	4.32734	5.05793	2.77381	1.96362	2.66727222661937e-09	3.04473165990157e-07	Intron (NM_001360591/69008, intron 8 of 11)	14	59716400	59786353	69954	1	69008	NM_001360593	47030	Cab39l	Egr1
chr6	76611926	76612076	5.08955	5.71551	3.95904	1.5468	2.66940343750309e-09	3.0456002166087e-07	Distal Intergenic	6	77219460	77222500	3041	1	74342	NM_001362109	-607384	Lrrtm1	Egr1
chr5	90654668	90654818	5.07288	5.70596	3.91809	1.57145	2.67732057290286e-09	3.05306582498399e-07	Intron (NM_007423/11576, intron 12 of 14)	5	90666808	90701403	34596	1	280662	NM_145146	-11990	Afm	Egr1
chr13	46106704	46106854	5.83089	6.43404	4.7749	1.47106	2.69017007256557e-09	3.06614548275854e-07	Intron (NM_001199304/20238, intron 2 of 6)	13	45703231	46118467	415237	2	20238	NM_001199304	11613	Atxn1	Egr1
chr5	80931932	80932082	8.04705	8.42847	7.52707	0.83982	2.69597045410359e-09	3.07118155477133e-07	Distal Intergenic	5	81168418	81949989	781572	1	319387	NM_001347367	-236336	Adgrl3	Egr1
chr15	51352668	51352818	4.2845	5.05857	2.49822	2.09027	2.71248977765276e-09	3.08841695979846e-07	Distal Intergenic	15	51095036	51259006	163971	2	100502643	NR_045092	-93662	Gm19303	Egr1
chr6	27898240	27898390	3.76136	4.58912	1.60982	2.36484	2.73814088924271e-09	3.11528928082294e-07	Intron (NM_001311072/14823, intron 2 of 9)	6	27936654	27936749	96	2	735266	NR_030420	38359	Mir592	Egr1
chr1	63613313	63613463	6.61825	7.17791	5.69157	1.33194	2.7400134797916e-09	3.11528928082294e-07	Intron (NM_011780/23792, intron 24 of 25)	1	63655127	63659980	4854	1	105243944	NM_001370842	-41664	Gm39653	Egr1
chr12	28995681	28995831	4.43828	5.18388	2.80935	2.02083	2.74029621377837e-09	3.11528928082294e-07	Intron (NR_154989/102633758, intron 1 of 2)	12	28960228	29091873	131646	1	102633758	NR_154989	35453	Gm31508	Egr1
chr7	141189749	141189899	5.11435	5.73709	3.99468	1.52885	2.75321022632627e-09	3.12837030895548e-07	Exon (NM_001357068/11772, exon 7 of 22)	7	141189979	141193660	3682	2	100036523	NR_040337	3761	Gm16982	Egr1
chr3	80157409	80157559	7.42732	7.84347	6.84013	0.924543	2.77852866064756e-09	3.15355477954132e-07	Distal Intergenic	3	79793237	79853585	60349	1	68659	NM_133187	364172	Gask1b	Egr1
chr4	117330030	117330180	6.36449	6.87321	5.57166	1.18072	2.77861219332183e-09	3.15355477954132e-07	Intron (NM_025739/66743, intron 2 of 14)	4	117128660	117354249	225590	2	66743	NM_025739	24069	Rnf220	Egr1
chr7	125682709	125682859	6.56681	7.07037	5.78662	1.16628	2.77963123697833e-09	3.15355477954132e-07	Promoter (1-2kb)	7	125477591	125681583	203993	2	269994	NM_001358885	-1126	Gsg1l	Egr1
chr7	98109300	98109450	5.54759	6.18872	4.36464	1.59615	2.78740915086963e-09	3.15904082208715e-07	Intron (NM_001130693/14918, intron 11 of 18)	7	98089623	98126685	37063	1	14918	NM_001130693	19677	Gucy2d	Egr1
chr4	64572473	64572623	5.49239	6.03734	4.60618	1.29344	2.78776915417976e-09	3.15904082208715e-07	Distal Intergenic	4	64172290	64194840	22551	2	102633436	NR_151546	-377633	Gm11217	Egr1
chr1	144549670	144549820	4.25908	5.06748	2.25179	2.26483	2.78873090259073e-09	3.15904082208715e-07	Distal Intergenic	1	144628421	144651165	22745	2	64214	NM_022881	101345	Rgs18	Egr1
chr1	129412149	129412299	5.80424	6.36718	4.86837	1.34124	2.80101890126826e-09	3.17134413583074e-07	Intron (NM_172485/210417, intron 2 of 27)	1	129201041	130147015	945975	1	210417	NM_172485	211108	Thsd7b	Egr1
chr5	137684748	137684898	5.86373	6.40515	4.98697	1.27854	2.80476398740089e-09	3.17396746686257e-07	Promoter (1-2kb)	5	137648741	137683015	34275	2	231801	NM_178162	-1733	Agfg2	Egr1
chr11	59874526	59874676	4.20586	4.96833	2.48614	2.07945	2.81818726155389e-09	3.18753472489637e-07	Intron (NM_008819/18618, intron 2 of 6)	11	59854009	59855770	1762	2	19416	NM_009026	-18756	Rasd1	Egr1
chr14	23947951	23948101	7.72081	8.15145	7.10412	0.965035	2.82065709035347e-09	3.18861810723724e-07	Intron (NM_001253358/16531, intron 1 of 30)	14	23348762	24054273	705512	2	16531	NM_001253358	106172	Kcnma1	Egr1
chr6	89011183	89011333	6.04133	6.667	4.91184	1.5584	2.82201446861714e-09	3.18861810723724e-07	Distal Intergenic	6	89073092	89087021	13930	1	232217	NR_134977	-61759	4933427D06Rik	Egr1
chr8	118545736	118545886	6.02568	6.62141	4.99289	1.44299	2.8351100553652e-09	3.20087939283223e-07	Distal Intergenic	8	118518376	118528713	10338	2	68533	NM_026758	-17023	Mphosph6	Egr1
chr4	138419271	138419421	7.84017	8.27523	7.21431	0.976973	2.83574643513773e-09	3.20087939283223e-07	Distal Intergenic	4	138445837	138452167	6331	2	212190	NM_001285930	32746	Ubxn10	Egr1
chr6	89314686	89314836	6.98308	7.52345	6.10914	1.273	2.83974200269325e-09	3.20177645756474e-07	Intron (NM_008881/18844, intron 9 of 31)	6	89293296	89339595	46300	2	18844	NM_008881	24759	Plxna1	Egr1
chr19	17479095	17479245	5.59461	6.26091	4.31881	1.68533	2.84059599255553e-09	3.20177645756474e-07	Intron (NM_001190483/18552, intron 24 of 37)	19	17371407	17378713	7307	1	54391	NM_019437	107688	Rfk	Egr1
chr13	90689299	90689449	5.30056	5.98586	3.94934	1.74669	2.84086296892176e-09	3.20177645756474e-07	Distal Intergenic	13	91031568	91053474	21907	2	435376	NM_001145879	364025	Atp6ap1l	Egr1
chr3	66778060	66778210	5.26739	5.86081	4.24171	1.43496	2.85013244582844e-09	3.21059547127577e-07	Distal Intergenic	3	66879056	66886144	7089	2	20429	NM_001302358	107934	Shox2	Egr1
chr2	103882514	103882664	5.0162	5.73537	3.51706	1.87285	2.85312167499847e-09	3.21233460807211e-07	Intron (NM_020593/57443, intron 8 of 9)	2	103901411	103915165	13755	1	333883	NM_001368215	-18747	Cd59b	Egr1
chr13	12500171	12500321	4.7748	5.45126	3.4593	1.73437	2.86890363552019e-09	3.2284680491406e-07	Intron (NM_133643/171211, intron 4 of 5)	13	12454296	12476619	22324	2	56048	NM_018886	-23552	Lgals8	Egr1
chr2	8099132	8099282	5.33233	4.26102	5.9403	-1.49331	2.8840387363217e-09	3.2438575974884e-07	Distal Intergenic	2	6544510	7401009	856500	2	14007	NM_001110231	-698123	Celf2	eGFP
chr10	33822477	33822627	6.82348	7.38182	5.9005	1.32647	2.89345382511005e-09	3.25280117851383e-07	Intron (NM_001359455/72580, intron 3 of 10)	10	33795138	33827255	32118	2	72580	NM_001359455	4628	Zup1	Egr1
chr15	72710860	72711010	6.5399	7.04923	5.74557	1.18009	2.90544684293023e-09	3.2646323416672e-07	Intron (NM_029640/76510, intron 16 of 21)	15	72677451	72682173	4723	2	353342	NR_002864	-28687	Peg13	Egr1
chr8	67257136	67257286	5.96893	6.51672	5.075	1.29179	2.90934508172548e-09	3.26736064905878e-07	Distal Intergenic	8	67312869	67343216	30348	1	234344	NM_001163564	-55583	Naf1	Egr1
chr13	41902471	41902621	8.35113	8.66469	7.94993	0.679554	2.93163950576303e-09	3.29073573269874e-07	Distal Intergenic	13	41916624	42000964	84341	2	109254	NM_175417	98343	Adtrp	Egr1
chr13	40166952	40167102	5.89042	6.49419	4.8325	1.47325	2.94165245074296e-09	3.29901161885201e-07	Intron (NM_172143/218165, intron 17 of 18)	13	39977655	39984651	6997	1	77753	NR_167690	189297	A230103O09Rik	Egr1
chr8	83369117	83369267	4.62976	5.31325	3.28596	1.7358	2.94198099848582e-09	3.29901161885201e-07	Distal Intergenic	8	83490247	83500774	10528	2	30932	NM_001368343	131507	Zfp330	Egr1
chr17	46101853	46102003	4.3066	5.00594	2.89635	1.81387	2.94419007328657e-09	3.2998238848117e-07	Distal Intergenic	17	46045432	46092178	46747	1	433111	NR_152153	56421	F630040K05Rik	Egr1
chr5	99614837	99614987	4.37998	5.12443	2.75697	1.96865	2.95265103966089e-09	3.30763886853706e-07	Intron (NR_030692/319818, intron 2 of 3)	5	99365279	99400786	35508	2	320292	NM_181318	-214051	Rasgef1b	Egr1
chr2	49636906	49637056	6.59694	7.15521	5.67418	1.3366	2.95667516256478e-09	3.31047821111088e-07	Intron (NM_008449/16574, intron 21 of 25)	2	49677695	49838861	161167	1	71897	NM_001379381	-40639	Lypd6b	Egr1
chr5	127905972	127906122	5.90763	6.47545	4.95784	1.36908	2.95882281496189e-09	3.3112147386391e-07	Intron (NM_172885/243274, intron 5 of 8)	5	127709326	127784584	75259	1	319804	NM_177005	196646	Glt1d1	Egr1
chr9	30103335	30103485	6.05691	6.68711	4.91202	1.56331	2.96301230059008e-09	3.31423438773552e-07	Distal Intergenic	9	28906045	29874565	968521	2	235106	NM_172290	-228770	Ntm	Egr1
chr2	172621672	172621822	6.0294	6.57774	5.134	1.29452	2.98957092437908e-09	3.34225908780696e-07	Distal Intergenic	2	172709805	172782114	72310	2	12162	NM_007557	160292	Bmp7	Egr1
chr2	73411527	73411677	5.07142	5.76568	3.68284	1.76659	2.99171535743486e-09	3.34297492878818e-07	Promoter (<=1kb)	2	73393625	73410682	17058	2	11435	NM_007389	-845	Chrna1	Egr1
chr10	99402051	99402201	6.4628	7.02556	5.52744	1.34991	3.02223529766927e-09	3.37538121413512e-07	Distal Intergenic	10	99445033	99493996	48964	1	100504202	NR_038019	-42832	Gm20110	Egr1
chr6	36704036	36704186	4.82982	5.51468	3.48041	1.77185	3.02689636013634e-09	3.37888898407525e-07	Intron (NM_008973/19242, intron 4 of 4)	6	36691864	36787114	95251	2	19242	NM_008973	82928	Ptn	Egr1
chr15	72561514	72561664	5.33253	5.9059	4.36677	1.36904	3.03131239787128e-09	3.38211985122533e-07	Intron (NM_029640/76510, intron 19 of 21)	15	72677451	72682173	4723	2	353342	NR_002864	120509	Peg13	Egr1
chr14	107685903	107686053	4.23655	4.9919	2.55599	2.03208	3.03521030601418e-09	3.38476967457385e-07	Distal Intergenic	14	106654621	106723954	69334	2	73631	NR_045938	-961949	1700128A07Rik	Egr1
chr11	107672428	107672578	4.39786	5.10872	2.9368	1.87961	3.0477957990978e-09	3.39710009898136e-07	Intron (NM_019431/54377, intron 1 of 3)	11	107684698	107686679	1982	1	108167931	NR_165828	-12120	Gm11650	Egr1
chr11	110979172	110979322	5.23557	5.8448	4.16022	1.49429	3.06229284985322e-09	3.41154773312495e-07	Distal Intergenic	11	110956990	110967651	10662	1	16518	NM_008425	22182	Kcnj2	Egr1
chr14	119140963	119141113	7.6266	8.0344	7.05602	0.906382	3.06696622594421e-09	3.41504230768927e-07	Intron (NM_001360413/66573, intron 7 of 18)	14	119112932	119160203	47272	2	66573	NM_001360413	19090	Dzip1	Egr1
chr8	75570771	75570921	5.30407	5.93154	4.16848	1.54527	3.07615786611185e-09	3.42356191395572e-07	Distal Intergenic	8	75599802	75620134	20333	1	71597	NM_001294278	-28881	Isx	Egr1
[truncated: 33,494 more rows]

## Sheet: Suppl. Data 4b
Supplementary Data 4b. Male Differentially Accessible Regions - Egr1 vs. eGFP*
*Wald statistical test was used for this analysis
chr	start	end	Conc	Conc_Egr1	Conc_eGFP	Fold	p.value	FDR	annotation	geneChr	geneStart	geneEnd	geneLength	geneStrand	geneId	transcriptId	distanceToTSS	geneSymbol	direction
chr18	34996056	34996206	12.3508	13.3415	6.07163	7.23715	0	0	Promoter (1-2kb)	18	34994260	34998009	3750	1	13653	NM_007913	1796	Egr1	Egr1
chr18	34994594	34994744	11.9685	12.9313	7.67333	5.22515	6.48961320365202e-194	7.21168001675637e-189	Promoter (<=1kb)	18	34994260	34998009	3750	1	13653	NM_007913	334	Egr1	Egr1
chr5	13546057	13546207	5.8886	6.73252	3.60284	2.92245	4.6824815051264e-33	3.46898520652953e-28	Intron (NM_001243072/20346, intron 5 of 17)	5	13449276	13653453	204178	1	20346	NM_009152	96781	Sema3a	Egr1
chr16	39146099	39146249	6.41361	7.1921	4.60097	2.49924	7.76716441913167e-32	4.31568898411318e-27	Distal Intergenic	16	39007825	39009312	1488	2	102640746	NR_153800	-136787	Gm36742	Egr1
chr18	56540510	56540660	6.18874	6.97007	4.35887	2.50737	4.25116457383797e-31	1.88966816005842e-26	Intron (NM_001360917/107022, intron 1 of 13)	18	56533412	56636864	103453	1	107022	NM_001360917	7098	Gramd3	Egr1
chr4	96575190	96575340	5.68534	6.58379	2.80633	3.53761	5.86858704358142e-31	2.17385179366183e-26	Distal Intergenic	4	96515669	96552356	36688	2	13109	NM_010007	-22834	Cyp2j5	Egr1
chr5	76531626	76531776	6.87005	7.6442	5.0833	2.45491	2.08422177445415e-30	6.61749345768226e-26	Distal Intergenic	5	76481342	76511624	30283	2	56183	NM_019515	-20002	Nmu	Egr1
chr16	23255472	23255622	5.92512	6.76839	3.64504	2.88327	2.40800707946336e-30	6.68983496789963e-26	Distal Intergenic	16	23247883	23252710	4828	1	239766	NM_001004151	7589	Rtp1	Egr1
chr17	44733165	44733315	6.18104	6.94739	4.43945	2.43845	6.83778796478207e-30	1.68857654281857e-25	Distal Intergenic	17	44499459	44591055	91597	1	224796	NM_172621	233706	Clic5	Egr1
chr15	43138895	43139045	5.63766	6.47104	3.441	2.86197	3.5536160013767e-29	7.89801817153975e-25	Intron (NM_008388/16341, intron 2 of 12)	15	43113436	43146132	32697	2	16341	NM_008388	7087	Eif3e	Egr1
chr1	8205416	8205566	6.81009	7.53713	5.27377	2.17779	1.00172121128313e-28	2.02395949428464e-24	Distal Intergenic	1	7159144	7243852	84709	1	319263	NM_183028	1046272	Pcmtd1	Egr1
chr6	83518824	83518974	7.07642	7.75517	5.75176	1.94506	4.65011820190248e-28	8.6125226727286e-24	Distal Intergenic	6	83489891	83513233	23343	2	11468	NM_009610	-5591	Actg2	Egr1
chr11	5778330	5778480	5.61319	6.45321	3.3611	2.82495	7.10406392244517e-28	1.21453809150401e-23	3' UTR	11	5777860	5788016	10157	2	54125	NM_017401	9536	Polm	Egr1
chr9	43305587	43305737	6.89503	7.58754	5.51386	2.00419	4.98129674192635e-27	7.90791531988111e-23	Distal Intergenic	9	43222060	43247422	25363	1	72169	NM_023655	83527	Trim29	Egr1
chr9	47984409	47984559	6.1122	6.85408	4.50241	2.23255	8.20561975412852e-27	1.21581573814288e-22	Distal Intergenic	9	47710458	47729506	19049	2	100038460	NR_046048	-254903	Gm10677	Egr1
chr17	89344273	89344423	6.47944	7.18885	5.02489	2.10109	2.00474251227963e-26	2.78475023488553e-22	Intron (NM_013523/14309, intron 4 of 9)	17	89292380	89508103	215724	2	14309	NM_013523	163680	Fshr	Egr1
chr13	97595763	97595913	6.42815	7.16119	4.86264	2.1818	2.87714365695041e-26	3.7614929952247e-22	Intron (NR_110432/100039691, intron 1 of 1)	13	97619209	97634172	14964	1	100039691	NR_110430	-23296	Lncenc1	Egr1
chr1	102163223	102163373	5.5102	6.33568	3.37656	2.82015	6.07066329572188e-26	7.47401579664398e-22	Distal Intergenic	1	101083493	101102927	19435	1	100504525	NR_037989	1079730	Gm20268	Egr1
chr1	130151848	130151998	5.54021	6.40255	3.08238	3.09608	6.38939857442805e-26	7.47401579664398e-22	Distal Intergenic	1	130350561	130365651	15091	1	102640368	NR_151525	-198563	Cd55os	Egr1
chr12	105065810	105065960	6.27211	7.01456	4.65943	2.26561	1.18498723728861e-25	1.31683484224553e-21	Distal Intergenic	12	105113278	105121484	8207	1	27381	NM_013775	-47318	Tcl1b2	Egr1
chr18	32682510	32682660	5.5118	6.35071	3.26914	2.84188	1.46459838522626e-25	1.5500542138652e-21	Intron (NM_001048207/71683, intron 1 of 2)	18	32661373	32693087	31715	2	71683	NM_001048207	10427	Gypc	Egr1
chr9	43220338	43220488	5.94327	6.72213	4.12835	2.49153	2.5998294963369e-25	2.62645411386075e-21	Promoter (1-2kb)	9	43222060	43247422	25363	1	72169	NM_023655	-1572	Trim29	Egr1
chr13	58154719	58154869	5.61241	6.39761	3.75864	2.47362	4.59712065327635e-25	4.44227763718534e-21	Intron (NM_001362415/100503085, intron 14 of 14)	13	58170939	58171014	76	2	100124491	NR_030544	16145	Mir874	Egr1
chr14	101054326	101054476	5.98328	6.77879	4.06361	2.57408	9.98917335638875e-25	9.25051560823945e-21	Distal Intergenic	14	101435126	101437505	2380	2	76627	NM_029680	383029	Prr30	Egr1
chr9	77899004	77899154	6.68924	7.37172	5.34952	1.92463	1.06059148751574e-24	9.42878559499342e-21	Distal Intergenic	9	77959240	77972906	13667	1	14531	NM_008103	-60086	Gcm1	Egr1
chr1	107842541	107842691	5.55208	6.36141	3.53817	2.6744	1.586580047775e-24	1.31546870617714e-20	Promoter (2-3kb)	1	107844989	107878677	33689	1	319596	NR_102306	-2298	D830032E09Rik	Egr1
chr6	53164112	53164262	5.71501	6.50737	3.81583	2.59068	1.59807314487466e-24	1.31546870617714e-20	Distal Intergenic	6	53198149	53201960	3812	1	231989	NR_073371	-33887	Gm4872	Egr1
chr1	140419332	140419482	6.83763	7.51309	5.52611	1.91394	1.70245071655931e-24	1.35133849681234e-20	Intron (NM_001081027/240776, intron 14 of 27)	1	140497914	140584140	86227	2	75910	NR_040604	164658	4930590L20Rik	Egr1
chr4	65448460	65448610	5.56594	6.38061	3.51368	2.71176	3.84029648940735e-24	2.94316350227673e-20	Intron (NM_019514/56079, intron 18 of 21)	4	65523223	65534477	11255	1	69807	NM_001161782	-74613	Trim32	Egr1
chr3	20157346	20157496	6.34131	7.02179	5.00971	1.92807	5.43774856349771e-24	4.02851977161019e-20	Intron (NM_001355097/20585, intron 18 of 25)	3	20112455	20172655	60201	1	20585	NR_105047	44891	Hltf	Egr1
chr3	138906217	138906367	5.35679	6.19336	3.13377	2.83302	8.45768377863557e-24	5.98608033949684e-20	Distal Intergenic	3	138911654	139416060	504407	1	381476	NM_198659	-5287	Stpg2	Egr1
chr13	36075607	36075757	5.62467	6.42767	3.65484	2.65491	8.61876199033979e-24	5.98608033949684e-20	Distal Intergenic	13	36079087	36090330	11244	2	208366	NM_145938	14573	Rpp40	Egr1
chr1	171541427	171541577	5.669	6.42661	3.97615	2.30473	1.46623113635104e-23	9.87497784083114e-20	Promoter (2-3kb)	1	171538638	171539097	460	1	115487184	NM_001372440	2789	Tma7-ps	Egr1
chr13	29017404	29017554	6.18933	6.93605	4.55454	2.26677	2.10292612180187e-23	1.37465188043774e-19	Intron (NR_045053/72518, intron 2 of 8)	13	28644017	29069405	425389	2	72518	NR_045053	51851	2610307P16Rik	Egr1
chr2	109469166	109469316	6.7426	7.45168	5.28951	2.07107	2.31681791845711e-23	1.47119923665957e-19	Distal Intergenic	2	109505045	109557388	52344	1	12064	NM_007540	-35729	Bdnf	Egr1
chr19	17195039	17195189	5.55797	6.33488	3.7548	2.44949	2.53902280108643e-23	1.5675150961385e-19	Intron (NM_181348/353211, intron 19 of 19)	19	17303505	17316869	13365	2	14537	NM_001136484	121680	Gcnt1	Egr1
chr2	58770026	58770176	5.2638	6.08872	3.13445	2.71908	3.4683377808179e-23	2.08337426162195e-19	Intron (NM_001001178/227933, intron 12 of 14)	2	58645196	58681254	36059	1	76654	NM_029692	124830	Upp2	Egr1
chr2	112650992	112651142	6.09203	6.80595	4.6171	2.09424	4.57355440711876e-23	2.67496365169833e-19	Intron (NM_001319156/20192, intron 38 of 103)	2	112448762	112461598	12837	1	74268	NM_001355631	202230	Aven	Egr1
chr14	64637650	64637800	7.3777	7.99464	6.27729	1.65373	4.69547731017962e-23	2.67585620158808e-19	Intron (NM_001253716/110265, intron 1 of 5)	14	64360070	64654405	294336	2	110265	NM_001253716	16605	Msra	Egr1
chrX	96313877	96314027	5.04444	5.94655	2.11431	3.38981	9.40918320965986e-23	5.22804798974133e-19	Distal Intergenic	20	96377447	96420815	43369	2	245527	NM_001161432	106788	Eda2r	Egr1
chr1	175598262	175598412	5.16221	6.08851	1.83458	3.77068	1.74794581348136e-22	9.47527319228471e-19	Intron (NM_029453/75820, intron 13 of 27)	1	175526159	175643299	117141	1	75820	NM_029453	72103	Wdr64	Egr1
chr17	43847972	43848122	5.08755	5.95828	2.54312	3.15339	2.23428014997889e-22	1.18232253850776e-18	Intron (NM_001254953/100043332, intron 2 of 2)	17	43845065	43854530	9466	2	100043332	NM_001254953	6408	Ankrd66	Egr1
chr15	31799104	31799254	5.59721	6.35599	3.89795	2.35098	2.34897520606428e-22	1.2141088057521e-18	Distal Intergenic	15	31602262	31617681	15420	1	68073	NM_026546	196842	Atpsckmt	Egr1
chr3	123645100	123645250	5.80561	6.54865	4.18987	2.25513	2.72876273601678e-22	1.37835387356349e-18	Distal Intergenic	3	123319815	123484501	164687	2	83398	NR_121616	-160599	Ndst3	Egr1
chr5	112855475	112855625	6.25529	6.99359	4.66363	2.17314	2.87632032839423e-22	1.42060182654801e-18	Intron (NM_028901/74376, intron 42 of 43)	5	112797063	112828454	31392	1	102632462	NR_166517	58412	Gm30529	Egr1
chr10	125821452	125821602	5.93893	6.65799	4.44034	2.12086	4.23579214305534e-22	2.04655980689234e-18	Intron (NM_177152/320398, intron 3 of 18)	10	125802088	125851228	49141	1	320398	NM_177152	19364	Lrig3	Egr1
chr8	117320198	117320348	6.69197	7.38441	5.3111	1.98809	4.371767074965e-22	2.0673156334302e-18	Intron (NM_029441/75796, intron 3 of 6)	8	117332690	117337259	4570	1	102633575	NR_166541	-12342	Gm31367	Egr1
chr8	112781187	112781337	5.40507	6.18103	3.60759	2.4423	4.58752176267649e-22	2.12414682150029e-18	Distal Intergenic	8	112751500	112758987	7488	2	672498	NR_164170	-22200	Gm9564	Egr1
chr15	56629831	56629981	5.27334	6.07507	3.31213	2.52636	5.58072002464746e-22	2.53128932171015e-18	Distal Intergenic	15	56529023	56557942	28920	2	15117	NM_008216	-71889	Has2	Egr1
chr19	15190186	15190336	5.88584	6.6274	4.27767	2.24405	6.96107837887669e-22	3.09424110588096e-18	Distal Intergenic	19	14425436	14575547	150112	2	21888	NM_011600	-614639	Tle4	Egr1
chr3	133085851	133086001	5.48514	6.24813	3.76253	2.32512	1.35229327747583e-21	5.89316152546737e-18	Distal Intergenic	3	133015871	133083996	68126	1	74776	NM_146141	69980	Ppa2	Egr1
chr2	81364384	81364534	5.65412	6.40021	4.02262	2.23794	1.56191868512797e-21	6.6207175490613e-18	Distal Intergenic	2	81884002	82090222	206221	1	241514	NM_175513	-519468	Zfp804a	Egr1
chr4	118614413	118614563	5.04184	5.95715	1.90924	3.68628	1.57882246853923e-21	6.6207175490613e-18	Promoter (2-3kb)	4	118610792	118611733	942	2	258259	NM_207152	-2680	Olfr1338	Egr1
chrX	10786325	10786475	5.26183	6.23729	0.372153	5.08222	1.80319493809434e-21	7.4215830477089e-18	Distal Intergenic	20	10583604	10585941	2338	1	68041	NM_026524	202721	Mid1ip1	Egr1
chr3	143421487	143421637	5.82883	6.58453	4.14635	2.29829	2.63077493242603e-21	1.06308658373906e-17	Distal Intergenic	3	143376653	143417904	41252	2	621809	NR_040405	-3583	Gm6260	Egr1
chr2	68135243	68135393	6.08456	6.78145	4.68481	1.99313	2.97415266427852e-21	1.18038277159624e-17	Intron (NM_016866/53416, intron 14 of 17)	2	68040791	68302325	261535	2	53416	NM_016866	166932	Stk39	Egr1
chr6	83155330	83155480	6.31292	6.98494	5.01495	1.89097	3.10591373465185e-21	1.2110502548554e-17	Promoter (1-2kb)	6	83156571	83177100	20530	1	13191	NM_007835	-1091	Dctn1	Egr1
chr6	34833161	34833311	5.44741	6.23813	3.55882	2.50771	4.54240845593538e-21	1.74062742509829e-17	Intron (NM_001289656/76223, intron 19 of 19)	6	34840081	34851881	11801	1	68487	NM_001368365	-6770	Tmem140	Egr1
chr3	101498307	101498457	5.59591	6.32461	4.05161	2.14843	5.22188457999232e-21	1.96708392128311e-17	Exon (NM_144900/11928, exon 7 of 23)	3	101483535	101512023	28489	2	11928	NM_144900	13566	Atp1a1	Egr1
chr1	61193430	61193580	5.72585	6.44975	4.20451	2.16331	5.39061942139644e-21	1.99680223043937e-17	Distal Intergenic	1	61017073	61039479	22407	1	54167	NM_017480	176357	Icos	Egr1
chr4	80556734	80556884	5.67638	6.39883	4.16189	2.08949	6.14181270568927e-21	2.23776442504518e-17	Distal Intergenic	4	80752450	80769973	17524	1	22178	NM_001282014	-195566	Tyrp1	Egr1
chr13	85268167	85268317	5.85047	6.55392	4.42233	2.053	6.95600530069634e-21	2.49353717112204e-17	Distal Intergenic	13	85337504	85361850	24347	1	66671	NM_001347587	-69187	Ccnh	Egr1
chr5	120438752	120438902	5.0926	5.91927	2.94968	2.76502	7.81801806135838e-21	2.72343228741179e-17	Distal Intergenic	5	120557721	120569832	12112	2	102634302	NR_166585	130930	Gm27199	Egr1
chr1	158892620	158892770	5.20839	6.02158	3.16683	2.66973	7.84239881551002e-21	2.72343228741179e-17	Distal Intergenic	1	158795271	158808032	12762	2	72025	NR_163823	-84588	1600012P17Rik	Egr1
chr6	84469666	84469816	5.30557	6.08705	3.47477	2.47583	8.19194966733042e-21	2.79185809896603e-17	Distal Intergenic	6	84389924	84400820	10897	2	100038556	NR_046063	-68846	Gm10445	Egr1
chr2	67439673	67439823	6.10997	6.77908	4.82333	1.86584	8.32526959033451e-21	2.79185809896603e-17	Intron (NM_001379324/26877, intron 2 of 6)	2	67396033	67953034	557002	1	26877	NM_001379329	43640	B3galt1	Egr1
chr5	68741532	68741682	5.24816	6.03932	3.35673	2.48618	8.41628651270057e-21	2.79185809896603e-17	Distal Intergenic	5	68189178	68323741	134564	1	433899	NM_001018019	552354	Grxcr1	Egr1
chr1	7899303	7899453	5.66972	6.42032	4.01458	2.25196	9.3249126497583e-21	3.04777913403931e-17	Distal Intergenic	1	7159144	7243852	84709	1	319263	NM_183028	740159	Pcmtd1	Egr1
chr5	106993357	106993507	5.58113	6.3173	4.00013	2.17721	1.29665955182056e-20	4.17661558508369e-17	Intron (NM_177873/330149, intron 36 of 39)	5	106988063	107073756	85694	2	330149	NM_177873	80249	Hfm1	Egr1
chr10	97776288	97776438	6.12739	6.85147	4.60519	2.13522	1.41966514821192e-20	4.50749768836492e-17	Intron (NR_033537/100038699, intron 1 of 4)	10	97517276	97802952	285677	2	100038699	NR_033537	26514	Gm10754	Egr1
chr9	72992870	72993020	6.48371	7.15541	5.18702	1.87982	1.84660283700291e-20	5.77419450848633e-17	Intron (NM_001301230/11891, intron 5 of 6)	9	73009680	73011725	2046	1	66991	NM_001311106	-16660	Khdc3	Egr1
[truncated: 31,034 more rows]
