# Supplementary material for: Egr1 is a sex-dependent regulator of neuronal chromatin, structural plasticity, and behaviour
Source: Nat Commun. 2025 Dec 13;16:11405. doi: 10.1038/s41467-025-66217-6 (PMC12738549; doi:10.1038/s41467-025-66217-6)
Supplement: Supplementary file 7 — Supplementary Data 5 [file 41467_2025_66217_MOESM7_ESM.xlsx]

## Sheet: Suppl. Data 5a
Supplementary Data 5a. Top transcription factor motifs identified in female Egr1 gained-open regions*
*Hypergeometric tests were used for this analysis
Rank	P-value	log P-pvalue	% of Targets	% of Background	Best Match/Details
1	1e-7440	-17130	0.737	0.2354	Egr1(Zf)/K562-Egr1-ChIP-Seq(GSE32465)/Homer (0.88)
2	1e-1902	-4380	0.3197	0.1174	Olig2(bHLH)/Neuron-Olig2-ChIP-Seq(GSE30882)/Homer(0.976)
3	1E-447	-1031	0.2389	0.1413	NF1-halfsite(CTF)/LNCaP-NF1-ChIP-Seq(Unpublished)/Homer(0.973)
4	1E-445	-1026	0.403	0.2825	AR-halfsite(NR)/LNCaP-AR-ChIP-Seq(GSE27824)/Homer(0.796)
5	1E-356	-822	0.1192	0.058	ZNF91(Zf)/HEK-ZNF91.HA-ChIP-Seq(GSE162571)/Homer(0.755)
6	1e-283	-653.5	0.0974	0.0476	BATF(bZIP)/Th17-BATF-ChIP-Seq(GSE39756)/Homer(0.996)
7	1e-226	-520.5	0.0112	0.001	CEBP:AP1(bZIP)/ThioMac-CEBPb-ChIP-Seq(GSE21512)/Homer(0.675)
8	1e-220	-507.4	0.0187	0.0035	Stat5b/MA1625.2/Jaspar(0.755)
9	1e-145	-334.6	0.0063	0.0005	PBX1/MA0070.2/Jaspar(0.597)
10	1e-136	-314.4	0.0681	0.038	PGR/MA2327.1/Jaspar(0.674)

## Sheet: Suppl. Data 5b
Supplementary Data 5b. Top transcription factor motifs identified in male Egr1 gained-open regions*
*Hypergeometric tests were used for this analysis
Rank	P-value	log P-pvalue	% of Targets	% of Background	Best Match/Details
1	1e-6478	-14920	0.7695	0.2617	Egr1(Zf)/K562-Egr1-ChIP-Seq(GSE32465)/Homer (0.89)
2	1e-1746	-4021	0.3274	0.1183	Olig2(bHLH)/Neuron-Olig2-ChIP-Seq(GSE30882)/Homer(0.97)
3	1E-423	-975	0.4068	0.2808	AR-halfsite(NR)/LNCaP-AR-ChIP-Seq(GSE27824)/Homer(0.752)
4	1E-385	-886.5	0.1232	0.0554	Wt1/MA1627.2/Jaspar(0.739)
5	1E-349	-804.5	0.3114	0.2067	NFIA/MA0670.2/Jaspar(0.938)
6	1e-158	-364.7	0.1202	0.0736	Tlx?(NR)/NPC-H3K4me1-ChIP-Seq(GSE16256)/Homer(0.801)
7	1e-141	-327	0.146	0.0968	POL013.1_MED-1/Jaspar(0.770)
8	1e-124	-286.3	0.0066	0.0005	PBX1/MA0070.2/Jaspar(0.598)
9	1e-106	-244.7	0.0159	0.0043	ZNF416(Zf)/HEK293-ZNF416.GFP-ChIP-Seq(GSE58341)/Homer(0.719)
10	1e-105	-242	0.0131	0.0031	PH0068.1_Hoxc13/Jaspar(0.703)
