# Supplementary material for: Egr1 is a sex-dependent regulator of neuronal chromatin, structural plasticity, and behaviour
Source: Nat Commun. 2025 Dec 13;16:11405. doi: 10.1038/s41467-025-66217-6 (PMC12738549; doi:10.1038/s41467-025-66217-6)
Supplement: Supplementary file 8 — Supplementary Data 6 [file 41467_2025_66217_MOESM8_ESM.xlsx]

## Sheet: Suppl. Data 6a
Supplementary Data 6a. DESeq2 results for the Scrmbl vs. Egr1 shRNA analysis*
*Wald statistical test was used for this analysis
EnsID	baseMean	log2FoldChange	lfcSE	stat	pvalue	padj	symbol	FC
ENSMUSG00000004098	83.8454	1.70558	0.272428	6.26066	3.83345e-10	7.75086e-06	Col5a3	3.26161
ENSMUSG00000031791	5054.07	0.62738	0.109476	5.73078	9.99709e-09	6.7377e-05	Tmem38a	1.54476
ENSMUSG00000097683	679.124	0.86361	0.150457	5.73993	9.47154e-09	6.7377e-05	Gm26644	1.81959
ENSMUSG00000049775	8094.64	-0.529724	0.0953806	-5.55379	2.79533697017127e-08	0.000116809	Tmsb4x	1.44365
ENSMUSG00000019997	407.751	-1.29261	0.232985	-5.54806	2.88858609919127e-08	0.000116809	Ccn2	2.44971
ENSMUSG00000049577	346.551	0.801852	0.155353	5.16149	2.44990360145125e-07	0.000825577	Zfpm1	1.74334
ENSMUSG00000032289	5159.42	0.645684	0.129573	4.98317	6.2549967194041e-07	0.00180671	Thsd4	1.56448
ENSMUSG00000033731	136.819	1.10326	0.226538	4.87009	1.11549703829132e-06	0.00281928	3300002A11Rik	2.14839
ENSMUSG00000039239	2061.3	0.556909	0.115641	4.81584	1.46584909900786e-06	0.00329311	Tgfb2	1.47111
ENSMUSG00000041187	291.998	0.738381	0.159848	4.61927	3.85086223570098e-06	0.00778606	Prkd2	1.6683
ENSMUSG00000098448	95.5784	1.07519	0.249464	4.31001	1.63244121504003e-05	0.0300058	Mir6362	2.107
ENSMUSG00000121060	81.3616	1.19457	0.281258	4.24725	2.16408198165054e-05	0.0336581	Gm32702	2.28877
ENSMUSG00000038418	2599.48	0.724241	0.17007	4.25848	2.05819867852625e-05	0.0336581	Egr1	1.65203
ENSMUSG00000006411	209.659	0.717585	0.172963	4.14878	3.34253509878752e-05	0.0355699	Nectin4	1.64443
ENSMUSG00000104406	197.309	1.15827	0.276754	4.1852	2.8491430751664e-05	0.0355699	Gm38014	2.2319
ENSMUSG00000138566	356.317	0.760126	0.182351	4.16849	3.06630244551255e-05	0.0355699		1.69364
ENSMUSG00000030602	386.572	0.600664	0.143758	4.1783	2.93690475612234e-05	0.0355699	Pak4	1.51641
ENSMUSG00000037992	473.603	0.652463	0.155375	4.19929	2.6775414337373e-05	0.0355699	Rara	1.57185
ENSMUSG00000022799	1073.53	0.526302	0.1268	4.15066	3.31518726466165e-05	0.0355699	Arhgap31	1.44023
ENSMUSG00000026674	495.172	0.64754	0.160165	4.04294	5.27842876254529e-05	0.0356463	Ddr2	1.56649
ENSMUSG00000102984	114.914	1.01459	0.251025	4.04178	5.30459854742035e-05	0.0356463	Gm34727	2.02033
ENSMUSG00000063430	6009.15	0.554546	0.135351	4.09709	4.18374166440531e-05	0.0356463	Wscd2	1.46871
ENSMUSG00000062372	1307.2	0.586975	0.144001	4.07619	4.57788398595059e-05	0.0356463	Otof	1.50209
ENSMUSG00000086040	7668.78	0.592257	0.145167	4.07984	4.50663175156952e-05	0.0356463	Wipf3	1.5076
ENSMUSG00000040721	4629.85	0.701693	0.175709	3.99349	6.51091849277153e-05	0.0356463	Zfhx2	1.62641
ENSMUSG00000079259	258.042	0.716422	0.179418	3.99304	6.52314259254104e-05	0.0356463	Trim71	1.6431
ENSMUSG00000087202	656.145	0.861192	0.214762	4.00999	6.07220232230998e-05	0.0356463	Gm15813	1.81654
ENSMUSG00000021182	3941.13	0.551857	0.137591	4.01086	6.0498803543876e-05	0.0356463	Ccdc88c	1.46597
ENSMUSG00000096751	125.115	1.05855	0.264378	4.00392	6.23002087866963e-05	0.0356463	Gm28373	2.08283
ENSMUSG00000043460	6428.1	0.632135	0.155809	4.05711	4.96843633125251e-05	0.0356463	Elfn2	1.54986
ENSMUSG00000035356	1361.27	0.592318	0.143536	4.12663	3.68118405937505e-05	0.0356463	Nfkbiz	1.50767
ENSMUSG00000005958	1336.28	0.487227	0.118197	4.12216	3.75338620773093e-05	0.0356463	Ephb3	1.40175
ENSMUSG00000064120	687.844	0.643874	0.159912	4.02643	5.66290402068873e-05	0.0356463	Mocs1	1.56252
ENSMUSG00000120274	537.033	0.570403	0.141944	4.0185	5.85698658035446e-05	0.0356463	Gm56882	1.48494
ENSMUSG00000126570	662.208	0.750163	0.185571	4.04246	5.28929287481959e-05	0.0356463		1.68198
ENSMUSG00000049303	1387.17	0.535855	0.131142	4.08606	4.38767200305177e-05	0.0356463	Syt12	1.4498
ENSMUSG00000128831	393.623	0.733265	0.183569	3.9945	6.48311486290852e-05	0.0356463		1.6624
ENSMUSG00000126628	368.661	0.809482	0.204767	3.95318	7.71189373096762e-05	0.0410334		1.75258
ENSMUSG00000099767	208.815	0.960238	0.244308	3.93044	8.47915189114626e-05	0.04286	Gm28884	1.94563
ENSMUSG00000126466	543.228	0.706038	0.179472	3.93397	8.35556988423524e-05	0.04286		1.63132
ENSMUSG00000085271	137.17	0.892643	0.227503	3.92366	8.72142305525513e-05	0.0430094	E130006D01Rik	1.85657
ENSMUSG00000055485	1877.8	0.588005	0.151314	3.886	0.00010191	0.0435922	Mtcl2	1.50317
ENSMUSG00000048458	4202.37	0.436415	0.113992	3.82847	0.000128943	0.0435922	Inka2	1.35324
ENSMUSG00000034109	1707.88	0.547356	0.143075	3.82567	0.000130419	0.0435922	Golim4	1.46141
ENSMUSG00000023232	388.009	0.660086	0.172505	3.82647	0.000129994	0.0435922	Serinc2	1.58018
ENSMUSG00000101493	229.931	0.808317	0.208408	3.87852	0.000105092	0.0435922	2810405F17Rik	1.75117
ENSMUSG00000005107	274.587	0.721334	0.187638	3.84429	0.000120904	0.0435922	Slc2a9	1.64871
ENSMUSG00000030270	384.262	0.638354	0.164513	3.88027	0.00010434	0.0435922	Cpne9	1.55655
ENSMUSG00000030084	12561.1	0.54583	0.13955	3.91136	9.17777176529984e-05	0.0435922	Plxna1	1.45986
ENSMUSG00000097789	4708.8	0.496851	0.129843	3.82654	0.000129956	0.0435922	Ctxnd1	1.41113
ENSMUSG00000030592	2836.9	0.675232	0.176659	3.82224	0.000132243	0.0435922	Ryr1	1.59685
ENSMUSG00000127705	127.113	0.937551	0.242674	3.86342	0.000111809	0.0435922		1.91527
ENSMUSG00000048701	2979.07	0.456559	0.119531	3.81959	0.000133672	0.0435922	Ccdc6	1.37226
ENSMUSG00000086915	124.889	0.964208	0.249995	3.85692	0.000114826	0.0435922	Gm16364	1.95099
ENSMUSG00000055639	228.026	0.60699	0.157404	3.85627	0.000115133	0.0435922	Dach1	1.52308
ENSMUSG00000022041	385.726	0.721651	0.186162	3.87648	0.000105981	0.0435922	Chrna2	1.64907
ENSMUSG00000021892	3573.7	0.480071	0.123341	3.89223	9.93260357457133e-05	0.0435922	Sh3bp5	1.39481
ENSMUSG00000032017	7902.05	0.556799	0.145355	3.83061	0.000127827	0.0435922	Grik4	1.471
ENSMUSG00000001034	1245.38	0.508286	0.132306	3.84174	0.000122165	0.0435922	Mapk7	1.42236
ENSMUSG00000018334	6823.24	0.532669	0.137928	3.86195	0.000112487	0.0435922	Ksr1	1.4466
ENSMUSG00000021130	11923.8	0.394081	0.103113	3.82184	0.00013246	0.0435922	Galnt16	1.31411
ENSMUSG00000033871	1783.67	0.580942	0.149218	3.89324	9.89138735968563e-05	0.0435922	Ppargc1b	1.49583
ENSMUSG00000078907	145.884	0.860398	0.225951	3.8079	0.000140152	0.04498	Fam186b	1.81554
ENSMUSG00000120168	239.414	0.954135	0.251386	3.7955	0.000147346	0.0451392	Gm57156	1.93742
ENSMUSG00000005672	14627.8	0.423486	0.111522	3.79732	0.000146271	0.0451392	Kit	1.34116
ENSMUSG00000050248	3155.62	0.536463	0.141075	3.80268	0.000143138	0.0451392	Evc2	1.45041
ENSMUSG00000140082	115.502	0.934009	0.246797	3.78453	0.000153999	0.0454682		1.91058
ENSMUSG00000078816	16410.5	0.392799	0.103842	3.78265	0.000155166	0.0454682	Prkcg	1.31294
ENSMUSG00000036091	90.2728	0.932315	0.246339	3.78468	0.000153907	0.0454682	Hyal3	1.90834
ENSMUSG00000049907	1658.21	0.457664	0.121225	3.77531	0.000159808	0.0461594	Rasl11b	1.37332
ENSMUSG00000064023	249.402	0.772266	0.205451	3.75888	0.000170677	0.0486044	Klk8	1.70795
ENSMUSG00000103546	270.325	0.730197	0.194446	3.75527	0.000173153	0.0486248	Gm37666	1.65887
ENSMUSG00000074743	1201.46	0.58563	0.156192	3.74943	0.000177239	0.0488002	Thbd	1.50069
ENSMUSG00000108297	474.274	0.808501	0.215881	3.74513	0.000180303	0.0488002	Gm44167	1.75139
ENSMUSG00000022176	422.454	0.60213	0.160922	3.74175	0.000182745	0.0488002	Rem2	1.51796
ENSMUSG00000098067	165.432	0.893589	0.238876	3.7408	0.000183432	0.0488002	Gm26943	1.85779
ENSMUSG00000029122	968.415	0.724012	0.194014	3.73175	0.000190155	0.0496745	Evc	1.65177
ENSMUSG00000038456	2274.67	0.507041	0.136986	3.70142	0.000214394	0.0496745	Dennd2a	1.42113
ENSMUSG00000107967	276.037	0.833056	0.225541	3.69359	0.000221114	0.0496745	Gm44094	1.78145
ENSMUSG00000006154	822.802	0.612414	0.165456	3.70138	0.00021443	0.0496745	Eps8l1	1.52882
ENSMUSG00000060260	1242.85	0.492024	0.132954	3.70072	0.000214986	0.0496745	Pwwp2b	1.40642
ENSMUSG00000099137	261.315	0.899892	0.243594	3.69422	0.000220562	0.0496745	Gm10603	1.86593
ENSMUSG00000031822	2890.97	0.676502	0.182079	3.71542	0.000202864	0.0496745	Gse1	1.59826
ENSMUSG00000129638	199.326	0.856055	0.230602	3.71226	0.000205418	0.0496745		1.81008
ENSMUSG00000032596	192.277	0.750774	0.201293	3.72976	0.000191661	0.0496745	Uba7	1.6827
ENSMUSG00000017400	893.105	0.595557	0.160856	3.70243	0.000213542	0.0496745	Stac2	1.51106
ENSMUSG00000107877	894.758	0.670886	0.180717	3.71236	0.000205339	0.0496745	4933427D14Rik	1.59205
ENSMUSG00000098110	226.449	0.695107	0.188104	3.69534	0.000219595	0.0496745	Gm26956	1.619
ENSMUSG00000118436	188.938	0.756482	0.203589	3.71572	0.000202622	0.0496745	Gm32880	1.68937
ENSMUSG00000117254	544.127	0.743894	0.200982	3.70129	0.000214503	0.0496745	Gm34567	1.67469
ENSMUSG00000143251	152.647	0.893436	0.242114	3.69014	0.000224131	0.049799		1.8576
ENSMUSG00000123761	84.8356	1.05958	0.288213	3.6764	0.000236552	0.0500075		2.08433
ENSMUSG00000039713	9056.19	0.501641	0.136576	3.67297	0.000239747	0.0500075	Plekhg5	1.41582
ENSMUSG00000029468	440.765	0.731361	0.198766	3.67951	0.000233686	0.0500075	P2rx7	1.6602
ENSMUSG00000059631	615.46	0.816617	0.222501	3.67018	0.000242383	0.0500075	1500035N22Rik	1.76127
ENSMUSG00000133502	80.5396	0.936462	0.255136	3.67044	0.000242133	0.0500075		1.91383
ENSMUSG00000086943	300.948	0.780906	0.21274	3.6707	0.000241888	0.0500075	4732414G09Rik	1.71821
ENSMUSG00000123137	403.808	0.713986	0.19427	3.67523	0.000237632	0.0500075		1.64033
ENSMUSG00000112550	258.387	0.698499	0.190777	3.66133	0.00025091	0.0503981	Gm6627	1.62282
ENSMUSG00000032548	767.143	0.600679	0.163908	3.66474	0.000247594	0.0503981	Slco2a1	1.51643
ENSMUSG00002076030	167.591	0.838068	0.228951	3.66047	0.000251753	0.0503981	Gm55036	1.78765
ENSMUSG00000042507	1657.19	0.552963	0.1512	3.65717	0.000255015	0.0505505	Mideas	1.4671
ENSMUSG00000083973	297.761	0.83203	0.227729	3.6536	0.000258592	0.0505744	Gm13459	1.78019
ENSMUSG00000024666	368.995	0.619651	0.169671	3.65207	0.000260138	0.0505744	Tmem138	1.5365
ENSMUSG00000097133	442.605	0.674836	0.185135	3.64509	0.000267294	0.0509851	Gm26628	1.59641
ENSMUSG00000124948	255.866	0.66991	0.183665	3.64745	0.000264858	0.0509851		1.59097
ENSMUSG00000026880	429.45	0.570715	0.156729	3.64142	0.000271141	0.051167	Stom	1.48526
ENSMUSG00000135388	106.791	1.05204	0.289072	3.63937	0.000273309	0.051167		2.07346
ENSMUSG00000120653	126.814	0.935999	0.257423	3.63603	0.00027687	0.0513581	Gm57427	1.91322
ENSMUSG00000053552	950.074	0.551431	0.151934	3.6294	0.000284076	0.0520992	Ebf4	1.46554
ENSMUSG00000085389	1059.88	0.619542	0.170784	3.62764	0.000286019	0.0520992	1700003M07Rik	1.53639
ENSMUSG00000041308	5123.41	0.559481	0.154564	3.61973	0.000294913	0.0527958	Sntb2	1.47374
ENSMUSG00000069170	232.695	0.752464	0.208017	3.61731	0.000297676	0.0527958	Adgrv1	1.68467
ENSMUSG00000020605	978.368	0.562382	0.15545	3.61777	0.000297157	0.0527958	Hs1bp3	1.4767
ENSMUSG00000047777	709.657	0.438885	0.121563	3.61034	0.000305799	0.0537648	Phf13	1.35556
ENSMUSG00000001119	4843.16	0.659288	0.182749	3.60761	0.000309032	0.0538649	Col6a1	1.5793
ENSMUSG00000125601	183.386	0.966576	0.268271	3.60299	0.00031458	0.0543632		1.9542
ENSMUSG00000026235	28077.7	0.39664	0.111054	3.57159	0.000354815	0.0572422	Epha4	1.31644
ENSMUSG00000042451	155.891	0.807768	0.226719	3.56286	0.000366842	0.0572422	Mybph	1.7505
ENSMUSG00000086166	233.079	0.748946	0.21026	3.562	0.000368044	0.0572422	Gm14342	1.68056
ENSMUSG00000087148	652.209	0.633425	0.177674	3.5651	0.000363712	0.0572422	1700030C14Rik	1.55124
ENSMUSG00000106472	488.59	0.768452	0.215553	3.56503	0.000363817	0.0572422	Gm43111	1.70344
ENSMUSG00000120761	133.677	1.03705	0.290886	3.56516	0.000363636	0.0572422	Gm57314	2.05203
ENSMUSG00000097816	735.761	0.592058	0.165495	3.5775	0.000346898	0.0572422	Gm26811	1.5074
ENSMUSG00000031538	3499.52	0.470413	0.131448	3.57871	0.0003453	0.0572422	Plat	1.38551
ENSMUSG00000031642	4782.2	0.460866	0.12879	3.57842	0.000345676	0.0572422	Sh3rf1	1.37637
ENSMUSG00000072571	421.868	0.598481	0.167708	3.56858	0.000358917	0.0572422	Tmem253	1.51412
ENSMUSG00000032673	391.795	0.667136	0.187018	3.56723	0.000360777	0.0572422	Prorsd1	1.58792
ENSMUSG00000000489	1368.28	0.528976	0.147598	3.58389	0.000338519	0.0572422	Pdgfb	1.4429
ENSMUSG00000129590	368.545	0.814109	0.227611	3.57675	0.000347896	0.0572422		1.75821
ENSMUSG00000021277	2973.64	0.623818	0.175234	3.55991	0.000370983	0.0572589	Traf3	1.54095
ENSMUSG00000104427	240.09	0.987866	0.280614	3.52038	0.000430935	0.0577319	Gm38368	1.98325
ENSMUSG00000092085	920.888	0.719106	0.204458	3.51714	0.000436229	0.0577319	Gm17224	1.64616
ENSMUSG00000027544	635.27	0.593873	0.169147	3.51099	0.000446434	0.0577319	Nfatc2	1.50929
ENSMUSG00000026941	509.526	0.614126	0.175261	3.50407	0.000458204	0.0577319	Mamdc4	1.53063
ENSMUSG00000010492	677.405	0.571877	0.163244	3.5032	0.000459708	0.0577319	Uckl1os	1.48646
ENSMUSG00000140587	434.335	0.782832	0.222718	3.5149	0.000439918	0.0577319		1.7205
ENSMUSG00000039813	297.087	0.662254	0.188972	3.5045	0.000457462	0.0577319	Tbc1d2	1.58255
ENSMUSG00000120262	185.775	0.694006	0.195614	3.54782	0.000388427	0.0577319	9530077C14Rik	1.61777
ENSMUSG00000029287	2904.26	0.466748	0.131398	3.55217	0.000382073	0.0577319	Tgfbr3	1.38199
ENSMUSG00000034040	15016	0.424493	0.120007	3.53723	0.000404352	0.0577319	Galnt17	1.3421
ENSMUSG00000106710	285.902	0.868755	0.246671	3.52192	0.00042844	0.0577319	Gm43166	1.82609
ENSMUSG00000042770	1062.21	0.380086	0.108396	3.50646	0.000454118	0.0577319	Hebp1	1.30142
ENSMUSG00000001741	1585.04	0.511654	0.144718	3.53553	0.000406956	0.0577319	Il16	1.42568
ENSMUSG00000031024	2798.19	0.574668	0.163425	3.51639	0.000437451	0.0577319	Dennd2b	1.48933
ENSMUSG00000030583	6751.37	0.548389	0.15518	3.53389	0.00040949	0.0577319	Sipa1l3	1.46245
ENSMUSG00000046056	212.495	0.820937	0.233425	3.51692	0.000436581	0.0577319	Sbsn	1.76655
ENSMUSG00000020096	521.884	0.615711	0.175492	3.50849	0.000450655	0.0577319	Tbata	1.53231
ENSMUSG00000040220	1692.67	0.578408	0.164988	3.50576	0.000455303	0.0577319	Gas8	1.4932
ENSMUSG00000110517	96.3556	0.829102	0.235916	3.5144	0.000440751	0.0577319	Gm31224	1.77658
ENSMUSG00000059456	35727.1	0.353699	0.100829	3.5079	0.000451651	0.0577319	Ptk2b	1.27783
ENSMUSG00000040524	4429.37	0.540294	0.152074	3.55284	0.000381097	0.0577319	Zfp609	1.45427
ENSMUSG00000045877	117.087	0.98866	0.281042	3.51783	0.000435084	0.0577319	4933415A04Rik	1.98434
ENSMUSG00000052374	2053.6	0.459705	0.130286	3.52842	0.000418042	0.0577319	Actn2	1.37526
ENSMUSG00000022443	5624.89	0.480186	0.136353	3.52163	0.000428909	0.0577319	Myh9	1.39492
ENSMUSG00000075033	1573.7	0.402326	0.114659	3.5089	0.000449969	0.0577319	Nxpe3	1.32164
ENSMUSG00000039457	386.687	0.594755	0.168353	3.53279	0.000411206	0.0577319	Ppl	1.51022
ENSMUSG00000080316	2967.46	0.617247	0.175777	3.51152	0.000445545	0.0577319	Spaca6	1.53394
ENSMUSG00000033327	2147.86	0.595781	0.168834	3.52879	0.000417461	0.0577319	Tnxb	1.51129
ENSMUSG00000032773	16156	0.367241	0.10349	3.54855	0.000387363	0.0577319	Chrm1	1.28988
ENSMUSG00000132490	125.549	0.994133	0.282795	3.51538	0.000439124	0.0577319		1.99188
ENSMUSG00000066406	20220.5	0.576719	0.16487	3.49803	0.000468703	0.0584982	Akap13	1.49145
ENSMUSG00000028100	564.145	0.482122	0.138064	3.49201	0.000479402	0.0591038	Nudt17	1.3968
ENSMUSG00000136341	144.108	1.00971	0.289114	3.49243	0.000478651	0.0591038		2.01351
ENSMUSG00000039745	481.292	0.495213	0.14192	3.48937	0.00048416	0.0593287	Htatip2	1.40953
ENSMUSG00000044916	249.982	0.671183	0.192693	3.48318	0.000495502	0.0596342	Frey1	1.59238
ENSMUSG00000140286	615.736	0.690238	0.198022	3.48566	0.000490917	0.0596342		1.61355
ENSMUSG00000024732	969.704	0.508562	0.145977	3.48385	0.00049425	0.0596342	Ccdc86	1.42263
ENSMUSG00000060671	9730.47	0.464318	0.133469	3.47884	0.000503592	0.0602493	Atp8b2	1.37966
ENSMUSG00000061411	2785.18	0.502938	0.144763	3.47422	0.000512335	0.0605784	Nol4l	1.4171
ENSMUSG00000021061	7703.05	0.433981	0.124876	3.47528	0.000510319	0.0605784	Sptb	1.35096
ENSMUSG00000014873	1340.55	0.472199	0.136013	3.47173	0.00051712	0.0607887	Surf2	1.38722
ENSMUSG00000028854	4274.8	0.477866	0.137864	3.46621	0.000527854	0.0607948	Slc9a1	1.39268
ENSMUSG00000104030	1203.97	0.754873	0.217652	3.46826	0.000523833	0.0607948	5330406M23Rik	1.68748
ENSMUSG00000006724	137.741	0.780101	0.225103	3.46552	0.0005292	0.0607948	Cyp27b1	1.71725
ENSMUSG00000016028	413.915	0.730676	0.210837	3.4656	0.000529047	0.0607948	Celsr1	1.65942
ENSMUSG00000039834	1822.03	0.477522	0.137979	3.46083	0.000538517	0.0612184	Zfp335	1.39235
ENSMUSG00000027335	1916.21	0.467245	0.135319	3.4529	0.000554591	0.0612184	Adra1d	1.38247
ENSMUSG00000142351	117.448	0.857985	0.248057	3.45882	0.000542556	0.0612184		1.8125
ENSMUSG00000028943	280.136	0.596449	0.172829	3.45108	0.000558343	0.0612184	Espn	1.51199
ENSMUSG00000125050	155.157	0.883547	0.255338	3.4603	0.000539577	0.0612184		1.84491
ENSMUSG00000038342	2645.26	0.489697	0.141795	3.45355	0.000553254	0.0612184	Mlxip	1.40415
ENSMUSG00000120691	304.23	0.863321	0.249879	3.45496	0.000550377	0.0612184	Gm46129	1.81922
ENSMUSG00000124858	128.702	0.784505	0.227378	3.45022	0.000560137	0.0612184		1.7225
ENSMUSG00000128979	235.673	0.75029	0.217015	3.45732	0.000545567	0.0612184		1.68213
ENSMUSG00000040479	8499.4	0.489258	0.141903	3.44784	0.000565086	0.0614273	Dgkz	1.40372
ENSMUSG00000038776	764.433	0.380968	0.112264	3.39349	0.000690082	0.0617857	Ephx1	1.30222
ENSMUSG00000026339	5211.46	0.492182	0.143634	3.42664	0.000611109	0.0617857	Ccdc93	1.40657
ENSMUSG00000040836	6091.53	0.378867	0.113166	3.34789	0.0008143	0.0617857	Gpr161	1.30032
ENSMUSG00000026315	203.974	0.788669	0.23561	3.34735	0.000815879	0.0617857	Serpinb8	1.72748
ENSMUSG00000033740	3638.2	0.474143	0.140361	3.37802	0.000730104	0.0617857	St18	1.38909
ENSMUSG00000056055	99.9118	0.721552	0.213191	3.38453	0.000712996	0.0617857	Sag	1.64895
ENSMUSG00000083633	184.612	0.897061	0.266311	3.36847	0.000755867	0.0617857	Gm13312	1.86227
ENSMUSG00000068966	849.234	0.379224	0.112138	3.38175	0.000720244	0.0617857	Zbtb34	1.30064
ENSMUSG00000027350	18138.3	0.447035	0.132897	3.36377	0.000768847	0.0617857	Chgb	1.36324
ENSMUSG00000074652	284.481	0.621619	0.18075	3.43911	0.000583632	0.0617857	Myh7b	1.5386
ENSMUSG00000102591	111.419	0.955002	0.278513	3.42893	0.000605974	0.0617857	Gm38383	1.93858
ENSMUSG00000034810	872.633	0.594757	0.177518	3.3504	0.000806944	0.0617857	Scn7a	1.51022
ENSMUSG00000074796	93.7295	0.762404	0.226503	3.36598	0.000762731	0.0617857	Slc4a11	1.69631
ENSMUSG00000126187	78.669	0.889144	0.260792	3.4094	0.000651065	0.0617857		1.85208
ENSMUSG00000086638	278.338	0.629615	0.186594	3.37424	0.000740192	0.0617857	4930405A21Rik	1.54715
ENSMUSG00000140023	182.607	0.781332	0.230553	3.38895	0.000701613	0.0617857		1.71872
ENSMUSG00000034009	1304.85	-0.556733	0.163796	-3.39894	0.000676479	0.0617857	Rxfp1	1.47093
ENSMUSG00000041544	3057.6	0.477174	0.142402	3.35089	0.000805525	0.0617857	Disp3	1.39201
ENSMUSG00000037996	43634.2	0.383838	0.112511	3.41155	0.000645941	0.0617857	Slc24a2	1.30481
ENSMUSG00000040761	8662.74	0.494512	0.146237	3.38157	0.000720716	0.0617857	Spen	1.40884
ENSMUSG00000040270	1380.73	0.539576	0.160488	3.36209	0.000773535	0.0617857	Bach2	1.45355
ENSMUSG00000060206	5522.71	0.467955	0.136306	3.43312	0.000596669	0.0617857	Zfp462	1.38315
ENSMUSG00000028785	14983	0.435421	0.1287	3.38322	0.000716424	0.0617857	Hpca	1.35231
ENSMUSG00000063531	6351.36	0.363742	0.107452	3.38515	0.000711393	0.0617857	Sema3e	1.28676
ENSMUSG00000049327	1625.49	0.524517	0.155067	3.38252	0.000718246	0.0617857	Kmt5a	1.43845
ENSMUSG00000124762	140.178	0.933885	0.278428	3.35414	0.000796125	0.0617857		1.91041
ENSMUSG00000097287	691.142	0.440891	0.128041	3.44336	0.000574529	0.0617857	D130017N08Rik	1.35744
ENSMUSG00000144069	266.224	0.565196	0.164653	3.43264	0.000597736	0.0617857		1.47959
ENSMUSG00000034832	5772.18	0.597654	0.175067	3.41386	0.000640506	0.0617857	Tet3	1.51325
ENSMUSG00000107927	493.998	0.816366	0.24287	3.36133	0.000775688	0.0617857	Gm44090	1.76096
ENSMUSG00000038648	614.392	0.549062	0.162699	3.37471	0.000738941	0.0617857	Creb3l2	1.46313
ENSMUSG00000030056	724.277	0.550899	0.163893	3.36133	0.000775672	0.0617857	Isy1	1.465
ENSMUSG00000108042	166.392	1.0219	0.302061	3.3831	0.000716719	0.0617857	B130021K23Rik	2.0306
ENSMUSG00000061286	773.033	0.509238	0.148805	3.42219	0.00062118	0.0617857	Exosc5	1.4233
ENSMUSG00000053395	4596.2	0.425595	0.126797	3.3565	0.000789344	0.0617857	Cacng8	1.34313
ENSMUSG00000057176	558.623	0.449161	0.132919	3.37921	0.000726943	0.0617857	Cfap119	1.36525
ENSMUSG00000030527	2147.16	0.470296	0.140542	3.34631	0.00081896	0.0617857	Crtc3	1.38539
ENSMUSG00000109051	161.554	0.879431	0.261717	3.36024	0.000778753	0.0617857	Gm44913	1.83965
ENSMUSG00000063160	5245.15	0.559656	0.166017	3.37108	0.00074873	0.0617857	Numbl	1.47392
ENSMUSG00000030689	1132.96	0.463429	0.136	3.40756	0.000655466	0.0617857	Ino80e	1.37882
ENSMUSG00000046378	606.85	0.440287	0.130716	3.36827	0.000756425	0.0617857	Asphd1	1.35687
ENSMUSG00000107585	1924.33	0.536056	0.157075	3.41273	0.000643157	0.0617857	3300002P13Rik	1.45
ENSMUSG00000085080	95.422	0.928735	0.274025	3.38923	0.00070089	0.0617857	2310044K18Rik	1.90361
ENSMUSG00000025417	4830.62	0.379753	0.11319	3.355	0.000793655	0.0617857	Pip4k2c	1.30112
ENSMUSG00000131245	214.134	0.873653	0.255963	3.4132	0.000642046	0.0617857		1.8323
ENSMUSG00000102593	160.162	0.902369	0.26256	3.43682	0.000588594	0.0617857	Gm38384	1.86913
ENSMUSG00000003573	752.427	0.593721	0.176705	3.35996	0.000779532	0.0617857	Homer3	1.50913
ENSMUSG00000133512	170.044	0.894848	0.267275	3.34804	0.000813863	0.0617857		1.85941
ENSMUSG00000021823	2572.63	0.446942	0.132434	3.37482	0.000738644	0.0617857	Vcl	1.36315
ENSMUSG00000125512	216.906	0.790602	0.231004	3.42246	0.000620563	0.0617857		1.7298
ENSMUSG00000066687	6798.4	0.401317	0.119199	3.36678	0.000760501	0.0617857	Zbtb16	1.32071
ENSMUSG00000004661	558.056	0.606531	0.177714	3.41297	0.000642593	0.0617857	Arid3b	1.52259
ENSMUSG00000032012	4151.51	0.507799	0.1506	3.37183	0.000746707	0.0617857	Nectin1	1.42188
ENSMUSG00000042106	212.778	0.627286	0.184074	3.40779	0.000654909	0.0617857	Inka1	1.54466
ENSMUSG00000032280	2429.89	0.510333	0.14974	3.40812	0.000654126	0.0617857	Tle3	1.42438
ENSMUSG00000020770	1199.19	0.488366	0.144363	3.38289	0.000717273	0.0617857	Unk	1.40285
ENSMUSG00000056427	12237.7	0.405826	0.118887	3.41353	0.000641267	0.0617857	Slit3	1.32485
ENSMUSG00000009076	251.456	0.584648	0.172289	3.39341	0.000690287	0.0617857	Zmat5	1.49967
ENSMUSG00000045377	301.235	0.51197	0.151842	3.37172	0.000747007	0.0617857	Tmem88	1.426
ENSMUSG00000135251	108.665	1.03775	0.301843	3.43804	0.000585946	0.0617857		2.05302
ENSMUSG00000127311	103.742	0.785017	0.231541	3.3904	0.000697906	0.0617857		1.72311
ENSMUSG00000114708	508.828	0.711655	0.209815	3.39182	0.000694298	0.0617857	Gm30177	1.63768
ENSMUSG00000099478	542.18	0.548506	0.161894	3.38806	0.000703882	0.0617857	Gm28370	1.46257
ENSMUSG00000113776	238.279	0.777628	0.232224	3.34861	0.00081218	0.0617857	Gm19327	1.71431
ENSMUSG00000021256	1432.58	0.464517	0.13806	3.36461	0.000766531	0.0617857	Vash1	1.37986
ENSMUSG00000033697	11134.3	0.486621	0.143264	3.39668	0.000682075	0.0617857	Arhgap39	1.40116
ENSMUSG00000097827	450.353	0.688958	0.203532	3.385	0.000711771	0.0617857	5330439K02Rik	1.61212
ENSMUSG00000142456	80.0968	0.839596	0.248912	3.37306	0.000743387	0.0617857		1.78955
ENSMUSG00000022687	1092.58	0.402647	0.120306	3.34686	0.000817327	0.0617857	Boc	1.32193
ENSMUSG00000005580	12981.7	0.420784	0.124909	3.36872	0.000755177	0.0617857	Adcy9	1.33865
ENSMUSG00000014303	850.049	0.570851	0.167421	3.40967	0.000650424	0.0617857	Glis2	1.4854
ENSMUSG00000075265	198.815	0.857822	0.255311	3.35991	0.000779674	0.0617857	Tnk2os	1.8123
ENSMUSG00000089663	1613.77	0.662308	0.193726	3.41878	0.000629024	0.0617857	Gm15651	1.58261
ENSMUSG00000068037	3341.25	0.443013	0.131826	3.36059	0.000777755	0.0617857	Mas1	1.35944
ENSMUSG00000024055	406.689	0.625673	0.181886	3.43991	0.000581899	0.0617857	Cyp4f13	1.54293
ENSMUSG00000097523	709.455	0.554322	0.165488	3.34962	0.000809239	0.0617857	1700022N22Rik	1.46848
ENSMUSG00000132973	539.921	0.663392	0.196098	3.38296	0.000717099	0.0617857		1.5838
ENSMUSG00000137250	126.561	0.906769	0.270956	3.34655	0.000818234	0.0617857		1.87484
ENSMUSG00000129048	195.986	0.790117	0.233575	3.38272	0.000717725	0.0617857		1.72921
ENSMUSG00000035735	7051.09	0.53843	0.157557	3.41737	0.000632285	0.0617857	Dagla	1.45239
ENSMUSG00000097990	126.034	0.989389	0.29442	3.36047	0.00077809	0.0617857	Gm19557	1.98534
ENSMUSG00000126581	86.7781	1.14858	0.337046	3.40779	0.000654925	0.0617857		2.21695
ENSMUSG00000124582	265.584	0.833819	0.249335	3.34418	0.000825271	0.0620303		1.7824
ENSMUSG00000019817	1904.97	0.503045	0.15053	3.34183	0.000832285	0.0620959	Plagl1	1.4172
ENSMUSG00000114253	275.567	0.778691	0.232975	3.34237	0.00083066	0.0620959	Gm47798	1.71557
ENSMUSG00000107364	269.401	0.846668	0.253564	3.33907	0.000840604	0.0624859	Gm43051	1.79834
ENSMUSG00000105935	141.077	0.996528	0.298574	3.33762	0.000844993	0.0624985	Gm43628	1.99519
ENSMUSG00000000732	836.722	0.562973	0.168707	3.33698	0.000846955	0.0624985	Icosl	1.47731
ENSMUSG00000045382	203.674	0.582723	0.175244	3.32522	0.0008835	0.062694	Cxcr4	1.49767
ENSMUSG00000104524	328.804	0.836692	0.251652	3.3248	0.000884822	0.062694	Gm37333	1.78595
ENSMUSG00000050373	1834.58	0.443845	0.133649	3.32099	0.000897001	0.062694	Snx21	1.36023
ENSMUSG00000107955	708.333	0.668027	0.200531	3.3313	0.000864422	0.062694	Gm44027	1.5889
ENSMUSG00000123371	235.318	0.666144	0.200529	3.32193	0.000893976	0.062694		1.58683
ENSMUSG00000029055	6253.21	0.523953	0.157803	3.3203	0.000899216	0.062694	Plch2	1.43789
ENSMUSG00000107136	328.487	0.776245	0.233695	3.32161	0.000894981	0.062694	Gm42466	1.71267
ENSMUSG00000038738	6634.1	0.559286	0.167962	3.32984	0.000868953	0.062694	Shank1	1.47354
ENSMUSG00000068566	3169.54	0.360816	0.108644	3.3211	0.000896648	0.062694	Myadm	1.28415
ENSMUSG00000033633	577.611	0.722121	0.216743	3.3317	0.000863176	0.062694	Clec18a	1.64961
ENSMUSG00000056204	533.27	0.469643	0.140927	3.33252	0.000860621	0.062694	Pgpep1	1.38477
ENSMUSG00000031654	334.754	-0.871021	0.262255	-3.32128	0.000896048	0.062694	Cbln1	1.82896
ENSMUSG00000054418	148.942	0.764633	0.229634	3.32979	0.00086911	0.062694	2900041M22Rik	1.69894
ENSMUSG00000043557	3766.01	0.494255	0.148664	3.32464	0.00088534	0.062694	Mdga1	1.40859
ENSMUSG00000024112	8381.69	0.472786	0.142163	3.32567	0.00088207	0.062694	Cacna1h	1.38779
ENSMUSG00000059898	444.125	-0.942107	0.282591	-3.33381	0.00085664	0.062694	Dsc3	1.92133
ENSMUSG00000104210	837.34	0.696378	0.210276	3.31173	0.000927203	0.0628242	Gm37984	1.62043
ENSMUSG00000026773	1686.32	0.50063	0.150982	3.31582	0.000913739	0.0628242	Pfkfb3	1.41483
ENSMUSG00000105894	636.478	0.804702	0.242857	3.31348	0.000921436	0.0628242	Gm42710	1.74678
ENSMUSG00000066152	699.279	0.542515	0.163636	3.31537	0.000915232	0.0628242	Slc31a2	1.45651
ENSMUSG00000107207	86.9472	1.01311	0.305714	3.31391	0.000919995	0.0628242	Gm42897	2.01826
ENSMUSG00000013367	711.089	0.542998	0.164036	3.31024	0.000932156	0.0628242	Iglon5	1.457
ENSMUSG00000020109	1837.6	0.348526	0.105235	3.31187	0.000926741	0.0628242	Dnajb12	1.27326
ENSMUSG00000038264	3467.92	0.400892	0.120883	3.31637	0.000911959	0.0628242	Sema7a	1.32032
ENSMUSG00000018844	346.701	0.525053	0.158294	3.31695	0.000910066	0.0628242	Fndc8	1.43899
ENSMUSG00000080406	631.43	0.634587	0.191672	3.3108	0.000930306	0.0628242	Mir1188	1.55249
ENSMUSG00000044641	180.046	0.664554	0.200869	3.30839	0.000938328	0.0628326	Pard6b	1.58508
ENSMUSG00000038604	3722.81	0.414866	0.1254	3.30834	0.000938496	0.0628326	Ripor1	1.33318
ENSMUSG00000118346	539.588	0.456838	0.138143	3.307	0.000943001	0.0629258	Tmem179b	1.37253
ENSMUSG00000006301	1536.35	0.615814	0.186518	3.30163	0.000961238	0.0629931	Tmbim1	1.53242
ENSMUSG00000122455	145.97	0.988828	0.299705	3.29934	0.00096912	0.0629931		1.98457
ENSMUSG00000074899	89.1373	0.792728	0.24158	3.28143	0.00103282	0.0629931	Sptbn5	1.73235
ENSMUSG00000027217	1762.53	0.525839	0.160064	3.28518	0.00101916	0.0629931	Tspan18	1.43977
ENSMUSG00000006800	8245.12	0.379558	0.115535	3.28523	0.00101901	0.0629931	Sulf2	1.30094
ENSMUSG00000006462	153.394	0.740255	0.224886	3.29169	0.000995883	0.0629931	A530013C23Rik	1.67047
ENSMUSG00000047485	2476.82	0.473359	0.143195	3.3057	0.000947406	0.0629931	Klhl34	1.38834
ENSMUSG00000042672	643.416	0.550536	0.167391	3.28892	0.00100574	0.0629931	Dcst1	1.46463
ENSMUSG00000028862	174.462	0.55403	0.16912	3.27596	0.00105305	0.0629931	Map3k6	1.46818
ENSMUSG00000028532	2924.33	0.466049	0.141145	3.30192	0.000960247	0.0629931	Cachd1	1.38132
ENSMUSG00000041954	534.193	0.631715	0.192097	3.28852	0.00100715	0.0629931	Tnfrsf18	1.54941
ENSMUSG00000084803	125.074	0.829354	0.252551	3.28391	0.00102377	0.0629931	5830444B04Rik	1.77689
ENSMUSG00000051339	5654.48	0.490004	0.149226	3.28363	0.00102479	0.0629931	2900026A02Rik	1.40445
ENSMUSG00000072612	156.307	0.703479	0.213974	3.28768	0.00101016	0.0629931	Gm10382	1.62843
ENSMUSG00000048636	106.477	0.819706	0.248664	3.29644	0.000979171	0.0629931	A730049H05Rik	1.76505
ENSMUSG00000050605	1426.8	0.417351	0.127275	3.27912	0.00104133	0.0629931	Zfp61	1.33547
ENSMUSG00000045598	1145.9	0.486426	0.147558	3.29651	0.000978925	0.0629931	Zfp553	1.40097
ENSMUSG00000040488	1463.48	0.578355	0.17614	3.28349	0.0010253	0.0629931	Ltbp4	1.49315
ENSMUSG00000086533	268.15	0.769094	0.23435	3.28181	0.00103143	0.0629931	Mypopos	1.7042
ENSMUSG00000020183	473.89	0.489321	0.149205	3.27953	0.0010398	0.0629931	Cpm	1.40378
ENSMUSG00000031662	103.004	0.815879	0.247703	3.29378	0.000988492	0.0629931	Snx20	1.76037
ENSMUSG00000097545	17774	0.514923	0.156808	3.28378	0.00102426	0.0629931	Mir124a-1hg	1.42892
ENSMUSG00000137214	93.2945	0.856294	0.259646	3.29793	0.000973999	0.0629931		1.81038
ENSMUSG00000032589	18503.1	0.484945	0.147997	3.27671	0.00105023	0.0629931	Bsn	1.39953
ENSMUSG00000017493	2260.75	0.334932	0.101949	3.2853	0.00101874	0.0629931	Igfbp4	1.26132
ENSMUSG00000059248	4473.52	0.383123	0.116887	3.27771	0.00104652	0.0629931	Septin9	1.30416
ENSMUSG00000040712	6677.7	0.445151	0.135191	3.29275	0.000992113	0.0629931	Camta2	1.36146
ENSMUSG00000120142	221.811	0.946107	0.286612	3.301	0.0009634	0.0629931	Gm57349	1.92667
ENSMUSG00000121053	404.085	0.643206	0.196038	3.28103	0.00103429	0.0629931	Gm56593	1.5618
ENSMUSG00000113106	85.4608	1.0765	0.327335	3.28869	0.00100655	0.0629931	Gm47139	2.10892
ENSMUSG00000113864	489.534	0.728642	0.22241	3.27613	0.00105241	0.0629931	Gm48381	1.65708
ENSMUSG00000066440	3783.21	0.480621	0.145983	3.29231	0.000993691	0.0629931	Zfyve26	1.39534
ENSMUSG00000023009	556.446	0.585423	0.178211	3.285	0.00101984	0.0629931	Nckap5l	1.50048
ENSMUSG00000046318	1543.52	0.633805	0.193392	3.2773	0.00104805	0.0629931	Ccbe1	1.55165
ENSMUSG00000025227	936.845	0.443199	0.134601	3.29269	0.000992342	0.0629931	Mfsd13a	1.35962
ENSMUSG00000128785	189.198	0.862531	0.263475	3.27367	0.0010616	0.063214		1.81822
ENSMUSG00000020524	101027	0.348257	0.106393	3.2733	0.001063	0.063214	Gria1	1.27302
ENSMUSG00000103101	824.084	0.707667	0.216874	3.26303	0.00110227	0.0644154	Gm37048	1.63316
ENSMUSG00000038463	3018.49	0.459045	0.141825	3.2367	0.00120921	0.0644154	Olfml2b	1.37463
ENSMUSG00000009418	14026.8	0.538682	0.166285	3.23951	0.00119736	0.0644154	Nav1	1.45264
ENSMUSG00000026596	7173.01	0.46579	0.143331	3.24974	0.00115509	0.0644154	Abl2	1.38107
ENSMUSG00000120002	419.497	0.578103	0.1792	3.22602	0.00125524	0.0644154	Gm57146	1.49289
ENSMUSG00000026883	2951.86	0.401654	0.124468	3.22697	0.0012511	0.0644154	Dab2ip	1.32102
ENSMUSG00000051817	1635.08	0.538543	0.166927	3.22622	0.00125437	0.0644154	Sox12	1.4525
ENSMUSG00000120684	369.087	0.537569	0.166555	3.22757	0.00124846	0.0644154	Gm39859	1.45152
ENSMUSG00000090057	233.392	0.760351	0.235216	3.23256	0.00122686	0.0644154	Gm16333	1.6939
ENSMUSG00000041936	12404.6	0.469219	0.144254	3.25272	0.00114304	0.0644154	Agrn	1.38436
ENSMUSG00000042328	1235.75	0.481255	0.147479	3.26322	0.00110155	0.0644154	Hps4	1.39596
ENSMUSG00000107105	335.146	0.763507	0.234856	3.25096	0.00115014	0.0644154	Gm15820	1.69761
ENSMUSG00000080753	175.781	0.6283	0.192697	3.26056	0.00111192	0.0644154	Gm15613	1.54574
ENSMUSG00000105929	104.406	0.978208	0.303204	3.22624	0.0012543	0.0644154	Gm43693	1.97002
ENSMUSG00000002486	540.09	0.53851	0.166441	3.23543	0.0012146	0.0644154	Tchp	1.45247
ENSMUSG00000039563	176.651	0.552381	0.169751	3.25407	0.00113765	0.0644154	2210406O10Rik	1.4665
ENSMUSG00000106944	1765.69	0.641836	0.196954	3.25882	0.00111877	0.0644154	Gm43843	1.56031
ENSMUSG00000063455	9143.3	0.470847	0.145525	3.23551	0.00121427	0.0644154	D630045J12Rik	1.38592
ENSMUSG00000124307	101.991	1.04841	0.324861	3.22726	0.00124983	0.0644154		2.06825
ENSMUSG00000041375	894.043	0.475648	0.146366	3.24971	0.00115523	0.0644154	Ccdc9	1.39054
ENSMUSG00000030397	3343.5	0.45529	0.139887	3.25471	0.0011351	0.0644154	Mark4	1.37106
ENSMUSG00000134791	112.927	0.810366	0.250936	3.22937	0.00124063	0.0644154		1.75366
ENSMUSG00000138909	142.098	0.797813	0.245693	3.24719	0.00116549	0.0644154		1.73846
ENSMUSG00000020277	9474.82	0.391162	0.119768	3.26599	0.00109082	0.0644154	Pfkl	1.31145
ENSMUSG00000020150	299.386	0.468263	0.143849	3.25523	0.00113302	0.0644154	Gamt	1.38344
ENSMUSG00000031605	9064.47	0.37128	0.115028	3.22772	0.0012478	0.0644154	Klhl2	1.2935
ENSMUSG00000070002	1215.06	0.494732	0.153317	3.22687	0.00125153	0.0644154	Ell	1.40906
ENSMUSG00000035569	20049.7	0.503739	0.154313	3.2644	0.00109698	0.0644154	Ankrd11	1.41788
ENSMUSG00000031565	8498.42	0.488828	0.151139	3.23429	0.00121945	0.0644154	Fgfr1	1.4033
ENSMUSG00000022094	3175.54	0.393077	0.12116	3.24428	0.00117749	0.0644154	Slc39a14	1.31319
ENSMUSG00000041729	8189.13	0.407952	0.125249	3.25713	0.00112545	0.0644154	Coro2b	1.3268
ENSMUSG00000032513	1240.13	0.398893	0.122977	3.24363	0.00118016	0.0644154	Gorasp1	1.3185
ENSMUSG00000097535	219.982	0.644536	0.198525	3.24663	0.00116781	0.0644154	Gm26592	1.56324
ENSMUSG00000097870	505.29	0.586663	0.181082	3.23976	0.00119628	0.0644154	Gm26868	1.50177
ENSMUSG00000141028	924.239	0.575957	0.176988	3.2542	0.00113711	0.0644154		1.49067
ENSMUSG00000048442	114.067	0.783715	0.242629	3.2301	0.00123748	0.0644154	Smim5	1.72156
ENSMUSG00000038208	496.835	0.477651	0.147124	3.24658	0.00116799	0.0644154	Pgap3	1.39247
ENSMUSG00000049892	546.335	0.546218	0.167633	3.25841	0.00112038	0.0644154	Rasd1	1.46025
ENSMUSG00000109829	436.755	0.675411	0.209172	3.22898	0.00124232	0.0644154	Gm45605	1.59705
ENSMUSG00000044707	461.655	0.48467	0.148793	3.25734	0.00112461	0.0644154	Ccnjl	1.39927
ENSMUSG00000087036	137.404	0.865391	0.266356	3.249	0.00115812	0.0644154	Gm11748	1.82183
ENSMUSG00000120010	1013.83	0.493382	0.152379	3.23785	0.00120434	0.0644154	Gm57327	1.40774
ENSMUSG00000021703	4573.22	0.469411	0.144955	3.23831	0.00120238	0.0644154	Serinc5	1.38454
ENSMUSG00000047415	1224.31	0.564154	0.174696	3.22935	0.00124072	0.0644154	Gpr68	1.47852
ENSMUSG00000021257	549.482	0.423978	0.131265	3.22994	0.00123814	0.0644154	Angel1	1.34162
ENSMUSG00000122122	100.603	1.00489	0.309954	3.24208	0.00118662	0.0644154		2.0068
ENSMUSG00000022565	7721.78	0.531569	0.163578	3.24963	0.00115557	0.0644154	Plec	1.4455
ENSMUSG00000041957	4048.71	0.478769	0.147695	3.24161	0.00118855	0.0644154	Pkp2	1.39355
ENSMUSG00000023935	281.568	0.608814	0.188521	3.22942	0.00124041	0.0644154	Spats1	1.52501
ENSMUSG00000052146	478.443	0.500629	0.154013	3.25056	0.00115178	0.0644154	Rps10	1.41483
ENSMUSG00000143942	125.572	0.839836	0.258022	3.2549	0.00113433	0.0644154		1.78985
ENSMUSG00000051375	24108.9	0.425059	0.131261	3.23828	0.00120251	0.0644154	Pcdh1	1.34263
ENSMUSG00000048612	1220.22	0.468697	0.145061	3.23104	0.00123342	0.0644154	Myof	1.38386
ENSMUSG00000053617	3885.65	0.469428	0.145244	3.23199	0.00122933	0.0644154	Sh3pxd2a	1.38456
ENSMUSG00000103783	420.126	0.597528	0.185659	3.21842	0.00128901	0.0648814	Gm37522	1.51312
ENSMUSG00000026278	604.02	0.46979	0.146054	3.21656	0.00129739	0.0648814	Bok	1.38491
ENSMUSG00000039145	7490.24	0.388892	0.121272	3.20677	0.00134235	0.0648814	Camk1d	1.30939
ENSMUSG00000033955	6278.79	0.563514	0.175746	3.20641	0.00134402	0.0648814	Tnks1bp1	1.47786
ENSMUSG00000044700	4222.17	0.471922	0.147131	3.20749	0.00133897	0.0648814	Tmem201	1.38696
ENSMUSG00000041120	1028.55	0.518769	0.16185	3.20526	0.00134942	0.0648814	Nbl1	1.43273
ENSMUSG00000045790	2503.79	0.38132	0.118818	3.20927	0.00133074	0.0648814	Ccdc149	1.30253
ENSMUSG00000122020	479.513	0.679484	0.211432	3.21372	0.00131026	0.0648814		1.60157
ENSMUSG00000030852	5795.55	0.453525	0.141026	3.21589	0.0013004	0.0648814	Tacc2	1.36938
ENSMUSG00000030766	3027.72	0.560571	0.17469	3.20895	0.00133219	0.0648814	Arhgap17	1.47485
ENSMUSG00000140720	336.582	0.617979	0.192697	3.20701	0.00134124	0.0648814		1.53472
ENSMUSG00000046922	95.4829	-0.710855	0.221426	-3.21034	0.00132576	0.0648814	Gpr6	1.63677
ENSMUSG00000087014	240.363	0.892205	0.277044	3.22044	0.00127993	0.0648814	Gm16364	1.85601
ENSMUSG00000090336	114.719	0.736475	0.229089	3.2148	0.00130536	0.0648814	Cfap97d2	1.6661
ENSMUSG00000021750	2794.25	0.481122	0.150009	3.20728	0.00133996	0.0648814	Fam107a	1.39583
ENSMUSG00000126988	363.926	0.713376	0.222198	3.21054	0.00132485	0.0648814		1.63964
ENSMUSG00000062296	81968.9	0.543502	0.169206	3.21207	0.00131783	0.0648814	Trank1	1.45751
ENSMUSG00000062115	6187	0.496992	0.154973	3.20696	0.00134147	0.0648814	Rai1	1.41127
ENSMUSG00000020422	2132.61	0.503243	0.156743	3.21062	0.00132449	0.0648814	Tns3	1.4174
ENSMUSG00000085088	307.965	0.677596	0.211048	3.21063	0.00132447	0.0648814	4931413K12Rik	1.59947
ENSMUSG00000124686	173.284	0.792401	0.246411	3.21576	0.00130098	0.0648814		1.73195
ENSMUSG00000016763	2462.68	0.44665	0.139012	3.21303	0.00131344	0.0648814	Scube1	1.36287
ENSMUSG00000022623	3182.42	0.575682	0.179624	3.20493	0.00135096	0.0648814	Shank3	1.49038
ENSMUSG00000032988	110.12	0.753814	0.235185	3.20519	0.00134972	0.0648814	Slc16a8	1.68624
ENSMUSG00000121045	295.571	0.560773	0.174707	3.2098	0.00132829	0.0648814	Gm31253	1.47506
ENSMUSG00000038677	2057.69	0.672531	0.209376	3.21208	0.00131779	0.0648814	Scube3	1.59387
ENSMUSG00000139122	103.565	0.864141	0.268647	3.21664	0.00129703	0.0648814		1.82026
ENSMUSG00000051413	789.77	0.550093	0.17179	3.20213	0.00136416	0.0651767	Plagl2	1.46418
ENSMUSG00000109150	839.136	0.622676	0.194605	3.19968	0.00137579	0.0651767	Gm45793	1.53973
ENSMUSG00000030956	1422.54	0.471255	0.147202	3.20143	0.00136748	0.0651767	Fam53b	1.38632
ENSMUSG00000135674	119.821	0.953566	0.298129	3.1985	0.00138143	0.0651767		1.93665
ENSMUSG00000022324	4766.37	0.337113	0.105297	3.20156	0.00136684	0.0651767	Matn2	1.26323
ENSMUSG00000117145	114.749	0.697472	0.217925	3.20051	0.00137184	0.0651767	Gng5c	1.62166
ENSMUSG00000025427	2731.44	0.571081	0.178516	3.19905	0.0013788	0.0651767	Ark2c	1.48564
ENSMUSG00000047604	290.363	0.580937	0.181645	3.1982	0.0013829	0.0651767	Frat2	1.49582
ENSMUSG00000037754	3111.01	0.423136	0.132535	3.19264	0.00140979	0.0659692	Ppp1r16b	1.34084
ENSMUSG00000027409	86.7684	1.11246	0.348782	3.18957	0.00142487	0.0659692	1700020A23Rik	2.16215
ENSMUSG00000139617	149.455	0.714922	0.224091	3.19031	0.00142118	0.0659692		1.64139
ENSMUSG00000028069	654.502	0.468404	0.147049	3.18535	0.00144578	0.0659692	Gpatch4	1.38358
ENSMUSG00000003382	3164.07	0.425114	0.13336	3.18772	0.00143399	0.0659692	Etv3	1.34268
ENSMUSG00000073700	1031.6	0.44476	0.139623	3.18543	0.00144538	0.0659692	Klhl21	1.36109
ENSMUSG00000139501	379.816	0.604815	0.189582	3.19025	0.00142149	0.0659692		1.52078
ENSMUSG00000108520	279.443	0.649277	0.203626	3.18858	0.00142972	0.0659692	Gm44684	1.56838
ENSMUSG00000108390	796.382	0.531466	0.166546	3.19111	0.00141726	0.0659692	Gm39038	1.4454
ENSMUSG00000028630	3440.42	0.351689	0.110428	3.18478	0.00144865	0.0659692	Dyrk2	1.27605
ENSMUSG00000020435	5253.78	0.401391	0.12589	3.18844	0.00143044	0.0659692	Osbp2	1.32078
ENSMUSG00000020387	3772.97	0.376663	0.118243	3.18551	0.00144501	0.0659692	Jade2	1.29834
ENSMUSG00000046719	1075.48	-0.4539	0.142473	-3.18586	0.00144323	0.0659692	Nxph3	1.36974
ENSMUSG00000075600	1054.82	0.466836	0.146535	3.18584	0.00144335	0.0659692	Zc3h3	1.38208
ENSMUSG00000039646	859.099	0.613848	0.192386	3.19072	0.0014192	0.0659692	Vasn	1.53034
ENSMUSG00000036504	133.639	0.74023	0.232607	3.18231	0.00146103	0.0663186	Phpt1	1.67044
ENSMUSG00000143884	431.415	0.541122	0.17006	3.18195	0.00146289	0.0663186		1.4551
ENSMUSG00000051136	96.9974	0.758988	0.238648	3.18037	0.00147088	0.066532	Ghsr	1.6923
ENSMUSG00000114148	322.432	0.74185	0.233311	3.17966	0.00147447	0.0665451	Gm47701	1.67232
ENSMUSG00000038872	272.755	0.672744	0.211759	3.17693	0.00148843	0.0670258	Zfhx3	1.5941
ENSMUSG00000138153	160.88	0.78558	0.247394	3.17543	0.00149617	0.0672246		1.72378
ENSMUSG00000046593	701.75	0.537812	0.169411	3.17459	0.00150047	0.0672682	Tmem215	1.45177
ENSMUSG00000026220	746.211	0.493076	0.156075	3.15923	0.00158188	0.0674229	Slc16a14	1.40744
ENSMUSG00000103748	239.593	0.774691	0.244834	3.16415	0.00155536	0.0674229	Gm38243	1.71082
ENSMUSG00000026307	967.952	0.462928	0.146656	3.15655	0.00159648	0.0674229	Scly	1.37834
ENSMUSG00000103845	299.336	0.571744	0.181276	3.15399	0.00161053	0.0674229	Gm19026	1.48632
ENSMUSG00000134510	218.159	0.634302	0.201494	3.14799	0.00164397	0.0674229		1.55219
ENSMUSG00000027457	9472.96	0.456193	0.144847	3.14949	0.00163556	0.0674229	Snph	1.37192
ENSMUSG00000038312	1691.76	0.363815	0.115357	3.15381	0.00161155	0.0674229	Edem2	1.28682
ENSMUSG00000031351	269.059	0.599009	0.189529	3.16051	0.00157494	0.0674229	Zfp185	1.51468
ENSMUSG00000016128	1426.26	0.410355	0.129675	3.16449	0.00155354	0.0674229	Stard13	1.32901
ENSMUSG00000087314	570.052	0.686216	0.217172	3.15978	0.00157891	0.0674229	Prkag2os2	1.60906
ENSMUSG00000106115	159.847	0.812555	0.258086	3.14839	0.00164171	0.0674229	Gm43420	1.75632
ENSMUSG00000061578	5493.83	0.414315	0.130917	3.16471	0.00155237	0.0674229	Ksr2	1.33267
ENSMUSG00000029178	1628.35	0.524629	0.166552	3.14995	0.00163298	0.0674229	Klf3	1.43856
ENSMUSG00000029507	338.614	0.548143	0.172908	3.17014	0.00152363	0.0674229	Pus1	1.4622
ENSMUSG00000029755	204.361	0.528174	0.166722	3.168	0.00153492	0.0674229	Dlx5	1.4421
ENSMUSG00000107511	129.734	0.908966	0.287856	3.15771	0.00159011	0.0674229	Gm44440	1.8777
ENSMUSG00000039405	302.77	0.531004	0.167892	3.16276	0.00156279	0.0674229	Prss23	1.44493
ENSMUSG00000062785	4031.34	0.579334	0.182749	3.17012	0.00152377	0.0674229	Kcnc3	1.49416
ENSMUSG00000109460	306.286	0.695535	0.219725	3.16549	0.00154823	0.0674229	Gm45591	1.61949
ENSMUSG00000053046	5685.56	0.389261	0.123355	3.15561	0.00160161	0.0674229	Brsk2	1.30972
ENSMUSG00000066306	7080.09	0.435861	0.137685	3.16564	0.00154743	0.0674229	Numa1	1.35272
ENSMUSG00000109984	95.0984	0.781739	0.246894	3.16629	0.00154396	0.0674229	Gm38948	1.7192
ENSMUSG00000004567	3258.65	0.351886	0.111222	3.16381	0.0015572	0.0674229	Mcoln1	1.27623
ENSMUSG00000034112	163.655	0.754634	0.239103	3.1561	0.00159892	0.0674229	Atp2c2	1.6872
ENSMUSG00000034105	740.654	0.465725	0.147599	3.15534	0.00160314	0.0674229	Meak7	1.38101
ENSMUSG00000025278	22857.5	0.535514	0.169961	3.1508	0.00162826	0.0674229	Flnb	1.44946
ENSMUSG00000032300	1221.5	0.57509	0.182623	3.14905	0.00163801	0.0674229	1700017B05Rik	1.48977
ENSMUSG00000043987	2247.74	0.532828	0.168075	3.17019	0.00152341	0.0674229	Cep164	1.44676
ENSMUSG00000120493	171.414	0.52815	0.167633	3.15064	0.00162915	0.0674229	Gm57059	1.44208
ENSMUSG00000125922	191.103	0.7854	0.248798	3.15677	0.00159525	0.0674229		1.72357
ENSMUSG00000018849	2210.04	0.443497	0.140801	3.14981	0.00163378	0.0674229	Wwc1	1.3599
ENSMUSG00000025571	16454.2	0.526446	0.166958	3.15316	0.00161514	0.0674229	Tnrc6c	1.44038
ENSMUSG00000121251	321.719	0.526904	0.167044	3.15428	0.00160893	0.0674229	D030016M11Rik	1.44083
ENSMUSG00000034587	628.234	0.610719	0.193813	3.15108	0.00162667	0.0674229	8430429K09Rik	1.52702
ENSMUSG00000044164	2105.1	0.461327	0.14632	3.15286	0.0016168	0.0674229	Rnf182	1.37681
ENSMUSG00000039087	10955.2	0.636245	0.200588	3.1719	0.00151447	0.0674229	Rreb1	1.55428
ENSMUSG00000078370	110.357	0.972059	0.307923	3.15683	0.00159496	0.0674229	Gm6316	1.96164
ENSMUSG00000067882	134.465	0.809671	0.256225	3.16	0.00157769	0.0674229	Casp16	1.75281
ENSMUSG00000129700	170.208	0.842816	0.267513	3.15056	0.0016296	0.0674229		1.79355
ENSMUSG00000132793	418.321	0.641623	0.203555	3.15209	0.00162107	0.0674229		1.56008
ENSMUSG00000047656	347.917	0.526869	0.166677	3.16102	0.0015722	0.0674229	Trpt1	1.4408
ENSMUSG00000024957	385.181	0.621204	0.195942	3.17035	0.00152255	0.0674229	Kcnk4	1.53816
ENSMUSG00000008028	82.873	0.845858	0.26879	3.14691	0.00165003	0.0675345	1700008O03Rik	1.79733
ENSMUSG00000021097	4908.08	0.445832	0.141723	3.1458	0.00165632	0.0676548	Clmn	1.3621
ENSMUSG00000026207	8078.22	0.536733	0.170938	3.13994	0.00168985	0.0680269	Speg	1.45068
ENSMUSG00000026959	18106.8	0.360069	0.114661	3.14029	0.0016878	0.0680269	Grin1	1.28349
ENSMUSG00000028137	6378.22	0.477384	0.152074	3.13916	0.00169432	0.0680269	Celf3	1.39222
ENSMUSG00000028351	12762.8	0.313613	0.0998263	3.14159	0.00168036	0.0680269	Brinp1	1.24282
ENSMUSG00000029047	990.806	0.358367	0.114194	3.13824	0.00169966	0.0680269	Pex10	1.28197
ENSMUSG00000108923	90.1977	0.937922	0.298941	3.13749	0.00170403	0.0680269	4933431C10Rik	1.91577
ENSMUSG00000130407	347.533	0.718118	0.228948	3.1366	0.00170917	0.0680269		1.64503
ENSMUSG00000031832	689.85	0.530214	0.168989	3.13756	0.00170362	0.0680269	Taf1c	1.44414
ENSMUSG00000021799	110.461	1.03787	0.330294	3.14225	0.00167654	0.0680269	Opn4	2.05319
ENSMUSG00000015396	544.151	0.438055	0.139516	3.13982	0.00169054	0.0680269	Cd83	1.35478
ENSMUSG00000113003	149.831	0.70347	0.223944	3.14128	0.00168209	0.0680269	Gm47138	1.62842
ENSMUSG00000090083	1202.15	0.626727	0.199777	3.13712	0.00170614	0.0680269	Rnf8	1.54406
ENSMUSG00000024660	732.367	0.423581	0.134868	3.14071	0.0016854	0.0680269	Incenp	1.34125
ENSMUSG00000014599	1258.57	0.497824	0.158799	3.13493	0.00171894	0.0681476	Csf1	1.41208
ENSMUSG00000138260	787.724	0.540506	0.172397	3.13523	0.00171717	0.0681476		1.45448
ENSMUSG00000004113	23903.8	0.38602	0.123245	3.13215	0.00173534	0.0685289	Cacna1b	1.30678
ENSMUSG00000020787	124.228	0.735773	0.234874	3.13263	0.0017325	0.0685289	P2rx1	1.66529
ENSMUSG00000033618	2773.8	0.397297	0.126882	3.13124	0.00174072	0.0686073	Map3k13	1.31704
ENSMUSG00000103613	136.437	0.996946	0.318641	3.12875	0.00175552	0.0686226	Gm34882	1.99577
ENSMUSG00000053214	282.894	0.616099	0.196813	3.13038	0.0017458	0.0686226	Gm9899	1.53272
ENSMUSG00000143566	198.598	0.622709	0.199271	3.12494	0.00177844	0.0686226		1.53976
ENSMUSG00000037541	11131.4	0.452517	0.144692	3.12745	0.00176328	0.0686226	Shank2	1.36843
ENSMUSG00000108741	402.516	0.639261	0.204244	3.12988	0.00174876	0.0686226	Gm44553	1.55753
ENSMUSG00000025810	16445.7	0.415987	0.133043	3.12671	0.00176775	0.0686226	Nrp1	1.33421
ENSMUSG00000122217	135.695	0.87581	0.279978	3.12814	0.00175917	0.0686226		1.83504
ENSMUSG00000015937	3607.72	0.427122	0.136524	3.12855	0.00175669	0.0686226	Macroh2a1	1.34455
ENSMUSG00000015363	1241.33	0.48906	0.156424	3.12651	0.00176896	0.0686226	Trabd	1.40353
ENSMUSG00000135561	274.597	0.758251	0.242585	3.12571	0.00177374	0.0686226		1.69144
ENSMUSG00000052928	2562.02	0.427685	0.13685	3.1252	0.00177684	0.0686226	Ctif	1.34507
ENSMUSG00000059479	174.379	0.707381	0.22642	3.12419	0.00178294	0.0686652	B3gnt8	1.63284
ENSMUSG00000121628	157.718	0.695048	0.222583	3.12264	0.00179237	0.0688974		1.61894
ENSMUSG00000020455	1513.8	0.517319	0.165738	3.1213	0.00180053	0.0690796	Trim11	1.43129
ENSMUSG00000117171	1014.4	0.500562	0.160495	3.11887	0.00181547	0.0695208	C230013L11Rik	1.41476
ENSMUSG00000042659	670.986	0.429424	0.137721	3.11807	0.00182041	0.0695489	Arrdc4	1.3467
ENSMUSG00000040447	3927.21	0.453548	0.145478	3.11764	0.00182308	0.0695489	Spns2	1.3694
ENSMUSG00000029419	4156.99	0.657519	0.212074	3.10043	0.00193239	0.0695997	Ajm1	1.57737
ENSMUSG00000027678	4277.16	0.462079	0.14856	3.1104	0.00186835	0.0695997	Ncoa3	1.37753
ENSMUSG00000125053	206.524	0.642405	0.206512	3.11074	0.00186617	0.0695997		1.56093
ENSMUSG00000028059	9506.32	0.397313	0.127799	3.10889	0.00187792	0.0695997	Arhgef2	1.31705
ENSMUSG00000038205	3482.9	0.429587	0.138621	3.09899	0.0019418	0.0695997	Prkab2	1.34685
ENSMUSG00000034171	9194.6	0.416674	0.134193	3.10504	0.00190256	0.0695997	Faah	1.33485
ENSMUSG00000078491	339.942	0.667901	0.21498	3.10681	0.0018912	0.0695997	Gm13090	1.58876
ENSMUSG00000046959	842.107	0.414591	0.13352	3.10507	0.00190231	0.0695997	Slc26a1	1.33292
ENSMUSG00000056493	3106.42	0.48971	0.157572	3.10785	0.00188451	0.0695997	Foxk1	1.40416
ENSMUSG00000030317	4779.55	0.629171	0.203039	3.09876	0.00194329	0.0695997	Timp4	1.54668
ENSMUSG00000038244	39422.4	0.417886	0.134856	3.09876	0.00194329	0.0695997	Mical2	1.33597
ENSMUSG00000038797	713.908	0.444053	0.143344	3.09782	0.0019495	0.0695997	Zscan2	1.36042
ENSMUSG00000098022	145.583	0.637237	0.205319	3.10364	0.00191153	0.0695997	Zfp82	1.55535
ENSMUSG00000008496	349.129	0.624573	0.200732	3.11147	0.00186159	0.0695997	Pou2f2	1.54175
ENSMUSG00000097075	118.925	0.72738	0.234734	3.09874	0.00194347	0.0695997	Cdiptos	1.65563
ENSMUSG00000046574	2572.5	0.485039	0.156397	3.10133	0.0019265	0.0695997	Prr12	1.39962
ENSMUSG00000034612	3613.38	0.3643	0.117612	3.09747	0.00195178	0.0695997	Chst11	1.28726
ENSMUSG00000043903	341.031	0.624306	0.201129	3.104	0.00190923	0.0695997	Zfp469	1.54147
ENSMUSG00000014547	2638.85	0.483272	0.155396	3.10995	0.00187121	0.0695997	Wdfy2	1.39791
ENSMUSG00000022212	24773.3	0.42987	0.138378	3.10649	0.0018932	0.0695997	Cpne6	1.34711
ENSMUSG00000022175	1143.12	0.418632	0.134419	3.11439	0.00184324	0.0695997	Lrp10	1.33666
ENSMUSG00000040717	1283.47	0.488273	0.157429	3.10155	0.00192511	0.0695997	Il17rd	1.40277
ENSMUSG00000032373	4423.48	0.43375	0.139562	3.10794	0.00188396	0.0695997	Car12	1.35074
ENSMUSG00000087038	246.268	0.674997	0.216853	3.1127	0.00185384	0.0695997	2900079G21Rik	1.59659
ENSMUSG00000034209	1303.26	0.484126	0.156156	3.10027	0.00193342	0.0695997	Rasl10a	1.39874
ENSMUSG00000135641	196.446	0.761756	0.244752	3.11236	0.00185598	0.0695997		1.69555
ENSMUSG00000114612	125.905	0.974283	0.313464	3.10812	0.00188279	0.0695997	Gm47550	1.96467
ENSMUSG00000126846	233.558	0.640781	0.206163	3.10813	0.00188275	0.0695997		1.55917
ENSMUSG00000003352	4384.43	0.383653	0.123573	3.10467	0.00190493	0.0695997	Cacnb3	1.30464
ENSMUSG00000041617	909.992	0.448787	0.144886	3.09751	0.00195152	0.0695997	Ccdc74a	1.36489
ENSMUSG00000128561	3102.92	0.42274	0.136008	3.10819	0.00188238	0.0695997		1.34047
ENSMUSG00000125441	241.697	0.746769	0.24053	3.10468	0.00190488	0.0695997		1.67803
ENSMUSG00000024913	177.129	0.693733	0.223493	3.10405	0.0019089	0.0695997	Lrp5	1.61746
ENSMUSG00000024883	3927.82	0.439827	0.141381	3.11094	0.00186495	0.0695997	Rin1	1.35644
ENSMUSG00000118330	401.321	0.744529	0.239314	3.1111	0.00186391	0.0695997	Gm30042	1.67543
ENSMUSG00000135085	99.0028	0.929407	0.299382	3.10442	0.00190655	0.0695997		1.90449
ENSMUSG00000140463	160.219	0.686704	0.22131	3.10291	0.00191629	0.0695997		1.6096
ENSMUSG00000124512	283.913	0.661377	0.213713	3.0947	0.00197012	0.0699595		1.58159
ENSMUSG00000130708	345.953	0.653516	0.211154	3.09497	0.00196833	0.0699595		1.573
ENSMUSG00000047731	1653.56	0.408288	0.131945	3.09438	0.00197225	0.0699595	Wbp1l	1.32711
ENSMUSG00000013275	2661.87	0.374732	0.121151	3.09309	0.00198085	0.070019	Slc41a1	1.2966
ENSMUSG00000003575	5889.65	0.547355	0.176936	3.09351	0.00197802	0.070019	Crtc1	1.4614
ENSMUSG00000120970	326.464	0.583126	0.188563	3.09247	0.00198496	0.0700416	Gm56877	1.49809
ENSMUSG00000073530	224.003	-0.724094	0.23628	-3.06456	0.00217991	0.0701053	Pappa2	1.65186
ENSMUSG00000102709	149.098	0.66408	0.215654	3.07938	0.00207433	0.0701053	Gm38308	1.58456
ENSMUSG00000037872	571.199	0.53039	0.17233	3.07776	0.00208562	0.0701053	Ackr1	1.44432
ENSMUSG00000133347	131.941	0.723784	0.235116	3.07841	0.00208109	0.0701053		1.65151
ENSMUSG00000002733	1177.55	0.363132	0.118157	3.07332	0.00211694	0.0701053	Plekha3	1.28622
ENSMUSG00000040310	80.3673	0.766758	0.249442	3.07389	0.0021129	0.0701053	Alx4	1.70144
ENSMUSG00000059588	397.856	0.415743	0.135429	3.06983	0.00214184	0.0701053	Calcrl	1.33399
ENSMUSG00000126148	152.114	0.653437	0.21266	3.07268	0.00212144	0.0701053		1.57291
ENSMUSG00000048997	1601.67	0.500761	0.163115	3.06999	0.00214069	0.0701053	Atxn7l2	1.41496
ENSMUSG00000105358	1005.18	0.65801	0.214401	3.06907	0.00214727	0.0701053	Gm43099	1.5779
ENSMUSG00000068744	1213.21	0.431619	0.139617	3.09145	0.0019918	0.0701053	Psrc1	1.34875
ENSMUSG00000097515	292.793	0.544386	0.177374	3.06914	0.00214673	0.0701053	1700040D17Rik	1.4584
ENSMUSG00000040183	2371.33	0.39651	0.128466	3.08649	0.00202536	0.0701053	Ankrd6	1.31632
ENSMUSG00000028914	1093.22	0.440938	0.143513	3.07245	0.00212307	0.0701053	Casp9	1.35749
ENSMUSG00000028830	5276.36	0.330394	0.10707	3.08578	0.00203018	0.0701053	AU040320	1.25736
ENSMUSG00000133065	142.122	0.72932	0.236987	3.07747	0.00208767	0.0701053		1.65786
ENSMUSG00000016510	1030.86	0.355235	0.115298	3.08101	0.00206298	0.0701053	Mtif3	1.27919
ENSMUSG00000058488	1006.93	0.418552	0.13583	3.08144	0.00206003	0.0701053	Kl	1.33659
ENSMUSG00000105622	160.242	0.847513	0.27482	3.08389	0.00204316	0.0701053	Gm42615	1.7994
ENSMUSG00000107198	159.671	0.814245	0.265746	3.06399	0.00218403	0.0701053	Gm19619	1.75838
ENSMUSG00000030257	22515.2	0.431876	0.140701	3.06946	0.00214447	0.0701053	Srgap3	1.34899
ENSMUSG00000108171	775.056	0.68246	0.222364	3.06911	0.00214701	0.0701053	Gm43915	1.60487
ENSMUSG00000040797	8477.78	0.536288	0.174654	3.07057	0.00213651	0.0701053	Iqsec3	1.45024
ENSMUSG00000133980	85.222	0.953023	0.309672	3.07753	0.00208727	0.0701053		1.93593
ENSMUSG00000030518	6912.87	0.394071	0.128388	3.06939	0.00214499	0.0701053	Entrep2	1.3141
ENSMUSG00000036864	160.908	0.670278	0.218527	3.06726	0.00216033	0.0701053	Proser3	1.59138
ENSMUSG00000085886	507.749	0.571222	0.184994	3.08779	0.00201648	0.0701053	D030047H15Rik	1.48578
ENSMUSG00000128096	274.898	0.680245	0.220405	3.08634	0.00202638	0.0701053		1.60241
ENSMUSG00000138570	368.366	0.713021	0.231354	3.08194	0.00205654	0.0701053		1.63923
ENSMUSG00000019943	85174	0.337181	0.109226	3.087	0.00202189	0.0701053	Atp2b1	1.26329
ENSMUSG00000006498	1776.81	0.393404	0.128369	3.06463	0.00217942	0.0701053	Ptbp1	1.31349
ENSMUSG00000119994	1643.58	0.45888	0.148635	3.0873	0.00201984	0.0701053	A430046D13Rik	1.37447
ENSMUSG00000069895	3318.42	0.433749	0.141472	3.06598	0.00216961	0.0701053	Atxn1l	1.35074
ENSMUSG00000031502	4465.96	0.557132	0.18176	3.0652	0.00217521	0.0701053	Col4a1	1.47134
ENSMUSG00000014791	1318.49	0.479128	0.156304	3.06536	0.00217405	0.0701053	Elmo3	1.3939
ENSMUSG00000072494	520.869	0.384327	0.12523	3.06897	0.00214795	0.0701053	Ppp1r3e	1.30525
ENSMUSG00000032305	1372.68	0.432888	0.140229	3.087	0.00202188	0.0701053	Fam219b	1.34993
ENSMUSG00000048503	1856.56	0.417418	0.135921	3.07103	0.00213325	0.0701053	Tlcd5	1.33554
ENSMUSG00000102097	655.914	0.673947	0.21872	3.08133	0.00206078	0.0701053	A930006L05Rik	1.59543
ENSMUSG00000003402	5208.51	0.342856	0.111773	3.06742	0.00215913	0.0701053	Prkcsh	1.26826
ENSMUSG00002075273	452.485	0.557081	0.181459	3.07002	0.00214048	0.0701053	Gm56102	1.47129
ENSMUSG00000018727	387.378	0.631718	0.205609	3.07242	0.00212329	0.0701053	Cpsf4l	1.54941
ENSMUSG00000045287	7139.75	0.368182	0.119757	3.07441	0.00210917	0.0701053	Rtn4rl1	1.29072
ENSMUSG00000124716	86.4814	1.09844	0.357473	3.0728	0.00212063	0.0701053		2.14123
ENSMUSG00000066392	26676.8	0.391203	0.127664	3.06432	0.00218166	0.0701053	Nrxn3	1.31149
ENSMUSG00000021102	776.886	0.345632	0.112736	3.06584	0.00217057	0.0701053	Glrx5	1.27071
ENSMUSG00000022454	52432.2	0.306692	0.0996389	3.07804	0.00208369	0.0701053	Nell2	1.23687
ENSMUSG00000022421	30913.6	0.473379	0.15333	3.08732	0.00201972	0.0701053	Nptxr	1.38836
ENSMUSG00000083579	227.856	0.665624	0.215594	3.08739	0.00201921	0.0701053	Gm15538	1.58625
ENSMUSG00000022711	2211.1	0.532291	0.17238	3.08789	0.00201584	0.0701053	Pmm2	1.44622
ENSMUSG00000116823	306.907	0.612733	0.198908	3.08049	0.00206661	0.0701053	Gm49595	1.52915
ENSMUSG00000037649	752.685	0.396287	0.128575	3.08215	0.00205508	0.0701053	H2-DMa	1.31612
ENSMUSG00000117313	115.269	0.939256	0.306551	3.06394	0.0021844	0.0701053	Gm49838	1.91754
ENSMUSG00000141596	147.502	0.905101	0.294202	3.07646	0.00209476	0.0701053		1.87268
ENSMUSG00000118347	83.1264	0.866868	0.281685	3.07744	0.0020879	0.0701053	C330008A17Rik	1.8237
ENSMUSG00000024944	1070.27	0.378816	0.123612	3.06457	0.00217986	0.0701053	Arl2	1.30027
ENSMUSG00000086938	286.437	0.622397	0.201413	3.09016	0.00200051	0.0701053	4930481A15Rik	1.53943
ENSMUSG00000038990	2383.03	0.430228	0.140514	3.06181	0.00220005	0.070166	Cables2	1.34745
ENSMUSG00000029359	1170.54	0.4172	0.136258	3.06184	0.00219985	0.070166	Tesc	1.33533
ENSMUSG00000115161	695.118	0.588381	0.192169	3.06179	0.00220017	0.070166	Gm20555	1.50356
ENSMUSG00000023915	9097.83	0.315164	0.102917	3.06232	0.00219629	0.070166	Tnfrsf21	1.24415
ENSMUSG00000026204	17602.1	0.373737	0.122114	3.06056	0.00220924	0.0702338	Ptprn	1.2957
ENSMUSG00000137809	211.1	0.651799	0.212954	3.06075	0.00220784	0.0702338		1.57113
ENSMUSG00000048486	1781.08	0.360947	0.118001	3.05884	0.00222197	0.0702581	Fitm2	1.28427
ENSMUSG00000035168	11444.5	0.414839	0.135741	3.05611	0.00224232	0.0702581	Tanc1	1.33315
ENSMUSG00000038256	4691.54	0.469769	0.153546	3.05946	0.00221733	0.0702581	Bcl9	1.38489
ENSMUSG00000042579	1980.77	0.469492	0.153666	3.05528	0.0022485	0.0702581	4632404H12Rik	1.38462
ENSMUSG00000058153	21923.8	0.338698	0.110854	3.05534	0.00224802	0.0702581	Sez6l	1.26461
ENSMUSG00000031078	7088.74	0.404008	0.132226	3.05543	0.00224734	0.0702581	Cttn	1.32318
ENSMUSG00000101037	321.625	0.505033	0.165093	3.05907	0.00222024	0.0702581	Gm28424	1.41916
ENSMUSG00000082792	99.3055	0.901044	0.294664	3.05787	0.00222919	0.0702581	Gm12176	1.86742
ENSMUSG00000128625	93.2034	0.710335	0.232527	3.05485	0.00225171	0.0702581		1.63618
ENSMUSG00000126408	150.838	0.739158	0.241808	3.0568	0.00223715	0.0702581		1.6692
ENSMUSG00000022504	517.06	0.681918	0.223209	3.05506	0.00225012	0.0702581	Ciita	1.60427
ENSMUSG00000059003	53362	0.354731	0.116104	3.05528	0.00224852	0.0702581	Grin2a	1.27875
ENSMUSG00000120997	262.82	0.584701	0.191445	3.05414	0.00225703	0.0703158	Gm57385	1.49973
ENSMUSG00000124469	141.702	0.763929	0.250186	3.05344	0.00226232	0.0703719		1.69811
ENSMUSG00000068290	2670.57	0.344023	0.112711	3.05225	0.00227133	0.0704171	Ddrgk1	1.26929
ENSMUSG00000019189	6208.79	0.319393	0.104655	3.05187	0.00227422	0.0704171	Rnf145	1.24781
ENSMUSG00000085586	549.003	0.606059	0.198586	3.05187	0.0022742	0.0704171	Gm11613	1.5221
ENSMUSG00000049690	1251.87	0.464791	0.152409	3.04964	0.00229118	0.0704295	Nckap5	1.38012
ENSMUSG00000028758	1261.4	0.48257	0.158276	3.04891	0.00229671	0.0704295	Kif17	1.39723
ENSMUSG00000117286	2390.81	0.588175	0.19284	3.05007	0.00228789	0.0704295	Gm1043	1.50334
ENSMUSG00000020241	1288.4	0.495938	0.162651	3.04909	0.00229538	0.0704295	Col6a2	1.41024
ENSMUSG00000103373	459.45	0.597745	0.196048	3.04897	0.00229624	0.0704295	Gm37238	1.51335
ENSMUSG00000021240	1124.56	0.418202	0.137178	3.04861	0.002299	0.0704295	Abcd4	1.33626
ENSMUSG00000022416	6453.09	0.473463	0.155171	3.05123	0.00227905	0.0704295	Cacna1i	1.38844
ENSMUSG00000028747	313.492	0.547758	0.179752	3.0473	0.0023091	0.0705679	Htr6	1.46181
ENSMUSG00000023830	7838.83	0.32146	0.105497	3.04711	0.0023105	0.0705679	Igf2r	1.24959
ENSMUSG00000039952	6155.63	0.330183	0.108419	3.04543	0.00232347	0.070857	Dag1	1.25717
ENSMUSG00000063873	12518.2	0.29434	0.0966663	3.04491	0.00232749	0.0708727	Slc24a3	1.22632
ENSMUSG00000034449	279.989	0.599523	0.196994	3.04336	0.00233954	0.0710257	Dhrs11	1.51522
ENSMUSG00000143497	93.8903	0.981574	0.322501	3.04364	0.00233738	0.0710257		1.97462
ENSMUSG00000127683	102.24	0.74902	0.24628	3.04134	0.00235531	0.0710778		1.68065
ENSMUSG00000032109	393.003	0.460127	0.151273	3.0417	0.00235245	0.0710778	Nlrx1	1.37566
ENSMUSG00000024393	11034.1	0.449293	0.147713	3.04166	0.00235275	0.0710778	Prrc2a	1.36537
ENSMUSG00000134887	89.5398	0.788992	0.259335	3.04237	0.00234725	0.0710778		1.72787
ENSMUSG00000097986	238.328	0.595383	0.195907	3.03911	0.00237275	0.0714261	Gm26953	1.51087
ENSMUSG00000020656	3147.31	0.385952	0.127001	3.03897	0.00237392	0.0714261	Grhl1	1.30672
ENSMUSG00000020868	1852.19	0.363848	0.119748	3.03845	0.00237799	0.0714422	Xylt2	1.28685
ENSMUSG00000052026	4308.97	0.393569	0.129555	3.03786	0.00238261	0.0714747	Slc6a7	1.31364
ENSMUSG00000102014	626.085	0.462366	0.1523	3.03589	0.00239828	0.0715549	2900009J06Rik	1.3778
ENSMUSG00000049013	137.922	0.720071	0.237198	3.03574	0.00239944	0.0715549	Prss48	1.64726
ENSMUSG00000115222	325.03	0.449887	0.148135	3.03701	0.00238935	0.0715549	Gm49747	1.36593
ENSMUSG00000005417	20687	0.38906	0.12813	3.03645	0.00239383	0.0715549	Mprip	1.30954
ENSMUSG00000075027	240.858	0.814736	0.26859	3.03339	0.00241827	0.0719904	4631405J19Rik	1.75898
ENSMUSG00000076219	114.806	0.688739	0.22708	3.03302	0.00242116	0.0719904	Mir487b	1.61187
ENSMUSG00000036885	2124.57	0.386324	0.127416	3.03199	0.00242945	0.0721308	Arhgef26	1.30706
ENSMUSG00000127336	99.0808	0.855587	0.282268	3.03111	0.00243653	0.0722348		1.8095
ENSMUSG00000138487	176.168	0.746456	0.246362	3.02991	0.00244625	0.072417		1.67767
ENSMUSG00000033498	329.025	0.594138	0.196198	3.02826	0.00245969	0.0727082	Strc	1.50957
ENSMUSG00000120460	264.241	0.612308	0.202272	3.02715	0.00246873	0.0728691	Gm57261	1.5287
ENSMUSG00000002833	4129.41	0.421265	0.139211	3.0261	0.00247732	0.0730158	Hdgfl2	1.3391
ENSMUSG00000069072	16721.1	0.343819	0.113657	3.02506	0.00248585	0.0730578	Slc7a14	1.26911
ENSMUSG00000034839	1455.2	0.353281	0.116796	3.02477	0.00248824	0.0730578	Larp6	1.27746
ENSMUSG00000001576	5796.54	0.346274	0.11449	3.0245	0.00249047	0.0730578	Ergic1	1.27127
ENSMUSG00000015476	3592.57	0.461456	0.152589	3.02417	0.00249319	0.0730578	Prrt1	1.37693
ENSMUSG00000042671	3412.87	0.42208	0.139779	3.01961	0.00253097	0.0730988	Rgs8	1.33986
ENSMUSG00000040007	2080.19	0.444173	0.147291	3.01561	0.00256462	0.0730988	Bahd1	1.36053
ENSMUSG00000087268	177.785	0.562977	0.186536	3.01806	0.00254395	0.0730988	Gm14486	1.47731
ENSMUSG00000097156	6483.88	0.57358	0.189826	3.02161	0.00251431	0.0730988	Gm3764	1.48821
ENSMUSG00000039477	6394.85	0.531432	0.17606	3.01846	0.00254061	0.0730988	Tnrc18	1.44536
ENSMUSG00000085058	292.457	0.700389	0.231913	3.02005	0.00252732	0.0730988	8030453O22Rik	1.62494
ENSMUSG00000001249	89.501	0.744954	0.247093	3.01487	0.00257091	0.0730988	Hpn	1.67592
ENSMUSG00000108317	227.922	0.768951	0.255038	3.01505	0.00256941	0.0730988	Gm44663	1.70403
ENSMUSG00000118661	282.774	0.577665	0.191324	3.0193	0.00253363	0.0730988	Muc6	1.49243
ENSMUSG00000025409	943.228	0.615719	0.204248	3.01456	0.00257353	0.0730988	Mbd6	1.53232
ENSMUSG00000128506	81.0406	0.841461	0.278837	3.01775	0.00254659	0.0730988		1.79186
ENSMUSG00000136119	371.454	0.588722	0.195113	3.01734	0.00255	0.0730988		1.50391
ENSMUSG00000111264	423.909	0.741421	0.245852	3.01572	0.00256366	0.0730988	E030022I16Rik	1.67182
ENSMUSG00000020827	12092.2	0.356685	0.118142	3.01911	0.00253521	0.0730988	Mink1	1.28048
ENSMUSG00000086612	681.887	0.68293	0.226266	3.01827	0.00254226	0.0730988	Gm12064	1.6054
ENSMUSG00000021608	2865.11	0.32628	0.108237	3.01449	0.00257413	0.0730988	Lpcat1	1.25378
ENSMUSG00000121485	603.882	0.584443	0.193859	3.01478	0.00257164	0.0730988		1.49946
ENSMUSG00000023033	37157.9	0.34039	0.112676	3.02095	0.00251981	0.0730988	Scn8a	1.2661
ENSMUSG00000024308	665.988	0.450334	0.149386	3.01457	0.0025734	0.0730988	Tapbp	1.36636
ENSMUSG00000041482	267.949	0.487891	0.16155	3.02005	0.0025273	0.0730988	Piezo2	1.40239
ENSMUSG00000024617	40473.2	0.402566	0.133189	3.02251	0.00250684	0.0730988	Camk2a	1.32186
ENSMUSG00000087132	152.128	0.720106	0.238451	3.01993	0.00252834	0.0730988	A930001C03Rik	1.6473
ENSMUSG00000028744	743.812	0.474853	0.157749	3.01019	0.00261087	0.0732465	Slc66a1	1.38978
ENSMUSG00000048078	31140.8	0.378862	0.125899	3.00925	0.00261893	0.0732465	Tenm4	1.30032
ENSMUSG00000030847	147.217	0.757238	0.25147	3.01125	0.00260178	0.0732465	Bag3	1.69025
ENSMUSG00000040940	2037.24	0.538098	0.178723	3.0108	0.00260563	0.0732465	Arhgef1	1.45206
ENSMUSG00000025373	2819.02	0.295966	0.098215	3.01345	0.00258296	0.0732465	Rnf41	1.22771
ENSMUSG00000110903	186.599	0.747714	0.24819	3.01266	0.00258966	0.0732465	Gm47857	1.67913
ENSMUSG00000020715	1784.31	0.493771	0.164004	3.01073	0.00260619	0.0732465	Ern1	1.40812
ENSMUSG00000135952	158.248	0.807838	0.26832	3.01073	0.00260619	0.0732465		1.75059
ENSMUSG00000025875	835.092	0.508759	0.169044	3.00963	0.0026157	0.0732465	Tspan17	1.42283
ENSMUSG00000025885	6443.34	0.401537	0.133435	3.00922	0.00261918	0.0732465	Myo5b	1.32091
ENSMUSG00000024873	3601.52	0.355879	0.118161	3.01182	0.00259683	0.0732465	Cnih2	1.27977
ENSMUSG00000037111	5212.13	0.424836	0.141229	3.00813	0.00262857	0.0733515	Setd7	1.34242
ENSMUSG00000029592	2476.53	0.357122	0.118762	3.00704	0.00263805	0.0733515	Usp30	1.28087
ENSMUSG00000040511	1420.47	0.446511	0.148448	3.00787	0.00263084	0.0733515	Pvr	1.36274
ENSMUSG00000032925	1878.93	0.460378	0.153093	3.00718	0.00263684	0.0733515	Itgbl1	1.3759
ENSMUSG00000048004	293.046	0.558653	0.185816	3.00648	0.00264292	0.0733515	Tmem196	1.47289
ENSMUSG00000021226	324.592	0.513007	0.170645	3.00627	0.0026447	0.0733515	Acot2	1.42702
ENSMUSG00000106825	94.8628	0.84261	0.280493	3.00404	0.00266424	0.0733645	2510016D11Rik	1.79329
ENSMUSG00000086047	114.712	0.71778	0.23889	3.00464	0.00265895	0.0733645	9530046B11Rik	1.64465
ENSMUSG00000049739	3199.06	0.454873	0.151457	3.00331	0.00267057	0.0733645	Zfp646	1.37066
ENSMUSG00000031563	2346.95	0.413564	0.137664	3.00415	0.00266326	0.0733645	Wwc2	1.33197
ENSMUSG00000053930	6770.09	0.514202	0.1712	3.00351	0.00266883	0.0733645	Shisa6	1.4282
ENSMUSG00000021451	5663.22	0.402801	0.13408	3.00419	0.00266288	0.0733645	Sema4d	1.32207
ENSMUSG00000092981	296.654	0.630217	0.209706	3.00524	0.00265373	0.0733645	Mir5125	1.5478
ENSMUSG00000079469	2576.29	0.46872	0.156118	3.00235	0.00267907	0.0734981	Pigb	1.38388
ENSMUSG00000108216	289.482	0.832889	0.2775	3.0014	0.00268739	0.0736034	Gm44153	1.78125
ENSMUSG00000024969	4351.62	0.403011	0.134288	3.00109	0.00269019	0.0736034	Mark2	1.32226
ENSMUSG00000045282	310.263	0.618997	0.206304	3.00041	0.00269617	0.0736673	Tmem86b	1.53581
ENSMUSG00000026313	6932.38	0.420687	0.140285	2.99881	0.0027104	0.07385	Hdac4	1.33856
ENSMUSG00000041313	2692.53	0.345635	0.115246	2.99912	0.00270761	0.07385	Slc7a1	1.27071
ENSMUSG00000097576	246.359	0.560945	0.18708	2.99842	0.00271381	0.07385	D930030I03Rik	1.47524
ENSMUSG00000051590	336.259	0.492515	0.164455	2.99483	0.002746	0.0739653	Map3k19	1.40689
ENSMUSG00000029136	208.649	0.532631	0.177823	2.99529	0.00274181	0.0739653	Rbks	1.44657
ENSMUSG00000039683	1424.98	0.380987	0.127166	2.99598	0.00273567	0.0739653	Sdk1	1.30223
ENSMUSG00000093559	296.122	0.669709	0.223541	2.99591	0.00273627	0.0739653	Gm20705	1.59075
ENSMUSG00000032834	1796.24	0.42832	0.142937	2.99658	0.00273031	0.0739653	Pwp2	1.34567
ENSMUSG00000037415	2920.45	0.451335	0.150677	2.99538	0.00274103	0.0739653	Ranbp10	1.36731
ENSMUSG00000038255	2710.55	0.468609	0.15648	2.99468	0.00274731	0.0739653	Neurod2	1.38377
ENSMUSG00000004054	568.07	0.507127	0.169313	2.99521	0.00274255	0.0739653	Map3k11	1.42122
ENSMUSG00000038473	5864.36	0.439677	0.146902	2.993	0.00276245	0.0739947	Nos1ap	1.3563
ENSMUSG00000103024	145.142	0.826891	0.276287	2.99286	0.00276374	0.0739947	Gm37685	1.77386
ENSMUSG00000087381	1604.87	0.541619	0.18099	2.99254	0.0027667	0.0739947	Gm16008	1.45561
ENSMUSG00000032536	8906.23	0.423653	0.141542	2.99313	0.00276133	0.0739947	Trak1	1.34132
ENSMUSG00000118669	1822.63	0.452598	0.151164	2.99409	0.00275265	0.0739947	Arvcf	1.3685
ENSMUSG00000004947	520.203	0.520154	0.173882	2.99141	0.00277691	0.0741695	Dtx2	1.43411
ENSMUSG00000038384	2941.17	0.476869	0.159436	2.99097	0.00278089	0.0741777	Setd1b	1.39172
ENSMUSG00000038793	125.395	0.611933	0.204731	2.98897	0.00279923	0.0743357	Lefty1	1.52831
ENSMUSG00000026510	1088.82	0.395998	0.132622	2.98592	0.00282725	0.0743357	Trp53bp2	1.31585
ENSMUSG00000095332	457.267	0.601267	0.201251	2.98765	0.00281135	0.0743357	Gm9821	1.51705
ENSMUSG00000104586	159.101	0.869152	0.291027	2.9865	0.00282193	0.0743357	4921539H07Rik	1.82659
ENSMUSG00000090125	822.913	0.332588	0.111363	2.98651	0.00282177	0.0743357	Pou3f1	1.25927
ENSMUSG00000046607	1254.46	0.377904	0.126395	2.98987	0.00279092	0.0743357	Hrk	1.29945
ENSMUSG00000030000	19707.2	0.357907	0.119791	2.98776	0.00281029	0.0743357	Add2	1.28157
ENSMUSG00000114241	118.544	0.734998	0.246151	2.98597	0.00282682	0.0743357	Gm30108	1.6644
ENSMUSG00000104467	115.335	0.796435	0.266682	2.98646	0.00282228	0.0743357	Gm37660	1.7368
ENSMUSG00000113328	1269.37	0.668666	0.223896	2.9865	0.00282192	0.0743357	Gm47260	1.5896
ENSMUSG00000097915	499.608	0.479349	0.160378	2.98887	0.00280016	0.0743357	A330009N23Rik	1.39411
ENSMUSG00000029313	1756.64	0.45582	0.152683	2.9854	0.00283207	0.0743658	Aff1	1.37156
ENSMUSG00000056050	10767	0.314743	0.105485	2.98378	0.00284708	0.074502	Mia3	1.24379
ENSMUSG00000024228	105.12	0.69226	0.231976	2.98419	0.00284333	0.074502	Nudt12	1.61581
ENSMUSG00000037326	1413.71	0.524078	0.17565	2.98365	0.00284832	0.074502	Capn15	1.43801
ENSMUSG00000139796	209.922	0.586747	0.196682	2.98323	0.00285225	0.0745085		1.50186
ENSMUSG00000039372	1237.11	0.432882	0.145175	2.98181	0.00286553	0.0745666	Marchf4	1.34993
ENSMUSG00000026117	229.975	0.660918	0.22162	2.98221	0.00286178	0.0745666	Zap70	1.58109
ENSMUSG00000029344	1205.98	0.340406	0.11415	2.9821	0.00286275	0.0745666	Tpst2	1.26611
ENSMUSG00000102619	83.2673	0.854569	0.286733	2.98037	0.00287902	0.0746518	Gm37849	1.80822
ENSMUSG00000037752	348.077	0.469055	0.157376	2.98048	0.002878	0.0746518	Xkr8	1.3842
ENSMUSG00000127275	110.642	0.736646	0.247174	2.98028	0.00287988	0.0746518		1.6663
ENSMUSG00000061288	3369.98	0.436006	0.146367	2.97887	0.00289317	0.0747715	Taok3	1.35285
ENSMUSG00000098221	297.761	0.570181	0.191382	2.97928	0.00288931	0.0747715	Gm27030	1.48471
ENSMUSG00000032285	1791.61	0.351193	0.117921	2.97822	0.0028993	0.0747715	Dnaja4	1.27562
ENSMUSG00000034730	19497.2	0.414032	0.139017	2.97828	0.00289872	0.0747715	Adgrb1	1.3324
ENSMUSG00000041757	7319.1	0.470506	0.158133	2.97538	0.00292624	0.0749881	Plekha6	1.3856
ENSMUSG00000111171	402.35	0.621525	0.20879	2.9768	0.00291277	0.0749881	Gm47815	1.5385
ENSMUSG00000047090	232.275	0.561641	0.18874	2.97574	0.00292283	0.0749881	Tmem198b	1.47595
ENSMUSG00000020686	201.534	0.660965	0.222088	2.97614	0.002919	0.0749881	Gas2l2	1.58114
ENSMUSG00000123485	260.581	0.725944	0.243911	2.97627	0.00291778	0.0749881		1.65398
ENSMUSG00000021140	22177.1	0.348059	0.117017	2.97442	0.00293542	0.0751282	Pcnx1	1.27285
ENSMUSG00000034739	88.0133	0.857301	0.288271	2.97394	0.00294004	0.0751512	Mfrp	1.81165
ENSMUSG00000036046	5207.99	0.527299	0.177332	2.97351	0.00294413	0.0751608	5031439G07Rik	1.44123
ENSMUSG00000087704	240.102	0.549744	0.18497	2.97207	0.00295797	0.0752291	Gm14978	1.46383
ENSMUSG00000003068	1509.91	0.382844	0.128805	2.97228	0.00295596	0.0752291	Stk11	1.30391
ENSMUSG00000128910	81.2979	0.828319	0.278647	2.97265	0.0029524	0.0752291		1.77562
ENSMUSG00000097559	182.185	0.739344	0.248843	2.97113	0.00296707	0.0753502	D430018E03Rik	1.66942
ENSMUSG00000020807	86.6169	0.718319	0.241793	2.97081	0.00297018	0.0753502	4933427D14Rik	1.64526
ENSMUSG00000025314	13322.4	0.312925	0.105367	2.96986	0.00297938	0.0754326	Ptprj	1.24222
ENSMUSG00000048794	811.768	0.519886	0.175063	2.9697	0.00298089	0.0754326	Cfap100	1.43384
ENSMUSG00000031378	1020.82	0.502656	0.169332	2.96846	0.00299295	0.0755791	Abcd1	1.41682
ENSMUSG00000060862	1074.27	0.455311	0.153397	2.96818	0.00299564	0.0755791	Zbtb40	1.37108
ENSMUSG00000034947	92.3714	0.87524	0.294897	2.96795	0.0029979	0.0755791	Tmem106a	1.83431
ENSMUSG00000037816	1073.89	0.467339	0.15752	2.96684	0.00300873	0.0757578	Fbxw17	1.38256
ENSMUSG00000020544	372.109	0.445201	0.150087	2.96629	0.00301418	0.0758006	Cox11	1.3615
ENSMUSG00000017999	1885.03	0.414394	0.139865	2.96281	0.00304841	0.0758953	Ddx27	1.33274
ENSMUSG00000037014	3170.02	0.367675	0.124085	2.96308	0.00304578	0.0758953	Sstr4	1.29027
ENSMUSG00000085100	140.963	0.788732	0.266817	2.95608	0.00311573	0.0758953	Gm13324	1.72756
ENSMUSG00000104910	183.789	0.812852	0.27496	2.95626	0.00311399	0.0758953	Gm43331	1.75668
ENSMUSG00000124594	720.677	0.616862	0.208338	2.96087	0.00306776	0.0758953		1.53354
ENSMUSG00000129263	122.438	0.736771	0.249149	2.95715	0.00310496	0.0758953		1.66644
ENSMUSG00000035275	8329.71	0.494837	0.167416	2.95573	0.00311929	0.0758953	Raver2	1.40916
ENSMUSG00000041000	858.709	0.394628	0.133281	2.96087	0.00306769	0.0758953	Trim62	1.3146
ENSMUSG00000045318	1259.88	0.352825	0.119291	2.9577	0.00309948	0.0758953	Adra2c	1.27706
ENSMUSG00000041740	5005.88	0.373257	0.126077	2.96056	0.00307085	0.0758953	Rnf10	1.29527
ENSMUSG00000043671	5025.96	0.346241	0.117098	2.95685	0.00310797	0.0758953	Dpy19l3	1.27124
ENSMUSG00000070348	1364.61	0.375679	0.126755	2.96381	0.00303856	0.0758953	Ccnd1	1.29745
ENSMUSG00000121622	248.658	0.86587	0.29257	2.95953	0.00308108	0.0758953		1.82244
ENSMUSG00000039835	1851.17	0.435295	0.147169	2.95779	0.0030985	0.0758953	Nhsl1	1.35219
ENSMUSG00000035781	3891.96	0.359231	0.121529	2.95592	0.00311736	0.0758953	R3hdm4	1.28274
ENSMUSG00000033658	2146.04	0.430799	0.145436	2.96213	0.00305518	0.0758953	Ddx19b	1.34798
ENSMUSG00000031813	891.429	0.46746	0.157906	2.96037	0.00307266	0.0758953	Mvb12a	1.38267
ENSMUSG00000022210	363.581	0.412398	0.139244	2.9617	0.00305947	0.0758953	Dhrs4	1.3309
ENSMUSG00000033335	4292.72	0.461275	0.155701	2.96257	0.00305087	0.0758953	Dnm2	1.37676
ENSMUSG00000018931	563.056	0.464236	0.156789	2.9609	0.00306738	0.0758953	Natd1	1.37959
ENSMUSG00000061981	2536.81	0.349879	0.118226	2.95941	0.00308233	0.0758953	Flot2	1.27445
ENSMUSG00000134772	306.084	0.475759	0.160475	2.96468	0.00302994	0.0758953		1.39065
ENSMUSG00000124346	229.439	0.757199	0.256152	2.95605	0.00311604	0.0758953		1.69021
ENSMUSG00000048154	9613.7	0.534197	0.180731	2.95576	0.00311904	0.0758953	Kmt2d	1.44814
ENSMUSG00000032842	933.795	0.495075	0.167144	2.96196	0.00305687	0.0758953	Abcc10	1.40939
ENSMUSG00000053835	754.052	0.578102	0.195108	2.96298	0.00304675	0.0758953	H2-T24	1.49288
ENSMUSG00000025425	4918.87	0.332525	0.112459	2.95686	0.00310793	0.0758953	St8sia5	1.25921
ENSMUSG00000102752	334.39	0.747402	0.252902	2.9553	0.00312364	0.0759097	Gm7694	1.67877
ENSMUSG00000053963	17630.5	0.367858	0.125375	2.93406	0.00334559	0.0759749	Stum	1.29044
ENSMUSG00000026443	12295.7	0.351619	0.120777	2.9113	0.00359928	0.0759749	Lrrn2	1.27599
ENSMUSG00000066877	2387.81	0.392504	0.134601	2.91605	0.00354492	0.0759749	Nck2	1.31267
ENSMUSG00000042066	2482.53	0.362677	0.124556	2.91176	0.00359393	0.0759749	Tmcc2	1.28581
ENSMUSG00000102964	153.723	0.921993	0.31406	2.93572	0.00332777	0.0759749	9430034N14Rik	1.89473
ENSMUSG00000102856	633.856	0.580401	0.196676	2.95105	0.00316696	0.0759749	Gm37084	1.49527
ENSMUSG00000041075	481.238	0.440764	0.150025	2.93794	0.00330405	0.0759749	Fzd7	1.35732
ENSMUSG00000137212	96.9045	0.754091	0.258529	2.91685	0.00353586	0.0759749		1.68657
ENSMUSG00000026821	3927.11	0.40943	0.139439	2.93626	0.00332196	0.0759749	Ralgds	1.32816
ENSMUSG00000061689	8679.47	0.374329	0.127347	2.93943	0.00328816	0.0759749	Dlgap4	1.29624
ENSMUSG00000026841	8054.33	0.34131	0.116825	2.92155	0.0034829	0.0759749	Fibcd1	1.26691
ENSMUSG00000079484	153.174	0.805333	0.276624	2.91129	0.00359941	0.0759749	Phyhd1	1.74755
ENSMUSG00000027603	5275.62	0.373652	0.128225	2.91403	0.00356794	0.0759749	Ggt7	1.29563
ENSMUSG00000026736	110.836	0.632574	0.21543	2.93633	0.00332121	0.0759749	4930426L09Rik	1.55033
ENSMUSG00000027196	377.322	0.57941	0.197663	2.9313	0.00337543	0.0759749	Alkbh3os1	1.49424
ENSMUSG00000086555	263.434	0.5624	0.190796	2.94765	0.00320197	0.0759749	Gm13446	1.47672
ENSMUSG00000027562	1306.7	0.390538	0.133026	2.9358	0.00332685	0.0759749	Car2	1.31088
ENSMUSG00000053841	2624.14	0.440704	0.151196	2.91478	0.00355934	0.0759749	Txlna	1.35727
ENSMUSG00000028782	24768.6	0.393118	0.133912	2.93564	0.00332858	0.0759749	Adgrb2	1.31323
ENSMUSG00000028910	1627.99	0.467671	0.158573	2.94924	0.00318554	0.0759749	Mecr	1.38288
ENSMUSG00000037622	1506.76	0.435943	0.149246	2.92097	0.00348942	0.0759749	Wdtc1	1.35279
ENSMUSG00000029049	1191.53	0.503475	0.171746	2.93151	0.00337314	0.0759749	Morn1	1.41762
ENSMUSG00000059939	1815.8	0.441123	0.150833	2.92457	0.00344932	0.0759749	9430015G10Rik	1.35766
ENSMUSG00000041235	955.021	0.54158	0.185287	2.92292	0.00346764	0.0759749	Chd7	1.45557
ENSMUSG00000028468	2051.64	0.467273	0.159161	2.93586	0.00332627	0.0759749	Rgp1	1.38249
ENSMUSG00000127742	197.616	0.658221	0.226078	2.91147	0.0035973	0.0759749		1.57813
ENSMUSG00000129355	137.104	0.890173	0.302653	2.94123	0.00326911	0.0759749		1.8534
ENSMUSG00000039899	216.955	0.548283	0.186891	2.9337	0.0033495	0.0759749	Fgl2	1.46234
ENSMUSG00000049971	1555.24	0.369829	0.126807	2.91647	0.00354013	0.0759749	Glt1d1	1.2922
ENSMUSG00000002221	2994.53	0.37773	0.128137	2.94787	0.00319973	0.0759749	Paxip1	1.2993
ENSMUSG00000106450	386.629	0.709194	0.242655	2.92265	0.00347067	0.0759749	Gm43018	1.63489
ENSMUSG00000029162	322.256	0.488396	0.165765	2.94632	0.0032158	0.0759749	Khk	1.40288
ENSMUSG00000104576	93.0679	0.766475	0.26299	2.91446	0.00356302	0.0759749	F830115B05Rik	1.70111
ENSMUSG00000045348	2068.85	0.420176	0.142777	2.94289	0.00325162	0.0759749	Nyap1	1.33809
ENSMUSG00000086368	408.746	0.595881	0.201888	2.95155	0.00316186	0.0759749	Gm13830	1.51139
ENSMUSG00000087344	123.264	0.699226	0.23789	2.93928	0.00328978	0.0759749	Gm15627	1.62363
ENSMUSG00000030020	12969.8	0.318001	0.108981	2.91795	0.0035234	0.0759749	Prickle2	1.2466
ENSMUSG00000097996	78.1458	0.814301	0.278695	2.92183	0.00347982	0.0759749	Gm5313	1.75845
ENSMUSG00000047976	6818.61	0.356838	0.122367	2.91614	0.00354389	0.0759749	Kcna1	1.28062
ENSMUSG00000107534	295.23	0.618697	0.211205	2.92936	0.00339658	0.0759749	Gm43920	1.53549
ENSMUSG00000029769	2885.28	0.430316	0.147273	2.9219	0.00347903	0.0759749	Ccdc136	1.34753
ENSMUSG00000001632	2971.13	0.38423	0.130328	2.94818	0.00319652	0.0759749	Brpf1	1.30516
ENSMUSG00000103132	247.662	0.603701	0.206092	2.92927	0.00339756	0.0759749	Gm37978	1.51961
ENSMUSG00000030209	84499.9	0.356766	0.120751	2.95456	0.0031312	0.0759749	Grin2b	1.28055
ENSMUSG00000086763	286.747	0.777365	0.266253	2.91965	0.00350422	0.0759749	Plxna4os1	1.714
ENSMUSG00000123202	392.45	0.691133	0.235326	2.93691	0.00331497	0.0759749		1.61455
ENSMUSG00000137881	458.88	0.641158	0.219945	2.91508	0.00355595	0.0759749		1.55958
ENSMUSG00000139156	419.932	0.679413	0.232163	2.92645	0.00342851	0.0759749		1.60149
ENSMUSG00000030720	558.781	0.414363	0.141361	2.93124	0.00337609	0.0759749	Cln3	1.33271
ENSMUSG00000030772	13627.1	0.323942	0.110337	2.93594	0.00332536	0.0759749	Dkk3	1.25175
ENSMUSG00000030770	1742.02	0.344573	0.118243	2.9141	0.00356712	0.0759749	Parva	1.26978
ENSMUSG00000030530	2650.49	0.409931	0.140279	2.92226	0.003475	0.0759749	Furin	1.32862
ENSMUSG00000030849	1617.81	0.351491	0.119129	2.95051	0.00317247	0.0759749	Fgfr2	1.27588
ENSMUSG00000042797	1683.09	0.390526	0.13291	2.93827	0.00330054	0.0759749	Aqp11	1.31087
ENSMUSG00000062044	15736.2	0.451204	0.154046	2.92901	0.00340041	0.0759749	Lmtk3	1.36718
ENSMUSG00000058761	3563.86	0.370856	0.127226	2.91495	0.00355745	0.0759749	Rnf169	1.29312
ENSMUSG00000070808	920.954	0.454509	0.154825	2.93564	0.00332862	0.0759749	Bicra	1.37032
ENSMUSG00000050708	535.554	0.370703	0.126277	2.93562	0.00332878	0.0759749	Ftl1	1.29298
ENSMUSG00000040435	616.791	0.428132	0.145537	2.94175	0.00326364	0.0759749	Ppp1r15a	1.34549
ENSMUSG00000030888	495.905	0.42398	0.143943	2.94548	0.00322458	0.0759749	Rrp8	1.34162
ENSMUSG00000121301	94.7201	0.798061	0.273966	2.913	0.0035798	0.0759749		1.73876
ENSMUSG00000134513	157.589	0.715031	0.24281	2.94482	0.00323145	0.0759749		1.64152
ENSMUSG00000109635	166.659	0.809184	0.276525	2.92626	0.00343064	0.0759749	Gm45670	1.75222
ENSMUSG00000120649	390.764	0.506161	0.171927	2.94404	0.0032396	0.0759749	Gm39114	1.42027
ENSMUSG00000120042	1853.46	0.454679	0.154989	2.93361	0.00335042	0.0759749	Gm57212	1.37048
ENSMUSG00000019899	602.635	0.527404	0.178584	2.95326	0.00314435	0.0759749	Lama2	1.44133
ENSMUSG00000019831	11990.9	0.299638	0.102734	2.91665	0.00353814	0.0759749	Wasf1	1.23084
ENSMUSG00000040054	5829.2	0.428695	0.145891	2.93845	0.00329853	0.0759749	Baz2a	1.34602
ENSMUSG00000020256	633.126	0.463564	0.157439	2.9444	0.00323584	0.0759749	Aldh1l2	1.37894
ENSMUSG00000034656	12912.3	0.427356	0.144906	2.94919	0.00318609	0.0759749	Cacna1a	1.34477
ENSMUSG00000031949	942.213	0.474133	0.161204	2.9412	0.00326945	0.0759749	Adat1	1.38908
ENSMUSG00000031527	660.056	0.387371	0.131215	2.95218	0.00315538	0.0759749	Eri1	1.30801
ENSMUSG00000110127	203.919	0.765365	0.260044	2.94321	0.00324823	0.0759749	6430710M23Rik	1.6998
ENSMUSG00000025316	1921.78	0.462876	0.158266	2.92467	0.00344823	0.0759749	Banp	1.37829
ENSMUSG00000015027	990.947	0.422264	0.144199	2.92835	0.00340769	0.0759749	Galns	1.34003
ENSMUSG00000031770	2688.17	0.341277	0.116719	2.92392	0.00345653	0.0759749	Herpud1	1.26688
ENSMUSG00000143036	677.873	0.557921	0.189855	2.93867	0.00329623	0.0759749		1.47215
ENSMUSG00000032119	2343.07	0.425908	0.145347	2.93029	0.00338644	0.0759749	Hinfp	1.34342
ENSMUSG00000111394	1766.07	0.535271	0.181287	2.95262	0.0031509	0.0759749	Gm49759	1.44921
ENSMUSG00000032452	14538.9	0.372583	0.127708	2.91745	0.00352901	0.0759749	Clstn2	1.29467
ENSMUSG00000111193	111.118	0.844295	0.289889	2.91248	0.00358571	0.0759749	Gm35288	1.79539
ENSMUSG00000111605	306.605	0.631783	0.215539	2.93118	0.00337682	0.0759749	4632418H02Rik	1.54948
ENSMUSG00000037949	1200.82	0.342196	0.117157	2.92083	0.00349099	0.0759749	Ano10	1.26768
ENSMUSG00000060594	190.842	0.519122	0.175744	2.95386	0.00313831	0.0759749	Layn	1.43308
ENSMUSG00000051510	2416.41	0.530085	0.18208	2.91128	0.00359949	0.0759749	Mafg	1.44401
ENSMUSG00000018559	1267.71	0.360028	0.122351	2.94258	0.00325492	0.0759749	Ctdnep1	1.28345
ENSMUSG00000020831	128.14	0.552543	0.189765	2.91173	0.00359439	0.0759749	0610010K14Rik	1.46667
ENSMUSG00000009073	3918.42	0.396179	0.135848	2.91634	0.00354165	0.0759749	Nf2	1.31602
ENSMUSG00000040620	5196.13	0.409062	0.139552	2.93124	0.00337606	0.0759749	Dhx33	1.32782
ENSMUSG00000020785	7515.62	0.409082	0.139971	2.92262	0.003471	0.0759749	Camkk1	1.32784
ENSMUSG00000121184	2954.48	0.550102	0.188953	2.91131	0.00359913	0.0759749	Gm57395	1.46419
ENSMUSG00000020381	348.262	0.464948	0.158524	2.93299	0.00335716	0.0759749	Mrnip	1.38027
ENSMUSG00000020700	2948.94	0.394277	0.134653	2.92809	0.00341056	0.0759749	Map3k3	1.31428
ENSMUSG00000020412	3227.92	0.486588	0.166146	2.92867	0.00340417	0.0759749	Ascc2	1.40113
ENSMUSG00000086330	757.146	0.490902	0.16772	2.92691	0.00342349	0.0759749	1700007J10Rik	1.40532
ENSMUSG00000021411	414.65	0.416376	0.141359	2.94552	0.00322409	0.0759749	Pxdc1	1.33457
ENSMUSG00000021675	415.958	0.668039	0.227453	2.93704	0.00331357	0.0759749	F2rl2	1.58891
ENSMUSG00000037989	6976.61	0.477792	0.163061	2.93015	0.00338799	0.0759749	Wnk2	1.39261
ENSMUSG00000114780	277.415	0.70125	0.239603	2.92672	0.00342562	0.0759749	AI197445	1.62591
ENSMUSG00000020950	1966.47	0.437986	0.149509	2.92949	0.0033952	0.0759749	Foxg1	1.35471
ENSMUSG00000130028	113.639	0.825324	0.282786	2.91854	0.00351672	0.0759749		1.77193
ENSMUSG00000121318	376.754	0.509161	0.174678	2.91486	0.00355849	0.0759749	3110053B16Rik	1.42322
ENSMUSG00000061740	216.923	0.636115	0.217919	2.91904	0.0035111	0.0759749	Cyp2d22	1.55414
ENSMUSG00000054263	8043.43	0.372312	0.126557	2.94184	0.00326264	0.0759749	Lifr	1.29443
ENSMUSG00000036661	871.042	0.377382	0.128987	2.92574	0.00343634	0.0759749	Dennd3	1.29898
ENSMUSG00000044933	2010.96	0.455889	0.155896	2.92431	0.00345225	0.0759749	Sstr3	1.37163
ENSMUSG00000129976	81.8469	0.778627	0.267212	2.91389	0.00356957	0.0759749		1.7155
ENSMUSG00000130624	273.431	0.750145	0.255794	2.93261	0.00336127	0.0759749		1.68196
ENSMUSG00000136383	336.146	0.631023	0.216688	2.91212	0.00358982	0.0759749		1.54866
ENSMUSG00000087636	270.67	0.573322	0.195884	2.92685	0.00342416	0.0759749	Gm4660	1.48795
ENSMUSG00000054939	1240.89	0.42362	0.144334	2.935	0.00333543	0.0759749	Zfp174	1.34129
ENSMUSG00000075704	717.578	0.45475	0.155625	2.92209	0.00347686	0.0759749	Txnrd2	1.37055
ENSMUSG00000122510	280.919	0.646852	0.219037	2.95316	0.00314535	0.0759749		1.56575
ENSMUSG00000085637	150.156	0.723029	0.246627	2.93167	0.00337142	0.0759749	1700048M11Rik	1.65064
ENSMUSG00000024059	4873.54	0.401328	0.135859	2.954	0.00313681	0.0759749	Clip4	1.32072
ENSMUSG00000117285	89.2527	0.728859	0.248973	2.92747	0.00341737	0.0759749	Gm49863	1.65733
ENSMUSG00000051390	927.768	0.33704	0.115771	2.91126	0.00359978	0.0759749	Zbtb22	1.26316
ENSMUSG00000024312	916.818	0.358119	0.122388	2.9261	0.00343236	0.0759749	Wdr46	1.28175
ENSMUSG00000008668	749.345	0.404098	0.13871	2.91325	0.00357688	0.0759749	Rps18	1.32326
ENSMUSG00000117412	305.96	0.700231	0.239265	2.92659	0.00342697	0.0759749	Gm49979	1.62477
ENSMUSG00000024212	1785.83	0.450782	0.15271	2.95188	0.00315841	0.0759749	Mllt1	1.36678
ENSMUSG00000092074	609.651	0.415148	0.141908	2.92547	0.00343937	0.0759749	Dynlt1a	1.33344
ENSMUSG00000041840	304.372	0.496696	0.170028	2.92126	0.00348617	0.0759749	Haus1	1.41098
ENSMUSG00000037126	4647.55	0.420345	0.143115	2.9371	0.00331293	0.0759749	Psd	1.33825
ENSMUSG00000142151	110.56	0.932708	0.317082	2.94154	0.00326588	0.0759749		1.90886
ENSMUSG00000039982	4270.51	0.370544	0.126774	2.92288	0.00346815	0.0759749	Dtx4	1.29284
ENSMUSG00000090031	741.282	0.403192	0.138759	2.90571	0.00366426	0.0762023	4732440D04Rik	1.32243
ENSMUSG00000105514	86.0673	0.855367	0.294633	2.90316	0.00369417	0.0762023	Gm42913	1.80922
ENSMUSG00000072941	116.568	0.568101	0.195436	2.90684	0.00365097	0.0762023	Sod3	1.48257
ENSMUSG00000029174	3881.22	0.379664	0.130726	2.90428	0.00368103	0.0762023	Tbc1d1	1.30104
ENSMUSG00000108574	183.142	0.802365	0.276291	2.90406	0.00368358	0.0762023	Gm44981	1.74396
ENSMUSG00000101643	430.748	0.587401	0.202055	2.90713	0.00364756	0.0762023	Gm28307	1.50254
ENSMUSG00000004500	1716.6	0.355494	0.122275	2.90733	0.00364524	0.0762023	Zfp324	1.27942
ENSMUSG00000015568	2216.23	0.29771	0.102432	2.90642	0.00365586	0.0762023	Lpl	1.22919
ENSMUSG00000013974	194.803	0.609433	0.209485	2.90919	0.00362368	0.0762023	Mcemp1	1.52566
ENSMUSG00000133342	118.873	0.680956	0.234578	2.9029	0.00369724	0.0762023		1.6032
ENSMUSG00000049281	13037.1	0.314263	0.108185	2.90486	0.0036742	0.0762023	Scn3b	1.24338
ENSMUSG00000121089	88.6916	0.763391	0.26235	2.90982	0.00361642	0.0762023	Gm57052	1.69748
ENSMUSG00000044122	141.015	0.756778	0.26027	2.90767	0.00364137	0.0762023	Proca1	1.68971
ENSMUSG00000075595	4050.67	0.452809	0.155715	2.90794	0.00363821	0.0762023	Zfp652	1.3687
ENSMUSG00000097399	93.0667	0.854748	0.294396	2.90339	0.00369146	0.0762023	Gm26555	1.80844
ENSMUSG00000020591	1382.6	0.540254	0.1861	2.90303	0.00369573	0.0762023	Ntsr2	1.45423
ENSMUSG00000019969	3714.53	0.352347	0.121098	2.9096	0.00361897	0.0762023	Psen1	1.27664
ENSMUSG00000037896	2016.66	0.416543	0.143308	2.90664	0.00365334	0.0762023	Rcor1	1.33473
ENSMUSG00000084792	383.289	0.563042	0.193635	2.90775	0.00364035	0.0762023	1700056N10Rik	1.47738
ENSMUSG00000033597	7037.28	0.423518	0.145698	2.90682	0.00365129	0.0762023	Caskin1	1.34119
ENSMUSG00000024050	2060.75	0.422443	0.14552	2.90298	0.00369627	0.0762023	Wiz	1.3402
ENSMUSG00000024201	4190.49	0.385575	0.132788	2.9037	0.00368786	0.0762023	Kdm4b	1.30638
ENSMUSG00000042680	3523.28	0.377224	0.129867	2.90468	0.00367626	0.0762023	Garem1	1.29884
ENSMUSG00000125046	615.259	0.542642	0.18698	2.90213	0.00370632	0.0762897		1.45664
ENSMUSG00000057531	1636.05	0.309616	0.106694	2.9019	0.00370902	0.0762897	Dtnbp1	1.23938
ENSMUSG00000039262	20639.7	0.365547	0.126108	2.89869	0.0037473	0.0763085	Prrc2b	1.28837
ENSMUSG00000064068	893.177	0.371592	0.128209	2.89834	0.00375146	0.0763085	Mtx1	1.29378
ENSMUSG00000073843	209.136	0.713811	0.246258	2.89863	0.00374793	0.0763085	Gm12542	1.64013
ENSMUSG00000107719	114.433	0.900106	0.31027	2.90104	0.00371922	0.0763085	Gm43937	1.8662
ENSMUSG00000071226	1862.46	0.483909	0.166945	2.89862	0.00374812	0.0763085	Cecr2	1.39853
ENSMUSG00000137195	80.1721	0.811909	0.280062	2.89903	0.00374321	0.0763085		1.75553
ENSMUSG00000070047	8336.49	0.361923	0.124866	2.89848	0.00374972	0.0763085	Fat1	1.28514
ENSMUSG00000086805	300.65	0.699456	0.241258	2.8992	0.00374121	0.0763085	4932443L11Rik	1.62389
ENSMUSG00000048721	1214.51	0.529849	0.182744	2.8994	0.00373876	0.0763085	Fndc9	1.44378
ENSMUSG00000131404	290.095	0.63781	0.219865	2.90091	0.00372079	0.0763085		1.55597
ENSMUSG00000019432	11004.8	0.404637	0.139595	2.89866	0.00374762	0.0763085	Ddx39b	1.32376
ENSMUSG00000026430	1362.85	0.387116	0.133643	2.89663	0.00377188	0.0763508	Rassf5	1.30778
ENSMUSG00000027854	2723.73	0.435048	0.150243	2.89562	0.00378411	0.0763508	Sike1	1.35196
ENSMUSG00000120951	251.454	0.554244	0.191421	2.89542	0.00378653	0.0763508	Gm46878	1.4684
ENSMUSG00000037355	2119.8	0.471231	0.162638	2.89742	0.0037624	0.0763508	Uvssa	1.38629
ENSMUSG00000097767	28880.9	0.652089	0.225171	2.89598	0.00377981	0.0763508	Miat	1.57144
ENSMUSG00000005442	3823.61	0.399629	0.137998	2.8959	0.00378071	0.0763508	Cic	1.31917
ENSMUSG00000031906	5497.87	0.353712	0.122127	2.89626	0.00377644	0.0763508	Smpd3	1.27784
ENSMUSG00000021866	1392.46	0.427263	0.14755	2.89571	0.00378303	0.0763508	Anxa11	1.34468
ENSMUSG00000002307	884.665	0.336861	0.116346	2.89534	0.00378752	0.0763508	Daxx	1.26301
ENSMUSG00000115692	535.318	0.688311	0.237842	2.89398	0.00380391	0.0766048	Gm49163	1.6114
ENSMUSG00000026617	2038.6	0.315006	0.108985	2.89037	0.00384794	0.0767264	Bpnt1	1.24402
ENSMUSG00000049922	948.299	0.383605	0.132699	2.89078	0.00384284	0.0767264	Slc35c1	1.3046
ENSMUSG00000061894	972.479	0.383877	0.132808	2.89046	0.00384682	0.0767264	Zscan20	1.30484
ENSMUSG00000029189	8006.22	0.356216	0.123141	2.89274	0.00381902	0.0767264	Sel1l3	1.28006
ENSMUSG00000039629	1046.37	0.417787	0.144452	2.89222	0.00382524	0.0767264	Strip2	1.33588
ENSMUSG00000021752	3197.91	0.363901	0.125883	2.8908	0.00384267	0.0767264	Kctd6	1.2869
ENSMUSG00000049556	10726.9	0.302396	0.104544	2.89251	0.00382178	0.0767264	Lingo1	1.23319
ENSMUSG00000021133	4460.7	0.390803	0.135238	2.88975	0.00385549	0.0767264	Susd6	1.31112
ENSMUSG00000086689	88.7073	0.951479	0.32912	2.89098	0.00384038	0.0767264	Gm16876	1.93385
ENSMUSG00000046380	1738.58	0.357177	0.1236	2.88979	0.00385499	0.0767264	Jrk	1.28092
ENSMUSG00000090291	691.114	0.547998	0.189542	2.89116	0.00383819	0.0767264	Lrrc10b	1.46206
ENSMUSG00000047810	240.596	0.632578	0.218834	2.89068	0.00384414	0.0767264	Ccdc88b	1.55033
ENSMUSG00000117375	181.638	0.643501	0.222737	2.88906	0.0038639	0.0768182	Gm33373	1.56211
ENSMUSG00000045733	9648.9	0.299824	0.103802	2.88842	0.00387181	0.076845	Sprn	1.23099
ENSMUSG00000125342	272.895	0.579106	0.200498	2.88834	0.00387284	0.076845		1.49392
ENSMUSG00000026458	5584.53	0.482042	0.167085	2.88502	0.00391394	0.0769806	Ppfia4	1.39672
ENSMUSG00000015094	8686.57	0.326446	0.113082	2.8868	0.00389177	0.0769806	Npdc1	1.25392
ENSMUSG00000085151	579.423	0.471074	0.163249	2.88562	0.00390647	0.0769806	1110018N20Rik	1.38614
ENSMUSG00000097571	1390.86	0.517917	0.179516	2.88507	0.00391328	0.0769806	Jpx	1.43189
ENSMUSG00000027950	4979.73	0.334417	0.115909	2.88518	0.00391196	0.0769806	Chrnb2	1.26087
ENSMUSG00000105519	408.182	0.604148	0.209288	2.88668	0.0038933	0.0769806	E430021H15Rik	1.52008
ENSMUSG00000128684	308.94	0.640055	0.221765	2.88619	0.00389938	0.0769806		1.55839
ENSMUSG00000039781	1771.07	0.4125	0.142894	2.88675	0.0038924	0.0769806	Cep131	1.33099
ENSMUSG00000113497	434.146	0.552682	0.191535	2.88554	0.00390749	0.0769806	Gm18030	1.46681
ENSMUSG00000109194	207.663	0.519167	0.179976	2.88464	0.00391858	0.076997	Gm44570	1.43313
ENSMUSG00000026197	716.796	0.378339	0.131806	2.87043	0.00409919	0.0770408	Zfand2b	1.29984
ENSMUSG00000070271	359.933	0.666967	0.232272	2.87149	0.00408544	0.0770408	Gm13268	1.58773
ENSMUSG00000098889	173.03	0.73197	0.25455	2.87554	0.00403336	0.0770408	Gm27206	1.66091
ENSMUSG00000026842	3035.92	0.410314	0.142685	2.87566	0.0040318	0.0770408	Abl1	1.32898
ENSMUSG00000038241	1972.33	0.496222	0.172983	2.86861	0.00412276	0.0770408	Cep250	1.41051
ENSMUSG00000037703	5530.01	0.418401	0.145808	2.86953	0.00411085	0.0770408	Lzts3	1.33645
ENSMUSG00000130043	153.172	0.547018	0.190471	2.87192	0.00407986	0.0770408		1.46106
ENSMUSG00000058897	8079.76	0.325155	0.113337	2.86893	0.00411868	0.0770408	Col25a1	1.2528
ENSMUSG00000036002	1399.3	0.460004	0.159713	2.88018	0.00397442	0.0770408	Atosb	1.37555
ENSMUSG00000078349	260.261	0.560661	0.194799	2.87815	0.0040001	0.0770408	AW011738	1.47494
ENSMUSG00000041733	1428.67	0.308926	0.107248	2.88049	0.00397051	0.0770408	Coq5	1.23879
ENSMUSG00000104929	584.922	0.632481	0.220361	2.87021	0.00410203	0.0770408	Gm42766	1.55023
ENSMUSG00000107362	484.151	0.651183	0.226984	2.86885	0.00411961	0.0770408	Gm40309	1.57046
ENSMUSG00000036565	4463.31	0.442027	0.15347	2.88021	0.00397408	0.0770408	Ttyh3	1.35851
ENSMUSG00000037428	7060.17	0.373059	0.130044	2.86872	0.0041214	0.0770408	Vgf	1.2951
ENSMUSG00000045466	2050.86	0.423397	0.147389	2.87265	0.00407041	0.0770408	Zfp956	1.34108
ENSMUSG00000004988	440.712	0.624889	0.217509	2.87294	0.00406676	0.0770408	Fxyd4	1.54209
ENSMUSG00000029869	6840.01	0.361135	0.125568	2.87601	0.00402741	0.0770408	Ephb6	1.28444
ENSMUSG00000109057	388.978	0.591987	0.206123	2.87201	0.00407872	0.0770408	Gm44741	1.50732
ENSMUSG00000055320	3522.27	0.55071	0.191259	2.87939	0.00398443	0.0770408	Tead1	1.46481
ENSMUSG00000011427	1400.39	0.326759	0.11346	2.87994	0.00397745	0.0770408	Zfp790	1.25419
ENSMUSG00000073906	130.91	0.705695	0.245023	2.88012	0.00397527	0.0770408	Or52w1	1.63093
ENSMUSG00000006307	4878.53	0.464504	0.1613	2.87975	0.00397988	0.0770408	Kmt2b	1.37984
ENSMUSG00000110195	292.825	0.488745	0.169538	2.8828	0.0039416	0.0770408	Pde2a	1.40322
ENSMUSG00000124072	253.562	0.613753	0.213062	2.88063	0.00396881	0.0770408		1.53023
ENSMUSG00000126389	111.257	0.746829	0.259584	2.87703	0.00401441	0.0770408		1.6781
ENSMUSG00000019467	2323.9	0.420518	0.146383	2.87272	0.00406956	0.0770408	Arhgef25	1.33841
ENSMUSG00000095123	1850.6	0.626023	0.217256	2.8815	0.00395791	0.0770408	Gm21781	1.5433
ENSMUSG00000062075	735.441	0.437324	0.152419	2.86923	0.00411478	0.0770408	Lmnb2	1.35409
ENSMUSG00000053626	618.062	0.467134	0.162386	2.87669	0.00401876	0.0770408	Tll1	1.38236
ENSMUSG00000109879	153.492	0.827571	0.287232	2.8812	0.00396169	0.0770408	Gm10997	1.7747
ENSMUSG00000031982	589.61	0.47036	0.16383	2.87102	0.00409146	0.0770408	Arv1	1.38546
ENSMUSG00000022109	1186.97	0.318812	0.110891	2.87499	0.00404038	0.0770408	Med4	1.2473
ENSMUSG00000032334	186.557	0.633877	0.220787	2.87099	0.00409186	0.0770408	Loxl1	1.55173
ENSMUSG00000111424	116.733	0.685576	0.238407	2.87566	0.00403184	0.0770408	Gm48478	1.60834
ENSMUSG00000104945	89.7735	0.938851	0.326374	2.87661	0.00401976	0.0770408	Gm35715	1.917
ENSMUSG00000097736	7955.7	0.501504	0.17478	2.86934	0.00411324	0.0770408	9530059O14Rik	1.41569
ENSMUSG00000020743	209.14	0.509208	0.177234	2.87309	0.00406484	0.0770408	Mif4gd	1.42327
ENSMUSG00000038178	3709.72	0.424592	0.147755	2.87362	0.00405801	0.0770408	Slc43a2	1.34219
ENSMUSG00000061462	480.064	0.610971	0.212366	2.87697	0.00401508	0.0770408	Obscn	1.52729
ENSMUSG00000032615	1012.7	0.35565	0.123908	2.87028	0.00410109	0.0770408	Nt5m	1.27956
ENSMUSG00000041164	3280.39	0.419987	0.146235	2.87201	0.0040787	0.0770408	Zmiz2	1.33792
ENSMUSG00000137395	135.277	0.710215	0.247035	2.87496	0.00404082	0.0770408		1.63605
ENSMUSG00000021385	2997.3	0.350543	0.121714	2.88007	0.00397593	0.0770408	Ippk	1.27504
ENSMUSG00000124381	606.024	0.597819	0.208176	2.8717	0.00408273	0.0770408		1.51343
ENSMUSG00000063765	474.549	0.454243	0.157871	2.87731	0.00401079	0.0770408	Chadl	1.37006
ENSMUSG00000022892	68611.8	0.260508	0.0906042	2.87522	0.00403741	0.0770408	App	1.1979
ENSMUSG00000071054	6735.52	0.432897	0.150269	2.88081	0.00396659	0.0770408	Safb	1.34994
ENSMUSG00000128465	292.906	0.483904	0.16799	2.88055	0.00396984	0.0770408		1.39852
ENSMUSG00000043079	6559.86	0.430026	0.149894	2.86887	0.00411937	0.0770408	Synpo	1.34726
ENSMUSG00000025020	25608.6	0.421822	0.146323	2.88281	0.00394144	0.0770408	Slit1	1.33962
ENSMUSG00000024942	856.277	0.382739	0.133273	2.87184	0.00408083	0.0770408	Capn1	1.30381
ENSMUSG00000120104	339.041	0.503717	0.174768	2.8822	0.0039491	0.0770408	4122401K19Rik	1.41786
ENSMUSG00000029624	1427.01	0.356745	0.124404	2.86764	0.00413552	0.0771366	Ptcd1	1.28053
ENSMUSG00000072949	278.083	0.526186	0.18349	2.86765	0.00413531	0.0771366	Acot1	1.44012
ENSMUSG00000142121	79.9711	0.851328	0.297041	2.86603	0.00415661	0.0771431		1.80416
ENSMUSG00000075040	985.963	0.510414	0.178085	2.86613	0.00415528	0.0771431	Zfp408	1.42446
ENSMUSG00000124012	386.634	0.62271	0.217462	2.86353	0.00418948	0.0771431		1.53976
ENSMUSG00000085439	538.135	0.579014	0.202254	2.86281	0.00419907	0.0771431	Rapgef4os1	1.49383
ENSMUSG00000098729	208.027	0.620285	0.216608	2.86363	0.00418813	0.0771431	Gm27200	1.53718
ENSMUSG00000046000	196.547	0.680331	0.237305	2.8669	0.0041451	0.0771431	Naa11	1.60251
ENSMUSG00000029404	1113.19	0.348496	0.121792	2.8614	0.00421779	0.0771431	Arl6ip4	1.27323
ENSMUSG00000029475	2416.16	0.403576	0.141053	2.86118	0.00422074	0.0771431	Kdm2b	1.32278
ENSMUSG00000106973	78.9212	0.89478	0.312559	2.86276	0.00419973	0.0771431	Gm43415	1.85933
ENSMUSG00000121115	281.19	0.577478	0.201583	2.86472	0.00417383	0.0771431	Gm57320	1.49224
ENSMUSG00000082210	95.8142	0.867711	0.302648	2.86706	0.00414299	0.0771431	Gm14382	1.82476
ENSMUSG00000109337	83.6223	0.724875	0.253377	2.86086	0.00422498	0.0771431	Gm45047	1.65276
ENSMUSG00000030824	3560.02	0.304378	0.106272	2.86413	0.00418155	0.0771431	Nucb1	1.23489
ENSMUSG00000040415	4818.62	0.393544	0.137355	2.86516	0.00416795	0.0771431	Dtx3	1.31362
ENSMUSG00000031883	977.42	0.417841	0.14598	2.86232	0.00420558	0.0771431	Car7	1.33593
ENSMUSG00000082463	137.512	0.653445	0.228388	2.86112	0.00422148	0.0771431	Gm15765	1.57292
ENSMUSG00000104432	115.745	0.904437	0.31592	2.86286	0.00419831	0.0771431	A430027C01Rik	1.87181
ENSMUSG00000121444	385.526	0.633135	0.220964	2.86533	0.00416574	0.0771431		1.55093
ENSMUSG00000020941	455.657	0.46648	0.163061	2.86077	0.0042261	0.0771431	Map3k14	1.38173
ENSMUSG00000020926	10554.6	0.44012	0.153604	2.86529	0.0041663	0.0771431	Adam11	1.35672
ENSMUSG00000019235	2822.61	0.398716	0.139306	2.86216	0.00420761	0.0771431	Rps6kl1	1.31833
ENSMUSG00000070101	682.644	0.509243	0.178001	2.8609	0.00422447	0.0771431	Mir341	1.4233
ENSMUSG00000053137	1282.01	0.550261	0.192059	2.86506	0.00416936	0.0771431	Mapk11	1.46435
ENSMUSG00000022394	1917.01	0.355751	0.124359	2.86067	0.00422743	0.0771431	L3mbtl2	1.27965
ENSMUSG00000105692	373.562	0.547101	0.191288	2.86009	0.0042352	0.077215	Gm43737	1.46115
ENSMUSG00000026065	1808.53	0.370151	0.129461	2.85917	0.00424748	0.0772996	Slc9a4	1.29249
ENSMUSG00000040372	939.874	0.36257	0.126804	2.85929	0.00424584	0.0772996	Gpr63	1.28571
ENSMUSG00000037772	893.27	0.402647	0.140885	2.85797	0.00426356	0.0773833	Mrpl23	1.32193
ENSMUSG00000049946	799.01	0.340749	0.119209	2.85841	0.0042577	0.0773833	BC030500	1.26641
ENSMUSG00000036422	1440.76	0.370431	0.129609	2.85806	0.00426239	0.0773833	Pcdh8	1.29274
ENSMUSG00000021803	721.418	0.388837	0.136085	2.8573	0.00427262	0.0774781	Cdhr1	1.30934
ENSMUSG00000085519	198.971	0.589521	0.20646	2.85538	0.00429856	0.077722	Gm13703	1.50475
ENSMUSG00000106184	251.783	0.637215	0.223181	2.85515	0.00430161	0.077722	Gm43463	1.55532
ENSMUSG00000138012	203.625	0.649958	0.227628	2.85535	0.00429895	0.077722		1.56912
ENSMUSG00000003154	1564.23	0.387204	0.135629	2.85488	0.00430529	0.077722	Foxj2	1.30786
ENSMUSG00000085687	602.493	0.622329	0.217907	2.85594	0.00429095	0.077722	Gm16153	1.53936
ENSMUSG00000037465	1281.31	0.433066	0.151722	2.85433	0.00431278	0.0777877	Klf10	1.3501
ENSMUSG00000093772	94.6128	0.719653	0.252182	2.8537	0.00432132	0.0778723	4931403E22Rik	1.64679
ENSMUSG00000084799	1600.37	0.510874	0.179102	2.85242	0.00433876	0.0780475	Ino80dos	1.42491
ENSMUSG00000040111	15416.8	0.385235	0.135044	2.85266	0.00433548	0.0780475	Gramd1b	1.30607
ENSMUSG00000108064	209.065	0.667658	0.234098	2.85204	0.00434395	0.0780714	Gm44423	1.58849
ENSMUSG00000034201	1371.5	0.44154	0.154866	2.85111	0.00435667	0.0782049	Gas2l1	1.35805
ENSMUSG00000032846	4177.73	0.397424	0.139401	2.85093	0.00435911	0.0782049	Zswim6	1.31715
ENSMUSG00000023088	2988.44	0.377758	0.132582	2.84924	0.00438236	0.0785522	Abcc1	1.29932
ENSMUSG00000103984	186.247	0.816429	0.286746	2.84722	0.00441027	0.0786012	Gm37447	1.76104
ENSMUSG00000082915	115.352	0.808027	0.283945	2.84572	0.00443112	0.0786012	Gm15240	1.75082
ENSMUSG00000120229	183.905	0.478749	0.168076	2.84841	0.00439381	0.0786012	Gm56677	1.39353
ENSMUSG00000048706	1423.88	0.375137	0.131719	2.84801	0.0043993	0.0786012	Lurap1l	1.29696
ENSMUSG00000028931	11360.8	0.346146	0.121633	2.84584	0.0044295	0.0786012	Kcnab2	1.27116
ENSMUSG00000029153	3365.82	0.337546	0.118542	2.84748	0.00440672	0.0786012	Ociad2	1.26361
ENSMUSG00000020272	650.89	0.48506	0.170297	2.84832	0.00439514	0.0786012	Stk10	1.39964
ENSMUSG00000006920	5102.74	0.355253	0.12484	2.84567	0.00443174	0.0786012	Ezh1	1.27921
ENSMUSG00000034247	1933.43	0.408811	0.143645	2.84599	0.00442731	0.0786012	Plekhm1	1.32759
ENSMUSG00000135296	623.538	0.577822	0.202894	2.8479	0.00440086	0.0786012		1.49259
ENSMUSG00000116305	4768.43	0.475153	0.166967	2.84579	0.00443016	0.0786012	Lncppara	1.39007
ENSMUSG00000138960	134.206	0.681575	0.23943	2.84665	0.00441816	0.0786012		1.60389
ENSMUSG00000133362	93.1194	0.968594	0.340447	2.84506	0.0044403	0.0786839		1.95693
ENSMUSG00000022099	10089.4	0.350303	0.12315	2.84452	0.00444785	0.0787489	Dmtn	1.27483
ENSMUSG00000123504	88.0885	0.781688	0.274833	2.84422	0.00445198	0.0787529		1.71914
ENSMUSG00000040272	260.742	0.491428	0.172891	2.84241	0.00447734	0.0787976	Accs	1.40584
ENSMUSG00000133383	100.819	0.755176	0.265689	2.84233	0.00447845	0.0787976		1.68784
ENSMUSG00000039860	2982.09	0.471802	0.165999	2.84219	0.00448042	0.0787976	Srrm3	1.38684
ENSMUSG00000107655	145.058	0.736072	0.25885	2.84362	0.0044604	0.0787976	Gm44220	1.66563
ENSMUSG00000114535	358.496	0.56206	0.197738	2.84244	0.00447691	0.0787976	Gm47246	1.47638
ENSMUSG00000119985	106.127	0.65996	0.232206	2.84213	0.00448136	0.0787976	Gm56570	1.58004
ENSMUSG00000025007	1412.85	0.367673	0.129367	2.8421	0.00448178	0.0787976	Aldh18a1	1.29027
ENSMUSG00000075486	1283.6	0.384431	0.135294	2.84144	0.004491	0.078891	Commd6	1.30534
ENSMUSG00000056917	254.589	0.482363	0.169777	2.84115	0.00449512	0.0788948	Sipa1	1.39703
ENSMUSG00000055725	2127.96	0.392375	0.13818	2.8396	0.00451698	0.0790737	Paqr3	1.31255
ENSMUSG00000106858	839.306	0.560475	0.197364	2.8398	0.00451419	0.0790737	Gm43844	1.47475
ENSMUSG00000133301	142.29	0.649149	0.228606	2.8396	0.00451704	0.0790737		1.56824
ENSMUSG00000120837	88.3981	0.602344	0.212173	2.83893	0.00452654	0.0791715	Gm57245	1.51818
ENSMUSG00000026994	930.231	0.499698	0.176142	2.83691	0.00455527	0.0793077	Galnt3	1.41392
ENSMUSG00000070461	1014.5	0.460751	0.162483	2.83568	0.0045728	0.0793077	9230112E08Rik	1.37626
ENSMUSG00000034701	748.563	0.365507	0.128892	2.83577	0.00457158	0.0793077	Neurod1	1.28833
ENSMUSG00000027509	2733.5	0.374352	0.132019	2.8356	0.00457395	0.0793077	Rae1	1.29626
ENSMUSG00000045639	2194.07	0.417261	0.147112	2.83634	0.00456335	0.0793077	Zfp629	1.33539
ENSMUSG00000031072	919.653	0.440507	0.155346	2.83565	0.00457329	0.0793077	LTO1	1.35708
ENSMUSG00000070427	1506.76	0.51334	0.180878	2.83805	0.00453905	0.0793077	Il18bp	1.42735
ENSMUSG00000045193	1172.3	0.436247	0.15386	2.83535	0.00457748	0.0793077	Cirbp	1.35308
ENSMUSG00000034902	8406.57	0.378727	0.133551	2.83582	0.00457087	0.0793077	Pip5k1c	1.30019
ENSMUSG00000003360	3700.62	0.31121	0.109728	2.8362	0.00456544	0.0793077	Ddx23	1.24075
ENSMUSG00000025231	1030.44	0.440415	0.155292	2.83605	0.00456747	0.0793077	Sufu	1.35699
ENSMUSG00000031788	958.199	0.369535	0.130375	2.83441	0.00459104	0.0794745	Kifc3	1.29194
ENSMUSG00000040631	535.675	0.418355	0.147648	2.83346	0.00460467	0.0795063	Dok4	1.3364
ENSMUSG00000034255	384.858	0.447287	0.157847	2.83367	0.00460166	0.0795063	Arhgap27	1.36347
ENSMUSG00000069631	1573.65	0.47759	0.16854	2.83369	0.00460136	0.0795063	Strada	1.39242
ENSMUSG00000020882	5175.49	0.344587	0.121644	2.83275	0.00461494	0.0796156	Cacnb1	1.26979
ENSMUSG00000002578	926.746	0.533175	0.188288	2.8317	0.00463012	0.0797415	Ikzf4	1.44711
ENSMUSG00000024206	215.818	0.510141	0.180153	2.83171	0.00462992	0.0797415	Rfx2	1.42419
ENSMUSG00000086487	153.622	0.616573	0.217767	2.83135	0.0046352	0.079761	Gm11638	1.53323
ENSMUSG00000026442	20400.2	0.376439	0.133008	2.83019	0.00465198	0.0799411	Nfasc	1.29813
ENSMUSG00000038500	1190.98	0.462363	0.163374	2.83008	0.00465358	0.0799411	Prr3	1.3778
ENSMUSG00000082786	107.063	0.706311	0.249687	2.82879	0.0046725	0.0800189	Gm14489	1.63163
ENSMUSG00000129672	120.498	0.72206	0.255255	2.82878	0.00467256	0.0800189		1.64954
ENSMUSG00000049090	960.577	0.407714	0.144133	2.82873	0.00467333	0.0800189	Ptgr3	1.32658
ENSMUSG00000024354	355.587	0.5364	0.189629	2.82869	0.00467394	0.0800189	Slc23a1	1.45035
ENSMUSG00000051517	110.714	0.717595	0.253716	2.82834	0.00467905	0.0800386	Arhgef39	1.64444
ENSMUSG00000103509	1458.51	0.505952	0.179078	2.82531	0.00472343	0.0801362	Gm38372	1.42006
ENSMUSG00000137878	122.288	0.773493	0.27375	2.82555	0.00472001	0.0801362		1.7094
ENSMUSG00000095562	182.59	0.80801	0.285859	2.8266	0.00470449	0.0801362	Erdr1x	1.75079
ENSMUSG00000029033	4028.44	0.325392	0.115187	2.8249	0.00472951	0.0801362	Acap3	1.253
ENSMUSG00000107227	259.85	0.646434	0.228783	2.82553	0.0047202	0.0801362	Gm42559	1.56529
ENSMUSG00000025586	6675.98	0.435463	0.154185	2.82429	0.0047385	0.0801362	Cpeb1	1.35235
ENSMUSG00000025466	920.553	0.376812	0.133332	2.82611	0.00471167	0.0801362	Fuom	1.29847
ENSMUSG00000025318	5149.07	0.377504	0.133664	2.82428	0.00473876	0.0801362	Jph3	1.29909
ENSMUSG00000032327	414.462	0.548058	0.194033	2.82456	0.00473459	0.0801362	Stra6	1.46212
ENSMUSG00000035047	910.172	0.485996	0.17203	2.82506	0.00472718	0.0801362	Kri1	1.40055
ENSMUSG00000140561	158.663	0.664876	0.235236	2.82642	0.00470712	0.0801362		1.58543
ENSMUSG00000050002	672.001	0.439492	0.155527	2.82582	0.00471603	0.0801362	Idnk	1.35613
ENSMUSG00000116840	121.287	0.682206	0.241348	2.82664	0.00470385	0.0801362	Gm21691	1.60459
ENSMUSG00000117546	1012.04	0.500734	0.177303	2.82418	0.00474024	0.0801362	Gm54542	1.41493
ENSMUSG00000032122	265.236	0.527703	0.186883	2.82371	0.00474718	0.0801864	Slc37a2	1.44163
ENSMUSG00000085093	134.831	0.646647	0.229047	2.82321	0.00475459	0.0802447	Gm12737	1.56553
ENSMUSG00000041642	6549.86	0.399987	0.141751	2.82176	0.00477607	0.0803948	Kif21b	1.3195
ENSMUSG00000108389	257.01	0.697209	0.24708	2.82179	0.00477561	0.0803948	Gm45206	1.62137
ENSMUSG00000025650	118.375	0.643855	0.228193	2.82154	0.00477939	0.0803948	Col7a1	1.5625
ENSMUSG00000050954	2342.37	0.386296	0.136873	2.82229	0.00476813	0.0803948	Zfp169	1.30703
ENSMUSG00000137489	141.147	0.585261	0.207452	2.82118	0.00478472	0.0804121		1.50031
ENSMUSG00000028004	2829.98	0.388334	0.137713	2.81987	0.00480428	0.0804121	Npy2r	1.30888
ENSMUSG00000029544	3132.07	0.533008	0.189017	2.8199	0.00480384	0.0804121	Cabp1	1.44694
ENSMUSG00000035621	1269.28	0.312338	0.110757	2.82003	0.00480194	0.0804121	Midn	1.24172
ENSMUSG00000000631	7297.87	0.350048	0.124107	2.82054	0.00479436	0.0804121	Myo18a	1.2746
ENSMUSG00000085881	460.11	0.464647	0.164748	2.82035	0.00479718	0.0804121	Gm15912	1.37998
ENSMUSG00000037035	450.72	0.450563	0.161213	2.79483	0.00519271	0.0804848	Inhbb	1.36657
ENSMUSG00000103505	203.204	0.734498	0.260988	2.8143	0.00488836	0.0804848	Gm38374	1.66382
ENSMUSG00000103492	86.5228	0.879027	0.315582	2.78541	0.00534597	0.0804848	Gm37412	1.83913
ENSMUSG00000026558	1548.76	0.355079	0.126405	2.80905	0.0049688	0.0804848	Uck2	1.27906
ENSMUSG00000026389	294.812	0.485599	0.17232	2.81801	0.00483218	0.0804848	Steap3	1.40017
ENSMUSG00000026436	1989.85	0.40555	0.144937	2.79812	0.00514017	0.0804848	Elk4	1.32459
ENSMUSG00000026179	4820.34	0.314307	0.111726	2.8132	0.00490505	0.0804848	Pnkd	1.24341
ENSMUSG00000026594	4519.99	0.429217	0.15296	2.80606	0.00501508	0.0804848	Ralgps2	1.3465
ENSMUSG00000102009	560.662	0.622961	0.222292	2.80245	0.00507165	0.0804848	4933400F21Rik	1.54003
ENSMUSG00000137207	157.427	0.655849	0.234022	2.80251	0.0050706	0.0804848		1.57554
ENSMUSG00000097028	103.254	0.690034	0.247504	2.78797	0.00530388	0.0804848	Ptgs2os	1.61332
ENSMUSG00000142916	374.953	0.477744	0.169597	2.81693	0.00484851	0.0804848		1.39256
ENSMUSG00000016356	566.84	0.474103	0.169856	2.7912	0.00525134	0.0804848	Col20a1	1.38905
ENSMUSG00000035877	5975.79	0.384201	0.136563	2.81336	0.0049027	0.0804848	Zhx3	1.30514
ENSMUSG00000035576	1508.87	0.474918	0.170254	2.78947	0.00527944	0.0804848	L3mbtl1	1.38984
ENSMUSG00000035403	334.459	0.485393	0.173421	2.79893	0.00512726	0.0804848	Crb2	1.39997
ENSMUSG00000054074	749.014	0.428653	0.152985	2.80193	0.00507982	0.0804848	Skida1	1.34598
ENSMUSG00000027239	238.604	0.493008	0.176428	2.79439	0.00519976	0.0804848	Mdk	1.40738
ENSMUSG00000027522	3511.12	0.446245	0.158704	2.8118	0.00492647	0.0804848	Stx16	1.36249
ENSMUSG00000085274	295.976	0.700581	0.250383	2.79804	0.00514142	0.0804848	BC046401	1.62516
ENSMUSG00000046085	371.868	0.448697	0.160349	2.79825	0.00513803	0.0804848	4931422A03Rik	1.36481
ENSMUSG00000120298	375.861	0.549775	0.196938	2.79162	0.00524457	0.0804848	Gm57450	1.46386
ENSMUSG00000039201	556.15	0.37412	0.134087	2.79012	0.00526885	0.0804848	Tbc1d25	1.29605
ENSMUSG00000046532	2894.81	0.309801	0.111078	2.78903	0.00528657	0.0804848	Ar	1.23954
ENSMUSG00000031150	512.143	0.476642	0.170069	2.80264	0.00506861	0.0804848	Ccdc120	1.3915
ENSMUSG00000031376	17449.8	0.278966	0.0992525	2.81067	0.00494379	0.0804848	Atp2b3	1.21333
ENSMUSG00000031388	819.482	0.421678	0.151344	2.78622	0.00533268	0.0804848	Naa10	1.33948
ENSMUSG00000031399	1199.99	0.316735	0.112956	2.80406	0.00504639	0.0804848	Fam3a	1.24551
ENSMUSG00000015749	1288.09	0.311061	0.111647	2.78611	0.00533454	0.0804848	Anp32e	1.24062
ENSMUSG00000132323	99.5778	0.875652	0.311112	2.81459	0.00488396	0.0804848		1.83484
ENSMUSG00000097911	216.176	0.570026	0.204438	2.78826	0.00529923	0.0804848	Gm26691	1.48455
ENSMUSG00000078552	629.668	0.50134	0.179456	2.79367	0.00521135	0.0804848	Dcdc2b	1.41553
ENSMUSG00000028893	728.117	0.436324	0.155354	2.80857	0.00497617	0.0804848	Sesn2	1.35315
ENSMUSG00000039546	2167.44	0.340174	0.122117	2.78563	0.00534238	0.0804848	Ajap1	1.26591
ENSMUSG00000028641	929.006	0.4554	0.163528	2.78485	0.00535529	0.0804848	P3h1	1.37116
ENSMUSG00000028804	14010.5	0.454236	0.162259	2.79946	0.00511882	0.0804848	Csmd2	1.37006
ENSMUSG00000057530	2593.71	0.320279	0.113932	2.81114	0.00493664	0.0804848	Ece1	1.24857
ENSMUSG00000126897	199.702	0.525224	0.187578	2.80003	0.00510971	0.0804848		1.43916
ENSMUSG00000127926	245.844	0.674343	0.239692	2.81338	0.0049024	0.0804848		1.59587
ENSMUSG00000120990	300.273	0.504016	0.179987	2.80029	0.0051057	0.0804848	Gm52698	1.41816
ENSMUSG00000143750	353.905	0.602097	0.215532	2.79354	0.0052135	0.0804848		1.51792
ENSMUSG00000107205	395.384	0.772223	0.275554	2.80244	0.00507182	0.0804848	Gm42576	1.7079
ENSMUSG00000029095	7856.04	0.422469	0.150582	2.80558	0.00502255	0.0804848	Ablim2	1.34022
ENSMUSG00000029195	130.862	0.612878	0.219446	2.79284	0.00522473	0.0804848	Klb	1.52931
ENSMUSG00000039917	3942.03	0.314549	0.111644	2.81742	0.00484108	0.0804848	Rhbdd2	1.24362
ENSMUSG00000085026	122.642	0.859004	0.30525	2.8141	0.00489135	0.0804848	Srrm3os	1.81379
ENSMUSG00000053647	168.866	0.565795	0.202878	2.78885	0.00528955	0.0804848	Gper1	1.4802
ENSMUSG00000025538	792.747	0.338541	0.121592	2.78423	0.00536548	0.0804848	Sumf2	1.26448
ENSMUSG00000037313	221.929	0.487701	0.174748	2.79087	0.00525658	0.0804848	Tacc3	1.40221
ENSMUSG00000029575	1016.66	0.432655	0.154844	2.79414	0.00520377	0.0804848	Mmab	1.34971
ENSMUSG00000097368	183.63	0.588555	0.210305	2.79857	0.00513288	0.0804848	Gm10390	1.50374
ENSMUSG00000097640	336.068	0.612735	0.217602	2.81586	0.0048647	0.0804848	Gm20033	1.52916
ENSMUSG00000107624	143.418	0.827721	0.294705	2.80864	0.00497507	0.0804848	Gm44005	1.77488
ENSMUSG00000106862	156.268	0.828951	0.295038	2.80964	0.00495972	0.0804848	Gm42811	1.77639
ENSMUSG00000030323	2613.18	0.309364	0.110574	2.79782	0.00514494	0.0804848	Ift122	1.23916
ENSMUSG00000034930	485.324	0.357615	0.127597	2.80269	0.00506777	0.0804848	Rtkn	1.28131
ENSMUSG00000042810	6511.59	0.468337	0.16757	2.79487	0.00519198	0.0804848	Krba1	1.38351
ENSMUSG00000107454	180.338	0.818123	0.293716	2.78542	0.00534582	0.0804848	Gm43875	1.76311
ENSMUSG00000039257	2350.11	0.31564	0.113221	2.78781	0.00530655	0.0804848	Vstm2b	1.24456
ENSMUSG00000081788	636.381	0.581549	0.208054	2.79519	0.00518697	0.0804848	Gm5898	1.49646
ENSMUSG00000070509	864.672	0.345373	0.123099	2.80566	0.00502139	0.0804848	Rgma	1.27048
ENSMUSG00000030411	3459.73	0.437474	0.157141	2.78396	0.0053699	0.0804848	Nova2	1.35423
ENSMUSG00000030409	393.124	0.537623	0.192918	2.78679	0.0053233	0.0804848	Dmpk	1.45158
ENSMUSG00000054808	3798.57	0.300137	0.107732	2.78597	0.00533681	0.0804848	Actn4	1.23126
ENSMUSG00000005621	2631.86	0.358804	0.128577	2.79057	0.0052615	0.0804848	Zfp592	1.28236
ENSMUSG00000110159	406.424	0.580951	0.20635	2.81536	0.00487221	0.0804848	Gm45501	1.49583
ENSMUSG00000032875	7607.23	0.417316	0.149867	2.78457	0.00535985	0.0804848	Arhgef17	1.33544
ENSMUSG00000015165	16197.9	0.379329	0.135418	2.80117	0.00509181	0.0804848	Hnrnpl	1.30074
ENSMUSG00000053198	170.188	0.799569	0.28695	2.78644	0.00532898	0.0804848	Prx	1.74058
ENSMUSG00000055629	7198.04	0.341661	0.121717	2.80701	0.00500031	0.0804848	B4galnt4	1.26721
ENSMUSG00000030513	342.224	0.474573	0.169623	2.79781	0.00514503	0.0804848	Pcsk6	1.38951
ENSMUSG00000063808	2431.43	0.349521	0.125492	2.78521	0.0053493	0.0804848	Gpatch1	1.27414
ENSMUSG00000052512	15234	0.508073	0.180923	2.80823	0.00498144	0.0804848	Nav2	1.42215
ENSMUSG00000130627	197.437	0.562811	0.201074	2.79902	0.00512576	0.0804848		1.47714
ENSMUSG00000020262	8056.45	0.400491	0.14326	2.79555	0.00518122	0.0804848	Adarb1	1.31996
ENSMUSG00000031537	3423.51	0.412858	0.147274	2.80334	0.0050576	0.0804848	Ikbkb	1.33132
ENSMUSG00000099419	96.455	0.886392	0.315	2.81395	0.00489375	0.0804848	1700001D01Rik	1.84855
ENSMUSG00000031976	1445.55	0.308186	0.110329	2.79334	0.00521663	0.0804848	Urb2	1.23815
ENSMUSG00000131490	509.68	0.625415	0.224638	2.7841	0.00536768	0.0804848		1.54265
ENSMUSG00000122092	113.874	0.733171	0.261946	2.79894	0.00512705	0.0804848		1.66229
ENSMUSG00000102899	265.406	0.748706	0.266348	2.81101	0.00493867	0.0804848	Gm37850	1.68029
ENSMUSG00000032356	50223.7	0.296713	0.106508	2.78584	0.00533893	0.0804848	Rasgrf1	1.22834
ENSMUSG00000032411	2864.84	0.415116	0.14781	2.80844	0.00497817	0.0804848	Tfdp2	1.33341
ENSMUSG00000002028	43686.1	0.418719	0.149657	2.79786	0.00514419	0.0804848	Kmt2a	1.33674
ENSMUSG00000023473	12841.4	0.446532	0.160378	2.78424	0.00536528	0.0804848	Celsr3	1.36276
ENSMUSG00000006675	5862.9	0.295479	0.105695	2.79557	0.00518076	0.0804848	P4htm	1.22729
ENSMUSG00000038060	426.385	0.580945	0.206638	2.81141	0.00493242	0.0804848	Dlec1	1.49583
ENSMUSG00000053716	2195.03	0.370574	0.132708	2.79239	0.00523198	0.0804848	Dusp7	1.29287
ENSMUSG00000049313	35199	0.299975	0.10644	2.81826	0.00482848	0.0804848	Sorl1	1.23112
ENSMUSG00000111143	346.332	0.580395	0.205908	2.81872	0.00482161	0.0804848	Gm47134	1.49526
ENSMUSG00000044847	1690.18	0.385252	0.137386	2.80416	0.00504476	0.0804848	Lsm11	1.30609
ENSMUSG00000035112	242.189	0.472135	0.16905	2.79288	0.00522416	0.0804848	Wnk4	1.38716
ENSMUSG00000046417	258.183	0.514844	0.182663	2.81854	0.00482426	0.0804848	Lrrc75a	1.42884
ENSMUSG00000050965	11636.7	0.35044	0.124655	2.81128	0.00493452	0.0804848	Prkca	1.27495
ENSMUSG00000038517	1526.52	0.57823	0.207211	2.79053	0.00526216	0.0804848	Tbkbp1	1.49302
ENSMUSG00000039741	1430.38	0.477931	0.170369	2.80526	0.00502756	0.0804848	Bahcc1	1.39274
ENSMUSG00000025582	26522.6	0.456799	0.16255	2.8102	0.00495104	0.0804848	Nptx1	1.37249
ENSMUSG00000032807	378.784	0.44534	0.159102	2.79908	0.00512489	0.0804848	Alox12b	1.36164
ENSMUSG00000127869	97.0433	1.07933	0.386212	2.79464	0.0051957	0.0804848		2.11305
ENSMUSG00000085192	175.392	0.586786	0.21045	2.78825	0.00529941	0.0804848	Gm12195	1.5019
ENSMUSG00000135495	154.804	0.549653	0.197348	2.7852	0.00534949	0.0804848		1.46373
ENSMUSG00000087630	96.7467	0.700505	0.249658	2.80586	0.00501826	0.0804848	Gm11513	1.62507
ENSMUSG00000123587	337.098	0.633766	0.225807	2.80668	0.00500555	0.0804848		1.55161
ENSMUSG00000000253	1806.83	0.302483	0.107403	2.81635	0.00485733	0.0804848	Gmpr	1.23327
ENSMUSG00000035367	480.694	0.421857	0.151106	2.79178	0.00524182	0.0804848	Rmi1	1.33965
ENSMUSG00000021556	3219.52	0.406599	0.1448	2.808	0.00498505	0.0804848	Golm1	1.32556
ENSMUSG00000021493	1621.21	0.40668	0.146046	2.7846	0.00535943	0.0804848	Pdlim7	1.32563
ENSMUSG00000061947	295.316	0.636944	0.228568	2.78668	0.00532515	0.0804848	Serpina10	1.55503
ENSMUSG00000021136	558.639	0.406127	0.144055	2.81925	0.00481358	0.0804848	Smoc1	1.32512
ENSMUSG00000102657	5117.92	0.541457	0.19259	2.81145	0.0049319	0.0804848	Gm37899	1.45544
ENSMUSG00000021044	1478.82	0.349069	0.125295	2.78599	0.00533646	0.0804848	Adck1	1.27374
ENSMUSG00000020658	10455.8	0.383671	0.137735	2.78557	0.0053434	0.0804848	Efr3b	1.30466
ENSMUSG00000062760	2602.78	0.455342	0.163412	2.78647	0.00532856	0.0804848	Shisal1	1.37111
ENSMUSG00000056258	12341.5	0.375096	0.134444	2.78999	0.00527099	0.0804848	Kcnq3	1.29693
ENSMUSG00000051786	3502.98	0.399365	0.142237	2.80774	0.00498902	0.0804848	Tubgcp6	1.31893
ENSMUSG00000115568	550.738	0.597656	0.213138	2.80408	0.00504599	0.0804848	Tiaf2	1.51326
ENSMUSG00000022263	31519.8	0.379493	0.1363	2.78426	0.00536502	0.0804848	Trio	1.30088
ENSMUSG00000042292	3563.89	0.364527	0.129994	2.80418	0.0050445	0.0804848	Mrtfa	1.28746
ENSMUSG00000000531	1276.78	0.351474	0.126	2.78947	0.00527942	0.0804848	Tamalin	1.27586
ENSMUSG00000097093	170.194	0.562859	0.201597	2.79201	0.00523821	0.0804848	C330013E15Rik	1.47719
ENSMUSG00000043140	1330.03	0.384211	0.137886	2.78644	0.00532906	0.0804848	Tmem186	1.30515
ENSMUSG00000022505	299.916	0.544629	0.195356	2.78788	0.00530539	0.0804848	Emp2	1.45864
ENSMUSG00000116908	783.91	0.482283	0.173155	2.78527	0.00534825	0.0804848	Gm49599	1.39695
ENSMUSG00000116645	166.741	0.61786	0.220692	2.79965	0.00511586	0.0804848	Gm49584	1.5346
ENSMUSG00000041205	1225.5	0.451062	0.161155	2.79894	0.0051271	0.0804848	Map6d1	1.36705
ENSMUSG00000130101	111.335	0.609337	0.216485	2.81469	0.00488245	0.0804848		1.52556
ENSMUSG00000024325	1646.69	0.410636	0.146444	2.80406	0.00504635	0.0804848	Ring1	1.32927
ENSMUSG00000040276	10496.9	0.350519	0.124493	2.81558	0.00486892	0.0804848	Pacsin1	1.27502
ENSMUSG00000044469	267.213	0.445937	0.159145	2.80209	0.00507729	0.0804848	Tnfaip8l1	1.3622
ENSMUSG00000125986	89.7017	0.794878	0.283212	2.80666	0.00500585	0.0804848		1.73493
ENSMUSG00000024442	2734.5	0.400792	0.143074	2.8013	0.00508971	0.0804848	Dele1	1.32023
ENSMUSG00000117430	129.115	0.695685	0.249253	2.79108	0.00525327	0.0804848	Gm49968	1.61965
ENSMUSG00000133019	674.01	0.542966	0.192824	2.81587	0.00486458	0.0804848		1.45696
ENSMUSG00000120539	266.458	0.611108	0.218552	2.79617	0.00517124	0.0804848	Gm56507	1.52743
ENSMUSG00000061132	79.9509	0.654985	0.232918	2.81209	0.00492212	0.0804848	Blnk	1.5746
ENSMUSG00000036098	512.399	0.510833	0.183413	2.78516	0.0053502	0.0804848	Myrf	1.42487
ENSMUSG00000048832	694.04	0.434888	0.154575	2.81344	0.00490144	0.0804848	Vps37c	1.35181
ENSMUSG00000063434	7027.53	0.302308	0.107456	2.81331	0.00490345	0.0804848	Sorcs3	1.23312
ENSMUSG00000018820	6386.09	0.45091	0.160157	2.81543	0.0048712	0.0804848	Zfyve27	1.3669
ENSMUSG00000128710	307.195	0.61083	0.218801	2.79172	0.00524288	0.0804848		1.52714
ENSMUSG00000134049	933.687	0.54754	0.19541	2.80201	0.00507854	0.0804848		1.46159
ENSMUSG00000084804	110.681	0.742298	0.266681	2.78346	0.0053782	0.0804855	1700095J12Rik	1.67284
ENSMUSG00000002608	1132.56	0.389145	0.139853	2.78252	0.00539383	0.0804855	Ccdc97	1.30962
ENSMUSG00000020697	2923.54	0.371957	0.133669	2.78268	0.00539122	0.0804855	Lig3	1.29411
ENSMUSG00000021071	24977.1	0.400253	0.143789	2.7836	0.00537585	0.0804855	Trim9	1.31974
ENSMUSG00000022528	571.497	0.394057	0.141616	2.78257	0.00539299	0.0804855	Hes1	1.31408
ENSMUSG00000036225	2353.84	0.363318	0.13057	2.78255	0.00539333	0.0804855	Kctd1	1.28638
ENSMUSG00000040035	24399.9	0.303859	0.109227	2.78189	0.00540429	0.0805227	Disp2	1.23444
ENSMUSG00000048285	2534.09	0.303119	0.108954	2.78208	0.00540119	0.0805227	Frmd6	1.23381
ENSMUSG00000103493	243.158	0.536693	0.192966	2.78129	0.00541439	0.0805312	Gm37411	1.45064
ENSMUSG00000002900	5402.09	0.359266	0.12919	2.7809	0.00542079	0.0805312	Lamb1	1.28277
ENSMUSG00000036026	7193.99	0.316701	0.113876	2.7811	0.00541748	0.0805312	Tmem63b	1.24548
ENSMUSG00000024842	83.5745	0.748458	0.269121	2.78112	0.0054172	0.0805312	Cabp4	1.68
ENSMUSG00000004071	9578.22	0.357372	0.128528	2.7805	0.00542746	0.080571	Cdip1	1.28109
ENSMUSG00000025265	879.69	0.410793	0.147766	2.78002	0.00543548	0.0805947	Fgd1	1.32942
ENSMUSG00000020536	1402.38	0.418731	0.150626	2.77993	0.00543702	0.0805947	Llgl1	1.33675
ENSMUSG00000045838	776.468	0.498535	0.179427	2.77849	0.00546127	0.0807665	Ccdc9b	1.41278
ENSMUSG00000028634	4213.16	0.387241	0.13938	2.77831	0.00546417	0.0807665	Hivep3	1.30789
ENSMUSG00000029009	2350.07	0.434106	0.156231	2.77861	0.00545918	0.0807665	Mthfr	1.35107
ENSMUSG00000108954	451.679	0.593252	0.213531	2.77829	0.00546459	0.0807665	Gm44901	1.50864
ENSMUSG00000045994	12577.5	0.420907	0.151535	2.77762	0.00547591	0.0808156	B3gat1	1.33877
ENSMUSG00000025050	1936.36	0.452035	0.162733	2.77776	0.00547343	0.0808156	Pcgf6	1.36797
ENSMUSG00000026478	4166.81	0.341364	0.12299	2.77554	0.00551109	0.0808773	Lamc1	1.26695
ENSMUSG00000103225	772.393	0.583859	0.210393	2.77508	0.00551873	0.0808773	Gm37731	1.49885
ENSMUSG00000016933	5024.55	0.394914	0.142333	2.77457	0.00552739	0.0808773	Plcg1	1.31486
ENSMUSG00000033948	1559.87	0.388768	0.140132	2.7743	0.00553209	0.0808773	Zswim5	1.30927
ENSMUSG00000029625	2688.4	0.417305	0.150392	2.77478	0.00552391	0.0808773	Cpsf4	1.33543
ENSMUSG00000141270	152.255	0.622118	0.224065	2.7765	0.00549473	0.0808773		1.53913
ENSMUSG00000018507	1453.33	0.305941	0.110172	2.77695	0.00548722	0.0808773	Trpv2	1.23622
ENSMUSG00000123043	124.439	0.747563	0.269391	2.77501	0.00551999	0.0808773		1.67895
ENSMUSG00000037336	179.533	0.633125	0.228208	2.77433	0.00553157	0.0808773	Mfsd2b	1.55092
ENSMUSG00000131621	127.277	0.519377	0.187142	2.77531	0.00551493	0.0808773		1.43334
ENSMUSG00000022948	1248.36	0.481643	0.173563	2.77503	0.00551964	0.0808773	Setd4	1.39633
ENSMUSG00000067629	13599.6	0.370147	0.133363	2.77549	0.00551179	0.0808773	Syngap1	1.29248
ENSMUSG00000024830	2168.65	0.468298	0.168667	2.77646	0.00549547	0.0808773	Rps6kb2	1.38348
ENSMUSG00000067780	98.2214	0.672495	0.242547	2.77264	0.00556034	0.0810061	Pi15	1.59383
ENSMUSG00000026803	1616.14	0.45404	0.163767	2.77248	0.00556311	0.0810061	Ttf1	1.36987
ENSMUSG00000006471	629.046	0.495918	0.178936	2.77149	0.00558006	0.0810061	Ndor1	1.41022
ENSMUSG00000137975	577.916	0.530648	0.191401	2.77245	0.00556367	0.0810061		1.44458
ENSMUSG00000028364	332.377	0.615505	0.221986	2.77273	0.00555886	0.0810061	Tnc	1.53209
ENSMUSG00000022185	10684.9	0.478641	0.17272	2.7712	0.00558497	0.0810061	Acin1	1.39343
ENSMUSG00000000776	1140.83	0.35187	0.126965	2.77139	0.00558175	0.0810061	Polr3d	1.27621
ENSMUSG00000032044	509.11	0.35163	0.126834	2.77236	0.00556523	0.0810061	Rpusd4	1.276
ENSMUSG00000053411	3107.65	0.406007	0.146436	2.7726	0.00556108	0.0810061	Cbx7	1.32501
ENSMUSG00000023999	470.621	0.550081	0.198475	2.77154	0.00557923	0.0810061	Kif6	1.46417
ENSMUSG00000024955	1160.7	0.421853	0.152178	2.7721	0.00556953	0.0810061	Esrra	1.33965
ENSMUSG00000038213	391.848	0.398709	0.143916	2.77044	0.00559808	0.0810174	Tapbpl	1.31833
ENSMUSG00000113840	278.266	0.652637	0.235544	2.77076	0.00559248	0.0810174	Gm18955	1.57204
ENSMUSG00000040867	2034.23	0.466709	0.168473	2.77022	0.00560178	0.0810174	Begain	1.38195
ENSMUSG00000125941	179.913	0.729009	0.263136	2.77047	0.00559761	0.0810174		1.6575
ENSMUSG00000034292	1445.62	0.404529	0.146407	2.76304	0.00572654	0.0810576	Traf3ip1	1.32366
ENSMUSG00000027204	4193.49	0.413817	0.149788	2.76268	0.00573285	0.0810576	Fbn1	1.33221
ENSMUSG00000026961	287.112	0.599021	0.216406	2.76804	0.00563949	0.0810576	Lrrc26	1.51469
ENSMUSG00000085830	554.466	0.61911	0.223561	2.76931	0.00561749	0.0810576	Grin1os	1.53593
ENSMUSG00000079442	1477.59	0.392169	0.141889	2.76391	0.00571133	0.0810576	St6galnac4	1.31236
ENSMUSG00000085396	9883.43	0.476583	0.17236	2.76505	0.00569144	0.0810576	Firre	1.39144
ENSMUSG00000004233	480.677	0.482303	0.174258	2.76775	0.00564443	0.0810576	Wars2	1.39697
ENSMUSG00000036580	1403.16	0.345014	0.124736	2.76596	0.00567563	0.0810576	Spart	1.27016
ENSMUSG00000068740	22618.4	0.330894	0.11975	2.7632	0.00572379	0.0810576	Celsr2	1.25779
ENSMUSG00000121477	785.693	0.446183	0.161493	2.76286	0.00572972	0.0810576		1.36243
ENSMUSG00000039298	2619.57	0.473201	0.170967	2.76779	0.00564378	0.0810576	Cdk5rap2	1.38819
ENSMUSG00000057637	3997.11	0.328205	0.118789	2.76292	0.00572876	0.0810576	Prdm2	1.25545
ENSMUSG00000028433	2139.39	0.419021	0.151487	2.76605	0.00567403	0.0810576	Ubap2	1.33702
ENSMUSG00000085667	326.305	0.605181	0.218913	2.76448	0.00570128	0.0810576	Gm12992	1.52117
ENSMUSG00000133186	94.8298	0.708626	0.255896	2.76919	0.00561958	0.0810576		1.63425
ENSMUSG00000107000	1411.53	0.589938	0.213482	2.7634	0.00572019	0.0810576	Gm43481	1.50518
ENSMUSG00000030094	1705.75	0.412295	0.149084	2.76553	0.00568304	0.0810576	Xpc	1.3308
ENSMUSG00000059187	3181.47	0.349892	0.126442	2.76722	0.0056537	0.0810576	Tafa1	1.27447
ENSMUSG00000090698	157.941	0.503664	0.182224	2.76399	0.00570993	0.0810576	Apold1	1.41781
ENSMUSG00000020085	268.938	0.48895	0.176679	2.76745	0.0056497	0.0810576	Aifm2	1.40342
ENSMUSG00000031896	167.151	0.630466	0.227729	2.76849	0.00563172	0.0810576	Ctrl	1.54806
ENSMUSG00000031700	2722.51	0.363162	0.131386	2.76409	0.00570822	0.0810576	Gpt2	1.28624
ENSMUSG00000109643	187.584	0.66771	0.241089	2.76955	0.00561334	0.0810576	Gm31545	1.58855
ENSMUSG00000040701	478.471	0.579659	0.209436	2.76772	0.00564501	0.0810576	Ap1g2	1.4945
ENSMUSG00000032126	1112.63	0.357489	0.129148	2.76806	0.00563905	0.0810576	Hmbs	1.28119
ENSMUSG00000020918	2423.01	0.319556	0.115554	2.76543	0.00568481	0.0810576	Kat2a	1.24795
ENSMUSG00000128987	406.474	0.487631	0.176342	2.76526	0.00568769	0.0810576		1.40214
ENSMUSG00000084883	819.713	0.386699	0.139877	2.76456	0.00569992	0.0810576	Ccdc85c	1.3074
ENSMUSG00000117361	80.2219	0.696456	0.252048	2.76319	0.005724	0.0810576	Gm30984	1.62052
ENSMUSG00000141342	151.473	0.556234	0.201337	2.76271	0.00573243	0.0810576		1.47043
ENSMUSG00000040913	642.482	0.486859	0.17602	2.76593	0.00567598	0.0810576	Fbxw4	1.40139
ENSMUSG00000118029	209.699	0.72517	0.262238	2.76531	0.00568679	0.0810576	Gm55328	1.6531
ENSMUSG00000097178	270.445	0.717238	0.259718	2.7616	0.00575183	0.0812693	2310002F09Rik	1.64403
ENSMUSG00000057378	35117.5	0.478427	0.173283	2.76096	0.00576316	0.0812866	Ryr3	1.39322
ENSMUSG00000046027	1331.12	0.46335	0.167819	2.761	0.00576242	0.0812866	Stard5	1.37874
ENSMUSG00000117573	866.818	0.48567	0.175913	2.76085	0.00576512	0.0812866	Gm41668	1.40024
ENSMUSG00000028760	14488.1	0.341194	0.123608	2.7603	0.00577489	0.0813193	Eif4g3	1.2668
ENSMUSG00000013495	2636.48	0.341315	0.123673	2.75981	0.00578353	0.0813193	Tmem175	1.26691
ENSMUSG00000000738	2426.05	0.388038	0.140593	2.76001	0.00577992	0.0813193	Spg7	1.30861
ENSMUSG00000024235	246.58	0.497171	0.180119	2.76024	0.00577581	0.0813193	Map3k8	1.41144
ENSMUSG00000104231	171.148	0.595028	0.215644	2.7593	0.00579247	0.0813641	Gm37592	1.5105
ENSMUSG00000018740	293.253	0.576297	0.208866	2.75917	0.00579476	0.0813641	Slc25a35	1.49102
ENSMUSG00000021702	165.522	0.639027	0.231681	2.75822	0.0058117	0.0815134	Thbs4	1.55728
ENSMUSG00000024084	538.712	0.367968	0.133413	2.75812	0.00581346	0.0815134	Qpct	1.29053
ENSMUSG00000026305	6170	0.476877	0.173139	2.75431	0.00588169	0.0815213	Lrrfip1	1.39173
ENSMUSG00000027221	11590.7	0.323336	0.117291	2.75671	0.00583869	0.0815213	Chst1	1.25122
ENSMUSG00000103162	154.145	0.816027	0.296254	2.75449	0.00587844	0.0815213	Gm38147	1.76055
ENSMUSG00000136541	592.75	0.598597	0.217657	2.75019	0.00595615	0.0815213		1.51424
ENSMUSG00000126619	799.143	0.547825	0.198769	2.75609	0.00584977	0.0815213		1.46188
ENSMUSG00000043621	79.1295	0.762967	0.277303	2.75138	0.00593444	0.0815213	Ubxn10	1.69698
ENSMUSG00000085581	206.987	0.672326	0.244476	2.75007	0.00595827	0.0815213	Gm12786	1.59364
ENSMUSG00000107109	112.543	0.842893	0.306421	2.75077	0.00594554	0.0815213	Gm42571	1.79364
ENSMUSG00000066640	1692.71	0.455377	0.165439	2.75254	0.00591354	0.0815213	Fbxl18	1.37114
ENSMUSG00000025747	443.529	0.51806	0.188025	2.75528	0.00586427	0.0815213	Tyms	1.43203
ENSMUSG00000126539	107.303	0.793595	0.288175	2.75387	0.00588959	0.0815213		1.73339
ENSMUSG00000086259	373.435	0.571682	0.207531	2.75468	0.00587497	0.0815213	Tmem150cos	1.48626
ENSMUSG00000107966	121.193	0.731017	0.265765	2.75062	0.00594829	0.0815213	Gm44001	1.65981
ENSMUSG00000071477	1667.62	0.353841	0.128539	2.75278	0.00590914	0.0815213	Zfp777	1.27796
ENSMUSG00000001424	8413.36	0.296663	0.10784	2.75095	0.00594235	0.0815213	Snd1	1.2283
ENSMUSG00000043831	1836.63	0.419009	0.152247	2.75216	0.00592033	0.0815213	Lysmd4	1.33701
ENSMUSG00000040424	1961.08	0.494974	0.179543	2.75685	0.00583615	0.0815213	Hipk4	1.4093
ENSMUSG00000000486	131.472	0.651285	0.236693	2.7516	0.0059305	0.0815213	Septin1	1.57057
ENSMUSG00000030822	1039.99	0.401781	0.145914	2.75355	0.0058952	0.0815213	Prr14	1.32114
ENSMUSG00000134167	163.167	0.566075	0.205844	2.75002	0.00595917	0.0815213		1.48049
ENSMUSG00000001436	1053.63	0.344614	0.125247	2.75147	0.00593289	0.0815213	Slc19a1	1.26981
ENSMUSG00000019828	9192.39	0.347056	0.126159	2.75093	0.00594268	0.0815213	Grm1	1.27196
ENSMUSG00000060212	12871.2	0.30743	0.111791	2.75005	0.00595858	0.0815213	Pcnx2	1.2375
ENSMUSG00000140504	193.862	0.693224	0.25178	2.7533	0.00589982	0.0815213		1.61689
ENSMUSG00000050350	281.303	0.552473	0.200355	2.75747	0.00582506	0.0815213	Gpr18	1.4666
ENSMUSG00000021738	3263.84	0.42119	0.152906	2.75458	0.00587681	0.0815213	Atxn7	1.33903
ENSMUSG00000115149	105.241	0.544164	0.197424	2.75632	0.00584556	0.0815213	9330188P03Rik	1.45817
ENSMUSG00000037419	3519.91	0.271775	0.0987654	2.75173	0.00592822	0.0815213	Endod1	1.20729
ENSMUSG00000018678	412.525	0.4426	0.160716	2.75392	0.00588854	0.0815213	Sp2	1.35905
ENSMUSG00000136187	575.526	0.574413	0.208548	2.75435	0.00588085	0.0815213		1.48907
ENSMUSG00000091906	361.376	0.598264	0.21722	2.75418	0.00588387	0.0815213	1700099I09Rik	1.51389
ENSMUSG00000021260	760.75	0.408939	0.148506	2.75368	0.00589286	0.0815213	Hhipl1	1.32771
ENSMUSG00000113427	234.686	0.55587	0.201895	2.75326	0.00590048	0.0815213	Gm46378	1.47005
ENSMUSG00000024008	765.823	0.353986	0.128509	2.75457	0.00587702	0.0815213	Cpne5	1.27809
ENSMUSG00000024330	158.457	0.626826	0.227788	2.7518	0.00592689	0.0815213	Col11a2	1.54416
ENSMUSG00000062526	1157.68	0.37137	0.13486	2.75374	0.00589182	0.0815213	Mppe1	1.29358
ENSMUSG00000026872	19082.5	0.37662	0.136965	2.74975	0.00596405	0.0815329	Zeb2	1.2983
ENSMUSG00000128528	1374.45	0.510613	0.18575	2.74892	0.00597918	0.0816844		1.42466
ENSMUSG00000043923	1567.7	0.372622	0.135571	2.74853	0.00598631	0.0817266	Cenatac	1.2947
ENSMUSG00000102565	270.404	0.677586	0.246603	2.74768	0.00600182	0.0817597	Gm37036	1.59946
ENSMUSG00000026279	813.938	0.438019	0.159576	2.7449	0.00605301	0.0817597	Thap4	1.35474
ENSMUSG00000019230	1064.25	0.415384	0.151171	2.74778	0.00599995	0.0817597	Lhx9	1.33365
ENSMUSG00000005338	21775.6	0.30423	0.11082	2.74528	0.00604595	0.0817597	Cadm3	1.23476
ENSMUSG00000050619	582.191	0.405166	0.14757	2.74558	0.00604033	0.0817597	Zscan29	1.32424
ENSMUSG00000098204	171.624	-0.902064	0.328562	-2.74549	0.00604203	0.0817597	Gm26984	1.86874
ENSMUSG00000042228	143.933	0.581115	0.211605	2.74622	0.00602865	0.0817597	Lyn	1.496
ENSMUSG00000041468	1109.46	0.369328	0.134486	2.74621	0.00602874	0.0817597	Gpr12	1.29175
ENSMUSG00000023452	2031.76	0.357423	0.130222	2.74472	0.00605627	0.0817597	Pisd	1.28114
ENSMUSG00000039106	1389.23	0.299817	0.109116	2.74769	0.00600165	0.0817597	Htr5a	1.23099
ENSMUSG00000093661	999.237	0.499163	0.181775	2.74605	0.00603178	0.0817597	Eif4e3	1.41339
ENSMUSG00000041420	894.712	0.413184	0.15042	2.74687	0.00601671	0.0817597	Meis3	1.33162
ENSMUSG00000073975	239.251	0.458728	0.167193	2.74371	0.00607493	0.0817597	Or51r1	1.37433
ENSMUSG00000115370	97.4448	0.780084	0.284312	2.74376	0.00607394	0.0817597	Gm15667	1.71723
ENSMUSG00000115541	111.616	0.639358	0.232907	2.74512	0.00604889	0.0817597	Gm49258	1.55764
ENSMUSG00000102411	845.656	0.593518	0.216331	2.74356	0.00607769	0.0817597	Gm36936	1.50892
ENSMUSG00000038615	11430.6	0.265369	0.0965856	2.7475	0.0060051	0.0817597	Nfe2l1	1.20194
ENSMUSG00000089922	1897.56	0.565928	0.206194	2.74464	0.00605781	0.0817597	Gm43517	1.48034
ENSMUSG00000022358	264.547	0.468051	0.170573	2.744	0.00606963	0.0817597	Fbxo32	1.38324
ENSMUSG00000075254	1108.07	0.432692	0.157632	2.74495	0.00605194	0.0817597	Heg1	1.34975
ENSMUSG00000015599	3568.74	0.461364	0.168128	2.74412	0.00606736	0.0817597	Ttbk1	1.37684
ENSMUSG00000061451	5969.59	0.345158	0.12566	2.74676	0.00601871	0.0817597	Tmem151a	1.27029
ENSMUSG00000042506	11067.3	0.261007	0.0951452	2.74325	0.00608343	0.0817825	Usp22	1.19831
ENSMUSG00000022180	5569.87	0.32189	0.117351	2.74297	0.00608858	0.0817953	Slc7a8	1.24997
ENSMUSG00000038351	3179.44	0.428322	0.156164	2.74276	0.00609247	0.0817953	Sgsm2	1.34567
ENSMUSG00000078137	927.964	0.335473	0.122475	2.73912	0.00616036	0.0818158	Ankrd63	1.26179
ENSMUSG00000038495	1726.44	0.441541	0.161054	2.74157	0.00611468	0.0818158	Otud7b	1.35805
ENSMUSG00000039270	11398.4	0.28744	0.104847	2.74152	0.00611565	0.0818158	Megf9	1.22047
ENSMUSG00000122786	667.943	0.610063	0.222733	2.73899	0.00616279	0.0818158		1.52633
ENSMUSG00000063919	4597.43	0.426835	0.15575	2.74052	0.00613418	0.0818158	Srrm4	1.34428
ENSMUSG00000047473	1306.29	0.338514	0.123443	2.74226	0.00610173	0.0818158	Zfp30	1.26445
ENSMUSG00000010154	802.232	0.374619	0.136736	2.73973	0.00614906	0.0818158	Spire2	1.2965
ENSMUSG00000086134	99.2653	0.838604	0.306067	2.73994	0.00614512	0.0818158	Gm16159	1.78832
ENSMUSG00000110148	126.806	0.63123	0.230382	2.73992	0.00614537	0.0818158	5830408C22Rik	1.54888
ENSMUSG00000033730	2022.76	0.393518	0.143598	2.74041	0.0061363	0.0818158	Egr3	1.31359
ENSMUSG00000032042	4863.55	0.272395	0.0994384	2.73934	0.00615631	0.0818158	Srpra	1.20781
ENSMUSG00000110895	737.787	0.549031	0.200317	2.74081	0.00612886	0.0818158	Gm48822	1.4631
ENSMUSG00000126363	99.1343	0.655241	0.238966	2.74198	0.00610691	0.0818158		1.57488
ENSMUSG00000044243	163.282	0.557725	0.203586	2.73951	0.00615306	0.0818158	Bhlha9	1.47195
ENSMUSG00000001036	7507.2	0.39233	0.14314	2.74089	0.00612736	0.0818158	Epn2	1.31251
ENSMUSG00000114121	436.775	0.506491	0.184792	2.74087	0.00612762	0.0818158	Gm47728	1.42059
ENSMUSG00000024222	1970.16	0.372463	0.135954	2.73963	0.0061509	0.0818158	Fkbp5	1.29456
ENSMUSG00000030096	11495.7	0.400025	0.146094	2.73814	0.00617874	0.0818688	Slc6a6	1.31953
ENSMUSG00000009681	7873.94	0.335726	0.122611	2.73813	0.00617893	0.0818688	Bcr	1.26201
ENSMUSG00000004996	1529.97	0.513146	0.187382	2.7385	0.00617196	0.0818688	Mri1	1.42716
ENSMUSG00000102976	737.363	0.462776	0.169074	2.73712	0.00619806	0.0819392	Zc3h11a	1.37819
ENSMUSG00000042388	2624.53	0.407735	0.148939	2.73759	0.00618908	0.0819392	Dlgap3	1.3266
ENSMUSG00000033454	930.059	0.431322	0.15759	2.73699	0.00620046	0.0819392	Zbtb1	1.34847
ENSMUSG00000117855	94.5355	0.689095	0.25177	2.73701	0.0062001	0.0819392	Gm50197	1.61227
ENSMUSG00000026274	830.503	0.503434	0.184047	2.73535	0.00623137	0.0820819	Pask	1.41758
ENSMUSG00000039852	12604.4	0.388491	0.142017	2.73552	0.0062281	0.0820819	Rere	1.30902
ENSMUSG00000066892	795.407	0.540027	0.197426	2.73534	0.00623155	0.0820819	Fbxl12	1.454
ENSMUSG00000124438	462.237	0.662977	0.242335	2.73579	0.00622306	0.0820819		1.58335
ENSMUSG00000120787	175.512	0.671827	0.245581	2.73566	0.00622558	0.0820819	Gm56659	1.59309
ENSMUSG00000038605	459.144	0.421861	0.154251	2.7349	0.00624	0.0821145	Samd10	1.33965
ENSMUSG00000122334	127.602	0.559798	0.204718	2.73448	0.0062479	0.0821145		1.47406
ENSMUSG00000038764	4041.96	0.388174	0.141995	2.73371	0.00626246	0.0821145	Ptpn3	1.30874
ENSMUSG00000028999	1662.96	0.361002	0.132028	2.73429	0.00625158	0.0821145	Rint1	1.28432
ENSMUSG00000032625	7174.24	0.296304	0.108376	2.73404	0.00625615	0.0821145	Thsd7a	1.22799
ENSMUSG00000058420	6686.3	0.332947	0.121758	2.7345	0.00624743	0.0821145	Syt17	1.25958
ENSMUSG00000021177	2518.16	0.341681	0.124986	2.73375	0.0062618	0.0821145	Tdp1	1.26723
ENSMUSG00000103220	963.516	0.657403	0.240532	2.73312	0.00627376	0.0821499	Gm37728	1.57724
ENSMUSG00000031028	17230	0.378101	0.1384	2.73195	0.0062961	0.0821499	Tub	1.29963
ENSMUSG00000049764	1346.67	0.394286	0.144329	2.73186	0.00629772	0.0821499	Zfp280b	1.31429
ENSMUSG00000031622	8081.42	0.371244	0.135867	2.73241	0.00628727	0.0821499	Sin3b	1.29347
ENSMUSG00000032174	10598	0.309269	0.113148	2.73332	0.00626989	0.0821499	Icam5	1.23908
ENSMUSG00000018476	1548.84	0.499858	0.182987	2.73165	0.00630172	0.0821499	Kdm6b	1.41407
ENSMUSG00000021313	69464.9	0.415653	0.152091	2.73292	0.00627761	0.0821499	Ryr2	1.3339
ENSMUSG00000128735	279.355	0.571614	0.209214	2.73219	0.00629148	0.0821499		1.48618
ENSMUSG00000059852	967.663	0.408314	0.14944	2.7323	0.00628946	0.0821499	Kcng2	1.32713
ENSMUSG00000050600	4884.78	0.347544	0.127433	2.72727	0.00638615	0.0821603	Zfp831	1.27239
ENSMUSG00000026810	1684.32	0.40212	0.147296	2.73001	0.00633331	0.0821603	Dpm2	1.32145
ENSMUSG00000027223	4827.09	0.343839	0.125948	2.73	0.00633344	0.0821603	Mapk8ip1	1.26913
ENSMUSG00000042121	2178.29	0.437087	0.160196	2.72846	0.00636312	0.0821603	Ssh1	1.35387
ENSMUSG00000042389	1437.67	0.393474	0.144191	2.72884	0.00635569	0.0821603	Tsen2	1.31355
ENSMUSG00000109005	246.834	0.815583	0.299027	2.72745	0.0063825	0.0821603	Gm45221	1.76001
ENSMUSG00000003123	515.338	0.540241	0.198031	2.72807	0.00637061	0.0821603	Lipe	1.45422
ENSMUSG00000056856	4096.64	0.420037	0.153933	2.72869	0.0063586	0.0821603	Jakmip3	1.33796
ENSMUSG00000110710	5753.23	0.465196	0.170322	2.73127	0.00630911	0.0821603	C78859	1.3805
ENSMUSG00000110580	1552.64	0.456657	0.167305	2.72948	0.00634336	0.0821603	D830024N08Rik	1.37236
ENSMUSG00000086228	448.44	0.56971	0.208875	2.72752	0.00638131	0.0821603	Ubap1l	1.48423
ENSMUSG00000033491	577.748	0.410063	0.150215	2.72983	0.00633664	0.0821603	Prss35	1.32874
ENSMUSG00000025876	9696.3	0.380114	0.139356	2.72765	0.00637881	0.0821603	Unc5a	1.30144
ENSMUSG00000021285	6014.1	0.326453	0.119587	2.72984	0.00633644	0.0821603	Ppp1r13b	1.25393
ENSMUSG00000022596	353.029	0.430841	0.15784	2.72962	0.00634082	0.0821603	Slurp1	1.34802
ENSMUSG00000022807	1626.63	0.314691	0.115312	2.72903	0.00635203	0.0821603	Osbpl11	1.24375
ENSMUSG00000125362	97.4744	0.859627	0.315011	2.72888	0.00635501	0.0821603		1.81457
ENSMUSG00000024220	2409.84	0.478176	0.175337	2.72718	0.00638785	0.0821603	Zfp523	1.39298
ENSMUSG00000085492	692.506	0.414537	0.151995	2.7273	0.00638549	0.0821603	Trmt61b	1.33287
ENSMUSG00000139095	132.188	0.68073	0.249578	2.72752	0.00638118	0.0821603		1.60295
ENSMUSG00000024858	3989.22	0.293782	0.10757	2.73109	0.00631256	0.0821603	Grk2	1.22585
ENSMUSG00000107842	266.207	0.631147	0.231449	2.72694	0.00639239	0.0821664	Gm44089	1.5488
ENSMUSG00000044730	1055.48	0.492291	0.180557	2.72652	0.00640062	0.0822199	Airim	1.40668
ENSMUSG00000029401	757.401	0.335283	0.12302	2.72543	0.00642185	0.0824008	Rilpl2	1.26162
ENSMUSG00000050963	2314.77	0.322511	0.118336	2.72537	0.00642285	0.0824008	Kcns2	1.25051
ENSMUSG00000103046	221.62	0.666023	0.244601	2.7229	0.00647117	0.0824164	Gm37309	1.58669
ENSMUSG00000028125	393.991	0.576504	0.211727	2.72286	0.00647189	0.0824164	Abca4	1.49123
ENSMUSG00000018076	10174.6	0.372266	0.136662	2.724	0.00644967	0.0824164	Med13l	1.29438
ENSMUSG00000053293	5994.48	0.404365	0.148474	2.72347	0.00646006	0.0824164	Pom121	1.32351
ENSMUSG00000105179	261.869	0.644848	0.236832	2.72281	0.00647298	0.0824164	Gm42866	1.56357
ENSMUSG00000025402	723.421	0.383993	0.140968	2.72397	0.00645021	0.0824164	Nab2	1.30495
ENSMUSG00000010067	570.498	0.410105	0.150527	2.72446	0.00644067	0.0824164	Rassf1	1.32878
ENSMUSG00000103611	209.679	0.713761	0.262074	2.7235	0.00645934	0.0824164	Gm37195	1.64007
ENSMUSG00000036030	1513.63	0.470429	0.172676	2.72435	0.00644289	0.0824164	Prtg	1.38552
ENSMUSG00000052373	5443.25	0.374553	0.137552	2.723	0.00646925	0.0824164	Mpp3	1.29644
ENSMUSG00000021196	21902.9	0.37799	0.138726	2.72472	0.00643559	0.0824164	Pfkp	1.29953
ENSMUSG00000003200	2054.65	0.438153	0.16085	2.72399	0.00644985	0.0824164	Sh3gl1	1.35487
ENSMUSG00000028843	1028.79	0.346753	0.127383	2.72214	0.00648615	0.0824415	Sh3bgrl3	1.2717
ENSMUSG00000109314	217.117	0.569282	0.209135	2.72208	0.00648719	0.0824415	Gm44699	1.48378
ENSMUSG00000041324	867.788	0.505087	0.185543	2.72221	0.00648477	0.0824415	Inhba	1.41921
ENSMUSG00000104293	725.981	0.649611	0.238688	2.72159	0.00649692	0.0825133	Gm38043	1.56875
ENSMUSG00000087968	1940.06	-0.53258	0.195743	-2.72081	0.00651231	0.0825376	Gm25395	1.44651
ENSMUSG00000054720	2174.31	0.318459	0.117061	2.72045	0.00651924	0.0825376	Lrrc8c	1.247
ENSMUSG00000121489	269.604	0.478253	0.175764	2.721	0.00650847	0.0825376		1.39306
ENSMUSG00000132470	83.1345	0.708059	0.260255	2.72063	0.00651577	0.0825376		1.6336
ENSMUSG00000006784	138.617	0.68656	0.252352	2.72064	0.00651551	0.0825376	Odad4	1.60944
ENSMUSG00000103971	254.072	0.657636	0.241827	2.71945	0.00653901	0.0826026	Gm37679	1.5775
ENSMUSG00000026812	6604.93	0.379544	0.139553	2.71972	0.0065338	0.0826026	Tsc1	1.30093
ENSMUSG00000029121	11078.4	0.307471	0.113074	2.7192	0.00654405	0.0826026	Crmp1	1.23754
ENSMUSG00000136238	112.455	0.6739	0.247834	2.71916	0.0065448	0.0826026		1.59538
ENSMUSG00000006435	2431.47	0.373865	0.137477	2.71948	0.00653849	0.0826026	Neurl1a	1.29582
ENSMUSG00000026480	464.312	0.487267	0.179215	2.7189	0.00655002	0.0826168	Ncf2	1.40179
ENSMUSG00000035901	7020.99	0.288045	0.105963	2.71836	0.0065607	0.0826485	Dennd5a	1.22098
ENSMUSG00000101872	814.286	0.459303	0.168953	2.71852	0.00655748	0.0826485	Gm29237	1.37488
ENSMUSG00000027287	1046.61	0.484225	0.178211	2.71714	0.00658484	0.082695	Snap23	1.39883
ENSMUSG00000141310	339.553	0.573805	0.211135	2.71772	0.0065733	0.082695		1.48844
ENSMUSG00000020821	2611.58	0.480262	0.17672	2.71765	0.00657473	0.082695	Kif1c	1.395
ENSMUSG00000127791	588.262	0.598645	0.220311	2.71728	0.00658217	0.082695		1.51429
ENSMUSG00000025047	6020.43	0.317399	0.116805	2.71735	0.00658072	0.082695	Pdcd11	1.24608
ENSMUSG00000102929	122.624	0.853922	0.314721	2.71327	0.00666234	0.0827477	Gm37154	1.80741
ENSMUSG00000046338	691.734	0.489778	0.180506	2.71337	0.0066603	0.0827477	Gpat2	1.40423
ENSMUSG00000124981	448.804	0.396059	0.145916	2.71429	0.00664174	0.0827477		1.31591
ENSMUSG00000027932	643.217	0.458098	0.168761	2.71447	0.00663812	0.0827477	Slc27a3	1.37373
ENSMUSG00000080727	324.177	0.575097	0.211975	2.71305	0.00666679	0.0827477	C920021L13Rik	1.48978
ENSMUSG00000066196	161.489	0.51732	0.190628	2.71377	0.00665225	0.0827477	Spag8	1.43129
ENSMUSG00000138596	88.139	0.680424	0.250495	2.71631	0.00660134	0.0827477		1.60261
ENSMUSG00000040234	2434.24	0.320019	0.117851	2.71545	0.00661861	0.0827477	Tm7sf3	1.24835
ENSMUSG00000086643	87.7539	0.729042	0.268484	2.7154	0.00661951	0.0827477	Gm15687	1.65754
ENSMUSG00000055862	1601.25	0.391942	0.144416	2.71398	0.00664797	0.0827477	Izumo4	1.31216
ENSMUSG00000003484	158.594	0.648293	0.238845	2.71428	0.00664196	0.0827477	Cyp4f18	1.56731
ENSMUSG00000018906	1516.69	0.373609	0.137696	2.71329	0.0066619	0.0827477	P4ha2	1.29559
ENSMUSG00000020893	3629.84	0.294513	0.108498	2.71446	0.00663839	0.0827477	Per1	1.22647
ENSMUSG00000045671	4153.99	0.382834	0.140927	2.71654	0.00659683	0.0827477	Spred2	1.3039
ENSMUSG00000129578	150.398	0.579187	0.213417	2.71387	0.00665016	0.0827477		1.49401
ENSMUSG00000099384	685.527	0.514391	0.189564	2.71355	0.00665667	0.0827477	1700110C19Rik	1.42839
ENSMUSG00000117322	288.95	0.50798	0.187195	2.71364	0.00665492	0.0827477	6330415G19Rik	1.42206
ENSMUSG00000025195	1682.49	0.406118	0.14969	2.71306	0.0066666	0.0827477	Dnmbp	1.32512
ENSMUSG00000117901	209.5	0.501791	0.184801	2.71531	0.00662143	0.0827477	Gm54798	1.41597
ENSMUSG00000039086	2942.04	0.30953	0.11427	2.70877	0.00675338	0.0830125	Ss18l1	1.2393
ENSMUSG00000027075	152.72	0.809834	0.298696	2.71123	0.00670346	0.0830125	Slc43a1	1.75301
ENSMUSG00000074682	715.446	0.374858	0.13829	2.71066	0.00671502	0.0830125	Zcchc3	1.29671
ENSMUSG00000106383	180.501	0.609459	0.224757	2.71163	0.00669527	0.0830125	E330034L11Rik	1.52569
ENSMUSG00000049097	2038.43	0.335945	0.124007	2.70908	0.00674707	0.0830125	Ankrd34a	1.2622
ENSMUSG00000037692	3234.92	0.3694	0.136352	2.70916	0.00674539	0.0830125	Ahdc1	1.29182
ENSMUSG00000045973	4191.02	0.347739	0.128265	2.7111	0.00670601	0.0830125	Slc25a51	1.27256
ENSMUSG00000045441	2434.96	0.347185	0.128067	2.71097	0.00670862	0.0830125	Gprin3	1.27208
ENSMUSG00000001247	142.086	0.645357	0.238196	2.70935	0.00674158	0.0830125	Lsr	1.56413
ENSMUSG00000025512	7310.92	0.34163	0.126036	2.71059	0.00671645	0.0830125	Chid1	1.26719
ENSMUSG00000050357	980.716	0.383307	0.14143	2.71023	0.00672368	0.0830125	Carmil2	1.30433
ENSMUSG00000031816	3375.14	0.459393	0.169533	2.70976	0.00673315	0.0830125	Mthfsd	1.37496
ENSMUSG00000057895	296.659	0.477043	0.176125	2.70854	0.00675793	0.0830125	Zfp105	1.39189
ENSMUSG00000020889	2484.54	0.318136	0.117422	2.70933	0.00674189	0.0830125	Nr1d1	1.24672
ENSMUSG00000022861	21511.7	0.309416	0.114235	2.70859	0.00675696	0.0830125	Dgkg	1.23921
ENSMUSG00000061808	677.325	1.52562	0.563093	2.70936	0.00674125	0.0830125	Ttr	2.87911
ENSMUSG00000041258	5703.2	0.383902	0.141667	2.70989	0.00673057	0.0830125	Zfp236	1.30487
ENSMUSG00000026924	6371.39	0.363213	0.134129	2.70794	0.00677027	0.0831136	Sec16a	1.28629
ENSMUSG00000120099	109.185	0.760932	0.281264	2.7054	0.00682217	0.0832075	Gm57107	1.69459
ENSMUSG00000033544	238.614	0.581882	0.215149	2.70455	0.00683965	0.0832075	Angptl1	1.4968
ENSMUSG00000026848	4491.32	0.339108	0.125342	2.70546	0.00682109	0.0832075	Tor1b	1.26497
ENSMUSG00000039725	591.241	0.342354	0.126556	2.70515	0.00682736	0.0832075	Trp53rka	1.26782
ENSMUSG00000085614	288.994	0.566893	0.209532	2.70553	0.00681965	0.0832075	1700123M08Rik	1.48133
ENSMUSG00000030283	3351.02	0.330268	0.122104	2.7048	0.00683449	0.0832075	St8sia1	1.25725
ENSMUSG00000108825	556.49	0.509416	0.188193	2.70688	0.00679194	0.0832075	Gm45838	1.42347
ENSMUSG00000035004	274.562	0.67194	0.248252	2.70669	0.00679583	0.0832075	Igsf6	1.59321
ENSMUSG00000142882	116.755	0.525732	0.194252	2.70644	0.00680086	0.0832075		1.43966
ENSMUSG00000032939	7557	0.43163	0.159493	2.70626	0.0068046	0.0832075	Nup93	1.34876
ENSMUSG00000059674	754.856	0.537353	0.198594	2.7058	0.0068141	0.0832075	Cdh24	1.45131
ENSMUSG00000037791	3993.07	0.344443	0.127293	2.7059	0.00681193	0.0832075	Phf12	1.26966
ENSMUSG00000034156	13566.4	0.510401	0.188719	2.70455	0.00683962	0.0832075	Tspoap1	1.42445
ENSMUSG00000056687	366.01	0.486024	0.179684	2.70488	0.0068329	0.0832075	Gm11696	1.40058
ENSMUSG00000022656	4027.67	0.430654	0.159087	2.70703	0.00678877	0.0832075	Nectin3	1.34784
ENSMUSG00000022847	634.019	0.571073	0.211175	2.70427	0.00684552	0.0832288	Thpo	1.48563
ENSMUSG00000026836	3528.95	0.317405	0.117411	2.70337	0.00686396	0.0832684	Acvr1	1.24609
ENSMUSG00000105601	518.787	0.507888	0.187879	2.70327	0.0068661	0.0832684	Gm42725	1.42197
ENSMUSG00000034487	341.443	0.401314	0.148428	2.70377	0.00685581	0.0832684	Poglut3	1.32071
ENSMUSG00000042379	87.7318	0.78253	0.289492	2.70311	0.00686936	0.0832684	Esm1	1.72015
ENSMUSG00000114019	582.911	0.459321	0.169901	2.70346	0.00686223	0.0832684	Gm47155	1.37489
ENSMUSG00000104043	254.623	0.652917	0.241589	2.70259	0.00688006	0.0833481	Gm6525	1.57234
ENSMUSG00000026641	2529.64	0.33462	0.12387	2.70139	0.00690503	0.0833687	Usf1	1.26105
ENSMUSG00000103159	364.915	0.54646	0.202262	2.70174	0.00689768	0.0833687	F830112A20Rik	1.4605
ENSMUSG00000026749	1885.86	0.336592	0.124603	2.70132	0.00690651	0.0833687	Nek6	1.26277
ENSMUSG00000029097	1243.35	0.468397	0.173381	2.70155	0.0069017	0.0833687	Trmt44	1.38357
ENSMUSG00000029551	317.194	0.479707	0.177529	2.70214	0.00688957	0.0833687	Psmg3	1.39446
ENSMUSG00000097877	551.939	0.519634	0.19231	2.70207	0.00689091	0.0833687	Gm26703	1.43359
ENSMUSG00000040563	8914.03	0.364794	0.135078	2.70061	0.00692121	0.0834964	Plppr2	1.2877
ENSMUSG00000045917	461.09	0.427865	0.15849	2.69963	0.00694158	0.0835661	Tmem268	1.34524
ENSMUSG00000029029	1238.67	0.309688	0.114719	2.69954	0.00694352	0.0835661	Wrap73	1.23944
ENSMUSG00000029627	799.997	0.321684	0.119154	2.69973	0.0069396	0.0835661	Zkscan14	1.24979
ENSMUSG00000104399	537.357	0.593034	0.219656	2.69982	0.0069376	0.0835661	Gm37963	1.50842
ENSMUSG00000134064	137.596	0.71613	0.265323	2.69909	0.00695291	0.0836293		1.64277
ENSMUSG00000085385	1471.93	0.437228	0.162126	2.69684	0.00700016	0.0836365	Snhg17	1.354
ENSMUSG00000042626	446.399	0.426713	0.158254	2.69638	0.00700966	0.0836365	Shc1	1.34417
ENSMUSG00000042404	1650.07	0.414565	0.153748	2.69639	0.00700947	0.0836365	Dennd4b	1.3329
ENSMUSG00000028882	1664.34	0.280226	0.10384	2.69864	0.00696229	0.0836365	Ppp1r8	1.21439
ENSMUSG00000128851	109.265	0.774991	0.287333	2.69719	0.00699283	0.0836365		1.71118
ENSMUSG00000047635	393.224	0.391866	0.145328	2.69642	0.00700891	0.0836365	Mtrfr	1.31209
ENSMUSG00000142454	142.513	0.569231	0.210992	2.69789	0.00697814	0.0836365		1.48373
ENSMUSG00000086446	495.837	0.612303	0.226958	2.69787	0.00697843	0.0836365	Prkag2os1	1.5287
ENSMUSG00000106965	91.4516	0.725582	0.269161	2.69572	0.00702367	0.0836365	Gm18290	1.65357
ENSMUSG00000030499	319.7	0.534234	0.198096	2.69684	0.00700004	0.0836365	Kctd15	1.44817
ENSMUSG00000031778	23444.8	0.282225	0.104685	2.69595	0.00701884	0.0836365	Cx3cl1	1.21607
ENSMUSG00000039461	1181.93	0.393412	0.145866	2.69707	0.00699519	0.0836365	Tcta	1.3135
ENSMUSG00000052949	6284.55	0.322237	0.119448	2.69772	0.00698161	0.0836365	Rnf157	1.25027
ENSMUSG00000062054	358.197	0.391012	0.145036	2.69596	0.00701864	0.0836365	Iah1	1.31131
ENSMUSG00000023007	4035.01	0.438946	0.162745	2.69713	0.00699394	0.0836365	Prpf40b	1.35561
ENSMUSG00000023886	2622.03	0.450528	0.167128	2.69571	0.00702383	0.0836365	Smoc2	1.36654
ENSMUSG00000047123	237.358	0.559474	0.207401	2.69755	0.00698509	0.0836365	Ticam1	1.47373
ENSMUSG00000031851	520.855	0.426183	0.158125	2.69523	0.0070341	0.0837095	Ntpcr	1.34367
ENSMUSG00000029175	2538.17	0.330803	0.12276	2.69472	0.00704483	0.0837878	Slc35f6	1.25771
ENSMUSG00000104077	181.948	0.681544	0.252971	2.69416	0.00705671	0.0838799	Gm37027	1.60386
ENSMUSG00000023050	6754.55	0.331707	0.123142	2.69369	0.00706666	0.0839487	Map3k12	1.2585
ENSMUSG00000028078	9176.39	0.407005	0.151129	2.6931	0.00707912	0.0840474	Dclk2	1.32593
ENSMUSG00000073650	131.539	0.640485	0.237879	2.69249	0.00709211	0.0840907	Catip	1.55885
ENSMUSG00000035370	155.714	0.599583	0.222684	2.69252	0.00709141	0.0840907	Gm49322	1.51528
ENSMUSG00000134039	407.316	0.474271	0.176156	2.69234	0.00709525	0.0840907		1.38922
ENSMUSG00000004880	1163.09	0.336956	0.125175	2.69188	0.00710506	0.0841578	Lbr	1.26309
ENSMUSG00000032666	3723.67	0.329816	0.122668	2.68868	0.00717343	0.0841668	1700025G04Rik	1.25685
ENSMUSG00000106994	389.621	0.5272	0.196149	2.68775	0.0071935	0.0841668	Gm10829	1.44113
ENSMUSG00000034075	4430.36	0.29438	0.109484	2.68879	0.00717116	0.0841668	Zdhhc5	1.22636
ENSMUSG00000027452	754.235	0.43645	0.162415	2.68725	0.00720419	0.0841668	Acss1	1.35327
ENSMUSG00000056679	950.061	0.369351	0.137287	2.69036	0.00713756	0.0841668	Gpr173	1.29177
ENSMUSG00000097745	904.543	0.475907	0.177027	2.68833	0.00718106	0.0841668	AI115009	1.39079
ENSMUSG00000038578	1449.58	0.358092	0.133253	2.68731	0.00720309	0.0841668	Susd1	1.28173
ENSMUSG00000105442	96.1771	0.723111	0.268845	2.68969	0.00715174	0.0841668	Gm42614	1.65074
ENSMUSG00000143812	146.4	0.800741	0.297683	2.68991	0.00714704	0.0841668		1.742
ENSMUSG00000108709	358.694	0.644687	0.239729	2.68923	0.00716169	0.0841668	4933431G14Rik	1.5634
ENSMUSG00000001829	3943.38	0.290514	0.107938	2.69149	0.00711332	0.0841668	Clpb	1.22308
ENSMUSG00000019864	1108.9	0.37393	0.139137	2.6875	0.00719896	0.0841668	Rtn4ip1	1.29588
ENSMUSG00000025357	793.498	0.4751	0.176543	2.69113	0.0071211	0.0841668	Dgka	1.39001
ENSMUSG00000054708	1882.14	0.408269	0.151943	2.68699	0.0072099	0.0841668	Ankrd24	1.32709
ENSMUSG00000048827	810.064	0.408871	0.151965	2.69057	0.00713303	0.0841668	Pkd1l3	1.32765
ENSMUSG00000141277	182.023	0.497106	0.184946	2.68784	0.00719157	0.0841668		1.41138
ENSMUSG00000136668	135.889	0.57999	0.215543	2.69083	0.00712735	0.0841668		1.49484
ENSMUSG00000114937	201.32	0.599264	0.223016	2.68709	0.00720782	0.0841668	Gm30054	1.51494
ENSMUSG00000123270	120.09	0.77745	0.28886	2.69144	0.0071144	0.0841668		1.7141
ENSMUSG00000086191	273.449	0.551831	0.205135	2.69008	0.00714339	0.0841668	Zfp652os	1.46595
ENSMUSG00000068114	837.216	0.438248	0.163045	2.68791	0.00719017	0.0841668	Ccdc134	1.35496
ENSMUSG00002076430	82.3493	0.674954	0.25082	2.69098	0.00712418	0.0841668	Gm54550	1.59655
ENSMUSG00000116580	468.317	0.502127	0.186863	2.68714	0.0072067	0.0841668	Gm9525	1.4163
ENSMUSG00000052713	6701.95	0.396665	0.147562	2.68813	0.00718531	0.0841668	Zfp608	1.31646
ENSMUSG00000025209	1026.05	0.346473	0.128904	2.68784	0.00719154	0.0841668	Twnk	1.27145
ENSMUSG00000129146	143.41	0.692903	0.257901	2.6867	0.00721617	0.0841914		1.61653
ENSMUSG00000029458	3466.38	0.349628	0.130209	2.68512	0.00725036	0.0843016	Brap	1.27423
ENSMUSG00000107971	120.941	0.662273	0.246647	2.68511	0.00725063	0.0843016	Gm44260	1.58257
ENSMUSG00000021962	2454.87	0.357648	0.133154	2.68598	0.00723176	0.0843016	Dcp1a	1.28134
ENSMUSG00000006711	4789.36	0.304692	0.113449	2.68572	0.0072374	0.0843016	D130043K22Rik	1.23515
ENSMUSG00000047547	3881.43	0.3421	0.127391	2.68543	0.00724356	0.0843016	Cltb	1.2676
ENSMUSG00000089715	10330.5	0.427613	0.159222	2.68563	0.00723924	0.0843016	Cbx6	1.34501
ENSMUSG00000102861	318.807	0.528159	0.196764	2.68422	0.00726997	0.0844779	Gm37637	1.44209
ENSMUSG00000059866	2196.65	0.419672	0.156427	2.68287	0.00729942	0.0847714	Tnip2	1.33762
ENSMUSG00000034312	10580.7	0.309815	0.11549	2.68262	0.00730475	0.0847846	Iqsec1	1.23955
ENSMUSG00000141039	107.507	0.659558	0.245887	2.68236	0.00731055	0.0848032		1.5796
ENSMUSG00000133858	79.5055	0.836793	0.312008	2.68196	0.00731931	0.0848562		1.78608
ENSMUSG00000104181	104.101	0.764697	0.285277	2.68054	0.00735028	0.0848963	Gm8850	1.69901
ENSMUSG00000037138	5244.29	0.348142	0.1299	2.68008	0.00736057	0.0848963	Aff3	1.27292
ENSMUSG00000027134	3681.86	0.343366	0.128073	2.68103	0.00733957	0.0848963	Lpcat4	1.26871
ENSMUSG00000026942	415.873	0.415994	0.155146	2.6813	0.00733368	0.0848963	Traf2	1.33422
ENSMUSG00000041638	7702.47	0.355252	0.132519	2.68076	0.00734559	0.0848963	Gcn1	1.27921
ENSMUSG00000030539	1898.6	0.365383	0.136331	2.68011	0.00735975	0.0848963	Sema4b	1.28822
ENSMUSG00000001100	2967.5	0.300877	0.112213	2.68131	0.00733353	0.0848963	Poldip2	1.23189
ENSMUSG00000040365	1709.82	0.357055	0.133223	2.68014	0.00735919	0.0848963	Trim41	1.28081
ENSMUSG00000081769	567.113	0.517344	0.192973	2.68092	0.00734207	0.0848963	Gm12216	1.43132
ENSMUSG00000083650	132.41	0.817487	0.305105	2.67937	0.00737615	0.0850276	Gm13357	1.76233
ENSMUSG00000085566	865.278	0.457086	0.170647	2.67855	0.00739413	0.0850409	A730017L22Rik	1.37277
ENSMUSG00000006288	2914.69	0.395985	0.147832	2.67861	0.00739292	0.0850409	Ttc5	1.31584
ENSMUSG00000032123	690.858	0.367241	0.137103	2.67858	0.00739355	0.0850409	Dpagt1	1.28988
ENSMUSG00000061751	64897.8	0.327531	0.122275	2.67864	0.00739217	0.0850409	Kalrn	1.25486
ENSMUSG00000101823	504.739	0.612127	0.22863	2.67736	0.00742038	0.0850712	Gm29438	1.52851
ENSMUSG00000039419	12939.1	0.307112	0.114696	2.67763	0.00741456	0.0850712	Cntnap2	1.23723
ENSMUSG00000110593	175.795	0.581951	0.217317	2.67789	0.00740877	0.0850712	Gm45822	1.49687
ENSMUSG00000104168	234.71	0.53894	0.201301	2.67729	0.00742201	0.0850712	Gm38250	1.4529
ENSMUSG00000055805	4001.21	0.393371	0.146889	2.67801	0.00740602	0.0850712	Fmnl1	1.31346
ENSMUSG00000023018	3454.82	0.319247	0.119218	2.67785	0.00740967	0.0850712	Smarcd1	1.24768
ENSMUSG00000047495	9528.75	0.372091	0.139022	2.67649	0.00743988	0.0851795	Dlgap2	1.29423
ENSMUSG00002075693	182.773	0.64986	0.242787	2.67666	0.00743593	0.0851795	Gm54407	1.56902
ENSMUSG00000052291	506.24	0.549612	0.205436	2.67534	0.00746536	0.0852298	5330438D12Rik	1.46369
ENSMUSG00000034427	101.85	0.664299	0.248287	2.67553	0.00746116	0.0852298	Myo15b	1.5848
ENSMUSG00000018899	435.348	0.586496	0.219193	2.67571	0.00745714	0.0852298	Irf1	1.50159
ENSMUSG00000052632	3473.95	0.360895	0.134896	2.67536	0.00746496	0.0852298	Asap2	1.28422
ENSMUSG00000033855	154.611	0.550961	0.205936	2.6754	0.00746408	0.0852298	Ston1	1.46506
ENSMUSG00000030082	3282.76	0.308334	0.115296	2.67428	0.00748898	0.0853069	Sec61a1	1.23828
ENSMUSG00000037679	1897.32	0.403509	0.150885	2.67429	0.00748878	0.0853069	Inf2	1.32272
ENSMUSG00000142256	330.524	0.426199	0.159346	2.67468	0.00748007	0.0853069		1.34369
ENSMUSG00000024575	107.416	0.727631	0.272052	2.6746	0.00748179	0.0853069	Pde6a	1.65592
ENSMUSG00000045174	3674.71	0.322593	0.120891	2.66845	0.0076202	0.0853881	Amer3	1.25058
ENSMUSG00000016179	1523.92	0.32581	0.122018	2.67018	0.00758105	0.0853881	Camk1g	1.25337
ENSMUSG00000026074	6372.76	0.413068	0.154723	2.66973	0.00759131	0.0853881	Map4k4	1.33151
ENSMUSG00000101905	168.05	0.646894	0.241976	2.67338	0.00750901	0.0853881	4930439D14Rik	1.56579
ENSMUSG00000027488	1197	0.416351	0.15602	2.66857	0.00761738	0.0853881	Snta1	1.33455
ENSMUSG00000041911	244.265	0.456277	0.170768	2.67191	0.00754213	0.0853881	Dlx1	1.372
ENSMUSG00000068154	263.221	0.440772	0.165194	2.6682	0.00762591	0.0853881	Insm1	1.35733
ENSMUSG00000027456	395.098	0.487837	0.182828	2.66829	0.00762386	0.0853881	Sdcbp2	1.40234
ENSMUSG00000068264	434.5	0.361272	0.135178	2.67257	0.00752727	0.0853881	Ap5s1	1.28456
ENSMUSG00000031392	2144.47	0.437107	0.163824	2.66815	0.00762702	0.0853881	Irak1	1.35389
ENSMUSG00000100666	388.32	0.607954	0.227616	2.67097	0.00756328	0.0853881	1700007F19Rik	1.5241
ENSMUSG00000029001	4094.52	0.336207	0.12594	2.66958	0.00759459	0.0853881	Fbxo44	1.26243
ENSMUSG00000054434	899.152	0.352194	0.131939	2.66937	0.00759939	0.0853881	Tmem120b	1.2765
ENSMUSG00000029577	3351.98	0.33102	0.123947	2.67066	0.00757017	0.0853881	Ube3b	1.2579
ENSMUSG00000085828	307.377	0.457278	0.171126	2.67217	0.00753617	0.0853881	Gm15612	1.37295
ENSMUSG00000033706	2825.99	0.315281	0.118141	2.66869	0.0076147	0.0853881	Smyd5	1.24425
ENSMUSG00000051586	15066.6	0.440462	0.164968	2.66998	0.0075856	0.0853881	Mical3	1.35704
ENSMUSG00000126746	148.038	0.662509	0.248228	2.66895	0.00760887	0.0853881		1.58283
ENSMUSG00000040136	2472.31	0.358445	0.134238	2.67022	0.00758022	0.0853881	Abcc8	1.28204
ENSMUSG00000032743	4186.77	0.398334	0.149201	2.66978	0.00759012	0.0853881	Katnip	1.31798
ENSMUSG00000039308	1600.65	0.371348	0.13904	2.67079	0.0075672	0.0853881	Ndst2	1.29356
ENSMUSG00000032511	315.309	0.531116	0.198925	2.66993	0.00758668	0.0853881	Scn5a	1.44505
ENSMUSG00000019066	1150.75	0.415503	0.155436	2.67314	0.00751449	0.0853881	Rab3d	1.33376
ENSMUSG00000049807	2472.65	0.442349	0.165573	2.67162	0.00754862	0.0853881	Arhgap23	1.35881
ENSMUSG00000085516	230.372	0.640129	0.239642	2.67119	0.00755835	0.0853881	4930538E20Rik	1.55847
ENSMUSG00000135492	557.931	0.505331	0.189123	2.67197	0.00754066	0.0853881		1.41945
ENSMUSG00000090777	273.531	0.461696	0.173	2.66876	0.00761328	0.0853881	Ccdc188	1.37716
ENSMUSG00000039568	3302.55	0.322777	0.12093	2.66913	0.00760482	0.0853881	Ubald1	1.25074
ENSMUSG00000032855	21671.9	0.436041	0.163182	2.67212	0.00753746	0.0853881	Pkd1	1.35289
ENSMUSG00000037098	5880.91	0.387273	0.145114	2.66876	0.00761317	0.0853881	Rab11fip3	1.30792
ENSMUSG00000024065	7460.53	0.290602	0.1089	2.66851	0.00761891	0.0853881	Ehd3	1.22315
ENSMUSG00000060950	801.133	0.3945	0.14787	2.66788	0.00763311	0.0854088	Trmt61a	1.31449
ENSMUSG00000071317	887.63	0.426369	0.159838	2.66751	0.00764148	0.0854553	Bves	1.34385
ENSMUSG00000045039	9358.12	0.354111	0.132791	2.66668	0.00766053	0.0856209	Megf8	1.2782
ENSMUSG00000137816	82.0341	0.757904	0.284255	2.66628	0.00766958	0.0856398		1.69103
ENSMUSG00000042642	1143.5	0.371254	0.139253	2.66605	0.00767492	0.0856398	Flad1	1.29348
ENSMUSG00000120371	239.447	0.577001	0.216418	2.66614	0.00767269	0.0856398	Gm56698	1.49174
ENSMUSG00000015829	21388	0.319282	0.119814	2.66483	0.00770278	0.0857542	Tnr	1.24771
ENSMUSG00000026090	12691.6	0.312972	0.11747	2.66427	0.00771564	0.0857542	Cracdl	1.24226
ENSMUSG00000037341	2794.2	0.263939	0.0990446	2.66486	0.00770215	0.0857542	Slc9a7	1.20075
ENSMUSG00000028266	4670.51	0.345288	0.129593	2.6644	0.00771259	0.0857542	Lmo4	1.2704
ENSMUSG00000014592	14597.7	0.314972	0.118255	2.6635	0.0077333	0.0857542	Camta1	1.24399
ENSMUSG00000105974	522.59	0.599987	0.225273	2.66338	0.00773597	0.0857542	Gm43318	1.5157
ENSMUSG00000029726	1829.67	0.297646	0.111743	2.66367	0.00772939	0.0857542	Mepce	1.22914
ENSMUSG00000087258	233.176	0.541811	0.203429	2.66339	0.00773571	0.0857542	Gm15461	1.4558
ENSMUSG00000107815	706.212	0.477119	0.179061	2.66455	0.00770908	0.0857542	Gm44257	1.39196
ENSMUSG00000019843	5294.6	0.305659	0.114764	2.66338	0.00773608	0.0857542	Fyn	1.23598
ENSMUSG00000035890	1487.69	0.355775	0.133523	2.66453	0.00770958	0.0857542	Rnf126	1.27967
ENSMUSG00000055692	1230.99	0.479854	0.180107	2.66427	0.00771554	0.0857542	Tmem191	1.3946
ENSMUSG00000029030	2918.08	0.281108	0.10556	2.66302	0.00774423	0.0857864	Tprg1l	1.21513
ENSMUSG00000029036	3208.1	0.357834	0.134388	2.6627	0.00775171	0.0857864	Atad3a	1.2815
ENSMUSG00000054277	809.085	0.348028	0.1307	2.66279	0.00774948	0.0857864	Arfgap3	1.27282
ENSMUSG00000083246	362.308	0.498205	0.18717	2.66178	0.00777289	0.0859737	Gm11839	1.41245
ENSMUSG00000032479	14427.3	0.292842	0.110036	2.66132	0.0077834	0.086043	Map4	1.22505
ENSMUSG00000127732	262.527	0.516536	0.194121	2.66089	0.00779343	0.0861067		1.43052
ENSMUSG00000060519	565.185	0.413831	0.155781	2.65649	0.00789585	0.0861658	Tor3a	1.33222
ENSMUSG00000025255	1621.04	0.377279	0.14203	2.65634	0.0078994	0.0861658	Zfhx4	1.29889
ENSMUSG00000028392	307.621	0.496983	0.186899	2.6591	0.00783487	0.0861658	Bspry	1.41126
ENSMUSG00000122726	97.1266	0.757065	0.28498	2.65655	0.00789443	0.0861658		1.69005
ENSMUSG00000029622	351	0.536318	0.20167	2.65939	0.00782828	0.0861658	Arpc1b	1.45027
ENSMUSG00000032898	6962.57	0.28792	0.108313	2.65823	0.00785518	0.0861658	Fbxo21	1.22088
ENSMUSG00000108526	208.354	0.722582	0.27165	2.65997	0.00781467	0.0861658	Gm45828	1.65013
ENSMUSG00000058743	83.2171	0.607461	0.228423	2.65937	0.00782859	0.0861658	Kcnj14	1.52358
ENSMUSG00000086155	195.182	0.532944	0.200569	2.65716	0.00788024	0.0861658	9430041J12Rik	1.44688
ENSMUSG00000047417	2256.77	0.470899	0.177184	2.65768	0.00786794	0.0861658	Rexo1	1.38597
ENSMUSG00000090230	97.1238	0.756096	0.284704	2.65572	0.00791384	0.0861658	Gm16315	1.68891
ENSMUSG00000112925	217.882	0.527649	0.198672	2.65588	0.00791012	0.0861658	Gm31763	1.44158
ENSMUSG00000031826	4791.1	0.329684	0.124027	2.65817	0.00785653	0.0861658	Usp10	1.25674
ENSMUSG00000017478	3107.92	0.392116	0.147567	2.65721	0.00787914	0.0861658	Zc3h18	1.31232
ENSMUSG00000015966	527.958	0.478246	0.180048	2.65621	0.00790232	0.0861658	Il17rb	1.39305
ENSMUSG00000036737	3171.85	0.392559	0.147792	2.65617	0.00790343	0.0861658	Oxsr1	1.31272
ENSMUSG00000113502	131.438	0.767056	0.288462	2.65912	0.00783442	0.0861658	Gm47411	1.70179
ENSMUSG00000107305	224.495	0.645379	0.242678	2.6594	0.00782791	0.0861658	Gm43262	1.56415
ENSMUSG00000128330	90.4348	0.665186	0.250322	2.65732	0.00787639	0.0861658		1.58577
ENSMUSG00000036561	10923.2	0.327908	0.123394	2.65741	0.00787444	0.0861658	Ppp6r2	1.25519
ENSMUSG00000023032	8466.01	0.323522	0.121804	2.65608	0.00790542	0.0861658	Slc4a8	1.25138
ENSMUSG00000036304	6465.83	0.324325	0.122016	2.65805	0.00785954	0.0861658	Zdhhc23	1.25208
ENSMUSG00000002372	5821.13	0.327497	0.123157	2.65918	0.00783319	0.0861658	Ranbp3	1.25483
ENSMUSG00000117895	166.961	0.654702	0.246228	2.65893	0.0078389	0.0861658	Gm50368	1.57429
ENSMUSG00000120636	94.3936	0.782655	0.294557	2.65706	0.00788254	0.0861658	Gm56508	1.72029
ENSMUSG00000039148	2293.43	0.341691	0.128581	2.65741	0.00787447	0.0861658	Sart1	1.26724
ENSMUSG00000040414	2856.5	0.447336	0.168257	2.65864	0.00784564	0.0861658	Slc25a28	1.36352
ENSMUSG00000121013	337.376	0.555463	0.209202	2.65515	0.00792741	0.0862671	Gm57304	1.46964
ENSMUSG00000042625	4728.99	0.483834	0.182242	2.6549	0.00793327	0.0862845	Safb2	1.39846
ENSMUSG00000020211	938.327	0.286856	0.10807	2.65435	0.00794606	0.0863466	Sf3a2	1.21998
ENSMUSG00000127199	112.755	0.677253	0.255154	2.65429	0.00794753	0.0863466		1.59909
ENSMUSG00000030302	40479	0.2857	0.107665	2.65361	0.00796359	0.0864625	Atp2b2	1.219
ENSMUSG00000045136	2333.18	0.267734	0.100906	2.65329	0.00797102	0.0864625	Tubb2b	1.20392
ENSMUSG00000022580	723.337	0.383608	0.144576	2.65333	0.00797014	0.0864625	Rhpn1	1.3046
ENSMUSG00000039737	1129.11	0.360384	0.135929	2.65127	0.00801898	0.0865648	Prkrip1	1.28377
ENSMUSG00000106237	175.075	0.580768	0.219005	2.65184	0.00800536	0.0865648	Gm8066	1.49564
ENSMUSG00000098332	323.707	0.582959	0.219779	2.65248	0.00799031	0.0865648	Pigbos1	1.49792
ENSMUSG00000126760	134.251	0.657664	0.247923	2.6527	0.00798511	0.0865648		1.57753
ENSMUSG00000080152	114.933	0.536127	0.202212	2.65131	0.00801814	0.0865648	H3f4	1.45007
ENSMUSG00000060216	2035.13	0.342089	0.129015	2.65154	0.00801266	0.0865648	Arrb2	1.26759
ENSMUSG00000132379	194.874	0.637802	0.240545	2.65149	0.00801377	0.0865648		1.55596
ENSMUSG00000045275	582.773	0.557947	0.210406	2.65177	0.00800718	0.0865648	Lca5l	1.47217
ENSMUSG00000024413	3973.45	0.330879	0.124782	2.65165	0.00800998	0.0865648	Npc1	1.25778
ENSMUSG00000032187	11969.8	0.321418	0.12126	2.65066	0.00803357	0.086676	Smarca4	1.24956
ENSMUSG00000140500	250.912	0.662511	0.249988	2.65017	0.00804521	0.0867553		1.58283
ENSMUSG00000095105	112.287	0.628389	0.237155	2.6497	0.00805623	0.0868278	Edaradd	1.54584
ENSMUSG00000016181	2451.32	0.406981	0.153721	2.64753	0.0081082	0.0868357	Utp25	1.32591
ENSMUSG00000130762	116.697	0.700358	0.264581	2.64704	0.00811987	0.0868357		1.62491
ENSMUSG00000074088	1409.18	0.324602	0.122639	2.64682	0.00812538	0.0868357	Snrnp40	1.25232
ENSMUSG00000029554	417.264	0.367433	0.138697	2.64917	0.0080689	0.0868357	Mad1l1	1.29006
ENSMUSG00000029714	2519.13	0.484398	0.182842	2.64927	0.00806666	0.0868357	Gigyf1	1.399
ENSMUSG00000045302	3408.94	0.345552	0.130604	2.6458	0.0081497	0.0868357	Preb	1.27064
ENSMUSG00000029452	397.926	0.494149	0.186751	2.64603	0.00814429	0.0868357	Tmem116	1.40849
ENSMUSG00000030207	11804.1	0.251948	0.0952026	2.64645	0.00813424	0.0868357	Fam234b	1.19081
ENSMUSG00000074282	828.399	0.388047	0.146665	2.64581	0.00814955	0.0868357	Zfp94	1.30862
ENSMUSG00000109282	193.597	0.579073	0.218595	2.64907	0.00807131	0.0868357	Gm45188	1.49389
ENSMUSG00000003378	8236.88	0.394752	0.149191	2.64595	0.00814627	0.0868357	Grik5	1.31472
ENSMUSG00000002409	1162.72	0.404259	0.152783	2.64597	0.00814581	0.0868357	Dyrk1b	1.32341
ENSMUSG00000020935	1119.33	0.325715	0.123088	2.64619	0.00814036	0.0868357	Dcakd	1.25329
ENSMUSG00000034579	632.278	0.451254	0.170571	2.64555	0.00815575	0.0868357	Pla2g3	1.36723
ENSMUSG00000085156	677.86	0.436797	0.165055	2.64638	0.00813592	0.0868357	Snhg15	1.3536
ENSMUSG00000038025	2206.93	0.381414	0.144105	2.64678	0.00812623	0.0868357	Phf2	1.30262
ENSMUSG00000021598	1669.42	0.332028	0.12539	2.64797	0.00809772	0.0868357	Med10	1.25878
ENSMUSG00000051934	1326.86	0.347799	0.131308	2.64873	0.00807948	0.0868357	Spats2	1.27262
ENSMUSG00000024019	789.634	0.349816	0.132221	2.64568	0.00815258	0.0868357	Cmtr1	1.2744
ENSMUSG00000024037	1050.57	0.402112	0.151824	2.64854	0.00808394	0.0868357	Wdr4	1.32144
ENSMUSG00000024381	12214.8	0.383189	0.144785	2.6466	0.00813063	0.0868357	Bin1	1.30422
ENSMUSG00000024769	150.807	0.587032	0.221665	2.64828	0.00809029	0.0868357	Cdc42bpg	1.50215
ENSMUSG00000054874	4822.8	0.377147	0.142405	2.6484	0.00808728	0.0868357	Pcnx3	1.29877
ENSMUSG00000030374	7591.77	0.314879	0.119049	2.64495	0.0081704	0.086946	Strn4	1.24391
ENSMUSG00000139835	167.577	0.77426	0.292766	2.64464	0.00817785	0.0869794		1.71031
ENSMUSG00000014601	5028.46	0.268089	0.101381	2.64437	0.00818419	0.0869883	Strip1	1.20421
ENSMUSG00000029480	1175.1	0.410822	0.155396	2.64371	0.00820019	0.0869883	Dhx37	1.32944
ENSMUSG00000001435	295.534	0.445199	0.168387	2.6439	0.00819563	0.0869883	Col18a1	1.3615
ENSMUSG00000038233	279.495	0.573009	0.216738	2.64379	0.00819837	0.0869883	Gask1a	1.48762
ENSMUSG00000074794	2358.77	0.343875	0.130066	2.64384	0.00819723	0.0869883	Arrdc3	1.26916
ENSMUSG00000136965	1015.12	0.570081	0.215658	2.64344	0.00820674	0.0870121		1.48461
ENSMUSG00000037523	178.231	0.476447	0.180293	2.64262	0.0082267	0.0870974	Mavs	1.39131
ENSMUSG00000044667	22930.2	0.265428	0.100441	2.64264	0.00822631	0.0870974	Plppr4	1.20199
ENSMUSG00000043833	689.386	0.435425	0.164783	2.64241	0.00823187	0.0870974	2900005J15Rik	1.35231
ENSMUSG00000140211	215.215	0.668637	0.253058	2.64223	0.00823632	0.0870974		1.58957
ENSMUSG00000141453	100.88	0.600199	0.227142	2.6424	0.00823211	0.0870974		1.51593
ENSMUSG00000050711	13171.1	0.253572	0.0961396	2.63754	0.00835108	0.0872468	Scg2	1.19215
ENSMUSG00000098024	171.949	0.554898	0.21023	2.63948	0.00830345	0.0872468	Gm27003	1.46906
ENSMUSG00000039037	13100.4	0.287064	0.10886	2.637	0.0083643	0.0872468	St6galnac5	1.22015
ENSMUSG00000028163	2335.06	0.429033	0.162508	2.64007	0.00828894	0.0872468	Nfkb1	1.34633
ENSMUSG00000028664	2211.3	0.349671	0.132565	2.63772	0.00834645	0.0872468	Ephb2	1.27427
ENSMUSG00000028863	3753.33	0.340379	0.128872	2.64121	0.00826103	0.0872468	Meaf6	1.26609
ENSMUSG00000039768	3599.54	0.311694	0.118129	2.63859	0.00832521	0.0872468	Dnajc11	1.24116
ENSMUSG00000029438	5264.03	0.391756	0.148574	2.63678	0.00836969	0.0872468	Bcl7a	1.31199
ENSMUSG00000023353	5616.33	0.356542	0.135229	2.63659	0.00837437	0.0872468	Agap3	1.28035
ENSMUSG00000059645	249.453	0.596574	0.226138	2.6381	0.00833719	0.0872468	Gm7361	1.51212
ENSMUSG00000106837	548.745	0.53982	0.204745	2.63654	0.00837559	0.0872468	D630030B08Rik	1.45379
ENSMUSG00000140238	99.3951	0.736285	0.279199	2.63713	0.00836096	0.0872468		1.66588
ENSMUSG00000067825	1147.28	0.378189	0.143432	2.63672	0.0083712	0.0872468	Pex26	1.29971
ENSMUSG00000132274	221.936	0.485	0.183834	2.63825	0.00833346	0.0872468		1.39959
ENSMUSG00000020090	304.104	0.426525	0.161522	2.64067	0.00827429	0.0872468	Npffr1	1.34399
ENSMUSG00000031849	84.6504	0.726285	0.275004	2.641	0.00826621	0.0872468	Comp	1.65437
ENSMUSG00000040840	764.117	0.575726	0.218145	2.63919	0.00831045	0.0872468	4930579G18Rik	1.49043
ENSMUSG00000093452	1288.69	0.48467	0.183749	2.63767	0.00834776	0.0872468	Zfhx2os	1.39927
ENSMUSG00000110928	507.828	0.561415	0.212628	2.64036	0.00828174	0.0872468	Gm48114	1.47572
ENSMUSG00000018932	892.493	0.376695	0.142769	2.6385	0.00832745	0.0872468	Map2k3	1.29836
ENSMUSG00000025792	449.951	0.398834	0.15105	2.64042	0.00828038	0.0872468	Slc25a10	1.31844
ENSMUSG00000139873	325.837	0.515743	0.195368	2.63985	0.00829427	0.0872468		1.42973
ENSMUSG00000056222	13304.1	0.340217	0.128828	2.64085	0.00826979	0.0872468	Spock1	1.26595
ENSMUSG00000052087	2267.34	0.277787	0.105252	2.63927	0.00830847	0.0872468	Rgs14	1.21233
ENSMUSG00000020630	1008.48	0.390871	0.148203	2.6374	0.00835435	0.0872468	Rnaseh1	1.31119
ENSMUSG00000022555	2107.29	0.384097	0.145505	2.63975	0.00829661	0.0872468	Dgat1	1.30504
ENSMUSG00000053414	2538.77	0.278725	0.105645	2.63831	0.00833207	0.0872468	Hunk	1.21312
ENSMUSG00000024101	1463.13	0.359311	0.136131	2.63946	0.0083039	0.0872468	Washc1	1.28281
ENSMUSG00000025738	7343.82	0.314792	0.119356	2.63742	0.00835385	0.0872468	Fbxl16	1.24383
ENSMUSG00000036894	4477.78	0.302342	0.114694	2.63607	0.00838714	0.0873221	Rap2b	1.23314
ENSMUSG00000030768	605.046	0.339951	0.128973	2.63583	0.00839325	0.0873408	Disp1	1.26571
ENSMUSG00000021495	7158.84	0.514417	0.195185	2.63554	0.0084004	0.0873702	Fam193b	1.42842
ENSMUSG00000031483	2961.45	0.279625	0.106116	2.63509	0.00841158	0.0874415	Erlin2	1.21388
ENSMUSG00000041977	5660.6	0.366301	0.139028	2.63473	0.00842046	0.0874888	Arhgef11	1.28904
ENSMUSG00000133970	97.1381	0.921869	0.349989	2.634	0.00843863	0.0875162		1.89457
ENSMUSG00000033590	571.463	0.522485	0.198367	2.63393	0.0084404	0.0875162	Myo5c	1.43643
ENSMUSG00000003585	2950.04	0.347927	0.132088	2.63405	0.00843722	0.0875162	Sec14l2	1.27273
ENSMUSG00000079020	3337.4	0.40474	0.153637	2.63439	0.00842876	0.0875162	Slc45a4	1.32385
ENSMUSG00000130366	153.204	0.670765	0.255055	2.62989	0.0085413	0.0877523		1.59192
ENSMUSG00000105322	623.529	0.525887	0.19982	2.63181	0.00849325	0.0877523	Gm43751	1.43982
ENSMUSG00000006586	3742.96	0.372008	0.141413	2.63065	0.00852217	0.0877523	Runx1t1	1.29415
ENSMUSG00000037339	1543.99	0.422422	0.16055	2.63109	0.00851105	0.0877523	Fam53a	1.34018
ENSMUSG00000044317	247.928	0.555967	0.211189	2.63256	0.00847439	0.0877523	Gpr4	1.47015
ENSMUSG00000108405	89.7296	0.770703	0.292975	2.63061	0.00852323	0.0877523	Ywhaq-ps1	1.7061
ENSMUSG00000030505	2033.71	0.375994	0.142887	2.63141	0.00850312	0.0877523	Prmt3	1.29773
ENSMUSG00000030881	4402.58	0.283633	0.107753	2.63226	0.00848183	0.0877523	Arfip2	1.21726
ENSMUSG00000120471	143.044	0.606833	0.230666	2.63078	0.00851885	0.0877523	Gm57224	1.52291
ENSMUSG00000061410	5298.9	0.351408	0.133519	2.6319	0.00849081	0.0877523	Zcchc14	1.27581
ENSMUSG00000068015	2848.03	0.355443	0.135124	2.63049	0.00852627	0.0877523	Lrch1	1.27938
ENSMUSG00000041920	716.214	0.48819	0.185491	2.63187	0.00849152	0.0877523	Slc16a6	1.40268
ENSMUSG00000020805	84.7085	0.633319	0.240656	2.63164	0.00849743	0.0877523	Slc13a5	1.55113
ENSMUSG00000035910	428.908	0.362883	0.13796	2.63035	0.00852962	0.0877523	Dcdc2a	1.28599
ENSMUSG00000020564	2989.98	0.400845	0.152288	2.63215	0.0084846	0.0877523	Atxn7l1	1.32028
ENSMUSG00000068196	84.154	-0.725455	0.275847	-2.62992	0.00854054	0.0877523	Col8a1	1.65342
ENSMUSG00000132757	101.196	0.685556	0.260544	2.63125	0.00850706	0.0877523		1.60832
ENSMUSG00000025212	4487.62	0.336665	0.127998	2.63023	0.00853265	0.0877523	Sfxn3	1.26283
ENSMUSG00000059149	3156.42	0.325724	0.123967	2.6275	0.00860151	0.0877704	Mfsd4a	1.25329
ENSMUSG00000102202	221.804	0.73231	0.278718	2.62742	0.00860341	0.0877704	Gm33280	1.6613
ENSMUSG00000017299	1010.49	0.397498	0.151301	2.62721	0.00860891	0.0877704	Dnttip1	1.31722
ENSMUSG00000074736	924.154	0.328695	0.125064	2.62821	0.00858352	0.0877704	Syndig1	1.25588
ENSMUSG00000028012	134.968	0.712413	0.271067	2.62818	0.00858432	0.0877704	Rrh	1.63854
ENSMUSG00000028795	948.529	0.394549	0.150121	2.62822	0.00858337	0.0877704	Ccdc28b	1.31453
ENSMUSG00000140390	170.055	0.499524	0.190186	2.6265	0.00862678	0.0877704		1.41375
ENSMUSG00000004846	1539.82	0.358212	0.136279	2.62852	0.00857564	0.0877704	Plod3	1.28184
ENSMUSG00000061898	1635.24	0.344424	0.131126	2.62667	0.00862249	0.0877704	Rbak	1.26964
ENSMUSG00000029723	581.311	0.394574	0.150224	2.62658	0.0086248	0.0877704	Tsc22d4	1.31455
ENSMUSG00000086916	243.571	0.507624	0.193342	2.62552	0.00865159	0.0877704	Gm15903	1.42171
ENSMUSG00000138756	183.479	0.601921	0.229155	2.6267	0.00862175	0.0877704		1.51774
ENSMUSG00000030519	12500.7	0.308154	0.117243	2.62833	0.00858054	0.0877704	Apba2	1.23812
ENSMUSG00000108460	363.713	0.591336	0.224992	2.62825	0.0085826	0.0877704	Gm39041	1.50664
ENSMUSG00000045252	968.103	0.391492	0.149052	2.62654	0.00862572	0.0877704	Zfp574	1.31175
ENSMUSG00000108701	353.718	0.645766	0.2459	2.62613	0.00863616	0.0877704	Gm44616	1.56457
ENSMUSG00000019854	3942.18	0.387549	0.147431	2.62868	0.00857159	0.0877704	Reps1	1.30817
ENSMUSG00000031984	991.937	0.371143	0.141333	2.62602	0.00863896	0.0877704	2810004N23Rik	1.29338
ENSMUSG00000040661	3213.58	0.387215	0.14745	2.62608	0.00863752	0.0877704	Rad54l2	1.30787
ENSMUSG00000141143	258.614	0.563041	0.214445	2.62557	0.00865036	0.0877704		1.47738
ENSMUSG00000021662	9251.3	0.338499	0.128858	2.62691	0.00861636	0.0877704	Arhgef28	1.26444
ENSMUSG00000021676	8022.68	0.360672	0.137252	2.62781	0.00859378	0.0877704	Iqgap2	1.28402
ENSMUSG00000022231	7124.18	0.369022	0.140534	2.62585	0.00864331	0.0877704	Sema5a	1.29148
ENSMUSG00000036197	931.849	0.400254	0.152426	2.6259	0.00864214	0.0877704	Gxylt1	1.31974
ENSMUSG00000002250	317.552	0.453503	0.172693	2.62607	0.0086378	0.0877704	Ppard	1.36936
ENSMUSG00000064177	248.097	0.639746	0.243782	2.62425	0.00868394	0.0877903	Ghrl	1.55805
ENSMUSG00000041775	2299.71	0.403841	0.153875	2.62447	0.00867833	0.0877903	Mapk1ip1	1.32303
ENSMUSG00000121345	2583.42	0.469264	0.178794	2.62461	0.00867474	0.0877903		1.3844
ENSMUSG00000032470	4942.5	0.276533	0.10537	2.6244	0.0086803	0.0877903	Mras	1.21128
[truncated: 4,715 more rows]

## Sheet: Suppl. Data 6b
Supplementary Data 6b. DESeq2 results for the Egr1 Knockdown Group*Sex interaction analysis*
*Likelihood ratio test was used for this analysis
EnsID	baseMean	log2FoldChange	lfcSE	stat	pvalue	padj	symbol	FC
ENSMUSG00000143157	27.3717	-3.47863	0.902852	15.4504	8.46987e-05	1		11.1474
ENSMUSG00000055415	241.166	1.85812	0.475038	14.2009	0.000164288	1	Atp10b	3.62535
ENSMUSG00000087924	21.8981	4.71322	1.2903	13.1515	0.000287284	1	Gm23231	26.2314
ENSMUSG00000061877	11.193	-4.91237	1.46413	11.7613	0.000604758	1	BC048679	30.1142
ENSMUSG00000017417	779.63	1.11064	0.323558	11.1934	0.000820873	1	Plxdc1	2.15941
ENSMUSG00000006179	38.0076	2.69668	0.833299	10.2468	0.00136919	1	Prss16	6.48307
ENSMUSG00000139677	56.1921	2.45757	0.768341	9.88853	0.00166313	1		5.4929
ENSMUSG00000113959	45.1148	2.52935	0.791817	9.78058	0.00176365	1	Gm46339	5.77312
ENSMUSG00000129396	14.3965	-5.28868	1.62363	9.58116	0.00196584	1		39.0888
ENSMUSG00000142723	12.5088	4.96376	1.61582	9.51851	0.00203409	1		31.2062
ENSMUSG00000084686	18.54	4.49547	1.48224	9.40723	0.00216132	1	Gm22027	22.5565
ENSMUSG00000141989	18.7574	3.87725	1.26153	9.25029	0.00235458	1		14.6949
ENSMUSG00000086444	12.5203	5.49053	1.82965	9.06386	0.00260711	1	Gm15961	44.9587
ENSMUSG00000080993	25.0358	3.66591	1.18885	9.05163	0.0026246	1	Gm12903	12.6925
ENSMUSG00000142224	8.97675	-4.89117	1.66754	8.9892	0.0027158	1		29.6749
ENSMUSG00000030340	282.783	1.21874	0.40578	8.76686	0.00306753	1	Scnn1a	2.32744
ENSMUSG00000087648	17.793	4.93584	1.52913	8.70434	0.00317454	1	E130018N17Rik	30.608
ENSMUSG00000129119	105.455	1.78462	0.582537	8.68801	0.0032031	1		3.44528
ENSMUSG00000104195	39.8961	-2.54862	0.867005	8.55566	0.0034445	1	B230377A18Rik	5.85074
ENSMUSG00000039883	29.87	-2.40016	0.834901	8.3227	0.00391527	1	Lrrc17	5.27862
ENSMUSG00000135935	272.288	-1.82866	0.648484	8.21081	0.00416414	1		3.55207
ENSMUSG00000098659	7.49308	6.03717	2.11833	8.19432	0.00420218	1	1110015O18Rik	65.6703
ENSMUSG00000141507	30.6272	3.20857	1.03967	8.11484	0.00439042	1		9.24431
ENSMUSG00000136077	22.6893	-3.70604	1.26523	8.01045	0.00465081	1		13.0505
ENSMUSG00000129003	52.7569	2.15925	0.760131	7.989	0.00470624	1		4.46682
ENSMUSG00000087520	38.276	-2.77971	0.964493	7.90644	0.00492592	1	Gm14389	6.86714
ENSMUSG00000120736	18.9484	4.07467	1.37178	7.88961	0.00497197	1	Gm56840	16.8499
ENSMUSG00000026479	467.562	1.14866	0.396941	7.88181	0.00499345	1	Lamc2	2.21708
ENSMUSG00000138691	29.2352	2.58884	0.917961	7.83952	0.00511163	1		6.01613
ENSMUSG00000110156	160.32	1.32091	0.469301	7.7081	0.00549735	1	Gm42067	2.49824
ENSMUSG00000045672	38.1724	2.60697	0.929102	7.65788	0.00565248	1	Col27a1	6.09222
ENSMUSG00000102702	12.0918	4.79009	1.71138	7.61791	0.00577913	1	Gm37260	27.667
ENSMUSG00000112338	57.4349	2.22039	0.766761	7.53718	0.00604385	1	Gm47693	4.66021
ENSMUSG00000044378	21.355	-2.79544	1.0233	7.53238	0.00605999	1	Slc15a5	6.94241
ENSMUSG00002074849	18.2048	3.32333	1.20851	7.52816	0.00607419	1	Gm56246	10.0097
ENSMUSG00000091387	148.029	1.41033	0.505404	7.4508	0.00634082	1	Gcnt4	2.65797
ENSMUSG00000021565	27.3144	-3.08543	1.13702	7.44045	0.0063774	1	Slc6a19	8.48803
ENSMUSG00000108012	41.4706	-3.04318	1.04053	7.4025	0.00651332	1	Gm44012	8.24304
ENSMUSG00000026387	16.0207	-3.49664	1.31055	7.32627	0.00679539	1	Sctr	11.2874
ENSMUSG00000034640	634.95	0.913009	0.337145	7.21107	0.00724555	1	Tiparp	1.88297
ENSMUSG00000031230	15.542	-3.46377	1.30243	7.19639	0.00730504	1	Fgf16	11.0331
ENSMUSG00000139397	22.8649	3.85809	1.28413	7.14564	0.00751464	1		14.5011
ENSMUSG00000041859	57.0073	-1.87355	0.70737	7.0376	0.00798158	1	Mcm3	3.66434
ENSMUSG00000041347	15.3595	3.43854	1.25681	7.02963	0.0080172	1	Bdkrb1	10.8418
ENSMUSG00000034000	45.5045	-2.13839	0.820816	6.9886	0.00820305	1	Neu4	4.40272
ENSMUSG00000019846	314.943	1.28928	0.477967	6.95746	0.00834706	1	Lama4	2.44406
ENSMUSG00000103640	16.4735	-2.9095	1.11813	6.89664	0.00863578	1	Gm31406	7.51358
ENSMUSG00000055333	128.073	1.52237	0.561788	6.89388	0.00864914	1	Fat2	2.87262
ENSMUSG00000055138	11.9878	3.82852	1.44812	6.83463	0.00894073	1	Gm4861	14.2069
ENSMUSG00000127958	27.5846	2.97745	1.08359	6.74155	0.00941928	1		7.87595
ENSMUSG00000050122	696.935	0.889379	0.341553	6.72313	0.00951703	1	Vwa3b	1.85238
ENSMUSG00000141170	19.8271	3.57549	1.38714	6.68694	0.00971217	1		11.9215
ENSMUSG00000106637	30.0788	2.59159	0.984792	6.641	0.00996581	1	Gm42455	6.02761
ENSMUSG00000030500	1057.43	1.10959	0.417012	6.62155	0.0100752	1	Slc17a6	2.15784
ENSMUSG00000021217	1340.71	0.759073	0.290096	6.5982	0.0102082	1	Tshz3	1.6924
ENSMUSG00000122651	22.4095	3.67831	1.38918	6.56668	0.0103905	1		12.8021
ENSMUSG00000109732	12.8073	-4.74913	1.6846	6.56552	0.0103973	1	Gm45285	26.8925
ENSMUSG00000122225	261.903	-1.62225	0.595916	6.54654	0.0105088	1		3.07855
ENSMUSG00000122967	13.245	-3.18544	1.24788	6.54536	0.0105158	1		9.09732
ENSMUSG00000136242	90.16	1.52766	0.595303	6.4231	0.0112645	1		2.88318
ENSMUSG00000113406	21.111	-2.5808	1.00249	6.4211	0.0112772	1	Gm7762	5.98273
ENSMUSG00002076319	42.9999	-2.80591	1.03887	6.42008	0.0112837	1	Gm54589	6.99301
ENSMUSG00000118619	97.0721	1.54897	0.609154	6.31563	0.0119678	1	Gm53041	2.92609
ENSMUSG00000029541	16.7586	3.21788	1.28462	6.30169	0.0120623	1	Cyp2w1	9.30419
ENSMUSG00000064345	440.799	1.35328	0.525034	6.29583	0.0121022	1	mt-Nd2	2.55492
ENSMUSG00000110074	17.1227	3.21857	1.26452	6.27216	0.0122649	1	Or51u1-ps1	9.30863
ENSMUSG00000042284	150.387	1.24525	0.487022	6.20628	0.0127298	1	Itga1	2.37059
ENSMUSG00000111020	75.9174	1.54807	0.614218	6.19777	0.0127911	1	Gm1715	2.92425
ENSMUSG00000114768	12.9468	3.7156	1.53463	6.07942	0.0136766	1	Gm48857	13.1373
ENSMUSG00000049969	165.049	1.23931	0.495851	6.06385	0.0137977	1	Plekhf2	2.36085
ENSMUSG00000042345	16.5982	2.94979	1.19485	5.97065	0.0145459	1	Ubash3a	7.72635
ENSMUSG00000131564	128.743	1.30458	0.521016	5.93802	0.0148177	1		2.47012
ENSMUSG00000123670	10.7923	4.15089	1.65773	5.93236	0.0148653	1		17.7641
ENSMUSG00000120522	116.607	-1.62303	0.674791	5.89038	0.0152238	1	Gm54109	3.08021
ENSMUSG00000129303	14.7789	3.87395	1.54615	5.884	0.015279	1		14.6614
ENSMUSG00000117719	17.7968	2.85007	1.16877	5.86592	0.0154368	1	Gm50214	7.21036
ENSMUSG00000120142	221.811	1.38551	0.563314	5.85779	0.0155082	1	Gm57349	2.61265
ENSMUSG00000118104	20.6728	3.38168	1.38853	5.84798	0.0155949	1	Gm50189	10.4229
ENSMUSG00000136901	18.8035	3.81017	1.56143	5.83941	0.0156711	1		14.0273
ENSMUSG00000074529	37.2445	2.13323	0.866239	5.83399	0.0157195	1	Zfp972	4.38697
ENSMUSG00000045648	1224.72	0.782388	0.316207	5.81506	0.0158895	1	Vwc2l	1.71998
ENSMUSG00000026452	1002.69	0.851708	0.348111	5.80563	0.0159749	1	Syt2	1.80464
ENSMUSG00000075420	94.9378	-1.9995	0.818527	5.78869	0.0161296	1	Smim6	3.99861
ENSMUSG00000034009	1304.85	0.774552	0.31849	5.7377	0.0166045	1	Rxfp1	1.71066
ENSMUSG00000116494	15.2274	3.75547	1.52918	5.73389	0.0166406	1	Gm49449	13.5055
ENSMUSG00000041695	1003.6	0.85571	0.352883	5.66809	0.0172762	1	Kcnj2	1.80965
ENSMUSG00000029597	37.9184	1.93128	0.810365	5.65525	0.0174032	1	Sds	3.81394
ENSMUSG00000132726	13.7273	3.37161	1.36619	5.64913	0.017464	1		10.3504
ENSMUSG00000010601	22.1485	3.44434	1.37188	5.64842	0.0174711	1	Apol7a	10.8855
ENSMUSG00000077271	22.4638	2.8177	1.17605	5.64629	0.0174924	1	Gm22781	7.05039
ENSMUSG00000065298	13.2044	3.9318	1.53072	5.64579	0.0174973	1	Gm26121	15.2612
ENSMUSG00000102152	21.8007	2.8188	1.12749	5.64406	0.0175146	1	Gm37475	7.05575
ENSMUSG00000052271	88.775	-1.51969	0.629287	5.58504	0.0181145	1	Bhlha15	2.8673
ENSMUSG00000047907	1973.08	1.04376	0.420749	5.57994	0.0181673	1	Tshz2	2.0616
ENSMUSG00000126868	91.4032	-1.61169	0.667309	5.57477	0.018221	1		3.0561
ENSMUSG00000031963	530.325	0.837565	0.346841	5.57087	0.0182617	1	Bmper	1.78703
ENSMUSG00000124726	22.619	-2.29215	0.985764	5.5692	0.0182791	1		4.89786
ENSMUSG00000128861	79.3785	-1.40843	0.604093	5.51655	0.0188374	1		2.65447
ENSMUSG00000084149	57.9453	1.60363	0.675034	5.51603	0.018843	1	Gm12944	3.03907
ENSMUSG00000134735	52.5426	1.86964	0.792227	5.49688	0.0190504	1		3.65442
ENSMUSG00000114360	21.1183	2.512	1.04775	5.47507	0.0192896	1	Gm48596	5.70409
ENSMUSG00000140700	60.5176	1.74028	0.72065	5.45849	0.0194735	1		3.34099
ENSMUSG00000128836	13.3828	3.95021	1.69848	5.414	0.0199759	1		15.4573
ENSMUSG00000039891	47.1227	1.84791	0.774358	5.40682	0.0200582	1	Txlnb	3.59977
ENSMUSG00000083658	43.6292	-2.17515	0.92858	5.3615	0.0205861	1	Gm15798	4.51632
ENSMUSG00000100001	12.9507	3.43778	1.42477	5.35283	0.0206886	1	1810007D17Rik	10.8361
ENSMUSG00000119336	20.6423	3.08653	1.27909	5.34685	0.0207597	1	Gm22255	8.49449
ENSMUSG00000141506	11.7394	-3.12297	1.34854	5.34569	0.0207736	1		8.7118
ENSMUSG00000030830	12.7411	4.13057	1.54062	5.33286	0.020927	1	Itgal	17.5156
ENSMUSG00000030921	12.5447	3.80632	1.5756	5.33168	0.0209412	1	Trim30a	13.9899
ENSMUSG00000143743	16.6296	-3.41271	1.36092	5.32401	0.0210336	1		10.6494
ENSMUSG00000130323	12.6764	3.40966	1.48055	5.29841	0.0213449	1		10.627
ENSMUSG00000124145	24.9835	-2.58137	1.08581	5.28583	0.0214997	1		5.98508
ENSMUSG00002075106	18.0964	2.60794	1.10982	5.24573	0.0220007	1	Gm56185	6.09631
ENSMUSG00000135022	92.1607	1.52347	0.65145	5.241	0.0220606	1		2.87482
ENSMUSG00000106644	37.578	2.25161	0.949752	5.22927	0.0222099	1	Gm40331	4.76214
ENSMUSG00000121027	114.643	1.34088	0.572949	5.21813	0.0223525	1	Gm56673	2.53306
ENSMUSG00000130488	60.9833	1.58821	0.693717	5.16383	0.023062	1		3.00676
ENSMUSG00000046818	321.04	0.889175	0.384379	5.15348	0.0231998	1	Ddit4l	1.85212
ENSMUSG00000028539	93.9201	-1.27632	0.57365	5.14414	0.023325	1	Artn	2.42221
ENSMUSG00000133192	23.2372	-2.45068	1.07037	5.12174	0.0236279	1		5.46675
ENSMUSG00000140258	44.636	1.91162	0.835825	5.10845	0.0238095	1		3.76232
ENSMUSG00000112830	95.4283	-1.42384	0.626743	5.10001	0.0239257	1	Gm47765	2.68298
ENSMUSG00000140484	16.074	-2.64995	1.20397	5.0883	0.0240878	1		6.27646
ENSMUSG00000000182	69.0921	-1.39338	0.613964	5.08674	0.0241095	1	Fgf23	2.62694
ENSMUSG00000026354	775.252	0.80767	0.357641	5.08452	0.0241404	1	Lct	1.75038
ENSMUSG00000099845	225.819	-1.27763	0.567284	5.08043	0.0241974	1	Gm29273	2.4244
ENSMUSG00000126828	102.046	-1.39013	0.614637	5.07974	0.024207	1		2.62102
ENSMUSG00000129930	18.123	2.99531	1.31213	5.06151	0.024463	1		7.97404
ENSMUSG00000115252	25.1699	2.32514	1.01925	5.03915	0.0247806	1	Gm48996	5.01116
ENSMUSG00000134065	15.4379	-3.16713	1.40328	5.03507	0.0248391	1		8.98256
ENSMUSG00000031385	119.238	-1.21531	0.548852	5.0211	0.0250402	1	Plxnb3	2.3219
ENSMUSG00000115645	24.3681	2.98657	1.28822	5.02012	0.0250544	1	Gm49288	7.92588
ENSMUSG00000124183	15.0606	4.5982	1.79868	5.01194	0.025173	1		24.2213
ENSMUSG00000037705	218.016	1.22659	0.535647	5.00445	0.0252823	1	Tecta	2.34014
ENSMUSG00000127520	39.6664	-2.00391	0.899672	5.00292	0.0253047	1		4.01084
ENSMUSG00002075909	12.4999	3.34475	1.4708	4.99209	0.0254635	1	Gm55613	10.1595
ENSMUSG00000076145	184.512	-1.31102	0.589114	4.98831	0.0255191	1	Mir679	2.48116
ENSMUSG00000125782	42.5621	1.77515	0.786471	4.98655	0.0255452	1		3.42275
ENSMUSG00000096002	44.9203	-2.00232	0.904085	4.98329	0.0255933	1	Vmn2r53	4.00643
ENSMUSG00000116561	24.6107	2.41881	1.05931	4.95792	0.0259714	1	Gm18335	5.34728
ENSMUSG00000110924	104.617	1.55539	0.648213	4.94735	0.0261307	1	Gm40518	2.93912
ENSMUSG00000141491	12.8239	-2.76429	1.24191	4.94387	0.0261833	1		6.79413
ENSMUSG00000069011	12.7242	-2.99711	1.33034	4.93504	0.0263174	1	Gm10254	7.98398
ENSMUSG00000102770	36.9818	2.42066	1.06543	4.93446	0.0263263	1	Gm38163	5.35417
ENSMUSG00000105708	59.1383	1.5956	0.709726	4.92386	0.0264883	1	Gm36070	3.02221
ENSMUSG00000124352	18.1735	3.11668	1.31681	4.90586	0.0267657	1		8.67389
ENSMUSG00000073967	54.0366	1.69681	0.76079	4.9043	0.0267898	1	Or51d1	3.24183
ENSMUSG00000103044	17.9622	3.20544	1.40435	4.87907	0.0271843	1	Gm37307	9.2243
ENSMUSG00000034311	18.9883	-2.69643	1.20455	4.87703	0.0272165	1	Kif4	6.48194
ENSMUSG00000107960	22.7261	2.50023	1.08993	4.8759	0.0272342	1	Gm35077	5.65777
ENSMUSG00000107989	12.0401	-3.59054	1.59008	4.84444	0.0277354	1	Gm19692	12.0465
ENSMUSG00000114563	33.616	1.93128	0.857198	4.84221	0.0277713	1	1700016K05Rik	3.81392
ENSMUSG00000127514	226.35	-1.16962	0.528754	4.82527	0.0280455	1		2.24953
ENSMUSG00000118120	12.1235	-3.41207	1.49167	4.80442	0.0283869	1	Gm33732	10.6447
ENSMUSG00000128495	39.0168	1.78099	0.787855	4.79866	0.0284819	1		3.43661
ENSMUSG00000137536	47.7931	-1.55858	0.709149	4.7842	0.028722	1		2.94563
ENSMUSG00000108322	64.6865	1.8219	0.776688	4.78284	0.0287447	1	5430431A17Rik	3.53546
ENSMUSG00000122148	29.8113	-1.86944	0.865932	4.77033	0.0289543	1		3.65391
ENSMUSG00000118644	23.0691	-2.13475	0.977042	4.76218	0.0290917	1	Gm55648	4.39161
ENSMUSG00000022512	260.244	0.88715	0.39975	4.75396	0.0292309	1	Cldn1	1.84952
ENSMUSG00000042677	66.4744	1.38628	0.634741	4.73897	0.0294867	1	Zc3h12a	2.61403
ENSMUSG00000070306	80.8062	-2.01642	0.940888	4.73883	0.0294891	1	Ccdc153	4.04579
ENSMUSG00000142346	12.068	-3.43197	1.55331	4.73678	0.0295243	1		10.7926
ENSMUSG00000029847	75.3324	-1.48677	0.691415	4.72433	0.0297388	1	Slc23a4	2.80261
ENSMUSG00000080937	210.933	1.01537	0.465921	4.70856	0.0300128	1	Gm13510	2.02142
ENSMUSG00000130900	31.6364	-1.7944	0.846611	4.69895	0.030181	1		3.4687
ENSMUSG00000103378	198.879	1.22392	0.54509	4.67723	0.030565	1	Gm37176	2.3358
ENSMUSG00000129198	8.14266	-3.43154	1.58695	4.67543	0.030597	1		10.7894
ENSMUSG00000116796	14.0766	3.05185	1.37713	4.67503	0.0306042	1	Gm49784	8.29272
ENSMUSG00000136042	46.7598	2.00376	0.916013	4.67247	0.0306498	1		4.01043
ENSMUSG00000086389	138.038	1.06891	0.491699	4.65274	0.031004	1	Gm15998	2.09785
ENSMUSG00000080645	16.5173	3.25068	1.53726	4.65172	0.0310224	1	Mir1198	9.51816
ENSMUSG00000024610	44.2652	1.71133	0.785286	4.62829	0.0314489	1	Cd74	3.27463
ENSMUSG00000083995	67.0484	-1.76673	0.80125	4.62623	0.0314867	1	Gm12808	3.40281
ENSMUSG00000034057	41.4382	1.66742	0.756978	4.61616	0.031672	1	Myrfl	3.17646
ENSMUSG00000139597	18.7867	2.49735	1.13257	4.61133	0.0317615	1		5.64647
ENSMUSG00000100707	9.45308	3.75402	1.68434	4.5983	0.0320037	1	Gm28523	13.4919
ENSMUSG00000125397	101.395	-1.25528	0.588896	4.59763	0.0320162	1		2.38713
ENSMUSG00000138755	20.2297	2.41195	1.10666	4.5919	0.0321234	1		5.32192
ENSMUSG00000104071	13.3684	-3.55069	1.58427	4.59082	0.0321436	1	Gm37028	11.7183
ENSMUSG00000137630	17.7375	-3.22859	1.40272	4.5892	0.032174	1		9.37355
ENSMUSG00000116775	8.22233	3.88269	1.69436	4.58492	0.0322544	1	Gm49769	14.7505
ENSMUSG00000054889	962.89	0.853811	0.398973	4.5783	0.0323794	1	Dsp	1.80727
ENSMUSG00000102771	18.8599	-2.48758	1.18175	4.57717	0.0324007	1	Gm33320	5.60837
ENSMUSG00000067768	9.47707	-4.6229	2.13426	4.57627	0.0324178	1	Xlr4b	24.6394
ENSMUSG00000125458	47.626	-1.44398	0.680208	4.57338	0.0324725	1		2.72071
ENSMUSG00000132519	63.1388	1.578	0.707236	4.56275	0.0326746	1		2.98555
ENSMUSG00000104867	29.1339	2.75702	1.30663	4.56207	0.0326876	1	Gm43728	6.76
ENSMUSG00000045655	19.1549	-2.7824	1.29723	4.55927	0.0327411	1	Fam216b	6.87995
ENSMUSG00000105611	18.5261	3.30088	1.46503	4.55845	0.0327567	1	Gm42938	9.85515
ENSMUSG00000033170	146.941	1.16975	0.538516	4.55315	0.0328583	1	Card10	2.24972
ENSMUSG00000131195	76.1809	2.18292	0.956148	4.54904	0.0329372	1		4.5407
ENSMUSG00000134874	55.8976	1.52381	0.706734	4.54846	0.0329483	1		2.87549
ENSMUSG00000117254	544.127	0.873644	0.406872	4.54655	0.0329852	1	Gm34567	1.83229
ENSMUSG00000102615	251.564	1.10386	0.507692	4.5464	0.0329881	1	Gm37844	2.14929
ENSMUSG00000085158	12.2361	-2.9327	1.33556	4.53208	0.0332652	1	Gm14264	7.63537
ENSMUSG00000130343	15.0857	-2.56896	1.18873	4.52803	0.033344	1		5.93382
ENSMUSG00000138361	15.755	2.63578	1.21748	4.52167	0.0334681	1		6.21511
ENSMUSG00000092510	31.6364	2.35013	1.08898	4.51252	0.0336476	1	Gm18343	5.09872
ENSMUSG00000141109	20.6879	2.71866	1.24963	4.50872	0.0337225	1		6.58261
ENSMUSG00000118206	11.4271	3.63868	1.61082	4.49446	0.0340048	1	Gm50358	12.4552
ENSMUSG00000090936	114.97	1.06764	0.496258	4.49005	0.0340927	1	Gm17705	2.096
ENSMUSG00000111839	12.6337	-2.90396	1.33471	4.48846	0.0341244	1	Gm39383	7.48479
ENSMUSG00000129700	170.208	1.22542	0.557614	4.47897	0.0343145	1		2.33824
ENSMUSG00000105179	261.869	1.05128	0.484398	4.4737	0.0344204	1	Gm42866	2.07237
ENSMUSG00000069265	53.9786	-1.50749	0.720651	4.46427	0.0346109	1	H3c1	2.84315
ENSMUSG00000104114	225.141	1.02815	0.484011	4.46407	0.0346148	1	Gm37297	2.03941
ENSMUSG00000126969	14.4795	-2.89256	1.39418	4.43147	0.0352821	1		7.42589
ENSMUSG00000039452	194.488	-0.933613	0.451374	4.4253	0.0354099	1	Snx22	1.91005
ENSMUSG00000107336	115.847	1.20584	0.564577	4.42357	0.0354458	1	Gm43461	2.30671
ENSMUSG00000097467	17.7271	2.7877	1.25606	4.42278	0.0354622	1	Gm26737	6.90526
ENSMUSG00000132242	34.5897	-2.03036	0.943445	4.42269	0.0354641	1		4.08508
ENSMUSG00000103079	13.6975	3.15241	1.43914	4.41405	0.0356441	1	Gm36307	8.89143
ENSMUSG00000134531	85.3798	-1.61432	0.758015	4.40967	0.0357357	1		3.06166
ENSMUSG00000120344	57.5687	1.34965	0.630279	4.40844	0.0357615	1	Gm57297	2.5485
ENSMUSG00000131552	12.1359	3.22002	1.43232	4.40537	0.0358259	1		9.31801
ENSMUSG00000039079	11.551	-2.84154	1.37034	4.39741	0.0359936	1	Trhr2	7.16785
ENSMUSG00000009588	15.6414	-3.05636	1.40188	4.39612	0.0360208	1	St6galnac1	8.31872
ENSMUSG00000136903	14.1644	2.73819	1.29749	4.39211	0.0361056	1		6.67234
ENSMUSG00000084989	80.5463	-1.98776	0.96359	4.38831	0.0361862	1	Crocc2	3.96622
ENSMUSG00000044562	57.2263	-1.32136	0.630232	4.37989	0.0363654	1	Rasip1	2.49902
ENSMUSG00000110531	29.8818	1.95974	0.926406	4.3697	0.0365835	1	Gm7760	3.88993
ENSMUSG00000116690	22.9417	2.84314	1.25813	4.36945	0.0365888	1	Gm49736	7.17579
ENSMUSG00000081209	32.1404	2.21472	1.03376	4.35579	0.0368835	1	Gm14890	4.64192
ENSMUSG00002075802	31.5255	2.06131	0.965644	4.35116	0.0369837	1	Gm56158	4.17365
ENSMUSG00000140334	12.6748	3.57265	1.59659	4.35074	0.0369929	1		11.898
ENSMUSG00000115371	20.1546	2.6767	1.21572	4.34892	0.0370324	1	Gm18146	6.39392
ENSMUSG00000074570	43.2298	-1.58546	0.759738	4.34781	0.0370566	1	Cass4	3.00104
ENSMUSG00000127745	53.2005	1.57503	0.736908	4.33722	0.0372878	1		2.97941
ENSMUSG00000125499	15.1756	-2.65901	1.27709	4.32351	0.0375894	1		6.31599
ENSMUSG00000120992	69.0822	1.33145	0.634469	4.32004	0.0376661	1	D17H6S56E-5	2.51656
ENSMUSG00000060879	20.755	2.3391	1.08652	4.30875	0.0379169	1	Gm6564	5.05987
ENSMUSG00000132562	81.0262	-1.31895	0.634469	4.29787	0.0381602	1		2.49485
ENSMUSG00000124760	102.311	1.37295	0.648364	4.27888	0.0385888	1		2.59
ENSMUSG00000136501	47.1494	-1.69614	0.800038	4.26963	0.0387994	1		3.24033
ENSMUSG00000129014	14.3313	3.04804	1.46159	4.25826	0.0390599	1		8.27089
ENSMUSG00000091821	28.379	2.2817	1.09914	4.25823	0.0390605	1	Srsx	4.86252
ENSMUSG00000100860	21.0603	2.51069	1.19602	4.25703	0.0390883	1	2010009K17Rik	5.69891
ENSMUSG00000129111	36.7552	1.7256	0.822411	4.24483	0.0393699	1		3.30718
ENSMUSG00000113882	31.1053	2.14965	1.01709	4.22397	0.0398567	1	Gm48550	4.4372
ENSMUSG00000100354	98.4412	-1.31499	0.642045	4.22387	0.0398592	1	Gm29113	2.488
ENSMUSG00000139459	9.14299	3.79264	1.79413	4.19241	0.0406054	1		13.8579
ENSMUSG00000028689	77.1077	1.45269	0.69561	4.18932	0.0406794	1	Ccdc163	2.73718
ENSMUSG00000091844	38.3567	1.74659	0.83938	4.18518	0.0407789	1	Ccdc168	3.35565
ENSMUSG00000057606	13.3899	-2.5583	1.24753	4.18221	0.0408504	1	Colq	5.89011
ENSMUSG00000028044	35.4193	-1.64134	0.818221	4.18091	0.0408818	1	Cks1b	3.11956
ENSMUSG00000133362	93.1194	1.50828	0.701067	4.17599	0.0410006	1		2.8447
ENSMUSG00000129444	232.514	-0.884019	0.430681	4.1705	0.0411336	1		1.84551
ENSMUSG00000021990	431.793	0.821269	0.398113	4.16745	0.0412078	1	Spata13	1.76696
ENSMUSG00000134294	49.1613	1.66781	0.780918	4.16324	0.0413102	1		3.17731
ENSMUSG00000120565	37.0378	1.59963	0.782071	4.15824	0.0414325	1	Gm56962	3.03066
ENSMUSG00000028600	344.938	-0.859705	0.421616	4.15541	0.0415018	1	Podn	1.81467
ENSMUSG00000132748	65.2005	1.43599	0.694207	4.14717	0.0417042	1		2.70568
ENSMUSG00000117661	13.6372	2.89082	1.35696	4.1468	0.0417134	1	4931439C15Rik	7.41692
ENSMUSG00000018581	230.339	-1.22905	0.615214	4.14113	0.0418531	1	Dnah11	2.34413
ENSMUSG00000110281	74.0778	-1.27733	0.63558	4.13016	0.0421253	1	Gm2516	2.42391
ENSMUSG00000029086	108.28	-1.2358	0.62032	4.12998	0.0421297	1	Prom1	2.35512
ENSMUSG00000038044	85.2446	1.20558	0.587833	4.12575	0.0422353	1	Cct8l1	2.30629
ENSMUSG00000123584	10.2629	-3.51999	1.74502	4.11316	0.0425508	1		11.4715
ENSMUSG00000059898	444.125	1.24041	0.572287	4.11284	0.0425589	1	Dsc3	2.36266
ENSMUSG00000140739	24.3802	1.93239	0.953038	4.10196	0.0428336	1		3.81688
ENSMUSG00000121080	79.5923	1.13527	0.55466	4.10138	0.0428483	1	Gm57228	2.1966
ENSMUSG00000109634	10.5635	-3.29457	1.62893	4.09998	0.0428838	1	Gm45474	9.81215
ENSMUSG00000030867	99.583	1.20371	0.593434	4.09907	0.0429068	1	Plk1	2.30332
ENSMUSG00000115250	12.6768	2.89747	1.42658	4.09851	0.0429209	1	Gm49020	7.45121
ENSMUSG00000125224	41.5533	1.61516	0.793249	4.09534	0.0430017	1		3.06346
ENSMUSG00000091061	71.9387	-2.00528	0.93198	4.09123	0.0431062	1	4930445B16Rik	4.01467
ENSMUSG00000122980	21.3358	-2.53391	1.1658	4.08682	0.0432188	1		5.79139
ENSMUSG00000097995	16.7016	-2.78661	1.38556	4.08583	0.0432441	1	Gm24362	6.90005
ENSMUSG00000097396	84.8719	1.28286	0.626987	4.06809	0.0437008	1	Gm26556	2.43321
ENSMUSG00000108659	150.67	1.01365	0.497004	4.06466	0.0437894	1	Gm34121	2.01901
ENSMUSG00000121511	26.1333	-1.87974	0.927261	4.05797	0.0439633	1		3.68008
ENSMUSG00000130683	7.97621	3.60863	1.71095	4.04987	0.0441749	1		12.1985
ENSMUSG00000026003	264.239	0.730106	0.359323	4.0469	0.0442525	1	Acadl	1.65876
ENSMUSG00000084918	19.0617	2.97123	1.39662	4.04241	0.0443704	1	Gm12708	7.84207
ENSMUSG00000037321	173.693	0.847899	0.420112	4.04066	0.0444165	1	Tap1	1.79988
ENSMUSG00000043943	107.249	1.1878	0.576478	4.03896	0.0444613	1	Naalad2	2.27805
ENSMUSG00000023034	2164.08	0.731638	0.360497	4.02796	0.0447521	1	Nr4a1	1.66052
ENSMUSG00000097185	9.19188	-3.31726	1.57657	4.02128	0.0449297	1	Gm26596	9.96772
ENSMUSG00000082996	26.7815	2.14379	1.03534	4.02104	0.0449359	1	Gm6238	4.41921
ENSMUSG00000130603	30.2734	2.62328	1.25877	4.01202	0.045177	1		6.16147
ENSMUSG00000037465	1281.31	0.633338	0.312772	4.01079	0.0452101	1	Klf10	1.55115
ENSMUSG00000104737	205.035	0.889331	0.443797	4.00632	0.0453299	1	Gm42937	1.85232
ENSMUSG00000044921	17.1911	-2.56976	1.28361	4.00503	0.0453648	1	Rassf9	5.93713
ENSMUSG00000102554	30.5511	2.22688	1.07094	4.00473	0.0453728	1	Gm37568	4.6812
ENSMUSG00000105079	82.4491	-1.6357	0.774887	4.00158	0.0454576	1	Gm43715	3.10737
ENSMUSG00000132833	96.4636	1.21823	0.603359	3.99708	0.0455792	1		2.32661
ENSMUSG00000057933	10.0649	3.71657	1.87107	3.99243	0.0457052	1	Gsta2	13.1461
ENSMUSG00000021879	145.147	-1.32159	0.668623	3.98873	0.0458057	1	Dnah12	2.49942
ENSMUSG00000101344	13.7541	-2.70075	1.34186	3.98483	0.0459118	1	Gm29183	6.50142
ENSMUSG00000123506	62.9834	1.56702	0.771649	3.97876	0.0460775	1		2.96293
ENSMUSG00000029715	394.96	-0.67697	0.344537	3.96452	0.0464689	1	Pop7	1.59878
ENSMUSG00000021492	34.8979	-1.56045	0.791285	3.9473	0.0469467	1	F12	2.94947
ENSMUSG00000069554	33.223	-1.71187	0.861096	3.93658	0.0472467	1	I830134H01Rik	3.27585
ENSMUSG00000023947	46.0971	-1.44262	0.737613	3.93619	0.0472576	1	Nfkbie	2.71815
ENSMUSG00000055775	52.2602	1.44615	0.701502	3.9351	0.0472883	1	Myh8	2.72479
ENSMUSG00000058183	256.371	0.76746	0.384217	3.92749	0.0475028	1	Mmel1	1.70227
ENSMUSG00000070105	14.9323	-2.13661	1.09576	3.92654	0.0475296	1	Mir495	4.39728
ENSMUSG00000057280	29.9062	-1.73845	0.875288	3.91993	0.0477168	1	Musk	3.33676
ENSMUSG00000080796	104.269	-1.425	0.714761	3.91988	0.0477184	1	Gm9159	2.68514
ENSMUSG00000122364	107.255	-1.49372	0.746332	3.91623	0.0478219	1		2.81615
ENSMUSG00000112532	31.5968	-1.645	0.839349	3.91115	0.0479668	1	Gm36283	3.12748
ENSMUSG00000098424	9.14271	-2.94451	1.5112	3.90539	0.0481316	1	Gm27202	7.69814
ENSMUSG00000129704	52.0577	1.52583	0.77389	3.90516	0.048138	1		2.87953
ENSMUSG00000142078	275.976	0.78302	0.390994	3.89397	0.0484597	1		1.72073
ENSMUSG00000024669	37.5571	-1.96405	0.980308	3.89006	0.0485727	1	Cd5	3.90155
ENSMUSG00000118269	22.7915	-1.89629	0.976746	3.88586	0.0486944	1	Gm50195	3.72254
ENSMUSG00000085936	21.0829	-2.02545	1.03759	3.88585	0.0486947	1	2610307P16Rik	4.07118
ENSMUSG00000121503	8.38588	-3.19902	1.60347	3.88168	0.0488156	1		9.18332
ENSMUSG00000108076	98.0089	1.28707	0.640083	3.87878	0.0489	1	9530086O07Rik	2.44032
ENSMUSG00000070972	590.087	0.70407	0.350289	3.87463	0.0490212	1	Dnajc25	1.62909
ENSMUSG00000138766	32.3248	1.71378	0.859792	3.87335	0.0490586	1		3.28019
ENSMUSG00000110660	38.4997	1.756	0.874131	3.87239	0.0490867	1	Gm5362	3.3776
ENSMUSG00000109576	77.5648	-1.42602	0.721619	3.87152	0.0491119	1	Gm44704	2.68705
ENSMUSG00000111065	14.9358	-2.33709	1.19331	3.86239	0.04938	1	Gm47676	5.05281
ENSMUSG00000143703	13.3667	-2.83919	1.43795	3.86169	0.0494004	1		7.1562
ENSMUSG00000092167	82.784	1.12648	0.568579	3.8603	0.0494414	1	Gm3696	2.18326
ENSMUSG00000120034	16.0339	-2.66521	1.31588	3.85685	0.0495431	1	Gm32695	6.34321
ENSMUSG00000014725	11.4991	3.25162	1.55966	3.85652	0.049553	1	Adam28	9.52437
ENSMUSG00000117477	78.6921	1.62546	0.80259	3.85575	0.0495756	1	Gm50092	3.08541

## Sheet: Suppl. Data 6c
Supplementary Data 6c. DEGs which overlap the enriched Estrogen Response Early geneset
Sh3bp5
Syt12
Thsd4
Rara
