# Supplementary material for: Egr1 is a sex-dependent regulator of neuronal chromatin, structural plasticity, and behaviour
Source: Nat Commun. 2025 Dec 13;16:11405. doi: 10.1038/s41467-025-66217-6 (PMC12738549; doi:10.1038/s41467-025-66217-6)
Supplement: Supplementary file 9 — Supplementary Data 7 [file 41467_2025_66217_MOESM9_ESM.xlsx]

## Sheet: Suppl. Data 7a
Supplementary Data 7a. Positive GSEA enrichment results for the Scrmbl vs. Egr1 shRNA analysis*
*Kolmogorov-Smirnov (K-S) tests were used in this analysis
NAME	SIZE	ES	NES	NOM p-val	FDR q-val	FWER p-val	RANK AT MAX	LEADING EDGE
EGR2 AND SOX10-MEDIATED INITIATION OF SCHWANN CELL MYELINATION%REACTOME DATABASE ID RELEASE 84%9619665	24	0.699565	2.03095	0	0.000981941	0.001	2252	tags=46%, list=13%, signal=52%
CALCIUM-MEDIATED SIGNALING%GOMF%GO:0019722	21	0.674635	1.92458	0	0.0208719	0.0415	2747	tags=67%, list=15%, signal=79%
LIGAND-GATED CALCIUM CHANNEL ACTIVITY%GOMF%GO:0099604	21	0.674635	1.91644	0	0.0157151	0.047	2747	tags=67%, list=15%, signal=79%
SECOND-MESSENGER-MEDIATED SIGNALING%GOMF%GO:0019932	21	0.674635	1.91522	0.000508647	0.0117863	0.047	2747	tags=67%, list=15%, signal=79%
CELLULAR HOMEOSTASIS%GOMF%GO:0019725	22	0.640946	1.84714	0	0.038698	0.181	4060	tags=64%, list=23%, signal=82%
MONOATOMIC CATION HOMEOSTASIS%GOMF%GO:0055080	22	0.640946	1.8454	0	0.033558	0.187	4060	tags=64%, list=23%, signal=82%
HOMEOSTATIC PROCESS%GOMF%GO:0042592	22	0.640946	1.84297	0	0.0302378	0.1935	4060	tags=64%, list=23%, signal=82%
CHEMICAL HOMEOSTASIS%GOMF%GO:0048878	22	0.640946	1.84159	0	0.0271331	0.1975	4060	tags=64%, list=23%, signal=82%
INTRACELLULAR CHEMICAL HOMEOSTASIS%GOMF%GO:0055082	22	0.640946	1.84052	0.000506586	0.0247731	0.203	4060	tags=64%, list=23%, signal=82%
INORGANIC ION HOMEOSTASIS%GOMF%GO:0098771	22	0.640946	1.83664	0	0.0230814	0.209	4060	tags=64%, list=23%, signal=82%
MONOATOMIC ION HOMEOSTASIS%GOMF%GO:0050801	22	0.640946	1.83429	0	0.0219655	0.2185	4060	tags=64%, list=23%, signal=82%
VOLTAGE-GATED CALCIUM CHANNEL ACTIVITY%GOMF%GO:0005245	34	0.602338	1.83252	0	0.0204214	0.2215	2998	tags=50%, list=17%, signal=60%
INTRACELLULAR MONOATOMIC CATION HOMEOSTASIS%GOMF%GO:0030003	22	0.640946	1.83208	0	0.0190017	0.2235	4060	tags=64%, list=23%, signal=82%
CELLULAR RESPONSE TO CHEMOKINE%GOBP%GO:1990869	28	0.615957	1.83102	0	0.01803	0.228	2790	tags=46%, list=16%, signal=55%
NCAM1 INTERACTIONS%REACTOME DATABASE ID RELEASE 84%419037	27	0.621966	1.82748	0	0.0180067	0.2405	5124	tags=63%, list=29%, signal=88%
RESPONSE TO CHEMOKINE%GOBP%GO:1990868	28	0.615957	1.82692	0	0.0171576	0.244	2790	tags=46%, list=16%, signal=55%
INTRACELLULAR MONOATOMIC ION HOMEOSTASIS%GOMF%GO:0006873	22	0.640946	1.82472	0	0.016755	0.253	4060	tags=64%, list=23%, signal=82%
EXCITATORY POSTSYNAPTIC POTENTIAL%GOMF%GO:0060079	25	0.623807	1.81648	0	0.019098	0.296	2652	tags=44%, list=15%, signal=52%
GLUTAMATE RECEPTOR SIGNALING PATHWAY%GOMF%GO:0007215	23	0.627334	1.8153	0	0.0183255	0.2995	1661	tags=35%, list=9%, signal=38%
EXCITATORY EXTRACELLULAR LIGAND-GATED MONOATOMIC ION CHANNEL ACTIVITY%GOMF%GO:0005231	25	0.623807	1.815	0	0.0175319	0.301	2652	tags=44%, list=15%, signal=52%
REGULATION OF POSTSYNAPTIC NEUROTRANSMITTER RECEPTOR ACTIVITY%GOBP%GO:0098962	24	0.622529	1.80578	0	0.0195036	0.343	2055	tags=50%, list=11%, signal=56%
REGULATION OF CYTOSOLIC CALCIUM ION CONCENTRATION%GOMF%GO:0051480	21	0.633633	1.80522	0.000505306	0.018818	0.3465	4060	tags=62%, list=23%, signal=80%
CALCIUM CHANNEL ACTIVITY%GOMF%GO:0005262	86	0.541715	1.79884	0	0.0202205	0.379	4095	tags=51%, list=23%, signal=66%
MICROTUBULE PLUS-END%GOCC%GO:0035371	24	0.619035	1.79391	0	0.0211989	0.41	3412	tags=63%, list=19%, signal=77%
INTRACELLULAR CALCIUM ION HOMEOSTASIS%GOMF%GO:0006874	21	0.633633	1.79337	0.000506073	0.020508	0.4135	4060	tags=62%, list=23%, signal=80%
CALCIUM ION HOMEOSTASIS%GOMF%GO:0055074	21	0.633633	1.79188	0	0.0201535	0.4225	4060	tags=62%, list=23%, signal=80%
CHEMOKINE-MEDIATED SIGNALING PATHWAY%GOBP%GO:0070098	20	0.629059	1.76669	0.000506586	0.0297575	0.556	2790	tags=50%, list=16%, signal=59%
POSITIVE REGULATION OF INTERLEUKIN-2 PRODUCTION%GOBP%GO:0032743	20	0.622353	1.75662	0.00101833	0.0336233	0.6165	2383	tags=45%, list=13%, signal=52%
POSITIVE REGULATION OF RHO PROTEIN SIGNAL TRANSDUCTION%GOBP%GO:0035025	23	0.608953	1.75353	0	0.0342423	0.633	3248	tags=52%, list=18%, signal=64%
GLUTAMATE RECEPTOR ACTIVITY%GOMF%GO:0008066	25	0.595003	1.75111	0.0010142	0.034525	0.646	1661	tags=32%, list=9%, signal=35%
NCAM SIGNALING FOR NEURITE OUT-GROWTH%REACTOME DATABASE ID RELEASE 84%375165	42	0.558931	1.74674	0	0.0357876	0.673	5946	tags=62%, list=33%, signal=92%
CALCIUM ION TRANSMEMBRANE TRANSPORT%GOMF%GO:0070588	103	0.516128	1.74648	0	0.034838	0.674	3023	tags=43%, list=17%, signal=51%
DENDRITIC SPINE DEVELOPMENT%GOBP%GO:0060996	37	0.56605	1.7402	0	0.0375625	0.715	1840	tags=35%, list=10%, signal=39%
CALCIUM ION TRANSPORT%GOMF%GO:0006816	103	0.516128	1.73473	0	0.0398664	0.741	3023	tags=43%, list=17%, signal=51%
RESPONSE TO ATP%GOBP%GO:0033198	21	0.610012	1.72995	0.000508388	0.0417162	0.7665	5162	tags=62%, list=29%, signal=87%
REGULATION OF AMPA RECEPTOR ACTIVITY%GOBP%GO:2000311	24	0.589115	1.72914	0.000506586	0.0411577	0.771	2055	tags=42%, list=11%, signal=47%
CALCIUM ION TRANSMEMBRANE TRANSPORTER ACTIVITY%GOMF%GO:0015085	103	0.516128	1.72743	0	0.0411336	0.7825	3023	tags=43%, list=17%, signal=51%
REGULATION OF NEUROTRANSMITTER RECEPTOR ACTIVITY%GOBP%GO:0099601	60	0.53713	1.72692	0	0.0405163	0.7875	2055	tags=38%, list=11%, signal=43%
POSITIVE REGULATION OF EXCITATORY POSTSYNAPTIC POTENTIAL%GOBP%GO:2000463	39	0.551167	1.70169	0.00100251	0.0588575	0.898	3916	tags=54%, list=22%, signal=69%
POSITIVE REGULATION OF PHOSPHATIDYLINOSITOL 3-KINASE SIGNALING%GOBP%GO:0014068	56	0.531353	1.68942	0	0.0691234	0.9415	4243	tags=45%, list=24%, signal=58%
COLLAGEN CHAIN TRIMERIZATION%REACTOME DATABASE ID RELEASE 84%8948216	31	0.559558	1.6854	0	0.0719171	0.9505	1985	tags=32%, list=11%, signal=36%
EXTRACELLULAR LIGAND-GATED MONOATOMIC ION CHANNEL ACTIVITY%GOMF%GO:0005230	51	0.53038	1.68429	0	0.0714442	0.953	2652	tags=33%, list=15%, signal=39%
NEURONAL CELL BODY MEMBRANE%GOCC%GO:0032809	29	0.563491	1.68057	0	0.0739517	0.958	3851	tags=55%, list=21%, signal=70%
PLATELET-DERIVED GROWTH FACTOR RECEPTOR SIGNALING PATHWAY%GOBP%GO:0048008	39	0.545229	1.67737	0	0.075787	0.9635	4831	tags=56%, list=27%, signal=77%
DENDRITIC SPINE MORPHOGENESIS%GOBP%GO:0060997	20	0.593759	1.67184	0.00152053	0.0803343	0.972	1840	tags=35%, list=10%, signal=39%
DETECTION OF MECHANICAL STIMULUS INVOLVED IN SENSORY PERCEPTION%GOBP%GO:0050974	40	0.541012	1.66559	0	0.0864033	0.982	4230	tags=48%, list=24%, signal=62%
NEGATIVE REGULATION OF MIRNA METABOLIC PROCESS%GOBP%GO:2000629	21	0.587149	1.66505	0.00253936	0.0852337	0.982	2602	tags=43%, list=15%, signal=50%
SIGNALING BY PDGF%REACTOME DATABASE ID RELEASE 84%186797	38	0.543786	1.66463	0	0.0840309	0.982	5099	tags=53%, list=28%, signal=73%
SULFUR COMPOUND TRANSPORT%GOBP%GO:0072348	30	0.551167	1.6617	0.000503018	0.0860141	0.985	5974	tags=70%, list=33%, signal=105%
CELLULAR RESPONSE TO CALCIUM ION%GOBP%GO:0071277	72	0.504203	1.65392	0	0.0946957	0.9915	5394	tags=54%, list=30%, signal=77%
ASSEMBLY OF COLLAGEN FIBRILS AND OTHER MULTIMERIC STRUCTURES%REACTOME%R-HSA-2022090.3	36	0.544503	1.65083	0.0010005	0.0974518	0.993	2547	tags=36%, list=14%, signal=42%
NUCLEOSOME BINDING%GOMF%GO:0031491	28	0.555272	1.64709	0.00200702	0.10132	0.994	5311	tags=64%, list=30%, signal=91%
MEMBRANE DEPOLARIZATION%GOBP%GO:0051899	38	0.53907	1.64551	0	0.101734	0.994	5205	tags=58%, list=29%, signal=81%
NEURONAL ACTION POTENTIAL%GOBP%GO:0019228	38	0.530426	1.64358	0.000500501	0.102978	0.9955	2444	tags=45%, list=14%, signal=52%
RESPONSE TO FLUID SHEAR STRESS%GOBP%GO:0034405	22	0.574909	1.64323	0.00303183	0.101561	0.9955	6807	tags=77%, list=38%, signal=124%
FIBROBLAST GROWTH FACTOR BINDING%GOMF%GO:0017134	22	0.568739	1.64169	0.00405269	0.102203	0.9955	2363	tags=41%, list=13%, signal=47%
DETECTION OF MECHANICAL STIMULUS%GOBP%GO:0050982	49	0.516668	1.63647	0	0.108552	0.9975	4230	tags=45%, list=24%, signal=59%
PEPTIDYL-TYROSINE PHOSPHORYLATION%GOBP%GO:0018108	63	0.504774	1.63642	0	0.106756	0.9975	5052	tags=51%, list=28%, signal=70%
PEPTIDYL-TYROSINE MODIFICATION%GOBP%GO:0018212	65	0.503343	1.63587	0	0.105705	0.9975	4243	tags=46%, list=24%, signal=60%
NEURON PROJECTION ORGANIZATION%GOBP%GO:0106027	47	0.522012	1.6327	0	0.108649	0.998	2760	tags=40%, list=15%, signal=48%
REGULATION OF POSTSYNAPTIC MEMBRANE POTENTIAL%GOMF%GO:0060078	58	0.507822	1.63211	0.00050025	0.107754	0.9985	2652	tags=33%, list=15%, signal=38%
CENTRAL NERVOUS SYSTEM PROJECTION NEURON AXONOGENESIS%GOBP%GO:0021952	29	0.545408	1.63193	0.00301508	0.106325	0.9985	4814	tags=55%, list=27%, signal=75%
AXONAL FASCICULATION%GOBP%GO:0007413	25	0.557006	1.63062	0.00151286	0.106726	0.999	3464	tags=48%, list=19%, signal=59%
CELL-CELL SIGNALING%GOMF%GO:0007267	83	0.487965	1.62758	0	0.109839	0.999	4060	tags=40%, list=23%, signal=51%
NEURON PROJECTION FASCICULATION%GOBP%GO:0106030	25	0.557006	1.62554	0.00150905	0.111269	0.999	3464	tags=48%, list=19%, signal=59%
POSITIVE REGULATION OF RAS PROTEIN SIGNAL TRANSDUCTION%GOBP%GO:0046579	49	0.512838	1.62529	0.0010005	0.109985	0.999	6176	tags=61%, list=34%, signal=93%
CELLULAR RESPONSE TO INTERLEUKIN-1%GOBP%GO:0071347	45	0.515234	1.62507	0.000500751	0.108791	0.999	4735	tags=56%, list=26%, signal=75%
BONE GROWTH%GOBP%GO:0098868	24	0.560271	1.62085	0.0035443	0.113922	0.999	2654	tags=33%, list=15%, signal=39%
EXTRACELLULAR MATRIX STRUCTURAL CONSTITUENT%GOMF%GO:0005201	39	0.52814	1.61957	0.001001	0.114328	0.999	2782	tags=38%, list=16%, signal=45%
PROTEIN EXIT FROM ENDOPLASMIC RETICULUM%GOBP%GO:0032527	20	0.572458	1.61656	0.0061287	0.117409	0.999	5039	tags=70%, list=28%, signal=97%
NEGATIVE REGULATION OF EPITHELIAL TO MESENCHYMAL TRANSITION%GOBP%GO:0010719	28	0.546151	1.6149	0.00352467	0.118467	0.999	3593	tags=46%, list=20%, signal=58%
DENDRITIC SPINE ORGANIZATION%GOBP%GO:0097061	36	0.528174	1.61257	0.00100301	0.120839	0.999	2619	tags=39%, list=15%, signal=45%
SUBSTRATE-DEPENDENT CELL MIGRATION%GOBP%GO:0006929	23	0.556162	1.61014	0.00606367	0.123516	0.9995	3556	tags=43%, list=20%, signal=54%
NUCLEOTIDE TRANSPORT%GOBP%GO:0006862	25	0.55374	1.60169	0.00251509	0.137317	1	5974	tags=72%, list=33%, signal=108%
GLUTAMATE RECEPTOR SIGNALING PATHWAY%GOBP%GO:0007215	39	0.519221	1.60083	0.0015015	0.137116	1	3907	tags=44%, list=22%, signal=56%
POSTSYNAPSE ASSEMBLY%GOBP%GO:0099068	24	0.54783	1.59628	0.00609137	0.144165	1	4675	tags=50%, list=26%, signal=68%
PROTEIN TYROSINE KINASE ACTIVITY%GOMF%GO:0004713	90	0.480368	1.59536	0	0.144155	1	5052	tags=50%, list=28%, signal=69%
LIGAND-GATED MONOATOMIC CATION CHANNEL ACTIVITY%GOMF%GO:0099094	70	0.48776	1.59485	0	0.143258	1	3916	tags=43%, list=22%, signal=55%
EMBRYONIC HEMOPOIESIS%GOBP%GO:0035162	22	0.556988	1.59338	0.00708502	0.144323	1	3593	tags=45%, list=20%, signal=57%
CELL SURFACE RECEPTOR SIGNALING PATHWAY INVOLVED IN CELL-CELL SIGNALING%GOMF%GO:1905114	74	0.487422	1.59124	0.0005	0.147233	1	2676	tags=32%, list=15%, signal=38%
SODIUM CHANNEL COMPLEX%GOCC%GO:0034706	23	0.550029	1.59034	0.00606673	0.147071	1	2174	tags=39%, list=12%, signal=44%
REGULATION OF ENDOPLASMIC RETICULUM UNFOLDED PROTEIN RESPONSE%GOBP%GO:1900101	23	0.556042	1.58955	0.00456621	0.146828	1	5005	tags=57%, list=28%, signal=78%
CELL BODY MEMBRANE%GOCC%GO:0044298	32	0.527774	1.58768	0.00150905	0.149029	1	7850	tags=78%, list=44%, signal=139%
ESTABLISHMENT OF SKIN BARRIER%GOBP%GO:0061436	23	0.54735	1.58301	0.0060698	0.156925	1	4654	tags=52%, list=26%, signal=70%
MODULATION OF EXCITATORY POSTSYNAPTIC POTENTIAL%GOBP%GO:0098815	59	0.489613	1.58153	0	0.158378	1	3969	tags=49%, list=22%, signal=63%
SALIVARY GLAND MORPHOGENESIS%GOBP%GO:0007435	23	0.541772	1.58075	0.00456158	0.158135	1	723	tags=30%, list=4%, signal=32%
DENDRITE MORPHOGENESIS%GOBP%GO:0048813	76	0.483692	1.57716	0	0.163904	1	4099	tags=43%, list=23%, signal=56%
POSTSYNAPTIC DENSITY MEMBRANE%GOCC%GO:0098839	111	0.465161	1.57664	0	0.163174	1	4396	tags=42%, list=25%, signal=56%
NEUROMUSCULAR PROCESS CONTROLLING BALANCE%GOBP%GO:0050885	56	0.493566	1.57492	0.00150225	0.165093	1	3515	tags=45%, list=20%, signal=55%
POSITIVE REGULATION OF SMALL GTPASE MEDIATED SIGNAL TRANSDUCTION%GOBP%GO:0051057	56	0.490568	1.57374	0	0.165737	1	6176	tags=59%, list=34%, signal=90%
WNT%NETPATH%WNT	52	0.491538	1.57335	0	0.164725	1	5743	tags=54%, list=32%, signal=79%
ADHERENS JUNCTIONS INTERACTIONS%REACTOME%R-HSA-418990.3	23	0.547221	1.57288	0.00805639	0.163799	1	5055	tags=48%, list=28%, signal=67%
VASCULAR ENDOTHELIAL GROWTH FACTOR RECEPTOR SIGNALING PATHWAY%GOBP%GO:0048010	24	0.540297	1.57101	0.00405474	0.166009	1	4831	tags=46%, list=27%, signal=63%
REGULATION OF KERATINOCYTE DIFFERENTIATION%GOBP%GO:0045616	22	0.546543	1.56941	0.00556962	0.167655	1	568	tags=27%, list=3%, signal=28%
GROWTH FACTOR BINDING%GOMF%GO:0019838	106	0.465544	1.56836	0	0.168284	1	4243	tags=38%, list=24%, signal=49%
STEM CELL DIVISION%GOBP%GO:0017145	27	0.531998	1.56551	0.00554715	0.173064	1	744	tags=19%, list=4%, signal=19%
CELLULAR RESPONSE TO SALT%GOBP%GO:1902075	152	0.452973	1.56309	0	0.176626	1	5394	tags=47%, list=30%, signal=66%
REGULATION OF CALCIUM ION IMPORT%GOBP%GO:0090279	23	0.539365	1.56231	0.0141557	0.176668	1	2725	tags=35%, list=15%, signal=41%
CARGO RECEPTOR ACTIVITY%GOMF%GO:0038024	34	0.514431	1.56122	0.00451807	0.177492	1	6572	tags=68%, list=37%, signal=107%
POSITIVE REGULATION OF STEM CELL POPULATION MAINTENANCE%GOBP%GO:1902459	43	0.50074	1.56098	0.002002	0.176253	1	5650	tags=58%, list=32%, signal=85%
POSTSYNAPTIC DENSITY ORGANIZATION%GOBP%GO:0097106	27	0.528184	1.56086	0.00504032	0.174829	1	3890	tags=44%, list=22%, signal=57%
ENDOCYTOSIS%GOMF%GO:0006897	34	0.514431	1.56066	0.00351229	0.173591	1	6572	tags=68%, list=37%, signal=107%
POSTSYNAPTIC SPECIALIZATION, INTRACELLULAR COMPONENT%GOCC%GO:0099091	49	0.492503	1.56021	0.0015	0.173041	1	3524	tags=45%, list=20%, signal=56%
REGULATION OF RAC1 ACTIVITY%PATHWAY INTERACTION DATABASE NCI-NATURE CURATED DATA%REGULATION OF RAC1 ACTIVITY	31	0.516375	1.55973	0.00754148	0.172449	1	4464	tags=52%, list=25%, signal=69%
DIACYLGLYCEROL AND TRIACYLGLYCEROL BIOSYNTHESIS%BIOCYC%TRIGLSYN-PWY	22	0.542163	1.55324	0.00906344	0.185488	1	4499	tags=59%, list=25%, signal=79%
SALIVARY GLAND DEVELOPMENT%GOBP%GO:0007431	25	0.531083	1.55155	0.00904523	0.187829	1	6479	tags=72%, list=36%, signal=113%
TRANSMEMBRANE RECEPTOR PROTEIN TYROSINE KINASE ACTIVITY%GOMF%GO:0004714	47	0.492185	1.55063	0.002002	0.18846	1	6234	tags=57%, list=35%, signal=88%
CYTOKINE BINDING%GOMF%GO:0019955	73	0.474176	1.54872	0	0.191226	1	4583	tags=42%, list=26%, signal=57%
ENDOCHONDRAL BONE GROWTH%GOBP%GO:0003416	21	0.546361	1.54851	0.00858586	0.189941	1	2654	tags=33%, list=15%, signal=39%
TCR SIGNALING IN NAIVE CD8+ T CELLS%PATHWAY INTERACTION DATABASE NCI-NATURE CURATED DATA%TCR SIGNALING IN NAIVE CD8+ T CELLS	37	0.502005	1.54741	0.00450902	0.190826	1	5694	tags=57%, list=32%, signal=83%
REGULATION OF MAP KINASE ACTIVITY%GOBP%GO:0043405	143	0.451918	1.5449	0	0.195783	1	5433	tags=47%, list=30%, signal=67%
SWI/SNF SUPERFAMILY-TYPE COMPLEX%GOCC%GO:0070603	92	0.463357	1.54342	0.0005	0.197811	1	7671	tags=73%, list=43%, signal=127%
IONOTROPIC GLUTAMATE RECEPTOR COMPLEX%GOCC%GO:0008328	43	0.493342	1.54233	0.0025025	0.198763	1	2055	tags=30%, list=11%, signal=34%
RHOV GTPASE CYCLE%REACTOME DATABASE ID RELEASE 84%9013424	32	0.508954	1.54205	0.00802407	0.197769	1	3380	tags=41%, list=19%, signal=50%
COLLAGEN BINDING%GOMF%GO:0005518	58	0.481407	1.54034	0.001	0.200405	1	3711	tags=38%, list=21%, signal=48%
GLUTAMATE RECEPTOR BINDING%GOMF%GO:0035254	73	0.472519	1.54016	0.0005	0.199135	1	3974	tags=44%, list=22%, signal=56%
CENTRAL NERVOUS SYSTEM NEURON AXONOGENESIS%GOBP%GO:0021955	41	0.495605	1.54002	0.00301054	0.197802	1	4814	tags=49%, list=27%, signal=67%
REGULATION OF MODIFICATION OF SYNAPTIC STRUCTURE%GOBP%GO:1905244	23	0.534247	1.53999	0.00655242	0.196155	1	3974	tags=52%, list=22%, signal=67%
REGULATION OF RELEASE OF SEQUESTERED CALCIUM ION INTO CYTOSOL%GOBP%GO:0051279	57	0.484528	1.5387	0.0015	0.197681	1	3617	tags=40%, list=20%, signal=50%
REGULATION OF EXTRACELLULAR MATRIX ORGANIZATION%GOBP%GO:1903053	47	0.489763	1.53764	0.0010015	0.198542	1	3613	tags=45%, list=20%, signal=56%
IONOTROPIC GLUTAMATE RECEPTOR BINDING%GOMF%GO:0035255	48	0.487169	1.5375	0.000500751	0.197283	1	3974	tags=46%, list=22%, signal=59%
EXOCRINE SYSTEM DEVELOPMENT%GOBP%GO:0035272	34	0.502709	1.53735	0.00701403	0.196108	1	6479	tags=62%, list=36%, signal=97%
REGULATION OF TRANSCRIPTION FROM RNA POLYMERASE II PROMOTER IN RESPONSE TO STRESS%GOBP%GO:0043618	31	0.513393	1.53683	0.00753012	0.195844	1	6688	tags=65%, list=37%, signal=103%
MYOGENESIS%REACTOME DATABASE ID RELEASE 84%525793	22	0.533093	1.53527	0.0162437	0.19815	1	4883	tags=59%, list=27%, signal=81%
NEGATIVE REGULATION OF PEPTIDYL-TYROSINE PHOSPHORYLATION%GOBP%GO:0050732	37	0.501902	1.53493	0.00300601	0.197484	1	3312	tags=43%, list=18%, signal=53%
HALLMARK_APICAL_SURFACE%MSIGDBHALLMARK%HALLMARK_APICAL_SURFACE	30	0.511772	1.53379	0.00701754	0.198848	1	1749	tags=30%, list=10%, signal=33%
POSITIVE REGULATION OF MAP KINASE ACTIVITY%GOBP%GO:0043406	93	0.459484	1.53172	0	0.202425	1	5433	tags=47%, list=30%, signal=68%
EPH-EPHRIN MEDIATED REPULSION OF CELLS%REACTOME DATABASE ID RELEASE 84%3928665	38	0.494311	1.53146	0.00350701	0.201419	1	3687	tags=42%, list=21%, signal=53%
CARDIAC ATRIUM MORPHOGENESIS%GOBP%GO:0003209	21	0.53691	1.53118	0.0121581	0.200596	1	2743	tags=33%, list=15%, signal=39%
MIDBRAIN DEVELOPMENT%GOBP%GO:0030901	26	0.517996	1.53089	0.00708502	0.199759	1	3729	tags=42%, list=21%, signal=53%
POSTSYNAPSE ORGANIZATION%GOBP%GO:0099173	112	0.449367	1.52989	0	0.200888	1	3201	tags=36%, list=18%, signal=43%
RESPONSE TO PAIN%GOBP%GO:0048265	30	0.511038	1.52668	0.00853842	0.207567	1	6263	tags=63%, list=35%, signal=97%
POSTSYNAPTIC DENSITY, INTRACELLULAR COMPONENT%GOCC%GO:0099092	42	0.487922	1.52645	0.00250752	0.206586	1	3524	tags=45%, list=20%, signal=56%
HEDGEHOG%IOB%HEDGEHOG	20	0.539285	1.5256	0.0142204	0.207247	1	4691	tags=60%, list=26%, signal=81%
NON-INTEGRIN MEMBRANE-ECM INTERACTIONS%REACTOME%R-HSA-3000171.3	39	0.490103	1.5252	0.00501505	0.206727	1	1814	tags=31%, list=10%, signal=34%
PHOSPHATASE INHIBITOR ACTIVITY%GOMF%GO:0019212	22	0.532912	1.52468	0.00960081	0.206557	1	7365	tags=73%, list=41%, signal=123%
AXON INITIAL SEGMENT%GOCC%GO:0043194	27	0.516887	1.52426	0.00806858	0.206064	1	5004	tags=59%, list=28%, signal=82%
CHEMICAL SYNAPTIC TRANSMISSION%GOMF%GO:0007268	62	0.471342	1.52408	0.0005	0.205001	1	3916	tags=35%, list=22%, signal=45%
SYNAPTIC SIGNALING%GOMF%GO:0099536	62	0.471342	1.52216	0.0015	0.208455	1	3916	tags=35%, list=22%, signal=45%
FGF SIGNALING PATHWAY%PATHWAY INTERACTION DATABASE NCI-NATURE CURATED DATA%FGF SIGNALING PATHWAY	36	0.499331	1.52186	0.00651956	0.207787	1	6479	tags=58%, list=36%, signal=91%
CALYX OF HELD%GOCC%GO:0044305	31	0.500992	1.52043	0.00553598	0.209824	1	6598	tags=65%, list=37%, signal=102%
REGULATION OF LONG-TERM NEURONAL SYNAPTIC PLASTICITY%GOBP%GO:0048169	35	0.493658	1.52033	0.00301205	0.208578	1	1840	tags=31%, list=10%, signal=35%
RESPONSE TO AMYLOID-BETA%GOBP%GO:1904645	28	0.515609	1.5202	0.00652938	0.207463	1	5348	tags=57%, list=30%, signal=81%
SYNDECAN-4-MEDIATED SIGNALING EVENTS%PATHWAY INTERACTION DATABASE NCI-NATURE CURATED DATA%SYNDECAN-4-MEDIATED SIGNALING EVENTS	25	0.521048	1.51911	0.0110999	0.208833	1	2584	tags=36%, list=14%, signal=42%
POSITIVE REGULATION OF JUN KINASE ACTIVITY%GOBP%GO:0043507	42	0.489007	1.51872	0.003003	0.208473	1	6052	tags=62%, list=34%, signal=93%
SWI/SNF COMPLEX%GOCC%GO:0016514	28	0.512606	1.51838	0.00955254	0.208054	1	6365	tags=75%, list=35%, signal=116%
TRANS-SYNAPTIC SIGNALING%GOMF%GO:0099537	62	0.471342	1.51835	0.001	0.206722	1	3916	tags=35%, list=22%, signal=45%
PROTEIN LOCALIZATION TO CELL SURFACE%GOBP%GO:0034394	30	0.504602	1.51682	0.00653924	0.209238	1	4620	tags=50%, list=26%, signal=67%
INTERACTION BETWEEN L1 AND ANKYRINS%REACTOME DATABASE ID RELEASE 84%445095	23	0.520627	1.51484	0.0171978	0.212936	1	4374	tags=57%, list=24%, signal=75%
NEPHRIN FAMILY INTERACTIONS%REACTOME%R-HSA-373753.3	22	0.525217	1.51312	0.0218053	0.216077	1	5641	tags=59%, list=31%, signal=86%
COLLAGEN TRIMER%GOCC%GO:0005581	20	0.53678	1.51098	0.0198171	0.220376	1	1985	tags=25%, list=11%, signal=28%
ANTEROGRADE TRANS-SYNAPTIC SIGNALING%GOMF%GO:0098916	62	0.471342	1.51052	0.00250125	0.220122	1	3916	tags=35%, list=22%, signal=45%
LIGAND-GATED MONOATOMIC ION CHANNEL ACTIVITY%GOMF%GO:0015276	97	0.45199	1.50991	0	0.220292	1	3916	tags=37%, list=22%, signal=47%
TRANSMEMBRANE RECEPTOR PROTEIN TYROSINE KINASE SIGNALING PATHWAY%GOMF%GO:0007169	49	0.479855	1.50857	0.004002	0.222433	1	5022	tags=51%, list=28%, signal=71%
NRAGE SIGNALS DEATH THROUGH JNK%REACTOME%R-HSA-193648.1	49	0.475303	1.50843	0.00250376	0.221406	1	3411	tags=41%, list=19%, signal=50%
LIGAND-GATED MONOATOMIC ION CHANNEL ACTIVITY INVOLVED IN REGULATION OF PRESYNAPTIC MEMBRANE POTENTIAL%GOMF%GO:0099507	21	0.531036	1.50808	0.0152284	0.220887	1	1661	tags=29%, list=9%, signal=31%
BMP SIGNALING PATHWAY%GOBP%GO:0030509	58	0.468967	1.50776	0.00150075	0.2204	1	2137	tags=29%, list=12%, signal=33%
INTRACELLULAR SIGNAL TRANSDUCTION%GOMF%GO:0035556	71	0.461172	1.50736	0.0005	0.220245	1	4825	tags=48%, list=27%, signal=65%
RESPONSE TO INTERLEUKIN-1%GOBP%GO:0070555	57	0.467422	1.50649	0.0010005	0.221245	1	3777	tags=44%, list=21%, signal=55%
CHEMICAL SYNAPTIC TRANSMISSION, POSTSYNAPTIC%GOMF%GO:0099565	61	0.471751	1.50615	0.00150075	0.220694	1	2652	tags=30%, list=15%, signal=35%
CARDIAC MUSCLE CELL PROLIFERATION%GOBP%GO:0060038	25	0.517257	1.50583	0.0115927	0.220323	1	944	tags=24%, list=5%, signal=25%
SIGNALING EVENTS MEDIATED BY PTP1B%PATHWAY INTERACTION DATABASE NCI-NATURE CURATED DATA%SIGNALING EVENTS MEDIATED BY PTP1B	36	0.489206	1.5052	0.00551378	0.220737	1	5694	tags=50%, list=32%, signal=73%
REGULATION OF JUN KINASE ACTIVITY%GOBP%GO:0043506	54	0.473394	1.5052	0.0025	0.219385	1	5433	tags=54%, list=30%, signal=77%
ACTION POTENTIAL%GOBP%GO:0001508	81	0.452666	1.50479	0.0005	0.219162	1	4060	tags=44%, list=23%, signal=57%
REGULATION OF PHOSPHATIDYLINOSITOL 3-KINASE SIGNALING%GOBP%GO:0014066	79	0.456532	1.50478	0	0.217875	1	4243	tags=39%, list=24%, signal=51%
TRANSMISSION OF NERVE IMPULSE%GOBP%GO:0019226	69	0.464736	1.50462	0.0010005	0.217006	1	2444	tags=36%, list=14%, signal=42%
EPITHELIAL CELL MORPHOGENESIS%GOBP%GO:0003382	33	0.496908	1.50452	0.0110442	0.215901	1	2362	tags=39%, list=13%, signal=45%
VOLTAGE-GATED CALCIUM CHANNEL COMPLEX%GOCC%GO:0005891	31	0.500127	1.50382	0.0110553	0.216329	1	4529	tags=45%, list=25%, signal=60%
NEUROTRANSMITTER RECEPTOR COMPLEX%GOCC%GO:0098878	44	0.483774	1.50381	0.00350526	0.215078	1	2055	tags=30%, list=11%, signal=33%
REGULATION OF RHOA ACTIVITY%PATHWAY INTERACTION DATABASE NCI-NATURE CURATED DATA%REGULATION OF RHOA ACTIVITY	38	0.491486	1.50229	0.00451581	0.217823	1	3411	tags=39%, list=19%, signal=49%
REGULATION OF MIRNA TRANSCRIPTION%GOBP%GO:1902893	51	0.472995	1.50117	0.00350175	0.219596	1	2602	tags=31%, list=15%, signal=37%
POSITIVE REGULATION OF RECEPTOR SIGNALING PATHWAY VIA JAK-STAT%GOBP%GO:0046427	22	0.529991	1.50112	0.0166498	0.218419	1	3400	tags=45%, list=19%, signal=56%
NEURON PROJECTION MEMBRANE%GOCC%GO:0032589	63	0.462341	1.49982	0.0005	0.220835	1	3916	tags=43%, list=22%, signal=55%
TUMOR NECROSIS FACTOR-MEDIATED SIGNALING PATHWAY%GOBP%GO:0033209	29	0.500467	1.49957	0.0120968	0.220148	1	2465	tags=34%, list=14%, signal=40%
G-PROTEIN ALPHA-SUBUNIT BINDING%GOMF%GO:0001965	36	0.48934	1.4994	0.0085213	0.219319	1	2606	tags=33%, list=15%, signal=39%
POSITIVE REGULATION OF EXTRACELLULAR MATRIX ORGANIZATION%GOBP%GO:1903055	26	0.512189	1.49879	0.0125755	0.219778	1	4016	tags=46%, list=22%, signal=59%
FOREBRAIN GENERATION OF NEURONS%GOBP%GO:0021872	47	0.480136	1.4979	0.0045045	0.220853	1	2962	tags=36%, list=17%, signal=43%
REGULATION OF RAS PROTEIN SIGNAL TRANSDUCTION%GOBP%GO:0046578	147	0.43475	1.49704	0	0.221861	1	6176	tags=51%, list=34%, signal=77%
CALCIUM ION TRANSMEMBRANE IMPORT INTO CYTOSOL%GOBP%GO:0097553	72	0.456985	1.49643	0.002	0.222366	1	4138	tags=46%, list=23%, signal=59%
DETECTION OF STIMULUS INVOLVED IN SENSORY PERCEPTION%GOBP%GO:0050906	71	0.455969	1.496	0.0015	0.222236	1	3901	tags=39%, list=22%, signal=50%
DIACYLGLYCEROL METABOLIC PROCESS%GOBP%GO:0046339	21	0.524394	1.49589	0.0126839	0.22129	1	4499	tags=57%, list=25%, signal=76%
MAIN AXON%GOCC%GO:0044304	73	0.452366	1.49499	0.00250125	0.222573	1	5254	tags=55%, list=29%, signal=77%
GUANYL-NUCLEOTIDE EXCHANGE FACTOR ACTIVITY%GOMF%GO:0005085	157	0.43155	1.49355	0	0.225315	1	6543	tags=57%, list=36%, signal=89%
POSITIVE REGULATION OF TYPE II INTERFERON PRODUCTION%GOBP%GO:0032729	36	0.489176	1.49351	0.00952381	0.224221	1	5889	tags=58%, list=33%, signal=87%
EPHRIN RECEPTOR BINDING%GOMF%GO:0046875	28	0.505695	1.49153	0.0110999	0.228332	1	5428	tags=57%, list=30%, signal=82%
POSITIVE REGULATION OF CHEMOTAXIS%GOBP%GO:0050921	89	0.452055	1.49114	0	0.228247	1	3633	tags=35%, list=20%, signal=43%
EPH-EPHRIN SIGNALING%REACTOME DATABASE ID RELEASE 84%2682334	78	0.453176	1.48911	0.001	0.232823	1	3781	tags=36%, list=21%, signal=45%
HEPARIN BINDING%GOMF%GO:0008201	80	0.451469	1.48893	0.0005	0.232105	1	3593	tags=35%, list=20%, signal=44%
METAL CATION:MONOATOMIC CATION ANTIPORTER ACTIVITY%GOMF%GO:0140828	32	0.495213	1.4882	0.0130326	0.232766	1	2346	tags=34%, list=13%, signal=39%
XENOBIOTIC TRANSPORT%GOMF%GO:0042908	22	0.516192	1.48762	0.0192893	0.233117	1	5047	tags=59%, list=28%, signal=82%
CARBOHYDRATE DERIVATIVE TRANSPORT%GOBP%GO:1901264	50	0.468579	1.48738	0.00350526	0.232565	1	6215	tags=64%, list=35%, signal=98%
NEGATIVE REGULATION OF DEPHOSPHORYLATION%GOBP%GO:0035305	39	0.478624	1.48652	0.00551102	0.23361	1	4905	tags=49%, list=27%, signal=67%
REGULATION OF NEURON PROJECTION REGENERATION%GOBP%GO:0070570	34	0.48912	1.48641	0.0140562	0.232779	1	8078	tags=74%, list=45%, signal=134%
REGULATION OF ACTIN CYTOSKELETON REORGANIZATION%GOBP%GO:2000249	33	0.490443	1.48526	0.0115462	0.23486	1	4313	tags=45%, list=24%, signal=60%
COLLAGEN FIBRIL ORGANIZATION%GOBP%GO:0030199	42	0.478785	1.48461	0.00600901	0.235529	1	4475	tags=43%, list=25%, signal=57%
DENDRITE MEMBRANE%GOCC%GO:0032590	45	0.472726	1.48414	0.00801202	0.235661	1	3874	tags=38%, list=22%, signal=48%
FOREBRAIN NEURON DIFFERENTIATION%GOBP%GO:0021879	38	0.47841	1.48379	0.00850851	0.235481	1	2235	tags=32%, list=12%, signal=36%
HIPPOCAMPAL MOSSY FIBER TO CA3 SYNAPSE%GOCC%GO:0098686	57	0.459745	1.48196	0.005	0.239587	1	2444	tags=32%, list=14%, signal=36%
CRANIAL NERVE DEVELOPMENT%GOBP%GO:0021545	33	0.486113	1.48109	0.0105263	0.240913	1	2790	tags=36%, list=16%, signal=43%
NETRIN-1 SIGNALING%REACTOME DATABASE ID RELEASE 84%373752	46	0.46914	1.48057	0.00450902	0.24115	1	5152	tags=52%, list=29%, signal=73%
REGULATION OF PROTEIN TYROSINE KINASE ACTIVITY%GOBP%GO:0061097	58	0.461068	1.47931	0.004002	0.243507	1	5372	tags=53%, list=30%, signal=76%
REGULATION OF ENDOTHELIAL CELL APOPTOTIC PROCESS%GOBP%GO:2000351	30	0.494464	1.47924	0.0110831	0.242518	1	5400	tags=57%, list=30%, signal=81%
MAINTENANCE OF PROTEIN LOCATION IN NUCLEUS%GOBP%GO:0051457	21	0.517858	1.47901	0.0234455	0.241926	1	5585	tags=57%, list=31%, signal=83%
REGULATION OF NEURONAL SYNAPTIC PLASTICITY%GOBP%GO:0048168	69	0.451849	1.47888	0.003	0.241151	1	5021	tags=46%, list=28%, signal=64%
IONOTROPIC GLUTAMATE RECEPTOR PATHWAY%PANTHER PATHWAY%P00037	30	0.493165	1.47875	0.0145509	0.240351	1	1936	tags=30%, list=11%, signal=34%
XENOBIOTIC TRANSMEMBRANE TRANSPORTER ACTIVITY%GOMF%GO:0042910	22	0.516192	1.47775	0.0176678	0.241991	1	5047	tags=59%, list=28%, signal=82%
LIGAND-GATED CHANNEL ACTIVITY%GOMF%GO:0022834	100	0.440606	1.47769	0.0005	0.241028	1	4064	tags=37%, list=23%, signal=48%
NEURON RECOGNITION%GOBP%GO:0008038	46	0.474443	1.47724	0.00650651	0.241187	1	4891	tags=48%, list=27%, signal=66%
RETINOIC ACID RECEPTORS-MEDIATED SIGNALING%PATHWAY INTERACTION DATABASE NCI-NATURE CURATED DATA%RETINOIC ACID RECEPTORS-MEDIATED SIGNALING	28	0.503242	1.47638	0.0165996	0.24259	1	6823	tags=64%, list=38%, signal=104%
MAINTENANCE OF PROTEIN LOCALIZATION IN ORGANELLE%GOBP%GO:0072595	38	0.476426	1.4759	0.00851703	0.24288	1	5694	tags=55%, list=32%, signal=81%
SH3 DOMAIN BINDING%GOMF%GO:0017124	75	0.449115	1.47538	0.002	0.243209	1	7920	tags=72%, list=44%, signal=128%
REGULATION OF HISTONE DEACETYLATION%GOBP%GO:0031063	27	0.499186	1.47475	0.0181543	0.243866	1	3915	tags=48%, list=22%, signal=62%
CELL DEATH SIGNALLING VIA NRAGE, NRIF AND NADE%REACTOME DATABASE ID RELEASE 84%204998	60	0.454675	1.47468	0.0045	0.242945	1	3411	tags=38%, list=19%, signal=47%
MICROTUBULE END%GOCC%GO:1990752	32	0.487474	1.47393	0.0140421	0.243909	1	3412	tags=47%, list=19%, signal=58%
BEHAVIORAL RESPONSE TO PAIN%GOBP%GO:0048266	22	0.518046	1.47377	0.0213306	0.243188	1	6263	tags=68%, list=35%, signal=105%
REGULATION OF MYELOID LEUKOCYTE DIFFERENTIATION%GOBP%GO:0002761	82	0.445666	1.47372	0.001	0.242201	1	6625	tags=55%, list=37%, signal=87%
TRANSMITTER-GATED CHANNEL ACTIVITY%GOMF%GO:0022835	42	0.473382	1.47362	0.00550826	0.241323	1	2471	tags=26%, list=14%, signal=30%
TRANSMITTER-GATED MONOATOMIC ION CHANNEL ACTIVITY%GOMF%GO:0022824	42	0.473382	1.47323	0.0045045	0.241353	1	2471	tags=26%, list=14%, signal=30%
SPECTRIN BINDING%GOMF%GO:0030507	22	0.51251	1.47259	0.0182556	0.242059	1	5641	tags=68%, list=31%, signal=99%
POSITIVE REGULATION OF PROTEIN TYROSINE KINASE ACTIVITY%GOBP%GO:0061098	34	0.48311	1.47191	0.0105316	0.242876	1	5372	tags=56%, list=30%, signal=80%
HALLMARK_ANGIOGENESIS%MSIGDBHALLMARK%HALLMARK_ANGIOGENESIS	25	0.50488	1.47186	0.0236776	0.241941	1	2559	tags=36%, list=14%, signal=42%
EXECUTION PHASE OF APOPTOSIS%GOBP%GO:0097194	28	0.493203	1.47053	0.0161047	0.244827	1	5694	tags=61%, list=32%, signal=89%
INNERVATION%GOBP%GO:0060384	25	0.505178	1.47003	0.018593	0.245268	1	1119	tags=32%, list=6%, signal=34%
REGULATION OF DENDRITE DEVELOPMENT%GOBP%GO:0050773	126	0.431799	1.4699	0.001	0.244531	1	4383	tags=41%, list=24%, signal=54%
SODIUM CHANNEL ACTIVITY%GOMF%GO:0005272	33	0.486709	1.46958	0.018565	0.244289	1	2755	tags=36%, list=15%, signal=43%
TUBE CLOSURE%GOBP%GO:0060606	91	0.440962	1.46875	0.001	0.245555	1	4888	tags=46%, list=27%, signal=63%
POSITIVE REGULATION OF AXONOGENESIS%GOBP%GO:0050772	93	0.438984	1.46609	0	0.252022	1	6735	tags=60%, list=38%, signal=96%
OUTFLOW TRACT MORPHOGENESIS%GOBP%GO:0003151	58	0.453901	1.46571	0.006	0.252062	1	2311	tags=26%, list=13%, signal=30%
AXON GUIDANCE%GOBP%GO:0007411	171	0.42469	1.46528	0	0.252235	1	4891	tags=44%, list=27%, signal=60%
LONG-TERM SYNAPTIC POTENTIATION%GOBP%GO:0060291	56	0.457966	1.46523	0.003003	0.251292	1	5401	tags=48%, list=30%, signal=69%
REGULATION OF INTERFERON-BETA PRODUCTION%GOBP%GO:0032648	46	0.4663	1.46512	0.00550826	0.250538	1	7211	tags=67%, list=40%, signal=112%
POSITIVE REGULATION OF RECEPTOR SIGNALING PATHWAY VIA STAT%GOBP%GO:1904894	25	0.500655	1.46417	0.0192016	0.252189	1	3400	tags=44%, list=19%, signal=54%
PRIMARY NEURAL TUBE FORMATION%GOBP%GO:0014020	93	0.438539	1.46345	0.001	0.253275	1	4888	tags=45%, list=27%, signal=62%
TRANSMEMBRANE RECEPTOR PROTEIN KINASE ACTIVITY%GOMF%GO:0019199	59	0.453679	1.46268	0.0045	0.254546	1	3890	tags=37%, list=22%, signal=47%
DETECTION OF STIMULUS INVOLVED IN SENSORY PERCEPTION OF PAIN%GOBP%GO:0062149	28	0.491347	1.46205	0.0196177	0.255339	1	3901	tags=43%, list=22%, signal=55%
PROTEOGLYCAN BINDING%GOMF%GO:0043394	28	0.493152	1.46116	0.0161209	0.256809	1	1744	tags=29%, list=10%, signal=32%
CELLULAR RESPONSE TO BMP STIMULUS%GOBP%GO:0071773	64	0.452787	1.46101	0.00250125	0.256144	1	2470	tags=30%, list=14%, signal=34%
RESPONSE TO BMP%GOBP%GO:0071772	64	0.452787	1.46097	0.002	0.255212	1	2470	tags=30%, list=14%, signal=34%
NEURON PROJECTION GUIDANCE%GOBP%GO:0097485	172	0.422069	1.4608	0	0.254633	1	4891	tags=44%, list=27%, signal=59%
ADHERENS JUNCTION ORGANIZATION%GOBP%GO:0034332	45	0.463035	1.45994	0.00951904	0.256138	1	5055	tags=44%, list=28%, signal=62%
REGULATION OF NERVOUS SYSTEM PROCESS%GOBP%GO:0031644	161	0.423687	1.45981	0	0.255434	1	4016	tags=40%, list=22%, signal=51%
REGULATION OF DNA-TEMPLATED TRANSCRIPTION IN RESPONSE TO STRESS%GOBP%GO:0043620	35	0.475421	1.45935	0.0155233	0.255779	1	6688	tags=60%, list=37%, signal=95%
CELLULAR RESPONSE TO CYTOKINE STIMULUS%GOMF%GO:0071345	43	0.465932	1.45852	0.00700701	0.257115	1	2834	tags=37%, list=16%, signal=44%
MEGAKARYOCYTE DIFFERENTIATION%GOBP%GO:0030219	22	0.507668	1.4585	0.0279898	0.256098	1	7450	tags=82%, list=42%, signal=140%
POSTSYNAPTIC SPECIALIZATION MEMBRANE%GOCC%GO:0099634	144	0.424925	1.45611	0	0.262128	1	4076	tags=38%, list=23%, signal=48%
NEURAL TUBE CLOSURE%GOBP%GO:0001843	90	0.436743	1.45604	0.001	0.261276	1	4888	tags=46%, list=27%, signal=62%
G PROTEIN-COUPLED AMINE RECEPTOR ACTIVITY%GOMF%GO:0008227	26	0.495673	1.45592	0.0252398	0.26059	1	2362	tags=27%, list=13%, signal=31%
ECM PROTEOGLYCANS%REACTOME DATABASE ID RELEASE 84%3000178	40	0.473226	1.45584	0.00852558	0.259775	1	6350	tags=52%, list=35%, signal=81%
RESPONSE TO CYTOKINE%GOMF%GO:0034097	43	0.465932	1.45486	0.00801603	0.261694	1	2834	tags=37%, list=16%, signal=44%
CARBOHYDRATE DERIVATIVE TRANSMEMBRANE TRANSPORTER ACTIVITY%GOMF%GO:1901505	33	0.478915	1.45425	0.0175615	0.262481	1	4760	tags=55%, list=27%, signal=74%
WNT%IOB%WNT	64	0.445525	1.45386	0.0055	0.262722	1	5834	tags=50%, list=33%, signal=74%
RHOU GTPASE CYCLE%REACTOME DATABASE ID RELEASE 84%9013420	34	0.476263	1.45323	0.0130785	0.263541	1	6876	tags=59%, list=38%, signal=95%
COLLAGEN BIOSYNTHESIS AND MODIFYING ENZYMES%REACTOME DATABASE ID RELEASE 84%1650814	53	0.456036	1.45246	0.0070035	0.264791	1	3112	tags=34%, list=17%, signal=41%
K63-LINKED POLYUBIQUITIN MODIFICATION-DEPENDENT PROTEIN BINDING%GOMF%GO:0070530	24	0.503331	1.45165	0.0257186	0.266276	1	4159	tags=50%, list=23%, signal=65%
REGULATION OF RHO PROTEIN SIGNAL TRANSDUCTION%GOBP%GO:0035023	68	0.444157	1.45128	0.002	0.266354	1	3248	tags=35%, list=18%, signal=43%
GNRH SIGNALING PATHWAY%PATHWHIZ%PW064816	36	0.472415	1.45117	0.0145729	0.265642	1	5428	tags=53%, list=30%, signal=76%
PLATELET CALCIUM HOMEOSTASIS%REACTOME DATABASE ID RELEASE 84%418360	24	0.495519	1.44932	0.0238337	0.270278	1	2444	tags=38%, list=14%, signal=43%
RESPONSE TO PURINE-CONTAINING COMPOUND%GOBP%GO:0014074	81	0.439947	1.44905	0.0005	0.270047	1	5471	tags=44%, list=31%, signal=64%
REGULATION OF AXON REGENERATION%GOBP%GO:0048679	29	0.486197	1.44874	0.0146022	0.269941	1	8078	tags=76%, list=45%, signal=138%
TRANSMITTER-GATED MONOATOMIC ION CHANNEL ACTIVITY INVOLVED IN REGULATION OF POSTSYNAPTIC MEMBRANE POTENTIAL%GOMF%GO:1904315	38	0.466925	1.44807	0.017017	0.271107	1	2471	tags=26%, list=14%, signal=30%
MEMBRANE DEPOLARIZATION DURING ACTION POTENTIAL%GOBP%GO:0086010	22	0.506122	1.44729	0.0335025	0.27246	1	4749	tags=55%, list=26%, signal=74%
MEMBRANE PROTEIN ECTODOMAIN PROTEOLYSIS%GOBP%GO:0006509	25	0.493894	1.44641	0.0321608	0.274271	1	4526	tags=52%, list=25%, signal=69%
GLYCOSAMINOGLYCAN BINDING%GOMF%GO:0005539	107	0.432237	1.44521	0.0015	0.276905	1	3880	tags=35%, list=22%, signal=44%
REGULATION OF RECEPTOR SIGNALING PATHWAY VIA JAK-STAT%GOBP%GO:0046425	47	0.459252	1.4443	0.008004	0.278741	1	7012	tags=62%, list=39%, signal=101%
CYTOKINE-MEDIATED SIGNALING PATHWAY%GOMF%GO:0019221	43	0.465932	1.44343	0.0085213	0.280525	1	2834	tags=37%, list=16%, signal=44%
RESPONSE TO EXTERNAL STIMULUS%GOMF%GO:0009605	63	0.448382	1.44233	0.0030015	0.282947	1	4734	tags=44%, list=26%, signal=60%
TCR SIGNALING IN NAIVE CD4+ T CELLS%PATHWAY INTERACTION DATABASE NCI-NATURE CURATED DATA%TCR SIGNALING IN NAIVE CD4+ T CELLS	46	0.458092	1.44026	0.00900901	0.28868	1	5694	tags=50%, list=32%, signal=73%
DENDRITE DEVELOPMENT%GOBP%GO:0016358	133	0.421705	1.44017	0	0.287941	1	4734	tags=42%, list=26%, signal=57%
ACTIVATION OF PROTEIN KINASE ACTIVITY%GOBP%GO:0032147	72	0.439055	1.43949	0.006	0.289021	1	5219	tags=43%, list=29%, signal=60%
REGULATION OF AXONOGENESIS%GOBP%GO:0050770	171	0.413359	1.43872	0.0005	0.290365	1	5394	tags=47%, list=30%, signal=67%
REGULATION OF SEQUESTERING OF CALCIUM ION%GOBP%GO:0051282	95	0.431742	1.43827	0.001	0.290778	1	3711	tags=36%, list=21%, signal=45%
NEURAL TUBE FORMATION%GOBP%GO:0001841	104	0.428043	1.43691	0.002	0.29417	1	4691	tags=43%, list=26%, signal=58%
PHASE 0 - RAPID DEPOLARISATION%REACTOME%R-HSA-5576892.2	26	0.489191	1.43681	0.0291751	0.29346	1	4060	tags=46%, list=23%, signal=60%
BASEMENT MEMBRANE%GOCC%GO:0005604	81	0.434861	1.43635	0.0005	0.293857	1	5250	tags=41%, list=29%, signal=57%
CELLULAR RESPONSE TO AMYLOID-BETA%GOBP%GO:1904646	25	0.496907	1.43616	0.0246727	0.293402	1	5348	tags=56%, list=30%, signal=80%
ENZYME-LINKED RECEPTOR PROTEIN SIGNALING PATHWAY%GOMF%GO:0007167	63	0.443136	1.43594	0.00550275	0.293067	1	5022	tags=44%, list=28%, signal=62%
NETRIN-MEDIATED SIGNALING EVENTS%PATHWAY INTERACTION DATABASE NCI-NATURE CURATED DATA%NETRIN-MEDIATED SIGNALING EVENTS	29	0.483452	1.43553	0.020572	0.293442	1	5052	tags=48%, list=28%, signal=67%
POSITIVE REGULATION OF SYNAPTIC TRANSMISSION, GLUTAMATERGIC%GOBP%GO:0051968	36	0.472104	1.43551	0.012018	0.292446	1	1868	tags=31%, list=10%, signal=34%
MUSCLE CELL PROLIFERATION%GOBP%GO:0033002	42	0.464804	1.43528	0.011011	0.292144	1	2534	tags=29%, list=14%, signal=33%
REGULATION OF MACROPHAGE MIGRATION%GOBP%GO:1905521	27	0.488127	1.43492	0.0232206	0.292274	1	2243	tags=26%, list=13%, signal=30%
INO80-TYPE COMPLEX%GOCC%GO:0097346	27	0.487023	1.43472	0.0226586	0.2919	1	6053	tags=67%, list=34%, signal=100%
CIRCADIAN BEHAVIOR%GOBP%GO:0048512	23	0.497222	1.4346	0.0272315	0.291243	1	5949	tags=52%, list=33%, signal=78%
PROTEIN SELF-ASSOCIATION%GOMF%GO:0043621	64	0.442115	1.43437	0.0035	0.290979	1	5819	tags=55%, list=32%, signal=81%
RESPONSE TO CALCIUM ION%GOBP%GO:0051592	114	0.423605	1.43294	0.001	0.294769	1	5162	tags=41%, list=29%, signal=58%
EPHRIN RECEPTOR SIGNALING PATHWAY%GOBP%GO:0048013	32	0.475049	1.43216	0.0155622	0.296243	1	4734	tags=47%, list=26%, signal=64%
PROLINE-RICH REGION BINDING%GOMF%GO:0070064	20	0.506697	1.43174	0.0467242	0.296584	1	3463	tags=40%, list=19%, signal=50%
STRIATED MUSCLE CELL PROLIFERATION%GOBP%GO:0014855	30	0.480061	1.43144	0.0286145	0.296516	1	2223	tags=27%, list=12%, signal=30%
POSTSYNAPTIC SPECIALIZATION ORGANIZATION%GOBP%GO:0099084	33	0.475407	1.43134	0.0185464	0.295797	1	3890	tags=39%, list=22%, signal=50%
PROTEIN AUTOPHOSPHORYLATION%GOBP%GO:0046777	166	0.41309	1.42965	0	0.300334	1	4298	tags=39%, list=24%, signal=51%
POSITIVE REGULATION OF MYELOID LEUKOCYTE DIFFERENTIATION%GOBP%GO:0002763	37	0.466287	1.4296	0.0231388	0.299537	1	6465	tags=57%, list=36%, signal=89%
NEGATIVE REGULATION OF MYELOID LEUKOCYTE DIFFERENTIATION%GOBP%GO:0002762	33	0.475079	1.42926	0.020572	0.299578	1	3070	tags=33%, list=17%, signal=40%
REGULATION OF CELL FATE SPECIFICATION%GOBP%GO:0042659	20	0.508181	1.42871	0.0359676	0.300479	1	6119	tags=60%, list=34%, signal=91%
REGULATION OF DENDRITE MORPHOGENESIS%GOBP%GO:0048814	90	0.430768	1.42784	0.0015	0.302451	1	4383	tags=41%, list=24%, signal=54%
CENTRAL NERVOUS SYSTEM NEURON DEVELOPMENT%GOBP%GO:0021954	85	0.429827	1.42784	0.0025	0.301422	1	3845	tags=36%, list=21%, signal=46%
REGULATION OF INTERLEUKIN-12 PRODUCTION%GOBP%GO:0032655	29	0.478173	1.42686	0.0251636	0.303616	1	5780	tags=55%, list=32%, signal=81%
POSITIVE REGULATION OF NEURON APOPTOTIC PROCESS%GOBP%GO:0043525	65	0.438487	1.42684	0.007	0.302669	1	5348	tags=46%, list=30%, signal=66%
NEUROMUSCULAR JUNCTION DEVELOPMENT%GOBP%GO:0007528	44	0.456375	1.42633	0.0110165	0.303369	1	4880	tags=45%, list=27%, signal=62%
RESPONSE TO VITAMIN%GOBP%GO:0033273	20	0.507864	1.42625	0.0415611	0.30263	1	2311	tags=25%, list=13%, signal=29%
BLOOD VESSEL ENDOTHELIAL CELL MIGRATION%GOBP%GO:0043534	32	0.477067	1.42616	0.0230576	0.301899	1	6611	tags=59%, list=37%, signal=94%
LONG-TERM SYNAPTIC DEPRESSION%GOBP%GO:0060292	21	0.499595	1.42584	0.0452006	0.301959	1	584	tags=29%, list=3%, signal=29%
REGULATION OF SIGNALING RECEPTOR ACTIVITY%GOBP%GO:0010469	108	0.422321	1.42559	0.0015	0.301766	1	3817	tags=36%, list=21%, signal=46%
GLYPICAN 1 NETWORK%PATHWAY INTERACTION DATABASE NCI-NATURE CURATED DATA%GLYPICAN 1 NETWORK	20	0.504919	1.42481	0.0380325	0.303318	1	6307	tags=55%, list=35%, signal=85%
RESPONSE TO ORGANIC SUBSTANCE%GOMF%GO:0010033	90	0.429562	1.42446	0.0005	0.303492	1	4243	tags=38%, list=24%, signal=49%
REELIN SIGNALING PATHWAY%PATHWAY INTERACTION DATABASE NCI-NATURE CURATED DATA%REELIN SIGNALING PATHWAY	26	0.484688	1.42344	0.0357683	0.305947	1	6429	tags=62%, list=36%, signal=96%
CARBOHYDRATE DERIVATIVE TRANSPORT%GOMF%GO:1901264	36	0.46287	1.42327	0.0215539	0.305532	1	4215	tags=50%, list=24%, signal=65%
KINESIN BINDING%GOMF%GO:0019894	46	0.454778	1.42281	0.0125063	0.306086	1	6543	tags=61%, list=36%, signal=96%
EPITHELIAL TUBE FORMATION%GOBP%GO:0072175	117	0.419519	1.42258	0.0015	0.305933	1	4691	tags=43%, list=26%, signal=57%
REGULATION OF INTERLEUKIN-2 PRODUCTION%GOBP%GO:0032663	32	0.472402	1.42211	0.0210949	0.306608	1	5218	tags=53%, list=29%, signal=75%
CELLULAR RESPONSE TO ORGANIC SUBSTANCE%GOMF%GO:0071310	90	0.429562	1.42164	0.002	0.307239	1	4243	tags=38%, list=24%, signal=49%
REGULATION OF OSTEOCLAST DIFFERENTIATION%GOBP%GO:0045670	51	0.447781	1.42048	0.00901804	0.31011	1	6429	tags=57%, list=36%, signal=88%
G ALPHA (12 13) SIGNALLING EVENTS%REACTOME DATABASE ID RELEASE 84%416482	61	0.438908	1.41962	0.0055	0.311953	1	7497	tags=64%, list=42%, signal=109%
POSITIVE REGULATION OF AMINE TRANSPORT%GOBP%GO:0051954	42	0.454991	1.41928	0.0205103	0.312107	1	2776	tags=31%, list=15%, signal=37%
EMBRYONIC HINDLIMB MORPHOGENESIS%GOBP%GO:0035116	20	0.505286	1.41844	0.0446247	0.313875	1	2410	tags=35%, list=13%, signal=40%
POSITIVE REGULATION OF ALPHA-BETA T CELL DIFFERENTIATION%GOBP%GO:0046638	26	0.484752	1.41833	0.0362538	0.313232	1	4808	tags=42%, list=27%, signal=58%
NEURAL TUBE PATTERNING%GOBP%GO:0021532	29	0.477926	1.41749	0.0240722	0.31502	1	4514	tags=52%, list=25%, signal=69%
REGULATION OF RECEPTOR SIGNALING PATHWAY VIA STAT%GOBP%GO:1904892	52	0.446818	1.41709	0.00750375	0.315414	1	7012	tags=60%, list=39%, signal=98%
NERVOUS SYSTEM PROCESS%GOMF%GO:0050877	75	0.431989	1.41645	0.0025	0.316661	1	3916	tags=35%, list=22%, signal=44%
CALCIUM ION IMPORT%GOBP%GO:0070509	22	0.488215	1.41607	0.0350432	0.317049	1	4501	tags=50%, list=25%, signal=67%
SYNCYTIUM FORMATION%GOBP%GO:0006949	29	0.472547	1.4159	0.0285714	0.316651	1	4918	tags=45%, list=27%, signal=62%
NEGATIVE REGULATION OF PHOSPHATASE ACTIVITY%GOBP%GO:0010923	27	0.478799	1.41587	0.0351582	0.31575	1	3943	tags=41%, list=22%, signal=52%
POSITIVE REGULATION OF OSTEOCLAST DIFFERENTIATION%GOBP%GO:0045672	21	0.496644	1.41538	0.0410127	0.31651	1	3633	tags=43%, list=20%, signal=54%
LAMELLIPODIUM ORGANIZATION%GOBP%GO:0097581	45	0.449632	1.41483	0.0155155	0.317413	1	7450	tags=64%, list=42%, signal=110%
SERINE-TYPE ENDOPEPTIDASE ACTIVITY%GOMF%GO:0004252	38	0.459309	1.41452	0.0195391	0.317478	1	7600	tags=66%, list=42%, signal=114%
BETA1 INTEGRIN CELL SURFACE INTERACTIONS%PATHWAY INTERACTION DATABASE NCI-NATURE CURATED DATA%BETA1 INTEGRIN CELL SURFACE INTERACTIONS	52	0.443222	1.41379	0.0130065	0.319051	1	3593	tags=35%, list=20%, signal=43%
FACULTATIVE HETEROCHROMATIN FORMATION%GOBP%GO:0140718	23	0.489256	1.41362	0.0338726	0.318687	1	2595	tags=39%, list=14%, signal=46%
POSITIVE REGULATION OF SODIUM ION TRANSPORT%GOBP%GO:0010765	36	0.460525	1.4135	0.0205308	0.318158	1	3089	tags=36%, list=17%, signal=44%
ENDOTHELIAL CELL MIGRATION%GOBP%GO:0043542	59	0.439345	1.41335	0.00950475	0.317719	1	1668	tags=25%, list=9%, signal=28%
VENTRICULAR SEPTUM DEVELOPMENT%GOBP%GO:0003281	63	0.436499	1.41282	0.00650325	0.318611	1	2311	tags=29%, list=13%, signal=33%
REGULATION OF SMALL GTPASE MEDIATED SIGNAL TRANSDUCTION%GOBP%GO:0051056	165	0.408768	1.41261	0.0005	0.31842	1	6176	tags=48%, list=34%, signal=72%
POSITIVE REGULATION OF PROTEIN DEACETYLATION%GOBP%GO:0090312	21	0.496367	1.41217	0.0471602	0.318939	1	3915	tags=43%, list=22%, signal=55%
RESPONSE TO MECHANICAL STIMULUS%GOBP%GO:0009612	119	0.418141	1.41162	0	0.319919	1	4703	tags=39%, list=26%, signal=53%
HIV-1 NEF: NEGATIVE EFFECTOR OF FAS AND TNF-ALPHA%PATHWAY INTERACTION DATABASE NCI-NATURE CURATED DATA%HIV-1 NEF: NEGATIVE EFFECTOR OF FAS AND TNF-ALPHA	24	0.486833	1.41147	0.0408266	0.319459	1	5618	tags=54%, list=31%, signal=79%
ODONTOGENESIS OF DENTIN-CONTAINING TOOTH%GOBP%GO:0042475	46	0.448054	1.41146	0.016016	0.318504	1	7351	tags=65%, list=41%, signal=110%
CELLULAR RESPONSE TO HORMONE STIMULUS%GOMF%GO:0032870	24	0.486556	1.41137	0.0362903	0.317863	1	5731	tags=50%, list=32%, signal=73%
HALLMARK_ESTROGEN_RESPONSE_EARLY%MSIGDBHALLMARK%HALLMARK_ESTROGEN_RESPONSE_EARLY	151	0.411398	1.41081	0	0.318844	1	5372	tags=44%, list=30%, signal=62%
CELLULAR RESPONSE TO ALKALOID%GOBP%GO:0071312	26	0.484551	1.41052	0.0337702	0.318877	1	3403	tags=31%, list=19%, signal=38%
NEUROTRANSMITTER RECEPTOR ACTIVITY INVOLVED IN REGULATION OF POSTSYNAPTIC MEMBRANE POTENTIAL%GOMF%GO:0099529	40	0.451931	1.40987	0.0230461	0.320203	1	2471	tags=25%, list=14%, signal=29%
NEGATIVE REGULATION OF CELLULAR RESPONSE TO INSULIN STIMULUS%GOBP%GO:1900077	38	0.458618	1.40939	0.0240601	0.321	1	6429	tags=61%, list=36%, signal=94%
NEUROMUSCULAR PROCESS%GOBP%GO:0050905	143	0.409571	1.40828	0.0015	0.323986	1	4032	tags=39%, list=22%, signal=50%
HETEROCHROMATIN FORMATION%GOBP%GO:0031507	53	0.441159	1.40787	0.013013	0.324491	1	2595	tags=34%, list=14%, signal=40%
CORPUS CALLOSUM DEVELOPMENT%GOBP%GO:0022038	26	0.48095	1.40763	0.0392552	0.324345	1	3460	tags=42%, list=19%, signal=52%
EMBRYONIC CAMERA-TYPE EYE DEVELOPMENT%GOBP%GO:0031076	29	0.474616	1.40712	0.031738	0.325231	1	3466	tags=41%, list=19%, signal=51%
HALLMARK_HEDGEHOG_SIGNALING%MSIGDBHALLMARK%HALLMARK_HEDGEHOG_SIGNALING	32	0.466451	1.40684	0.0266064	0.325278	1	7647	tags=72%, list=43%, signal=125%
VEGFR1 SPECIFIC SIGNALS%PATHWAY INTERACTION DATABASE NCI-NATURE CURATED DATA%VEGFR1 SPECIFIC SIGNALS	24	0.482658	1.40684	0.0343261	0.324358	1	5694	tags=46%, list=32%, signal=67%
VESICLE-MEDIATED TRANSPORT%GOMF%GO:0016192	50	0.445101	1.40618	0.014007	0.325686	1	6572	tags=58%, list=37%, signal=91%
REGULATION OF TISSUE REMODELING%GOBP%GO:0034103	57	0.438748	1.40597	0.010005	0.32549	1	5459	tags=46%, list=30%, signal=65%
ADRENALINE,NORADRENALINE INHIBITS INSULIN SECRETION%REACTOME DATABASE ID RELEASE 84%400042	21	0.492526	1.40593	0.0424242	0.324702	1	4905	tags=52%, list=27%, signal=72%
VISUAL BEHAVIOR%GOBP%GO:0007632	69	0.430594	1.40572	0.00700701	0.324494	1	5630	tags=48%, list=31%, signal=69%
RESPONSE TO ORGANOPHOSPHORUS%GOBP%GO:0046683	66	0.431691	1.40498	0.011	0.326067	1	5471	tags=42%, list=31%, signal=61%
HALLMARK_KRAS_SIGNALING_DN%MSIGDBHALLMARK%HALLMARK_KRAS_SIGNALING_DN	107	0.417615	1.40494	0.0015	0.325272	1	5332	tags=45%, list=30%, signal=63%
SIGNALING ADAPTOR ACTIVITY%GOMF%GO:0035591	68	0.433438	1.40474	0.008	0.325029	1	6670	tags=57%, list=37%, signal=91%
NCRNA TRANSCRIPTION%GOBP%GO:0098781	35	0.458511	1.40453	0.0300451	0.324819	1	6787	tags=60%, list=38%, signal=96%
VISUAL LEARNING%GOBP%GO:0008542	66	0.431856	1.40446	0.00550551	0.324188	1	5630	tags=48%, list=31%, signal=70%
EPITHELIAL CELL DEVELOPMENT%GOBP%GO:0002064	156	0.408299	1.40297	0.001	0.32824	1	5254	tags=45%, list=29%, signal=63%
POSTSYNAPTIC CYTOSKELETON%GOCC%GO:0099571	23	0.488466	1.40178	0.0541224	0.331579	1	6667	tags=57%, list=37%, signal=90%
BIOLOGICAL PROCESS INVOLVED IN INTRASPECIES INTERACTION BETWEEN ORGANISMS%GOBP%GO:0051703	50	0.440252	1.40153	0.016	0.331576	1	6662	tags=58%, list=37%, signal=92%
RESPONSE TO HORMONE%GOMF%GO:0009725	24	0.486556	1.40105	0.0488911	0.332395	1	5731	tags=50%, list=32%, signal=73%
REGULATION OF STEM CELL POPULATION MAINTENANCE%GOBP%GO:2000036	57	0.438594	1.40098	0.0110055	0.331692	1	5257	tags=49%, list=29%, signal=69%
CELL CHEMOTAXIS%GOBP%GO:0060326	89	0.418618	1.40019	0.004	0.333504	1	5400	tags=40%, list=30%, signal=58%
DETECTION OF EXTERNAL STIMULUS%GOBP%GO:0009581	86	0.422508	1.39793	0.005	0.340547	1	3901	tags=36%, list=22%, signal=46%
EPIDERMIS MORPHOGENESIS%GOBP%GO:0048730	21	0.491822	1.3977	0.0530612	0.340418	1	2743	tags=33%, list=15%, signal=39%
CELL-CELL JUNCTION ORGANIZATION%REACTOME%R-HSA-421270.6	37	0.452854	1.39769	0.0205411	0.339511	1	5254	tags=38%, list=29%, signal=53%
FOCAL ADHESION ASSEMBLY%GOBP%GO:0048041	29	0.467848	1.39758	0.0306071	0.339019	1	2778	tags=38%, list=15%, signal=45%
POSITIVE REGULATION OF CALCIUM ION TRANSPORT%GOBP%GO:0051928	99	0.419364	1.3971	0.002	0.339796	1	5348	tags=43%, list=30%, signal=62%
POSITIVE REGULATION OF DOUBLE-STRAND BREAK REPAIR VIA HOMOLOGOUS RECOMBINATION%GOBP%GO:1905168	36	0.457331	1.39685	0.0241327	0.339828	1	5487	tags=53%, list=31%, signal=76%
REGULATION OF DENDRITE EXTENSION%GOBP%GO:1903859	31	0.461086	1.39648	0.0321608	0.3402	1	6394	tags=61%, list=36%, signal=95%
CHONDROCYTE DEVELOPMENT%GOBP%GO:0002063	22	0.489784	1.39567	0.0556399	0.34226	1	3558	tags=41%, list=20%, signal=51%
MODIFICATION OF SYNAPTIC STRUCTURE%GOBP%GO:0099563	23	0.485599	1.39564	0.0479072	0.341429	1	3592	tags=43%, list=20%, signal=54%
SEMAPHORIN INTERACTIONS%REACTOME DATABASE ID RELEASE 84%373755	57	0.435443	1.39548	0.0125	0.341068	1	3141	tags=30%, list=18%, signal=36%
INSULIN-LIKE GROWTH FACTOR RECEPTOR SIGNALING PATHWAY%GOBP%GO:0048009	32	0.463277	1.3953	0.0301356	0.340835	1	5694	tags=53%, list=32%, signal=78%
PROTEIN-PROTEIN INTERACTIONS AT SYNAPSES%REACTOME%R-HSA-6794362.4	75	0.424899	1.3953	0.0065	0.339938	1	5289	tags=49%, list=29%, signal=70%
NEGATIVE REGULATION OF MAP KINASE ACTIVITY%GOBP%GO:0043407	43	0.443731	1.39379	0.0215215	0.344526	1	5266	tags=49%, list=29%, signal=69%
NEUREXINS AND NEUROLIGINS%REACTOME%R-HSA-6794361.4	49	0.441374	1.39362	0.0165083	0.344215	1	5289	tags=49%, list=29%, signal=69%
REGULATION OF REGULATORY T CELL DIFFERENTIATION%GOBP%GO:0045589	20	0.495611	1.39349	0.0528187	0.343777	1	2884	tags=40%, list=16%, signal=48%
NEGATIVE REGULATION OF CARDIAC MUSCLE HYPERTROPHY%GOBP%GO:0010614	26	0.479576	1.39335	0.0391763	0.343386	1	3596	tags=42%, list=20%, signal=53%
BONE REMODELING%GOBP%GO:0046849	33	0.459544	1.39309	0.0286576	0.343412	1	6532	tags=58%, list=36%, signal=90%
DETECTION OF ABIOTIC STIMULUS%GOBP%GO:0009582	86	0.422508	1.39289	0.0055	0.343266	1	3901	tags=36%, list=22%, signal=46%
REGULATION OF VASCULAR ENDOTHELIAL GROWTH FACTOR RECEPTOR SIGNALING PATHWAY%GOBP%GO:0030947	27	0.470083	1.39257	0.0468278	0.343554	1	5784	tags=41%, list=32%, signal=60%
CDC42 GTPASE CYCLE%REACTOME DATABASE ID RELEASE 84%9013148	128	0.410841	1.39233	0.001	0.343539	1	5577	tags=45%, list=31%, signal=64%
NEUROTRANSMITTER RECEPTOR ACTIVITY%GOMF%GO:0030594	71	0.427656	1.39184	0.0055	0.344349	1	2652	tags=25%, list=15%, signal=30%
FOXA1 TRANSCRIPTION FACTOR NETWORK%PATHWAY INTERACTION DATABASE NCI-NATURE CURATED DATA%FOXA1 TRANSCRIPTION FACTOR NETWORK	26	0.475216	1.39161	0.040806	0.344235	1	6704	tags=65%, list=37%, signal=104%
NEGATIVE REGULATION OF RESPONSE TO WOUNDING%GOBP%GO:1903035	54	0.433803	1.39137	0.016008	0.344185	1	6036	tags=54%, list=34%, signal=81%
POSITIVE REGULATION OF ALPHA-BETA T CELL ACTIVATION%GOBP%GO:0046635	35	0.453834	1.39084	0.0320963	0.345194	1	4808	tags=37%, list=27%, signal=51%
NEGATIVE REGULATION OF VASCULATURE DEVELOPMENT%GOBP%GO:1901343	76	0.422713	1.39077	0.0055	0.344523	1	6241	tags=45%, list=35%, signal=68%
NON-MEMBRANE SPANNING PROTEIN TYROSINE KINASE ACTIVITY%GOMF%GO:0004715	21	0.488319	1.3907	0.0575064	0.343891	1	5052	tags=52%, list=28%, signal=73%
REGULATION OF EPITHELIAL TO MESENCHYMAL TRANSITION%GOBP%GO:0010717	75	0.423954	1.39066	0.0075	0.343147	1	6307	tags=48%, list=35%, signal=74%
SOCIAL BEHAVIOR%GOBP%GO:0035176	50	0.440252	1.39062	0.0145218	0.342413	1	6662	tags=58%, list=37%, signal=92%
ASSOCIATIVE LEARNING%GOBP%GO:0008306	107	0.413427	1.39051	0.002	0.34195	1	5731	tags=49%, list=32%, signal=71%
REGULATION OF EXTRINSIC APOPTOTIC SIGNALING PATHWAY IN ABSENCE OF LIGAND%GOBP%GO:2001239	34	0.460972	1.39005	0.0281125	0.342678	1	6135	tags=50%, list=34%, signal=76%
REGULATION OF CDC42 ACTIVITY%PATHWAY INTERACTION DATABASE NCI-NATURE CURATED DATA%REGULATION OF CDC42 ACTIVITY	28	0.466572	1.38964	0.0356963	0.343224	1	6460	tags=57%, list=36%, signal=89%
IMMUNE RESPONSE-REGULATING CELL SURFACE RECEPTOR SIGNALING PATHWAY%GOBP%GO:0002768	90	0.415589	1.38953	0.004	0.342685	1	5557	tags=48%, list=31%, signal=69%
POSITIVE REGULATION OF REACTIVE OXYGEN SPECIES METABOLIC PROCESS%GOBP%GO:2000379	43	0.444138	1.38894	0.021021	0.343967	1	6882	tags=53%, list=38%, signal=87%
POTASSIUM CHANNEL REGULATOR ACTIVITY%GOMF%GO:0015459	36	0.455483	1.38848	0.0331658	0.344675	1	3534	tags=39%, list=20%, signal=48%
REGULATION OF P38-ALPHA AND P38-BETA%PATHWAY INTERACTION DATABASE NCI-NATURE CURATED DATA%REGULATION OF P38-ALPHA AND P38-BETA	27	0.472385	1.38839	0.0487928	0.344113	1	5058	tags=48%, list=28%, signal=67%
REGULATION OF TYPE II INTERFERON PRODUCTION%GOBP%GO:0032649	48	0.44034	1.38833	0.0170255	0.343452	1	5889	tags=54%, list=33%, signal=80%
POSITIVE REGULATION OF DOUBLE-STRAND BREAK REPAIR%GOBP%GO:2000781	82	0.419211	1.38789	0.006	0.344142	1	7671	tags=63%, list=43%, signal=110%
FOREBRAIN NEURON DEVELOPMENT%GOBP%GO:0021884	25	0.474069	1.38759	0.0473313	0.344394	1	4411	tags=44%, list=25%, signal=58%
ANTIGEN RECEPTOR-MEDIATED SIGNALING PATHWAY%GOBP%GO:0050851	71	0.423394	1.38702	0.009	0.345646	1	5557	tags=48%, list=31%, signal=69%
TRANSPORT OF BILE SALTS AND ORGANIC ACIDS, METAL IONS AND AMINE COMPOUNDS%REACTOME DATABASE ID RELEASE 84%425366	46	0.439863	1.38699	0.0215108	0.344895	1	4653	tags=39%, list=26%, signal=53%
CONTRACTILE ACTIN FILAMENT BUNDLE%GOCC%GO:0097517	68	0.422936	1.3868	0.009	0.34467	1	6574	tags=54%, list=37%, signal=86%
POSITIVE REGULATION OF DENDRITE MORPHOGENESIS%GOBP%GO:0050775	60	0.427908	1.38679	0.014	0.343867	1	4383	tags=40%, list=24%, signal=53%
VENTRICULAR SEPTUM MORPHOGENESIS%GOBP%GO:0060412	38	0.448111	1.38652	0.0331492	0.343985	1	2311	tags=24%, list=13%, signal=27%
POSITIVE REGULATION OF DENDRITIC SPINE MORPHOGENESIS%GOBP%GO:0061003	28	0.468589	1.38633	0.0390782	0.343786	1	4298	tags=39%, list=24%, signal=52%
HISTONE H4 ACETYLATION%GOBP%GO:0043967	41	0.445532	1.38565	0.0205308	0.345334	1	6032	tags=61%, list=34%, signal=92%
T CELL DIFFERENTIATION IN THYMUS%GOBP%GO:0033077	47	0.436672	1.38472	0.0195489	0.347795	1	6465	tags=51%, list=36%, signal=80%
TRANSFORMING GROWTH FACTOR BETA BINDING%GOMF%GO:0050431	20	0.489381	1.38445	0.0436992	0.347943	1	6353	tags=55%, list=35%, signal=85%
CYTOKINE RECEPTOR ACTIVITY%GOMF%GO:0004896	39	0.447426	1.3844	0.0345865	0.347298	1	2834	tags=38%, list=16%, signal=46%
KERATINIZATION%REACTOME%R-HSA-6805567.3	25	0.47201	1.38397	0.0484848	0.347993	1	5761	tags=56%, list=32%, signal=82%
POSITIVE REGULATION OF B CELL PROLIFERATION%GOBP%GO:0030890	26	0.470845	1.383	0.0450861	0.350634	1	2579	tags=27%, list=14%, signal=31%
SENSORY PERCEPTION OF TEMPERATURE STIMULUS%GOBP%GO:0050951	21	0.480277	1.38241	0.0652834	0.351953	1	5636	tags=52%, list=31%, signal=76%
AXONAL GROWTH CONE%GOCC%GO:0044295	42	0.444901	1.38206	0.0250627	0.352354	1	5254	tags=50%, list=29%, signal=71%
RHOB GTPASE CYCLE%REACTOME DATABASE ID RELEASE 84%9013026	61	0.428158	1.38184	0.0125188	0.352303	1	3411	tags=34%, list=19%, signal=42%
IMMUNE RESPONSE-ACTIVATING CELL SURFACE RECEPTOR SIGNALING PATHWAY%GOBP%GO:0002429	87	0.415656	1.38168	0.003	0.352068	1	5557	tags=48%, list=31%, signal=70%
NEURAL TUBE DEVELOPMENT%GOBP%GO:0021915	147	0.40432	1.38143	0.0005	0.352156	1	4691	tags=41%, list=26%, signal=56%
POSITIVE REGULATION OF BMP SIGNALING PATHWAY%GOBP%GO:0030513	23	0.475683	1.38099	0.0504286	0.352952	1	2296	tags=30%, list=13%, signal=35%
T CELL RECEPTOR SIGNALING PATHWAY%GOBP%GO:0050852	54	0.433644	1.38083	0.015	0.352694	1	5557	tags=48%, list=31%, signal=70%
REGULATION OF PEPTIDYL-TYROSINE PHOSPHORYLATION%GOBP%GO:0050730	162	0.400482	1.3807	0.0005	0.352288	1	4781	tags=40%, list=27%, signal=54%
TNF STRESS RELATED SIGNALING%PATHWHIZ%PW064784	20	0.491463	1.38056	0.0655155	0.351945	1	5042	tags=55%, list=28%, signal=76%
REGULATION OF PHOSPHATIDYLINOSITOL 3-KINASE ACTIVITY%GOBP%GO:0043551	33	0.459199	1.38003	0.0396189	0.35306	1	5052	tags=45%, list=28%, signal=63%
STRESS FIBER%GOCC%GO:0001725	68	0.422936	1.38003	0.0095	0.352226	1	6574	tags=54%, list=37%, signal=86%
ADULT WALKING BEHAVIOR%GOBP%GO:0007628	39	0.445308	1.37978	0.0250125	0.352319	1	5630	tags=51%, list=31%, signal=75%
COLLAGEN FORMATION%REACTOME%R-HSA-1474290.3	66	0.426284	1.37947	0.0125	0.352616	1	3112	tags=32%, list=17%, signal=38%
NEGATIVE REGULATION OF MUSCLE HYPERTROPHY%GOBP%GO:0014741	27	0.46774	1.37927	0.0387519	0.352542	1	3596	tags=41%, list=20%, signal=51%
REGULATION OF CALCIUM ION TRANSPORT%GOBP%GO:0051924	200	0.396672	1.37876	0	0.353588	1	5348	tags=41%, list=30%, signal=58%
REGULATION OF RAC PROTEIN SIGNAL TRANSDUCTION%GOBP%GO:0035020	20	0.487859	1.37876	0.0571137	0.352758	1	5577	tags=45%, list=31%, signal=65%
P75 NTR RECEPTOR-MEDIATED SIGNALLING%REACTOME%R-HSA-193704.1	80	0.418284	1.37864	0.0085	0.352397	1	4735	tags=43%, list=26%, signal=57%
REGULATION OF AXON EXTENSION INVOLVED IN AXON GUIDANCE%GOBP%GO:0048841	31	0.461055	1.37857	0.0361627	0.351783	1	4433	tags=45%, list=25%, signal=60%
VITAMIN TRANSMEMBRANE TRANSPORT%GOMF%GO:0035461	20	0.486866	1.3783	0.0586436	0.35191	1	8193	tags=80%, list=46%, signal=147%
EMBRYONIC EPITHELIAL TUBE FORMATION%GOBP%GO:0001838	113	0.408359	1.37828	0.003	0.351161	1	4691	tags=42%, list=26%, signal=56%
REGULATION OF PROTEIN LOCALIZATION TO CELL SURFACE%GOBP%GO:2000008	37	0.450667	1.37786	0.0361264	0.351927	1	5694	tags=54%, list=32%, signal=79%
CARBOHYDRATE TRANSPORT%GOBP%GO:0008643	31	0.457626	1.37781	0.0452716	0.351331	1	8340	tags=81%, list=47%, signal=150%
SIGNALING BY ALK%REACTOME%R-HSA-201556.2	21	0.486148	1.37728	0.0609137	0.352454	1	7405	tags=71%, list=41%, signal=122%
OLIGOSACCHARIDE METABOLIC PROCESS%GOBP%GO:0009311	39	0.446082	1.37719	0.0300601	0.35198	1	5850	tags=49%, list=33%, signal=72%
LIGAND-GATED ION CHANNEL SIGNALING PATHWAY%GOBP%GO:1990806	28	0.46248	1.3767	0.0367758	0.353042	1	1533	tags=32%, list=9%, signal=35%
TUBE FORMATION%GOBP%GO:0035148	128	0.403674	1.37621	0.0005	0.354027	1	4691	tags=41%, list=26%, signal=56%
REGULATION OF GRANULOCYTE CHEMOTAXIS%GOBP%GO:0071622	29	0.460238	1.37605	0.0382679	0.35376	1	1785	tags=24%, list=10%, signal=27%
RHYTHMIC BEHAVIOR%GOBP%GO:0007622	25	0.465602	1.37422	0.051217	0.359735	1	5949	tags=48%, list=33%, signal=72%
EXTRACELLULAR MATRIX ASSEMBLY%GOBP%GO:0085029	27	0.466945	1.37413	0.0475228	0.359208	1	3842	tags=37%, list=21%, signal=47%
NEGATIVE REGULATION OF EXTRINSIC APOPTOTIC SIGNALING PATHWAY IN ABSENCE OF LIGAND%GOBP%GO:2001240	22	0.478021	1.37411	0.0616785	0.358448	1	4403	tags=41%, list=25%, signal=54%
NEGATIVE REGULATION OF BLOOD VESSEL MORPHOGENESIS%GOBP%GO:2000181	75	0.418195	1.37406	0.01	0.357881	1	6241	tags=44%, list=35%, signal=67%
NEGATIVE REGULATION OF TUMOR NECROSIS FACTOR SUPERFAMILY CYTOKINE PRODUCTION%GOBP%GO:1903556	37	0.44552	1.37401	0.034034	0.357226	1	5818	tags=57%, list=32%, signal=84%
PROTEIN PALMITOYLATION%GOBP%GO:0018345	28	0.466431	1.37397	0.0433468	0.356525	1	4267	tags=46%, list=24%, signal=61%
INSULIN RECEPTOR BINDING%GOMF%GO:0005158	21	0.486728	1.37322	0.0632976	0.358607	1	5329	tags=57%, list=30%, signal=81%
CELL-CELL JUNCTION ORGANIZATION%GOBP%GO:0045216	130	0.403233	1.37281	0.0025	0.359256	1	6807	tags=50%, list=38%, signal=80%
COLLAGEN METABOLIC PROCESS%GOBP%GO:0032963	38	0.44442	1.37267	0.035589	0.358994	1	6084	tags=47%, list=34%, signal=72%
POSITIVE REGULATION OF PEPTIDYL-TYROSINE PHOSPHORYLATION%GOBP%GO:0050731	114	0.407705	1.37215	0.0025	0.360152	1	5162	tags=41%, list=29%, signal=58%
MEMBRANE PROTEIN PROTEOLYSIS%GOBP%GO:0033619	33	0.452393	1.37214	0.043151	0.359407	1	8197	tags=73%, list=46%, signal=134%
PROTEIN HYDROXYLATION%GOBP%GO:0018126	25	0.475792	1.37205	0.0565371	0.358936	1	7118	tags=72%, list=40%, signal=119%
MULTICELLULAR ORGANISMAL PROCESS%GOMF%GO:0032501	91	0.410996	1.3717	0.0075	0.359475	1	3916	tags=34%, list=22%, signal=43%
REGULATION OF BONE MINERALIZATION%GOBP%GO:0030500	56	0.428403	1.37165	0.016008	0.35885	1	6964	tags=55%, list=39%, signal=90%
GPCRS, CLASS A RHODOPSIN-LIKE%WIKIPATHWAYS_20220510%WP189%MUS MUSCULUS	76	0.418516	1.37161	0.0075	0.358186	1	2790	tags=28%, list=16%, signal=33%
REGULATION OF MEMBRANE POTENTIAL%GOMF%GO:0042391	89	0.412383	1.37159	0.0065	0.357479	1	4060	tags=35%, list=23%, signal=45%
HISTONE H3 METHYLTRANSFERASE ACTIVITY%GOMF%GO:0140938	39	0.442761	1.37097	0.034034	0.359021	1	6148	tags=56%, list=34%, signal=86%
VOLTAGE-GATED MONOATOMIC ION CHANNEL ACTIVITY%GOMF%GO:0005244	123	0.403233	1.37048	0.002	0.360004	1	5471	tags=44%, list=31%, signal=63%
NEGATIVE REGULATION OF TRANSMEMBRANE RECEPTOR PROTEIN SERINE/THREONINE KINASE SIGNALING PATHWAY%GOBP%GO:0090101	107	0.405914	1.37032	0.0045	0.359776	1	4767	tags=40%, list=27%, signal=54%
EXTRACELLULAR MATRIX BINDING%GOMF%GO:0050840	43	0.436669	1.37001	0.0350175	0.360148	1	3520	tags=30%, list=20%, signal=38%
REGULATION OF CHEMOTAXIS%GOBP%GO:0050920	151	0.397372	1.36975	0.0005	0.3604	1	4433	tags=34%, list=25%, signal=45%
SARCOPLASM%GOCC%GO:0016528	68	0.419803	1.36952	0.0085	0.360436	1	3357	tags=34%, list=19%, signal=41%
EMBRYONIC HEART TUBE MORPHOGENESIS%GOBP%GO:0003143	43	0.437106	1.36865	0.032016	0.362968	1	2743	tags=35%, list=15%, signal=41%
CALCIUM ION TRANSMEMBRANE TRANSPORT%GOBP%GO:0070588	119	0.402955	1.36844	0.0025	0.362938	1	2750	tags=31%, list=15%, signal=36%
BRANCHING INVOLVED IN BLOOD VESSEL MORPHOGENESIS%GOBP%GO:0001569	27	0.46458	1.36819	0.0498992	0.3631	1	4343	tags=37%, list=24%, signal=49%
NEGATIVE REGULATION OF SIGNAL TRANSDUCTION IN ABSENCE OF LIGAND%GOBP%GO:1901099	22	0.478021	1.36797	0.0589431	0.363136	1	4403	tags=41%, list=25%, signal=54%
CERAMIDE BIOSYNTHETIC PROCESS%GOBP%GO:0046513	48	0.432069	1.36769	0.0270406	0.363444	1	6877	tags=58%, list=38%, signal=94%
CALCIUM-DEPENDENT PHOSPHOLIPID BINDING%GOMF%GO:0005544	40	0.441314	1.36765	0.0316106	0.362831	1	4531	tags=40%, list=25%, signal=53%
VITAMIN TRANSPORT%GOMF%GO:0051180	20	0.486866	1.36756	0.0663291	0.362378	1	8193	tags=80%, list=46%, signal=147%
LONG-TERM POTENTIATION%REACTOME DATABASE ID RELEASE 84%9620244	20	0.487066	1.36741	0.0685976	0.362168	1	1840	tags=35%, list=10%, signal=39%
PHOSPHOTYROSINE RESIDUE BINDING%GOMF%GO:0001784	33	0.451279	1.36708	0.039039	0.362627	1	7007	tags=52%, list=39%, signal=84%
CARBOHYDRATE TRANSMEMBRANE TRANSPORT%GOBP%GO:0034219	26	0.465379	1.36656	0.0543807	0.363765	1	8093	tags=81%, list=45%, signal=147%
NEUROMUSCULAR SYNAPTIC TRANSMISSION%GOBP%GO:0007274	24	0.46673	1.36656	0.0606673	0.362997	1	2998	tags=38%, list=17%, signal=45%
SCHAFFER COLLATERAL - CA1 SYNAPSE%GOCC%GO:0098685	138	0.39946	1.36642	0.001	0.362768	1	6485	tags=51%, list=36%, signal=79%
CAJAL BODY%GOCC%GO:0015030	34	0.450483	1.36637	0.0456827	0.362217	1	4579	tags=50%, list=26%, signal=67%
REGULATION OF TUMOR NECROSIS FACTOR PRODUCTION%GOBP%GO:0032680	100	0.409589	1.36627	0.0055	0.361804	1	5889	tags=49%, list=33%, signal=73%
MYELOID CELL DEVELOPMENT%GOBP%GO:0061515	57	0.426152	1.36609	0.0155	0.361709	1	7450	tags=65%, list=42%, signal=111%
VITAMIN TRANSMEMBRANE TRANSPORTER ACTIVITY%GOMF%GO:0090482	20	0.486866	1.36598	0.0709579	0.361339	1	8193	tags=80%, list=46%, signal=147%
ODONTOGENESIS%GOBP%GO:0042476	65	0.420785	1.36584	0.017	0.361052	1	7351	tags=58%, list=41%, signal=99%
VOLTAGE-GATED MONOATOMIC CATION CHANNEL ACTIVITY%GOMF%GO:0022843	103	0.407737	1.36578	0.005	0.360505	1	5471	tags=46%, list=31%, signal=65%
NEGATIVE REGULATION OF TUMOR NECROSIS FACTOR PRODUCTION%GOBP%GO:0032720	37	0.44552	1.36549	0.03713	0.360789	1	5818	tags=57%, list=32%, signal=84%
PROTEIN TYROSINE KINASE ACTIVATOR ACTIVITY%GOMF%GO:0030296	21	0.482489	1.36516	0.0573022	0.361186	1	4393	tags=48%, list=24%, signal=63%
TUMOR NECROSIS FACTOR RECEPTOR SUPERFAMILY BINDING%GOMF%GO:0032813	27	0.462784	1.36507	0.04947	0.360769	1	2319	tags=26%, list=13%, signal=30%
POSITIVE REGULATION OF DNA-BINDING TRANSCRIPTION FACTOR ACTIVITY%GOBP%GO:0051091	184	0.39316	1.36497	0.0005	0.360375	1	5466	tags=39%, list=30%, signal=56%
EXCITATORY SYNAPSE ASSEMBLY%GOBP%GO:1904861	20	0.485187	1.36383	0.0619919	0.363722	1	3890	tags=40%, list=22%, signal=51%
CELLULAR RESPONSE TO RETINOIC ACID%GOBP%GO:0071300	32	0.454644	1.36355	0.0376506	0.364121	1	6895	tags=56%, list=38%, signal=91%
HETEROCHROMATIN ORGANIZATION%GOBP%GO:0070828	61	0.424926	1.36349	0.019	0.363583	1	2595	tags=33%, list=14%, signal=38%
CELL-CELL FUSION%GOBP%GO:0140253	27	0.461703	1.36338	0.0585267	0.363225	1	4918	tags=44%, list=27%, signal=61%
LEUKOCYTE CHEMOTAXIS%GOBP%GO:0030595	55	0.426101	1.363	0.0195	0.363898	1	5400	tags=42%, list=30%, signal=60%
REGULATION OF INTERLEUKIN-1 BETA PRODUCTION%GOBP%GO:0032651	47	0.431008	1.36279	0.0265133	0.363977	1	5585	tags=47%, list=31%, signal=68%
REGULATION OF TUMOR NECROSIS FACTOR SUPERFAMILY CYTOKINE PRODUCTION%GOBP%GO:1903555	101	0.40598	1.36268	0.004	0.363616	1	5889	tags=49%, list=33%, signal=72%
REGULATION OF CALCIUM ION-DEPENDENT EXOCYTOSIS%GOBP%GO:0017158	46	0.435645	1.36263	0.026026	0.363032	1	6394	tags=54%, list=36%, signal=84%
SULFOTRANSFERASE ACTIVITY%GOMF%GO:0008146	33	0.448907	1.36246	0.0441103	0.36294	1	5776	tags=48%, list=32%, signal=71%
SYNCYTIUM FORMATION BY PLASMA MEMBRANE FUSION%GOBP%GO:0000768	27	0.461703	1.36237	0.0530303	0.362536	1	4918	tags=44%, list=27%, signal=61%
AUTONOMIC NERVOUS SYSTEM DEVELOPMENT%GOBP%GO:0048483	28	0.459252	1.36234	0.0517068	0.361894	1	2984	tags=32%, list=17%, signal=38%
SPHINGOLIPID BINDING%GOMF%GO:0046625	25	0.467597	1.36208	0.0576048	0.362104	1	5278	tags=56%, list=29%, signal=79%
CELLULAR RESPONSE TO METAL ION%GOBP%GO:0071248	134	0.397558	1.36183	0.002	0.362281	1	5402	tags=43%, list=30%, signal=60%
REGULATION OF EPIDERMIS DEVELOPMENT%GOBP%GO:0045682	43	0.438647	1.36167	0.0370185	0.362152	1	2213	tags=28%, list=12%, signal=32%
GROWTH CONE%GOCC%GO:0030426	199	0.391032	1.36135	0	0.3627	1	8569	tags=67%, list=48%, signal=127%
BETA3 INTEGRIN CELL SURFACE INTERACTIONS%PATHWAY INTERACTION DATABASE NCI-NATURE CURATED DATA%BETA3 INTEGRIN CELL SURFACE INTERACTIONS	28	0.458614	1.36123	0.0502513	0.36238	1	3593	tags=32%, list=20%, signal=40%
LONG-TERM MEMORY%GOBP%GO:0007616	38	0.442401	1.36056	0.0376317	0.364093	1	6505	tags=55%, list=36%, signal=87%
HISTONE DEACETYLASE COMPLEX%GOCC%GO:0000118	78	0.411883	1.35976	0.0105	0.366393	1	6385	tags=56%, list=36%, signal=87%
MULTICELLULAR ORGANISMAL MOVEMENT%GOBP%GO:0050879	31	0.452051	1.3593	0.0461847	0.367437	1	3463	tags=39%, list=19%, signal=48%
AXON GUIDANCE MEDIATED BY NETRIN%PANTHER PATHWAY%P00009	23	0.472477	1.35908	0.0590313	0.367517	1	7388	tags=65%, list=41%, signal=111%
REGULATION OF INTERLEUKIN-1 PRODUCTION%GOBP%GO:0032652	55	0.424601	1.35898	0.023	0.367124	1	5818	tags=49%, list=32%, signal=72%
RIBBON SYNAPSE%GOCC%GO:0097470	28	0.456482	1.35883	0.0538771	0.366966	1	4434	tags=50%, list=25%, signal=66%
NEURON PROJECTION EXTENSION%GOBP%GO:1990138	82	0.409511	1.35864	0.0125	0.366927	1	4910	tags=44%, list=27%, signal=60%
RELEASE OF SEQUESTERED CALCIUM ION INTO CYTOSOL%GOBP%GO:0051209	45	0.434077	1.35832	0.0315631	0.367318	1	2750	tags=29%, list=15%, signal=34%
MORPHOGENESIS OF EMBRYONIC EPITHELIUM%GOBP%GO:0016331	128	0.398413	1.3578	0.0025	0.368445	1	4691	tags=41%, list=26%, signal=55%
INSULIN SIGNALING%WIKIPATHWAYS_20220510%WP65%MUS MUSCULUS	137	0.397233	1.35734	0.0045	0.369487	1	7163	tags=58%, list=40%, signal=95%
SIGNALING EVENTS MEDIATED BY HDAC CLASS I%PATHWAY INTERACTION DATABASE NCI-NATURE CURATED DATA%SIGNALING EVENTS MEDIATED BY HDAC CLASS I	58	0.420497	1.3572	0.018	0.369261	1	6718	tags=59%, list=37%, signal=93%
TRANSCRIPTIONAL REGULATION BY NPAS4%REACTOME%R-HSA-9634815.2	30	0.454713	1.35628	0.0472599	0.371917	1	6729	tags=60%, list=38%, signal=96%
PLASMA MEMBRANE ORGANIZATION%GOBP%GO:0007009	100	0.404283	1.3556	0.007	0.373781	1	5400	tags=44%, list=30%, signal=63%
P38 MAPK SIGNALING PATHWAY%PATHWAY INTERACTION DATABASE NCI-NATURE CURATED DATA%P38 MAPK SIGNALING PATHWAY	23	0.470854	1.35529	0.0572152	0.374205	1	4191	tags=48%, list=23%, signal=62%
CALCIUM CHANNEL COMPLEX%GOCC%GO:0034704	49	0.429415	1.35523	0.0265398	0.373686	1	2098	tags=27%, list=12%, signal=30%
TAXIS%GOMF%GO:0042330	57	0.421004	1.35451	0.019	0.375645	1	4734	tags=40%, list=26%, signal=55%
IL6%NETPATH%IL6	54	0.424784	1.35415	0.0270135	0.376303	1	7405	tags=63%, list=41%, signal=107%
PARASITE INFECTION%REACTOME DATABASE ID RELEASE 84%9664407	46	0.429667	1.35397	0.0325325	0.376224	1	7450	tags=57%, list=42%, signal=96%
REGULATION OF CD4-POSITIVE, ALPHA-BETA T CELL DIFFERENTIATION%GOBP%GO:0043370	24	0.467299	1.35361	0.0724785	0.376794	1	1545	tags=21%, list=9%, signal=23%
PRESYNAPTIC ACTIVE ZONE MEMBRANE%GOCC%GO:0048787	59	0.418541	1.35323	0.029	0.377479	1	5168	tags=41%, list=29%, signal=57%
POSITIVE REGULATION OF T CELL ACTIVATION%GOBP%GO:0050870	125	0.396879	1.35229	0.003	0.380318	1	5785	tags=42%, list=32%, signal=62%
GASTRULATION WITH MOUTH FORMING SECOND%GOBP%GO:0001702	24	0.468334	1.35219	0.0701666	0.379972	1	6844	tags=67%, list=38%, signal=108%
SCAFFOLD PROTEIN BINDING%GOMF%GO:0097110	76	0.411835	1.35203	0.016	0.379862	1	5543	tags=46%, list=31%, signal=66%
ESTABLISHMENT OF PROTEIN LOCALIZATION TO PLASMA MEMBRANE%GOBP%GO:0061951	51	0.426127	1.35171	0.0325163	0.380329	1	6804	tags=61%, list=38%, signal=98%
REGULATION OF RECEPTOR LOCALIZATION TO SYNAPSE%GOBP%GO:1902683	31	0.446485	1.35157	0.0546366	0.380209	1	7358	tags=65%, list=41%, signal=109%
REGULATION OF B CELL PROLIFERATION%GOBP%GO:0030888	36	0.441365	1.35143	0.0436747	0.380024	1	2976	tags=28%, list=17%, signal=33%
MUSCULOSKELETAL MOVEMENT%GOBP%GO:0050881	30	0.453432	1.35139	0.0582622	0.379423	1	3463	tags=40%, list=19%, signal=49%
DOWNSTREAM SIGNAL TRANSDUCTION%REACTOME DATABASE ID RELEASE 84%186763	24	0.464834	1.35135	0.0747097	0.378866	1	5099	tags=46%, list=28%, signal=64%
CELL-CELL COMMUNICATION%REACTOME%R-HSA-1500931.6	83	0.407885	1.35132	0.0075	0.378265	1	6479	tags=48%, list=36%, signal=75%
POSITIVE REGULATION OF PHAGOCYTOSIS%GOBP%GO:0050766	40	0.434598	1.35125	0.0345518	0.377826	1	6234	tags=58%, list=35%, signal=88%
POSITIVE REGULATION OF INTERLEUKIN-6 PRODUCTION%GOBP%GO:0032755	52	0.426479	1.35105	0.0250125	0.377861	1	2334	tags=29%, list=13%, signal=33%
REGULATION OF OSSIFICATION%GOBP%GO:0030278	95	0.405416	1.35093	0.0085	0.377582	1	6964	tags=54%, list=39%, signal=87%
LAMELLIPODIUM ASSEMBLY%GOBP%GO:0030032	36	0.439924	1.35089	0.0447236	0.377026	1	6460	tags=56%, list=36%, signal=87%
FCGR3A-MEDIATED PHAGOCYTOSIS%REACTOME DATABASE ID RELEASE 84%9664422	46	0.429667	1.35075	0.0285	0.376846	1	7450	tags=57%, list=42%, signal=96%
REGULATION OF REACTIVE OXYGEN SPECIES BIOSYNTHETIC PROCESS%GOBP%GO:1903426	36	0.440733	1.35009	0.0450902	0.378778	1	2423	tags=31%, list=14%, signal=35%
REGULATION OF EPIDERMAL CELL DIFFERENTIATION%GOBP%GO:0045604	37	0.440671	1.35006	0.0471651	0.37819	1	2213	tags=27%, list=12%, signal=31%
SEMAPHORIN-PLEXIN SIGNALING PATHWAY%GOBP%GO:0071526	41	0.434566	1.34987	0.0416249	0.378155	1	2235	tags=29%, list=12%, signal=33%
TYROBP CAUSAL NETWORK IN MICROGLIA%WIKIPATHWAYS_20220510%WP3625%MUS MUSCULUS	28	0.454728	1.34985	0.0619335	0.377554	1	6227	tags=50%, list=35%, signal=76%
SENSORY PERCEPTION OF PAIN%GOBP%GO:0019233	78	0.412262	1.34983	0.0165	0.376888	1	6064	tags=46%, list=34%, signal=69%
HALLMARK_TGF_BETA_SIGNALING%MSIGDBHALLMARK%HALLMARK_TGF_BETA_SIGNALING	46	0.427014	1.34961	0.0320802	0.377018	1	4462	tags=39%, list=25%, signal=52%
POSITIVE REGULATION OF CATION CHANNEL ACTIVITY%GOBP%GO:2001259	62	0.420822	1.34913	0.018009	0.37813	1	5348	tags=48%, list=30%, signal=69%
NEGATIVE REGULATION OF ANGIOGENESIS%GOBP%GO:0016525	73	0.410552	1.349	0.0115	0.377898	1	6241	tags=42%, list=35%, signal=65%
LXRS REGULATE GENE EXPRESSION LINKED TO CHOLESTEROL TRANSPORT AND EFFLUX%REACTOME DATABASE ID RELEASE 84%9029569	28	0.453006	1.34893	0.0646138	0.377462	1	8952	tags=89%, list=50%, signal=178%
POSITIVE REGULATION OF G PROTEIN-COUPLED RECEPTOR SIGNALING PATHWAY%GOBP%GO:0045745	23	0.465939	1.34849	0.0720812	0.37842	1	3520	tags=39%, list=20%, signal=49%
P53 BINDING%GOMF%GO:0002039	57	0.419194	1.34849	0.0265	0.377721	1	7753	tags=65%, list=43%, signal=114%
GPCRS, NON-ODORANT %WIKIPATHWAYS_20220510%WP1396%MUS MUSCULUS	131	0.395905	1.34811	0.0015	0.378449	1	3010	tags=28%, list=17%, signal=34%
FAS SIGNALING PATHWAY%PANTHER PATHWAY%P00020	23	0.463711	1.34798	0.0699088	0.378272	1	3285	tags=39%, list=18%, signal=48%
PHOTORECEPTOR CELL MAINTENANCE%GOBP%GO:0045494	35	0.44259	1.34733	0.0456598	0.380023	1	2230	tags=29%, list=12%, signal=33%
CHEMOTAXIS%GOMF%GO:0006935	57	0.421004	1.34692	0.03	0.380855	1	4734	tags=40%, list=26%, signal=55%
POSITIVE REGULATION OF TRANSPORTER ACTIVITY%GOBP%GO:0032411	112	0.399128	1.34684	0.0055	0.380427	1	5162	tags=42%, list=29%, signal=59%
REGULATION OF NECROTIC CELL DEATH%GOBP%GO:0010939	33	0.447003	1.34681	0.0445892	0.379843	1	4400	tags=42%, list=25%, signal=56%
REGULATION OF CELL FATE COMMITMENT%GOBP%GO:0010453	26	0.458209	1.34671	0.0734406	0.379524	1	6706	tags=58%, list=37%, signal=92%
GLYCOLIPID BINDING%GOMF%GO:0051861	24	0.464171	1.34658	0.0701666	0.379341	1	6563	tags=71%, list=37%, signal=112%
POSITIVE REGULATION OF T CELL DIFFERENTIATION%GOBP%GO:0045582	69	0.410173	1.34631	0.0175	0.379629	1	5385	tags=43%, list=30%, signal=62%
GLIAL CELL MIGRATION%GOBP%GO:0008347	45	0.430328	1.34624	0.0430646	0.379182	1	3452	tags=33%, list=19%, signal=41%
LOCOMOTION%GOMF%GO:0040011	57	0.421004	1.34624	0.029	0.378522	1	4734	tags=40%, list=26%, signal=55%
ASSEMBLY AND CELL SURFACE PRESENTATION OF NMDA RECEPTORS%REACTOME%R-HSA-9609736.3	21	0.474324	1.34612	0.0750507	0.378267	1	1840	tags=33%, list=10%, signal=37%
SYNDECAN-1-MEDIATED SIGNALING EVENTS%PATHWAY INTERACTION DATABASE NCI-NATURE CURATED DATA%SYNDECAN-1-MEDIATED SIGNALING EVENTS	25	0.462011	1.34598	0.0599798	0.378156	1	4492	tags=32%, list=25%, signal=43%
TRABECULA MORPHOGENESIS%GOBP%GO:0061383	39	0.433813	1.34563	0.0426065	0.378783	1	6231	tags=49%, list=35%, signal=74%
VOLTAGE-GATED CHANNEL ACTIVITY%GOMF%GO:0022832	124	0.398766	1.34523	0.003	0.379586	1	5471	tags=44%, list=31%, signal=62%
REGULATION OF MUSCLE CONTRACTION%GOBP%GO:0006937	120	0.396404	1.34482	0.005	0.38043	1	1749	tags=23%, list=10%, signal=26%
PROTEIN-LYSINE N-METHYLTRANSFERASE ACTIVITY%GOMF%GO:0016279	49	0.425037	1.34451	0.0295295	0.380931	1	6148	tags=57%, list=34%, signal=87%
SODIUM ION TRANSPORT%GOBP%GO:0006814	92	0.404908	1.34409	0.01	0.381774	1	3131	tags=34%, list=17%, signal=41%
CALMODULIN-DEPENDENT PROTEIN KINASE ACTIVITY%GOMF%GO:0004683	22	0.468951	1.34375	0.072113	0.382439	1	4532	tags=55%, list=25%, signal=73%
NOTCH SIGNALING PATHWAY%WIKIPATHWAYS_20220510%WP29%MUS MUSCULUS	39	0.434077	1.34373	0.041604	0.381819	1	7152	tags=69%, list=40%, signal=115%
NUCLEOTIDE TRANSMEMBRANE TRANSPORT%GOMF%GO:1901679	22	0.466975	1.34373	0.0743551	0.381151	1	3925	tags=45%, list=22%, signal=58%
REGULATION OF T CELL APOPTOTIC PROCESS%GOBP%GO:0070232	29	0.452161	1.34368	0.0602712	0.380632	1	78	tags=10%, list=0%, signal=10%
CEREBELLAR PURKINJE CELL LAYER MORPHOGENESIS%GOBP%GO:0021692	21	0.469915	1.34301	0.0738289	0.382478	1	8727	tags=81%, list=49%, signal=157%
LEISHMANIA PHAGOCYTOSIS%REACTOME DATABASE ID RELEASE 84%9664417	46	0.429667	1.34273	0.0380571	0.38286	1	7450	tags=57%, list=42%, signal=96%
2-OXOGLUTARATE-DEPENDENT DIOXYGENASE ACTIVITY%GOMF%GO:0016706	54	0.419242	1.34265	0.0255	0.382529	1	7225	tags=65%, list=40%, signal=108%
POSITIVE REGULATION OF CALCIUM ION TRANSMEMBRANE TRANSPORTER ACTIVITY%GOBP%GO:1901021	41	0.431109	1.34218	0.045614	0.383639	1	5348	tags=46%, list=30%, signal=66%
LYSINE N-METHYLTRANSFERASE ACTIVITY%GOMF%GO:0016278	49	0.425037	1.34183	0.034	0.384326	1	6148	tags=57%, list=34%, signal=87%
POSITIVE REGULATION OF REGULATED SECRETORY PATHWAY%GOBP%GO:1903307	39	0.43285	1.34066	0.0445892	0.38798	1	3166	tags=36%, list=18%, signal=43%
REGULATION OF CELLULAR RESPONSE TO INSULIN STIMULUS%GOBP%GO:1900076	68	0.410954	1.34035	0.0165	0.388458	1	6429	tags=56%, list=36%, signal=87%
CEREBELLAR PURKINJE CELL LAYER DEVELOPMENT%GOBP%GO:0021680	35	0.442231	1.33998	0.0476429	0.38924	1	8822	tags=77%, list=49%, signal=152%
ORGANOPHOSPHATE ESTER TRANSMEMBRANE TRANSPORTER ACTIVITY%GOMF%GO:0015605	26	0.453287	1.3399	0.0719678	0.38885	1	6121	tags=58%, list=34%, signal=87%
LYMPHOCYTE APOPTOTIC PROCESS%GOBP%GO:0070227	32	0.442561	1.33951	0.052658	0.389645	1	4959	tags=41%, list=28%, signal=56%
PROTEIN TYROSINE/SERINE/THREONINE PHOSPHATASE ACTIVITY%GOMF%GO:0008138	20	0.47754	1.33948	0.0751534	0.389076	1	7582	tags=70%, list=42%, signal=121%
FORMATION OF THE BETA-CATENIN:TCF TRANSACTIVATING COMPLEX%REACTOME%R-HSA-201722.4	32	0.446219	1.33881	0.060804	0.390854	1	8479	tags=75%, list=47%, signal=142%
NEUROTRANSMITTER RECEPTOR TRANSPORT TO PLASMA MEMBRANE%GOBP%GO:0098877	21	0.467043	1.33806	0.0763012	0.393059	1	6015	tags=57%, list=34%, signal=86%
SODIUM ION TRANSMEMBRANE TRANSPORT%GOBP%GO:0035725	73	0.406279	1.33777	0.016	0.393573	1	2755	tags=32%, list=15%, signal=37%
REGULATION OF SYNAPSE ASSEMBLY%GOBP%GO:0051963	127	0.393312	1.33669	0.0045	0.397194	1	5005	tags=41%, list=28%, signal=56%
NUCLEOTIDE TRANSMEMBRANE TRANSPORTER ACTIVITY%GOMF%GO:0015215	22	0.466975	1.33619	0.0726257	0.39841	1	3925	tags=45%, list=22%, signal=58%
REGULATION OF CYTOSOLIC CALCIUM ION CONCENTRATION%GOBP%GO:0051480	50	0.418315	1.33532	0.0345173	0.401151	1	2346	tags=28%, list=13%, signal=32%
REGULATION OF ANGIOGENESIS%GOBP%GO:0045765	197	0.383656	1.33494	0.0015	0.401938	1	6241	tags=43%, list=35%, signal=65%
POSITIVE REGULATION OF SUBSTRATE ADHESION-DEPENDENT CELL SPREADING%GOBP%GO:1900026	36	0.437824	1.33492	0.0521303	0.401298	1	3633	tags=33%, list=20%, signal=42%
RESCUE OF STALLED RIBOSOME%GOBP%GO:0072344	21	0.465602	1.33483	0.0813421	0.40097	1	7200	tags=62%, list=40%, signal=103%
REGULATION OF PROTEIN LOCALIZATION TO SYNAPSE%GOBP%GO:1902473	29	0.448677	1.3341	0.0658622	0.403196	1	6950	tags=62%, list=39%, signal=101%
CELL DIFFERENTIATION INVOLVED IN KIDNEY DEVELOPMENT%GOBP%GO:0061005	35	0.437982	1.33361	0.0496988	0.404476	1	7459	tags=69%, list=42%, signal=117%
REGULATION OF CELL MORPHOGENESIS INVOLVED IN DIFFERENTIATION%GOBP%GO:0010769	65	0.410222	1.33359	0.0245123	0.403852	1	4383	tags=38%, list=24%, signal=51%
REGULATION OF POSTSYNAPSE ORGANIZATION%GOBP%GO:0099175	132	0.390638	1.33347	0.002	0.403636	1	7100	tags=51%, list=40%, signal=83%
REGULATORY RNA BINDING%GOMF%GO:0061980	36	0.436754	1.33338	0.057673	0.403317	1	6879	tags=64%, list=38%, signal=103%
POSITIVE REGULATION OF BLOOD VESSEL ENDOTHELIAL CELL MIGRATION%GOBP%GO:0043536	43	0.427242	1.33321	0.0415623	0.403271	1	2243	tags=26%, list=13%, signal=29%
CELL PROLIFERATION IN FOREBRAIN%GOBP%GO:0021846	27	0.448574	1.33314	0.0689829	0.402875	1	2623	tags=37%, list=15%, signal=43%
POSITIVE REGULATION OF NF-KAPPAB TRANSCRIPTION FACTOR ACTIVITY%GOBP%GO:0051092	101	0.397246	1.33285	0.009	0.403345	1	5466	tags=39%, list=30%, signal=55%
REGULATION OF CATION CHANNEL ACTIVITY%GOBP%GO:2001257	119	0.394009	1.33281	0.0055	0.402842	1	5471	tags=45%, list=31%, signal=64%
INTEGRIN-LINKED KINASE SIGNALING%PATHWAY INTERACTION DATABASE NCI-NATURE CURATED DATA%INTEGRIN-LINKED KINASE SIGNALING	38	0.435009	1.33276	0.0526316	0.402343	1	6467	tags=58%, list=36%, signal=90%
MONOSACCHARIDE TRANSMEMBRANE TRANSPORT%GOBP%GO:0015749	24	0.456054	1.33264	0.079173	0.402147	1	8093	tags=79%, list=45%, signal=144%
EPHRIN B REVERSE SIGNALING%PATHWAY INTERACTION DATABASE NCI-NATURE CURATED DATA%EPHRIN B REVERSE SIGNALING	21	0.461797	1.33235	0.0804481	0.402627	1	5052	tags=48%, list=28%, signal=66%
POSITIVE REGULATION OF NITRIC OXIDE BIOSYNTHETIC PROCESS%GOBP%GO:0045429	27	0.449548	1.33195	0.072113	0.403497	1	6690	tags=56%, list=37%, signal=88%
POSITIVE REGULATION OF PROTEIN SERINE/THREONINE KINASE ACTIVITY%GOBP%GO:0071902	144	0.388748	1.33175	0.001	0.403579	1	5759	tags=43%, list=32%, signal=63%
PEPTIDYL-S-DIACYLGLYCEROL-L-CYSTEINE BIOSYNTHETIC PROCESS FROM PEPTIDYL-CYSTEINE%GOBP%GO:0018231	20	0.471513	1.33155	0.0835897	0.403662	1	4267	tags=50%, list=24%, signal=66%
ALZHEIMER DISEASE-AMYLOID SECRETASE PATHWAY%PANTHER PATHWAY%P00003	39	0.431629	1.33137	0.052026	0.403723	1	4060	tags=41%, list=23%, signal=53%
POSITIVE REGULATION OF DENDRITE EXTENSION%GOBP%GO:1903861	28	0.449961	1.33115	0.070458	0.403946	1	6394	tags=61%, list=36%, signal=94%
B CELL RECEPTOR SIGNALING PATHWAY%GOBP%GO:0050853	22	0.466155	1.33084	0.0757499	0.404542	1	6909	tags=64%, list=39%, signal=103%
CELL GROWTH%GOBP%GO:0016049	118	0.392038	1.33065	0.0055	0.404614	1	4910	tags=42%, list=27%, signal=57%
NEGATIVE REGULATION OF TRANSFORMING GROWTH FACTOR BETA RECEPTOR SIGNALING PATHWAY%GOBP%GO:0030512	73	0.407987	1.33052	0.0215	0.404483	1	4767	tags=40%, list=27%, signal=54%
POSTSYNAPTIC MEMBRANE ORGANIZATION%GOBP%GO:0001941	26	0.453753	1.33049	0.0708899	0.403912	1	4675	tags=42%, list=26%, signal=57%
POSITIVE REGULATION OF ION TRANSMEMBRANE TRANSPORTER ACTIVITY%GOBP%GO:0032414	105	0.398658	1.33048	0.0075	0.403312	1	5348	tags=43%, list=30%, signal=61%
SYSTEM PROCESS%GOMF%GO:0003008	80	0.404045	1.33047	0.016	0.402669	1	2742	tags=28%, list=15%, signal=32%
PRE-NOTCH TRANSCRIPTION AND TRANSLATION%REACTOME%R-HSA-1912408.4	36	0.435741	1.32985	0.059769	0.404436	1	7522	tags=69%, list=42%, signal=119%
REGULATION OF CHEMOKINE PRODUCTION%GOBP%GO:0032642	46	0.42098	1.32951	0.0435218	0.405063	1	2162	tags=26%, list=12%, signal=30%
REGULATION OF VASCULAR PERMEABILITY%GOBP%GO:0043114	34	0.439528	1.32926	0.0495	0.405425	1	6031	tags=53%, list=34%, signal=80%
RNA POLYMERASE I TRANSCRIPTION INITIATION%REACTOME%R-HSA-73762.3	45	0.426323	1.32918	0.0475714	0.405081	1	6787	tags=60%, list=38%, signal=96%
CORECEPTOR ACTIVITY%GOMF%GO:0015026	23	0.459722	1.32904	0.0854398	0.404973	1	7128	tags=61%, list=40%, signal=101%
CARDIAC SEPTUM MORPHOGENESIS%GOBP%GO:0060411	54	0.417813	1.32895	0.031031	0.40466	1	2311	tags=26%, list=13%, signal=30%
POSITIVE REGULATION OF MONOATOMIC ION TRANSPORT%GOBP%GO:0043270	195	0.380886	1.32867	0.001	0.405041	1	5047	tags=39%, list=28%, signal=54%
NEGATIVE REGULATION OF OSSIFICATION%GOBP%GO:0030279	24	0.457044	1.32866	0.083629	0.404425	1	6663	tags=58%, list=37%, signal=93%
REGULATION OF POTASSIUM ION TRANSMEMBRANE TRANSPORTER ACTIVITY%GOBP%GO:1901016	49	0.417823	1.32848	0.0435435	0.404465	1	5401	tags=47%, list=30%, signal=67%
ACTIN FILAMENT BUNDLE%GOCC%GO:0032432	76	0.404607	1.32844	0.0215	0.403932	1	6574	tags=50%, list=37%, signal=79%
CELLULAR RESPONSE TO TUMOR NECROSIS FACTOR%GOBP%GO:0071356	79	0.404486	1.32835	0.0165083	0.403634	1	5088	tags=39%, list=28%, signal=55%
LATERAL PLASMA MEMBRANE%GOCC%GO:0016328	53	0.416509	1.32833	0.0335168	0.40308	1	6631	tags=53%, list=37%, signal=84%
POSITIVE REGULATION OF CELL MORPHOGENESIS INVOLVED IN DIFFERENTIATION%GOBP%GO:0010770	62	0.41134	1.32806	0.0285143	0.403477	1	4383	tags=39%, list=24%, signal=51%
MITOGEN-ACTIVATED PROTEIN KINASE KINASE KINASE BINDING%GOMF%GO:0031435	21	0.469526	1.32805	0.0811359	0.402876	1	5759	tags=52%, list=32%, signal=77%
POSITIVE REGULATION OF SMOOTH MUSCLE CELL PROLIFERATION%GOBP%GO:0048661	88	0.397198	1.32782	0.0185	0.403142	1	7318	tags=53%, list=41%, signal=90%
VALIDATED NUCLEAR ESTROGEN RECEPTOR ALPHA NETWORK%PATHWAY INTERACTION DATABASE NCI-NATURE CURATED DATA%VALIDATED NUCLEAR ESTROGEN RECEPTOR ALPHA NETWORK	51	0.418212	1.32769	0.0375752	0.403053	1	7062	tags=59%, list=39%, signal=97%
REGULATION OF EXTRINSIC APOPTOTIC SIGNALING PATHWAY%GOBP%GO:2001236	117	0.39123	1.32754	0.0065	0.403011	1	6722	tags=48%, list=37%, signal=76%
CARDIAC SEPTUM DEVELOPMENT%GOBP%GO:0003279	89	0.395882	1.32735	0.021	0.403055	1	2743	tags=29%, list=15%, signal=34%
MOTOR NEURON AXON GUIDANCE%GOBP%GO:0008045	25	0.453914	1.32699	0.0777385	0.403882	1	2162	tags=28%, list=12%, signal=32%
NEGATIVE REGULATION OF PROTEIN TYROSINE KINASE ACTIVITY%GOBP%GO:0061099	21	0.465663	1.32682	0.0948276	0.403907	1	3312	tags=43%, list=18%, signal=53%
GLYCOSPHINGOLIPID BIOSYNTHETIC PROCESS%GOBP%GO:0006688	25	0.459009	1.32668	0.0730479	0.403778	1	4654	tags=44%, list=26%, signal=59%
DIOXYGENASE ACTIVITY%GOMF%GO:0051213	67	0.408133	1.32661	0.0215108	0.403428	1	7225	tags=63%, list=40%, signal=105%
MYELOID LEUKOCYTE MIGRATION%GOBP%GO:0097529	55	0.415677	1.32648	0.0265	0.403261	1	5272	tags=40%, list=29%, signal=56%
REGULATION OF SODIUM ION TRANSMEMBRANE TRANSPORT%GOBP%GO:1902305	59	0.413152	1.32626	0.0330165	0.403463	1	3822	tags=36%, list=21%, signal=45%
ACTOMYOSIN%GOCC%GO:0042641	77	0.399903	1.32624	0.016	0.402881	1	6574	tags=52%, list=37%, signal=82%
PRE-NOTCH EXPRESSION AND PROCESSING%REACTOME DATABASE ID RELEASE 84%1912422	47	0.42213	1.32602	0.0415208	0.403076	1	7522	tags=66%, list=42%, signal=113%
DEVELOPMENTAL CELL GROWTH%GOBP%GO:0048588	115	0.393441	1.32577	0.004	0.403419	1	4910	tags=42%, list=27%, signal=57%
NEGATIVE REGULATION OF RESPONSE TO ENDOPLASMIC RETICULUM STRESS%GOBP%GO:1903573	40	0.42819	1.32553	0.0506012	0.403716	1	5334	tags=50%, list=30%, signal=71%
DEVELOPMENTAL GROWTH INVOLVED IN MORPHOGENESIS%GOBP%GO:0060560	133	0.386846	1.32541	0.0045	0.403566	1	4910	tags=41%, list=27%, signal=55%
NUCLEOTIDE TRANSPORT%GOMF%GO:0006862	22	0.466975	1.32519	0.0769231	0.403774	1	3925	tags=45%, list=22%, signal=58%
MAMMARY GLAND DUCT MORPHOGENESIS%GOBP%GO:0060603	29	0.447147	1.32502	0.0702459	0.40376	1	5834	tags=52%, list=33%, signal=77%
CELLULAR RESPONSE TO OXYGEN-CONTAINING COMPOUND%GOMF%GO:1901701	38	0.42852	1.32463	0.0571715	0.404664	1	2626	tags=29%, list=15%, signal=34%
POSITIVE REGULATION OF NEURON DEATH%GOBP%GO:1901216	100	0.39544	1.32453	0.0115	0.40444	1	7122	tags=53%, list=40%, signal=87%
SYNAPTIC CLEFT%GOCC%GO:0043083	24	0.453788	1.32441	0.0858152	0.404309	1	1196	tags=25%, list=7%, signal=27%
POSITIVE REGULATION OF AXON EXTENSION%GOBP%GO:0045773	51	0.419415	1.32416	0.0355	0.404599	1	7276	tags=63%, list=41%, signal=105%
AMYLOID PRECURSOR PROTEIN METABOLIC PROCESS%GOBP%GO:0042982	23	0.457172	1.32385	0.0812311	0.405209	1	4193	tags=48%, list=23%, signal=62%
NEGATIVE REGULATION OF PROTEIN DEPHOSPHORYLATION%GOBP%GO:0035308	27	0.450182	1.32385	0.0731215	0.404604	1	4009	tags=44%, list=22%, signal=57%
POST-TRANSCRIPTIONAL GENE SILENCING%GOBP%GO:0016441	32	0.441194	1.32383	0.0686373	0.404065	1	8680	tags=84%, list=48%, signal=163%
ADULT LOCOMOTORY BEHAVIOR%GOBP%GO:0008344	87	0.398699	1.32371	0.0155	0.4039	1	6087	tags=48%, list=34%, signal=73%
REGULATION OF MIRNA METABOLIC PROCESS%GOBP%GO:2000628	62	0.410596	1.32368	0.028	0.403379	1	2705	tags=27%, list=15%, signal=32%
REGULATION OF RECEPTOR CLUSTERING%GOBP%GO:1903909	20	0.46469	1.32346	0.0854962	0.403575	1	6518	tags=60%, list=36%, signal=94%
MUSCLE ORGAN DEVELOPMENT%GOBP%GO:0007517	177	0.37888	1.32313	0.0025	0.404233	1	7140	tags=50%, list=40%, signal=83%
SPROUTING ANGIOGENESIS%GOBP%GO:0002040	50	0.417829	1.32304	0.0380571	0.403964	1	6117	tags=46%, list=34%, signal=70%
NEGATIVE REGULATION OF TORC1 SIGNALING%GOBP%GO:1904262	20	0.471939	1.32202	0.0884596	0.407319	1	4859	tags=45%, list=27%, signal=62%
I-KAPPAB KINASE/NF-KAPPAB SIGNALING%GOBP%GO:0007249	48	0.420942	1.32184	0.0415	0.407403	1	6866	tags=60%, list=38%, signal=98%
NEGATIVE REGULATION OF I-KAPPAB KINASE/NF-KAPPAB SIGNALING%GOBP%GO:0043124	37	0.431995	1.32162	0.0520521	0.40763	1	6358	tags=51%, list=35%, signal=79%
POSITIVE REGULATION OF CELL-MATRIX ADHESION%GOBP%GO:0001954	57	0.409578	1.32103	0.0385	0.409407	1	3777	tags=35%, list=21%, signal=44%
SIGNALING RECEPTOR COMPLEX ADAPTOR ACTIVITY%GOMF%GO:0030159	37	0.425331	1.32068	0.059709	0.410132	1	6670	tags=59%, list=37%, signal=94%
STIMULI-SENSING CHANNELS%REACTOME%R-HSA-2672351.5	60	0.411168	1.32048	0.0335	0.410277	1	5400	tags=47%, list=30%, signal=67%
HALLMARK_HEME_METABOLISM%MSIGDBHALLMARK%HALLMARK_HEME_METABOLISM	153	0.383522	1.32033	0.0035	0.410228	1	6291	tags=48%, list=35%, signal=74%
DENDRITIC SPINE%GOCC%GO:0043197	190	0.38037	1.31985	0.0025	0.411453	1	4492	tags=39%, list=25%, signal=51%
NEGATIVE REGULATION OF SEQUESTERING OF CALCIUM ION%GOBP%GO:0051283	46	0.419377	1.31946	0.0435653	0.412352	1	2750	tags=28%, list=15%, signal=33%
HINDLIMB MORPHOGENESIS%GOBP%GO:0035137	25	0.4561	1.31936	0.0987903	0.412116	1	7635	tags=64%, list=43%, signal=111%
RESPONSE TO TUMOR NECROSIS FACTOR%GOBP%GO:0034612	94	0.392746	1.31924	0.0155	0.411965	1	5942	tags=43%, list=33%, signal=63%
CELLULAR RESPONSE TO VASCULAR ENDOTHELIAL GROWTH FACTOR STIMULUS%GOBP%GO:0035924	36	0.429215	1.3192	0.0503271	0.411496	1	4255	tags=36%, list=24%, signal=47%
PEPTIDYL-L-CYSTEINE S-PALMITOYLATION%GOBP%GO:0018230	20	0.471513	1.31916	0.0964286	0.411017	1	4267	tags=50%, list=24%, signal=66%
DETECTION OF STIMULUS%GOBP%GO:0051606	117	0.389868	1.31907	0.0095	0.410799	1	3901	tags=33%, list=22%, signal=42%
TNFR1-INDUCED PROAPOPTOTIC SIGNALING%REACTOME DATABASE ID RELEASE 84%5357786	20	0.469173	1.31854	0.0988343	0.412238	1	5653	tags=60%, list=32%, signal=88%
EMBRYONIC HEART TUBE DEVELOPMENT%GOBP%GO:0035050	59	0.406853	1.3185	0.033	0.411764	1	2743	tags=32%, list=15%, signal=38%
BIOLOGICAL PROCESS INVOLVED IN INTERSPECIES INTERACTION BETWEEN ORGANISMS%GOMF%GO:0044419	21	0.464195	1.31825	0.0963187	0.412156	1	4234	tags=43%, list=24%, signal=56%
FIBRIN COMPLEMENT RECEPTOR 3 SIGNALING PATHWAY%WIKIPATHWAYS_20220510%WP5128%MUS MUSCULUS	23	0.463972	1.31772	0.0848485	0.413586	1	5694	tags=61%, list=32%, signal=89%
CELL RECOGNITION%GOBP%GO:0008037	90	0.395361	1.31772	0.018	0.412978	1	5023	tags=36%, list=28%, signal=49%
PHOSPHATIDYLINOSITOL PHOSPHATE BIOSYNTHETIC PROCESS%GOBP%GO:0046854	38	0.425258	1.31764	0.0671679	0.412652	1	7320	tags=63%, list=41%, signal=106%
RESPONSE TO PH%GOBP%GO:0009268	30	0.44045	1.31728	0.0668006	0.413525	1	7751	tags=70%, list=43%, signal=123%
REGULATION OF BIOMINERAL TISSUE DEVELOPMENT%GOBP%GO:0070167	66	0.407141	1.31715	0.023	0.413405	1	7331	tags=56%, list=41%, signal=94%
LEADING EDGE MEMBRANE%GOCC%GO:0031256	137	0.384161	1.3171	0.0055	0.41298	1	5577	tags=45%, list=31%, signal=64%
LEARNING%GOBP%GO:0007612	170	0.381477	1.31709	0.0035	0.4124	1	2856	tags=29%, list=16%, signal=35%
REGULATION OF CALCIUM ION TRANSMEMBRANE TRANSPORT%GOBP%GO:1903169	136	0.385612	1.31655	0.0065	0.413915	1	3617	tags=32%, list=20%, signal=40%
ENDOTHELIAL CELL DEVELOPMENT%GOBP%GO:0001885	41	0.422735	1.31653	0.056028	0.413376	1	5191	tags=44%, list=29%, signal=62%
TRANSLATION REPRESSOR ACTIVITY%GOMF%GO:0030371	26	0.446315	1.31617	0.0801816	0.414218	1	4962	tags=46%, list=28%, signal=64%
CARDIAC ATRIUM DEVELOPMENT%GOBP%GO:0003230	26	0.445574	1.31598	0.0846774	0.414367	1	2743	tags=27%, list=15%, signal=32%
REGULATION OF CYTOKINE PRODUCTION INVOLVED IN INFLAMMATORY RESPONSE%GOBP%GO:1900015	32	0.43474	1.31591	0.0627825	0.414034	1	5898	tags=56%, list=33%, signal=84%
NEURON SPINE%GOCC%GO:0044309	196	0.377954	1.31573	0.002	0.414155	1	4492	tags=39%, list=25%, signal=51%
AXO-DENDRITIC TRANSPORT%GOBP%GO:0008088	79	0.40036	1.31531	0.0245	0.415254	1	4814	tags=43%, list=27%, signal=59%
SARCOPLASMIC RETICULUM%GOCC%GO:0016529	48	0.419156	1.3153	0.0446339	0.414665	1	5134	tags=44%, list=29%, signal=61%
REGULATION OF SODIUM ION TRANSMEMBRANE TRANSPORTER ACTIVITY%GOBP%GO:2000649	50	0.418453	1.31523	0.0415208	0.414322	1	3822	tags=36%, list=21%, signal=46%
POSITIVE REGULATION OF ERK1 AND ERK2 CASCADE%GOBP%GO:0070374	148	0.381324	1.31461	0.005	0.416195	1	5830	tags=43%, list=33%, signal=63%
PROTEIN LOCALIZATION TO POSTSYNAPTIC SPECIALIZATION MEMBRANE%GOBP%GO:0099633	22	0.459493	1.31445	0.0960282	0.416219	1	1868	tags=27%, list=10%, signal=30%
POSITIVE REGULATION OF NITRIC OXIDE METABOLIC PROCESS%GOBP%GO:1904407	29	0.439921	1.3143	0.0778503	0.416189	1	6690	tags=55%, list=37%, signal=88%
PHOSPHATIDIC ACID METABOLIC PROCESS%GOBP%GO:0046473	21	0.462101	1.31354	0.0951417	0.418476	1	4737	tags=52%, list=26%, signal=71%
NUCLEAR MIGRATION%GOBP%GO:0007097	31	0.439002	1.31351	0.0728643	0.417991	1	5036	tags=48%, list=28%, signal=67%
REGULATION OF LEUKOCYTE DIFFERENTIATION%GOBP%GO:1902105	199	0.376819	1.31332	0.0015	0.418126	1	6640	tags=48%, list=37%, signal=76%
SPINAL CORD DEVELOPMENT%GOBP%GO:0021510	62	0.407761	1.31286	0.0345	0.419401	1	7117	tags=60%, list=40%, signal=99%
REGULATION OF PRESYNAPTIC MEMBRANE POTENTIAL%GOMF%GO:0099505	37	0.429517	1.31212	0.0596491	0.42161	1	3901	tags=35%, list=22%, signal=45%
POSTSYNAPTIC NEUROTRANSMITTER RECEPTOR ACTIVITY%GOMF%GO:0098960	52	0.413522	1.31178	0.0455455	0.422395	1	2471	tags=23%, list=14%, signal=27%
ACTIN FILAMENT BINDING%GOMF%GO:0051015	167	0.379151	1.31158	0.0015	0.422609	1	7447	tags=55%, list=42%, signal=93%
TRANSCRIPTIONAL REGULATION BY MECP2%REACTOME DATABASE ID RELEASE 84%8986944	56	0.408024	1.31156	0.0455	0.42208	1	7522	tags=61%, list=42%, signal=104%
REGULATION OF NUCLEOTIDE-EXCISION REPAIR%GOBP%GO:2000819	28	0.441886	1.31153	0.086781	0.421574	1	7657	tags=75%, list=43%, signal=131%
WHITE FAT CELL DIFFERENTIATION%WIKIPATHWAYS_20220510%WP2872%MUS MUSCULUS	22	0.459137	1.31126	0.0978206	0.422022	1	4138	tags=36%, list=23%, signal=47%
RESPONSE TO OXYGEN-CONTAINING COMPOUND%GOMF%GO:1901700	38	0.42852	1.31121	0.0710355	0.42161	1	2626	tags=29%, list=15%, signal=34%
MONOAMINE GPCRS%WIKIPATHWAYS_20220510%WP570%MUS MUSCULUS	28	0.442815	1.31117	0.0888108	0.421155	1	2362	tags=25%, list=13%, signal=29%
REGULATION OF CELLULAR RESPONSE TO VASCULAR ENDOTHELIAL GROWTH FACTOR STIMULUS%GOBP%GO:1902547	21	0.460724	1.31052	0.0973137	0.423266	1	6031	tags=52%, list=34%, signal=79%
NEUROTRANSMITTER RECEPTOR LOCALIZATION TO POSTSYNAPTIC SPECIALIZATION MEMBRANE%GOBP%GO:0099645	22	0.459493	1.31042	0.0939086	0.423071	1	1868	tags=27%, list=10%, signal=30%
POSITIVE REGULATION OF HEMOPOIESIS%GOBP%GO:1903708	118	0.386116	1.31008	0.0115	0.423811	1	5655	tags=43%, list=32%, signal=63%
PROTEIN HETEROOLIGOMERIZATION%GOBP%GO:0051291	22	0.455729	1.30996	0.102278	0.423671	1	8667	tags=73%, list=48%, signal=141%
SPLICING FACTOR NOVA REGULATED SYNAPTIC PROTEINS%WIKIPATHWAYS_20220510%WP1983%MUS MUSCULUS	41	0.422362	1.30973	0.0590886	0.424025	1	5984	tags=49%, list=33%, signal=73%
SULFUR COMPOUND TRANSPORT%GOMF%GO:0072348	29	0.440697	1.30926	0.083501	0.425329	1	5974	tags=55%, list=33%, signal=83%
POSITIVE REGULATION OF CYCLIN-DEPENDENT PROTEIN KINASE ACTIVITY%GOBP%GO:1904031	20	0.46888	1.30896	0.0886398	0.426032	1	5694	tags=60%, list=32%, signal=88%
REGULATION OF MYELOID CELL DIFFERENTIATION%GOBP%GO:0045637	142	0.384348	1.30857	0.0065	0.426905	1	6465	tags=49%, list=36%, signal=75%
M-CSF%IOB%M-CSF	23	0.457573	1.30853	0.078362	0.426482	1	6369	tags=57%, list=36%, signal=88%
DEATH RECEPTOR SIGNALING%REACTOME%R-HSA-73887.5	121	0.38557	1.30836	0.009	0.42657	1	7197	tags=55%, list=40%, signal=92%
NEGATIVE REGULATION OF INSULIN RECEPTOR SIGNALING PATHWAY%GOBP%GO:0046627	33	0.431191	1.30833	0.0777332	0.426082	1	6429	tags=58%, list=36%, signal=90%
POSITIVE REGULATION OF LEUKOCYTE DIFFERENTIATION%GOBP%GO:1902107	118	0.386116	1.30818	0.0115	0.426076	1	5655	tags=43%, list=32%, signal=63%
ZYMOGEN ACTIVATION%GOBP%GO:0031638	26	0.4446	1.308	0.093246	0.42625	1	5618	tags=50%, list=31%, signal=73%
PEPTIDYL-LYSINE METHYLATION%GOBP%GO:0018022	46	0.417456	1.30786	0.044044	0.426234	1	5951	tags=54%, list=33%, signal=81%
NEGATIVE REGULATION OF EXTRINSIC APOPTOTIC SIGNALING PATHWAY%GOBP%GO:2001237	71	0.40015	1.30786	0.0235	0.425643	1	6582	tags=48%, list=37%, signal=75%
REGULATION OF BONE RESORPTION%GOBP%GO:0045124	31	0.437178	1.30774	0.0942829	0.425519	1	7243	tags=58%, list=40%, signal=97%
POSITIVE REGULATION OF DNA REPAIR%GOBP%GO:0045739	125	0.382278	1.30764	0.009	0.425337	1	7671	tags=58%, list=43%, signal=101%
SEMA4D IN SEMAPHORIN SIGNALING%REACTOME%R-HSA-400685.2	22	0.453247	1.30741	0.105502	0.425685	1	3141	tags=32%, list=18%, signal=39%
BIOMINERAL TISSUE DEVELOPMENT%GOBP%GO:0031214	53	0.41011	1.30732	0.049	0.42543	1	7995	tags=60%, list=45%, signal=109%
NUCLEAR RECEPTOR COACTIVATOR ACTIVITY%GOMF%GO:0030374	51	0.40874	1.30712	0.052	0.425623	1	5268	tags=49%, list=29%, signal=69%
SYNAPTIC TRANSMISSION, GLUTAMATERGIC%GOBP%GO:0035249	50	0.411142	1.3071	0.0545546	0.42509	1	5669	tags=44%, list=32%, signal=64%
R-SMAD BINDING%GOMF%GO:0070412	21	0.460581	1.30699	0.101272	0.424973	1	5219	tags=52%, list=29%, signal=74%
POSITIVE REGULATION OF LEUKOCYTE CELL-CELL ADHESION%GOBP%GO:1903039	139	0.381446	1.30693	0.008	0.424616	1	5785	tags=41%, list=32%, signal=60%
SIGNALING EVENTS MEDIATED BY VEGFR1 AND VEGFR2%PATHWAY INTERACTION DATABASE NCI-NATURE CURATED DATA%SIGNALING EVENTS MEDIATED BY VEGFR1 AND VEGFR2	56	0.409123	1.30679	0.0370185	0.424548	1	6106	tags=46%, list=34%, signal=70%
IMPORT ACROSS PLASMA MEMBRANE%GOBP%GO:0098739	110	0.38587	1.30669	0.0115	0.424365	1	8748	tags=66%, list=49%, signal=129%
NCRNA-MEDIATED POST-TRANSCRIPTIONAL GENE SILENCING%GOBP%GO:0035194	24	0.451345	1.30608	0.100302	0.426233	1	8680	tags=88%, list=48%, signal=169%
NEGATIVE REGULATION OF TRANSLATION%GOMF%GO:0017148	28	0.437956	1.30595	0.0816121	0.426133	1	4962	tags=46%, list=28%, signal=64%
AMINE LIGAND-BINDING RECEPTORS%REACTOME DATABASE ID RELEASE 84%375280	28	0.443316	1.30587	0.0855561	0.425894	1	2362	tags=25%, list=13%, signal=29%
VITAMIN TRANSPORT%GOBP%GO:0051180	30	0.438236	1.30567	0.0778171	0.426184	1	8193	tags=77%, list=46%, signal=141%
NEGATIVE REGULATION OF MACROAUTOPHAGY%GOBP%GO:0016242	29	0.441921	1.30538	0.0907258	0.426739	1	6263	tags=59%, list=35%, signal=90%
NEGATIVE REGULATION OF GENE EXPRESSION%GOMF%GO:0010629	28	0.437956	1.30536	0.0851385	0.426273	1	4962	tags=46%, list=28%, signal=64%
BHLH TRANSCRIPTION FACTOR BINDING%GOMF%GO:0043425	27	0.441931	1.30467	0.0768458	0.428427	1	6927	tags=63%, list=39%, signal=102%
PRIMARY FOCAL SEGMENTAL GLOMERULOSCLEROSIS (FSGS)%WIKIPATHWAYS_20220510%WP2573%MUS MUSCULUS	58	0.406961	1.30455	0.0385	0.428337	1	2601	tags=28%, list=15%, signal=32%
NEGATIVE REGULATION OF AMIDE METABOLIC PROCESS%GOMF%GO:0034249	28	0.437956	1.3043	0.0856423	0.42876	1	4962	tags=46%, list=28%, signal=64%
CELL-SUBSTRATE JUNCTION ASSEMBLY%GOBP%GO:0007044	40	0.42343	1.30422	0.0655328	0.428517	1	2778	tags=33%, list=15%, signal=38%
ORGANIC ACID TRANSMEMBRANE TRANSPORT%GOBP%GO:1903825	91	0.391067	1.30397	0.0185	0.428927	1	8504	tags=67%, list=47%, signal=127%
NEGATIVE REGULATION OF MYELOID CELL DIFFERENTIATION%GOBP%GO:0045638	60	0.404131	1.30372	0.038	0.429376	1	5459	tags=42%, list=30%, signal=60%
EPITHELIAL CELL DIFFERENTIATION INVOLVED IN KIDNEY DEVELOPMENT%GOBP%GO:0035850	24	0.449416	1.30348	0.0952141	0.429761	1	7372	tags=71%, list=41%, signal=120%
SERINE-TYPE PEPTIDASE ACTIVITY%GOMF%GO:0008236	46	0.416617	1.30347	0.0540541	0.42921	1	7600	tags=59%, list=42%, signal=102%
REGULATION OF CELL-MATRIX ADHESION%GOBP%GO:0001952	108	0.388989	1.30318	0.017	0.429794	1	7824	tags=56%, list=44%, signal=98%
SENSORY PERCEPTION OF MECHANICAL STIMULUS%GOBP%GO:0050954	135	0.381997	1.30272	0.0075	0.431159	1	5463	tags=39%, list=30%, signal=55%
STEM CELL PROLIFERATION%GOBP%GO:0072089	55	0.403686	1.30251	0.0505253	0.43138	1	5450	tags=44%, list=30%, signal=62%
GLUCOCORTICOID RECEPTOR REGULATORY NETWORK%PATHWAY INTERACTION DATABASE NCI-NATURE CURATED DATA%GLUCOCORTICOID RECEPTOR REGULATORY NETWORK	53	0.41019	1.30228	0.0345173	0.431732	1	6909	tags=57%, list=39%, signal=92%
EXCITATORY SYNAPSE%GOCC%GO:0060076	97	0.388706	1.30222	0.02	0.431367	1	3851	tags=37%, list=21%, signal=47%
REGULATION OF EPIDERMAL GROWTH FACTOR-ACTIVATED RECEPTOR ACTIVITY%GOBP%GO:0007176	21	0.456115	1.30108	0.10593	0.435358	1	4493	tags=48%, list=25%, signal=63%
MIRNA-MEDIATED GENE SILENCING%GOBP%GO:0035195	21	0.455633	1.3009	0.10537	0.435554	1	8468	tags=86%, list=47%, signal=162%
KITRECEPTOR%IOB%KITRECEPTOR	53	0.407193	1.30075	0.0505253	0.435592	1	7108	tags=55%, list=40%, signal=90%
NUCLEOBASE-CONTAINING COMPOUND TRANSPORT%GOMF%GO:0015931	36	0.425562	1.3002	0.0726453	0.437255	1	4215	tags=44%, list=24%, signal=58%
AMINO ACID TRANSPORT ACROSS THE PLASMA MEMBRANE%REACTOME%R-HSA-352230.3	21	0.4578	1.30013	0.0979592	0.436948	1	3495	tags=38%, list=19%, signal=47%
EPHB-MEDIATED FORWARD SIGNALING%REACTOME DATABASE ID RELEASE 84%3928662	32	0.431972	1.29971	0.0731097	0.438025	1	3781	tags=34%, list=21%, signal=43%
ATRIOVENTRICULAR VALVE MORPHOGENESIS%GOBP%GO:0003181	21	0.456232	1.29949	0.100712	0.43831	1	169	tags=14%, list=1%, signal=14%
CARDIAC MUSCLE TISSUE GROWTH%GOBP%GO:0055017	38	0.420803	1.29937	0.0651956	0.438202	1	6438	tags=50%, list=36%, signal=78%
POSITIVE REGULATION OF CYTOSOLIC CALCIUM ION CONCENTRATION%GOBP%GO:0007204	114	0.384882	1.29935	0.0115	0.437727	1	5348	tags=43%, list=30%, signal=61%
REGULATION OF RESPONSE TO OXIDATIVE STRESS%GOBP%GO:1902882	73	0.398377	1.29914	0.0285	0.437951	1	3369	tags=30%, list=19%, signal=37%
STABILIZATION AND EXPANSION OF THE E-CADHERIN ADHERENS JUNCTION%PATHWAY INTERACTION DATABASE NCI-NATURE CURATED DATA%STABILIZATION AND EXPANSION OF THE E-CADHERIN ADHERENS JUNCTION	35	0.422712	1.29869	0.0722166	0.439185	1	4434	tags=40%, list=25%, signal=53%
REGULATION OF SODIUM ION TRANSPORT%GOBP%GO:0002028	85	0.391642	1.29856	0.025	0.439103	1	4374	tags=38%, list=24%, signal=50%
REGULATION OF CALCIUM ION TRANSMEMBRANE TRANSPORTER ACTIVITY%GOBP%GO:1901019	71	0.397501	1.29844	0.030015	0.439011	1	5348	tags=44%, list=30%, signal=62%
NEGATIVE REGULATION OF AXONOGENESIS%GOBP%GO:0050771	63	0.399682	1.29818	0.0375	0.439534	1	5348	tags=46%, list=30%, signal=65%
PRESYNAPSE ORGANIZATION%GOBP%GO:0099172	25	0.448059	1.29797	0.0964646	0.439791	1	6631	tags=56%, list=37%, signal=89%
ADHERENS JUNCTION%GOCC%GO:0005912	132	0.380498	1.29792	0.0105	0.439429	1	7680	tags=55%, list=43%, signal=95%
NEGATIVE REGULATION OF CYTOKINE PRODUCTION%GOBP%GO:0001818	164	0.376707	1.29771	0.005	0.439661	1	6575	tags=50%, list=37%, signal=78%
CALCIUM-MEDIATED SIGNALING%GOBP%GO:0019722	82	0.392287	1.29759	0.0275	0.439617	1	5162	tags=40%, list=29%, signal=56%
CELLULAR RESPONSE TO ENDOGENOUS STIMULUS%GOMF%GO:0071495	66	0.397717	1.29736	0.0365183	0.439943	1	4243	tags=32%, list=24%, signal=42%
HISTONE ACETYLATION%GOBP%GO:0016573	81	0.390463	1.29718	0.032	0.440099	1	7818	tags=64%, list=44%, signal=113%
B CELL PROLIFERATION%GOBP%GO:0042100	20	0.461721	1.29711	0.112016	0.439815	1	1473	tags=20%, list=8%, signal=22%
AMIODARONE ACTION PATHWAY%PATHWHIZ%PW000642	40	0.419104	1.29706	0.0651629	0.43945	1	2244	tags=28%, list=13%, signal=31%
EPIDERMAL GROWTH FACTOR RECEPTOR SIGNALING PATHWAY%GOBP%GO:0007173	32	0.429847	1.29667	0.0797792	0.440424	1	5694	tags=53%, list=32%, signal=78%
NEGATIVE REGULATION OF CELL GROWTH%GOBP%GO:0030308	160	0.376772	1.29666	0.0055	0.439899	1	5671	tags=44%, list=32%, signal=63%
EPITHELIAL TUBE BRANCHING INVOLVED IN LUNG MORPHOGENESIS%GOBP%GO:0060441	24	0.444317	1.29633	0.102978	0.440656	1	2722	tags=25%, list=15%, signal=29%
IL4%NETPATH%IL4	39	0.421197	1.2963	0.0771543	0.440213	1	7405	tags=64%, list=41%, signal=109%
REGULATION OF INTERLEUKIN-6 PRODUCTION%GOBP%GO:0032675	84	0.391028	1.29611	0.0275	0.440448	1	6280	tags=48%, list=35%, signal=73%
CD40 CD40L SIGNALING%PATHWAY INTERACTION DATABASE NCI-NATURE CURATED DATA%CD40 CD40L SIGNALING	26	0.44148	1.29577	0.102681	0.44124	1	5042	tags=54%, list=28%, signal=75%
TRANSCRIPTION BY RNA POLYMERASE I%GOBP%GO:0006360	20	0.457898	1.29549	0.110148	0.441771	1	5065	tags=55%, list=28%, signal=77%
NEGATIVE REGULATION OF CELL PROJECTION ORGANIZATION%GOBP%GO:0031345	195	0.373861	1.29511	0.0035	0.442863	1	5612	tags=44%, list=31%, signal=63%
LAMELLIPODIUM%GOCC%GO:0030027	161	0.374832	1.29509	0.0045	0.442356	1	8133	tags=60%, list=45%, signal=108%
IBUTILIDE ACTION PATHWAY%SMPDB%SMP0000332	34	0.420886	1.29499	0.0788153	0.44217	1	2244	tags=29%, list=13%, signal=34%
POSITIVE REGULATION OF VASCULAR ASSOCIATED SMOOTH MUSCLE CELL PROLIFERATION%GOBP%GO:1904707	34	0.427109	1.29422	0.0820821	0.444793	1	1946	tags=26%, list=11%, signal=30%
GPCRS, PEPTIDE%WIKIPATHWAYS_20220510%WP234%MUS MUSCULUS	32	0.428393	1.29419	0.0839196	0.444331	1	1048	tags=19%, list=6%, signal=20%
KIT RECEPTOR SIGNALING PATHWAY%WIKIPATHWAYS_20220510%WP407%MUS MUSCULUS	50	0.411545	1.29412	0.0525263	0.444089	1	7498	tags=56%, list=42%, signal=96%
REGULATION OF INSULIN RECEPTOR SIGNALING PATHWAY%GOBP%GO:0046626	62	0.404361	1.29361	0.0425	0.445552	1	6094	tags=53%, list=34%, signal=80%
REGULATION OF TP53 ACTIVITY THROUGH ACETYLATION%REACTOME%R-HSA-6804758.3	29	0.433198	1.29354	0.0915033	0.445248	1	9207	tags=83%, list=51%, signal=170%
NEGATIVE CHEMOTAXIS%GOBP%GO:0050919	39	0.419895	1.29326	0.0725726	0.445791	1	4856	tags=44%, list=27%, signal=60%
REGULATION OF HISTONE MODIFICATION%GOBP%GO:0031056	81	0.391231	1.2931	0.032	0.445924	1	7936	tags=67%, list=44%, signal=119%
TOLL RECEPTOR SIGNALING PATHWAY%PANTHER PATHWAY%P00054	28	0.442341	1.29292	0.0995475	0.446067	1	7244	tags=68%, list=40%, signal=114%
IMMUNE RESPONSE-REGULATING SIGNALING PATHWAY%GOBP%GO:0002764	123	0.378262	1.29291	0.0145	0.445527	1	5557	tags=43%, list=31%, signal=62%
CARBOXYLIC ACID TRANSMEMBRANE TRANSPORT%GOBP%GO:1905039	90	0.389822	1.29278	0.021	0.445466	1	8504	tags=67%, list=47%, signal=126%
ADULT BEHAVIOR%GOBP%GO:0030534	152	0.377133	1.2926	0.0095	0.445668	1	6087	tags=45%, list=34%, signal=67%
REGULATION OF CALCIUM-MEDIATED SIGNALING%GOBP%GO:0050848	60	0.401673	1.29229	0.052026	0.446383	1	5162	tags=42%, list=29%, signal=58%
T CELL APOPTOTIC PROCESS%GOBP%GO:0070231	25	0.444582	1.29179	0.096823	0.447864	1	4949	tags=40%, list=28%, signal=55%
IMMUNE RESPONSE-ACTIVATING SIGNALING PATHWAY%GOBP%GO:0002757	119	0.380955	1.29164	0.0155	0.447959	1	5557	tags=44%, list=31%, signal=63%
SKELETAL MUSCLE CELL DIFFERENTIATION%GOBP%GO:0035914	37	0.418643	1.29164	0.0800801	0.447394	1	6195	tags=46%, list=35%, signal=70%
SULFUR COMPOUND CATABOLIC PROCESS%GOBP%GO:0044273	26	0.443211	1.29125	0.0948537	0.448397	1	4205	tags=42%, list=23%, signal=55%
CALCIUM CHANNEL REGULATOR ACTIVITY%GOMF%GO:0005246	35	0.424974	1.29112	0.0751503	0.448374	1	5133	tags=43%, list=29%, signal=60%
PROTEIN ACYLATION%GOBP%GO:0043543	141	0.377348	1.2909	0.013	0.448777	1	7308	tags=57%, list=41%, signal=95%
NUCLEOBASE-CONTAINING COMPOUND TRANSMEMBRANE TRANSPORTER ACTIVITY%GOMF%GO:0015932	36	0.425562	1.29074	0.0809452	0.448912	1	4215	tags=44%, list=24%, signal=58%
PROTEIN LOCALIZATION TO CYTOSKELETON%GOBP%GO:0044380	40	0.417017	1.29068	0.0685686	0.448599	1	6646	tags=55%, list=37%, signal=87%
POSITIVE REGULATION OF BIOMINERAL TISSUE DEVELOPMENT%GOBP%GO:0070169	40	0.417175	1.29046	0.0786573	0.448926	1	7243	tags=58%, list=40%, signal=96%
NEGATIVE REGULATION OF PROTEIN METABOLIC PROCESS%GOMF%GO:0051248	28	0.437956	1.29027	0.101362	0.449166	1	4962	tags=46%, list=28%, signal=64%
RESPONSE TO ENDOGENOUS STIMULUS%GOMF%GO:0009719	66	0.397717	1.28969	0.044	0.450993	1	4243	tags=32%, list=24%, signal=42%
REGULATION OF VASCULAR ENDOTHELIAL CELL PROLIFERATION%GOBP%GO:1905562	22	0.450701	1.28942	0.104545	0.451517	1	2976	tags=36%, list=17%, signal=44%
CYTOPLASMIC SEQUESTERING OF PROTEIN%GOBP%GO:0051220	22	0.451786	1.28935	0.109873	0.451257	1	6479	tags=59%, list=36%, signal=92%
INTERNAL PEPTIDYL-LYSINE ACETYLATION%GOBP%GO:0018393	87	0.388182	1.28927	0.025	0.451008	1	7818	tags=64%, list=44%, signal=114%
CARGO CONCENTRATION IN THE ER%REACTOME DATABASE ID RELEASE 84%5694530	23	0.443932	1.28897	0.115326	0.451678	1	5132	tags=39%, list=29%, signal=55%
POSITIVE REGULATION OF MITOCHONDRIAL MEMBRANE PERMEABILITY%GOBP%GO:0035794	27	0.43922	1.28884	0.0964646	0.451654	1	5122	tags=44%, list=29%, signal=62%
REGULATION OF DENDRITIC SPINE MORPHOGENESIS%GOBP%GO:0061001	57	0.403127	1.28884	0.0545546	0.451111	1	6707	tags=47%, list=37%, signal=75%
RHO PROTEIN SIGNAL TRANSDUCTION%GOBP%GO:0007266	54	0.402752	1.28865	0.057	0.451359	1	6273	tags=46%, list=35%, signal=71%
POSITIVE REGULATION OF MIRNA TRANSCRIPTION%GOBP%GO:1902895	37	0.421978	1.28851	0.083208	0.451363	1	1681	tags=22%, list=9%, signal=24%
PEPTIDYL-LYSINE ACETYLATION%GOBP%GO:0018394	90	0.387555	1.28775	0.02	0.453897	1	7818	tags=63%, list=44%, signal=112%
REGULATION OF MEMBRANE DEPOLARIZATION%GOBP%GO:0003254	44	0.412704	1.28761	0.0626252	0.453929	1	5471	tags=45%, list=31%, signal=65%
CARDIAC MUSCLE CELL ACTION POTENTIAL INVOLVED IN CONTRACTION%GOBP%GO:0086002	23	0.448308	1.2873	0.115307	0.454659	1	4060	tags=43%, list=23%, signal=56%
ION CHANNEL REGULATOR ACTIVITY%GOMF%GO:0099106	104	0.383075	1.28729	0.015	0.454166	1	4118	tags=35%, list=23%, signal=45%
PROTEIN LOCALIZATION TO CELL JUNCTION%GOBP%GO:1902414	99	0.383308	1.28723	0.0265	0.453842	1	6015	tags=44%, list=34%, signal=67%
POSITIVE REGULATION OF CELL JUNCTION ASSEMBLY%GOBP%GO:1901890	110	0.379612	1.28708	0.0165	0.45386	1	5005	tags=41%, list=28%, signal=56%
POSITIVE REGULATION OF AMINO ACID TRANSPORT%GOBP%GO:0051957	24	0.445451	1.28705	0.103883	0.453419	1	1936	tags=25%, list=11%, signal=28%
CARTEOLOL ACTION PATHWAY%PATHWHIZ%PW000634	34	0.420886	1.28681	0.0883534	0.453859	1	2244	tags=29%, list=13%, signal=34%
QUINIDINE ACTION PATHWAY%SMPDB%SMP0000323	34	0.420886	1.28668	0.0806209	0.45384	1	2244	tags=29%, list=13%, signal=34%
CELLULAR RESPONSE TO NERVE GROWTH FACTOR STIMULUS%GOBP%GO:1990090	37	0.422096	1.28665	0.0781955	0.453408	1	5746	tags=51%, list=32%, signal=75%
NEGATIVE REGULATION OF PROTEIN KINASE B SIGNALING%GOBP%GO:0051898	37	0.417763	1.28645	0.0821643	0.45368	1	6935	tags=51%, list=39%, signal=84%
EPINEPHRINE ACTION PATHWAY%PATHWHIZ%PW000638	34	0.420886	1.28645	0.0888108	0.453141	1	2244	tags=29%, list=13%, signal=34%
CALCIUM ION TRANSPORT%GOBP%GO:0006816	169	0.371463	1.2861	0.0065	0.454083	1	4187	tags=35%, list=23%, signal=45%
CELLULAR RESPONSE TO INORGANIC SUBSTANCE%GOBP%GO:0071241	156	0.371907	1.28589	0.0085	0.454408	1	5402	tags=40%, list=30%, signal=56%
NERVE DEVELOPMENT%GOBP%GO:0021675	64	0.397014	1.28588	0.0415	0.453882	1	2235	tags=27%, list=12%, signal=30%
ACTIN FILAMENT BUNDLE ORGANIZATION%GOBP%GO:0061572	58	0.40065	1.28583	0.058029	0.453555	1	8340	tags=64%, list=47%, signal=119%
O-LINKED GLYCOSYLATION OF MUCINS%REACTOME%R-HSA-913709.3	31	0.427654	1.28559	0.0993477	0.454014	1	3625	tags=32%, list=20%, signal=40%
TRANSCRIPTION INITIATION-COUPLED CHROMATIN REMODELING%GOBP%GO:0045815	35	0.423928	1.28537	0.0807422	0.454358	1	7535	tags=69%, list=42%, signal=118%
REGULATION OF DOUBLE-STRAND BREAK REPAIR%GOBP%GO:2000779	119	0.37953	1.28533	0.017	0.453958	1	8479	tags=65%, list=47%, signal=122%
RESPONSE TO NERVE GROWTH FACTOR%GOBP%GO:1990089	37	0.422096	1.28532	0.0747992	0.45345	1	5746	tags=51%, list=32%, signal=75%
POSITIVE REGULATION OF CELL-SUBSTRATE ADHESION%GOBP%GO:0010811	119	0.377592	1.28516	0.018	0.45359	1	3777	tags=30%, list=21%, signal=38%
NEGATIVE REGULATION OF DOUBLE-STRAND BREAK REPAIR%GOBP%GO:2000780	28	0.433394	1.28489	0.101815	0.454143	1	8479	tags=71%, list=47%, signal=135%
ATRIOVENTRICULAR VALVE DEVELOPMENT%GOBP%GO:0003171	22	0.44883	1.28472	0.113188	0.454294	1	169	tags=14%, list=1%, signal=14%
POSITIVE REGULATION OF CELL-SUBSTRATE JUNCTION ORGANIZATION%GOBP%GO:0150117	34	0.423614	1.28469	0.0828313	0.453829	1	7824	tags=68%, list=44%, signal=120%
INTERNAL PROTEIN AMINO ACID ACETYLATION%GOBP%GO:0006475	87	0.388182	1.28452	0.036	0.453982	1	7818	tags=64%, list=44%, signal=114%
POSITIVE REGULATION OF TUMOR NECROSIS FACTOR PRODUCTION%GOBP%GO:0032760	58	0.402156	1.28432	0.053	0.454307	1	5889	tags=47%, list=33%, signal=69%
CATION CHANNEL COMPLEX%GOCC%GO:0034703	151	0.372756	1.28423	0.0085	0.454126	1	2244	tags=26%, list=13%, signal=29%
ORGAN GROWTH%GOBP%GO:0035265	97	0.382864	1.28417	0.021	0.453817	1	5289	tags=37%, list=29%, signal=52%
IMMUNE RECEPTOR ACTIVITY%GOMF%GO:0140375	44	0.409339	1.28417	0.0701052	0.453291	1	2834	tags=34%, list=16%, signal=40%
NEGATIVE REGULATION OF SMOOTHENED SIGNALING PATHWAY%GOBP%GO:0045879	33	0.423853	1.28402	0.0924623	0.453343	1	4514	tags=42%, list=25%, signal=57%
CENTRAL NERVOUS SYSTEM NEURON DIFFERENTIATION%GOBP%GO:0021953	152	0.374309	1.28397	0.006	0.452987	1	4876	tags=39%, list=27%, signal=53%
AMLODIPINE ACTION PATHWAY%PATHWHIZ%PW000391	34	0.420886	1.28396	0.0865866	0.452483	1	2244	tags=29%, list=13%, signal=34%
NISOLDIPINE ACTION PATHWAY%PATHWHIZ%PW000396	34	0.420886	1.28394	0.0934204	0.45205	1	2244	tags=29%, list=13%, signal=34%
NIFEDIPINE ACTION PATHWAY%PATHWHIZ%PW000394	34	0.420886	1.28381	0.0996994	0.452047	1	2244	tags=29%, list=13%, signal=34%
PROCAINAMIDE (ANTIARRHYTHMIC) ACTION PATHWAY%PATHWHIZ%PW000377	34	0.420886	1.28377	0.0797392	0.451643	1	2244	tags=29%, list=13%, signal=34%
CELL VOLUME HOMEOSTASIS%GOBP%GO:0006884	24	0.443602	1.2835	0.102926	0.452216	1	6521	tags=54%, list=36%, signal=85%
SEROTONIN RECEPTOR ACTIVITY%GOMF%GO:0099589	20	0.449963	1.28336	0.13286	0.452197	1	2362	tags=25%, list=13%, signal=29%
BOPINDOLOL ACTION PATHWAY%SMPDB%SMP0000657	34	0.420886	1.28335	0.0768844	0.451695	1	2244	tags=29%, list=13%, signal=34%
DISOPYRAMIDE ACTION PATHWAY%SMPDB%SMP0000325	34	0.420886	1.28326	0.0914114	0.451549	1	2244	tags=29%, list=13%, signal=34%
FOSPHENYTOIN (ANTIARRHYTHMIC) ACTION PATHWAY%PATHWHIZ%PW000379	34	0.420886	1.28324	0.0862155	0.451095	1	2244	tags=29%, list=13%, signal=34%
REGULATION OF CALCINEURIN-MEDIATED SIGNALING%GOBP%GO:0106056	32	0.426572	1.28276	0.0943302	0.452528	1	5162	tags=47%, list=29%, signal=66%
SYNTHESIS OF PIPS AT THE PLASMA MEMBRANE%REACTOME DATABASE ID RELEASE 84%1660499	43	0.41342	1.28269	0.0671006	0.452298	1	6994	tags=58%, list=39%, signal=95%
REGULATION OF EXTENT OF CELL GROWTH%GOBP%GO:0061387	113	0.380917	1.28266	0.0215	0.451858	1	4142	tags=38%, list=23%, signal=49%
CLASS A 1 (RHODOPSIN-LIKE RECEPTORS)%REACTOME DATABASE ID RELEASE 84%373076	130	0.377469	1.28254	0.013	0.451833	1	2500	tags=24%, list=14%, signal=28%
MYELOID LEUKOCYTE ACTIVATION%GOBP%GO:0002274	74	0.390057	1.28242	0.0405203	0.451763	1	5645	tags=49%, list=31%, signal=71%
REGULATION OF CARBOHYDRATE METABOLIC PROCESS%GOBP%GO:0006109	145	0.373829	1.28237	0.01	0.451471	1	5059	tags=38%, list=28%, signal=52%
RHOA GTPASE CYCLE%REACTOME DATABASE ID RELEASE 84%8980692	122	0.377542	1.28225	0.015	0.451407	1	5577	tags=41%, list=31%, signal=59%
BUPRANOLOL ACTION PATHWAY%SMPDB%SMP0000670	34	0.420886	1.28209	0.0863888	0.451502	1	2244	tags=29%, list=13%, signal=34%
LXR-MEDIATED SIGNALING%REACTOME%R-HSA-9024446.2	33	0.424127	1.28207	0.0987964	0.451083	1	9279	tags=85%, list=52%, signal=175%
DOBUTAMINE ACTION PATHWAY%PATHWHIZ%PW000639	34	0.420886	1.28201	0.0838775	0.45077	1	2244	tags=29%, list=13%, signal=34%
NEBIVOLOL ACTION PATHWAY%SMPDB%SMP0000366	34	0.420886	1.28198	0.0903614	0.450355	1	2244	tags=29%, list=13%, signal=34%
METIPRANOLOL ACTION PATHWAY%PATHWHIZ%PW000644	34	0.420886	1.28186	0.0866299	0.450361	1	2244	tags=29%, list=13%, signal=34%
FELODIPINE ACTION PATHWAY%PATHWHIZ%PW000392	34	0.420886	1.28181	0.0868474	0.450017	1	2244	tags=29%, list=13%, signal=34%
ACEBUTOLOL ACTION PATHWAY%SMPDB%SMP0000296	34	0.420886	1.28162	0.0905888	0.450298	1	2244	tags=29%, list=13%, signal=34%
BETAXOLOL ACTION PATHWAY%SMPDB%SMP0000299	34	0.420886	1.28155	0.0903161	0.450031	1	2244	tags=29%, list=13%, signal=34%
HETEROPHILIC CELL-CELL ADHESION VIA PLASMA MEMBRANE CELL ADHESION MOLECULES%GOBP%GO:0007157	37	0.419013	1.28137	0.0873056	0.450236	1	4583	tags=38%, list=26%, signal=51%
NEGATIVE REGULATION OF KINASE ACTIVITY%GOBP%GO:0033673	179	0.368253	1.28111	0.006	0.450795	1	5759	tags=43%, list=32%, signal=63%
PENBUTOLOL ACTION PATHWAY%SMPDB%SMP0000305	34	0.420886	1.28103	0.0867168	0.450586	1	2244	tags=29%, list=13%, signal=34%
PATTERN RECOGNITION RECEPTOR SIGNALING PATHWAY%GOBP%GO:0002221	51	0.401917	1.28077	0.0650325	0.451097	1	7660	tags=59%, list=43%, signal=102%
MEXILETINE ACTION PATHWAY%PATHWHIZ%PW000382	34	0.420886	1.28061	0.0892678	0.451233	1	2244	tags=29%, list=13%, signal=34%
LEVOBUNOLOL ACTION PATHWAY%SMPDB%SMP0000666	34	0.420886	1.28059	0.0936405	0.45079	1	2244	tags=29%, list=13%, signal=34%
INNATE IMMUNE RESPONSE-ACTIVATING SIGNALING PATHWAY%GOBP%GO:0002758	52	0.405097	1.28057	0.0675	0.450358	1	7660	tags=60%, list=43%, signal=104%
HISTONE H4 ACETYLTRANSFERASE ACTIVITY%GOMF%GO:0010485	22	0.446142	1.28057	0.115228	0.449852	1	3945	tags=45%, list=22%, signal=58%
PRACTOLOL ACTION PATHWAY%PATHWHIZ%PW000646	34	0.420886	1.28018	0.0915033	0.450911	1	2244	tags=29%, list=13%, signal=34%
NIMODIPINE ACTION PATHWAY%PATHWHIZ%PW000395	34	0.420886	1.27994	0.0994475	0.451357	1	2244	tags=29%, list=13%, signal=34%
PROTEIN LOCALIZATION TO MICROTUBULE CYTOSKELETON%GOBP%GO:0072698	36	0.421258	1.27988	0.094642	0.451096	1	6646	tags=56%, list=37%, signal=88%
REGULATION OF SYNAPTIC TRANSMISSION, GLUTAMATERGIC%GOBP%GO:0051966	79	0.389443	1.27963	0.0355	0.451635	1	2233	tags=24%, list=12%, signal=27%
PROPRANOLOL ACTION PATHWAY%SMPDB%SMP0000307	34	0.420886	1.27937	0.0893574	0.452146	1	2244	tags=29%, list=13%, signal=34%
POSITIVE REGULATION OF BONE MINERALIZATION%GOBP%GO:0030501	36	0.418704	1.27922	0.0836673	0.452191	1	6964	tags=56%, list=39%, signal=91%
NADOLOL ACTION PATHWAY%PATHWHIZ%PW000371	34	0.420886	1.27869	0.0957874	0.453862	1	2244	tags=29%, list=13%, signal=34%
REGULATION OF BONE REMODELING%GOBP%GO:0046850	40	0.416096	1.27864	0.0816224	0.453559	1	7243	tags=55%, list=40%, signal=92%
RAC PROTEIN SIGNAL TRANSDUCTION%GOBP%GO:0016601	24	0.441654	1.27861	0.115035	0.453182	1	6667	tags=54%, list=37%, signal=86%
TIMOLOL ACTION PATHWAY%PATHWHIZ%PW000636	34	0.420886	1.27825	0.0855856	0.454147	1	2244	tags=29%, list=13%, signal=34%
PEPTIDYL-CYSTEINE MODIFICATION%GOBP%GO:0018198	32	0.425802	1.27824	0.098846	0.453659	1	4267	tags=41%, list=24%, signal=53%
CELL-SUBSTRATE JUNCTION ORGANIZATION%GOBP%GO:0150115	42	0.409567	1.27813	0.0760761	0.453587	1	2778	tags=31%, list=15%, signal=37%
NEUTRAL LIPID BIOSYNTHETIC PROCESS%GOBP%GO:0046460	20	0.450427	1.27806	0.136179	0.45337	1	4737	tags=50%, list=26%, signal=68%
HALLMARK_IL6_JAK_STAT3_SIGNALING%MSIGDBHALLMARK%HALLMARK_IL6_JAK_STAT3_SIGNALING	45	0.40965	1.27797	0.068034	0.453249	1	5428	tags=49%, list=30%, signal=70%
IL8- AND CXCR1-MEDIATED SIGNALING EVENTS%PATHWAY INTERACTION DATABASE NCI-NATURE CURATED DATA%IL8- AND CXCR1-MEDIATED SIGNALING EVENTS	21	0.447476	1.27786	0.123916	0.453172	1	5830	tags=52%, list=33%, signal=78%
STRIATED MUSCLE CONTRACTION%PATHWHIZ%PW000564	34	0.420886	1.27777	0.0843373	0.452991	1	2244	tags=29%, list=13%, signal=34%
SIALYLTRANSFERASE ACTIVITY%GOMF%GO:0008373	20	0.451593	1.27755	0.120061	0.453347	1	3632	tags=40%, list=20%, signal=50%
GLUCOSE TRANSMEMBRANE TRANSPORT%GOBP%GO:1904659	22	0.444761	1.27748	0.117409	0.453143	1	8093	tags=77%, list=45%, signal=141%
OXPRENOLOL ACTION PATHWAY%PATHWHIZ%PW000372	34	0.420886	1.27739	0.0867168	0.45295	1	2244	tags=29%, list=13%, signal=34%
REGULATION OF SMOOTHENED SIGNALING PATHWAY%GOBP%GO:0008589	78	0.388682	1.27737	0.0375	0.452518	1	2813	tags=28%, list=16%, signal=33%
PINDOLOL ACTION PATHWAY%PATHWHIZ%PW000374	34	0.420886	1.27691	0.0955734	0.453871	1	2244	tags=29%, list=13%, signal=34%
HALLMARK_IL2_STAT5_SIGNALING%MSIGDBHALLMARK%HALLMARK_IL2_STAT5_SIGNALING	136	0.374191	1.27688	0.016	0.453459	1	5263	tags=40%, list=29%, signal=56%
AXON EXTENSION%GOBP%GO:0048675	49	0.405277	1.27661	0.0690345	0.454056	1	4814	tags=43%, list=27%, signal=58%
ION HOMEOSTASIS%REACTOME%R-HSA-5578775.2	40	0.413424	1.27641	0.0831663	0.454364	1	2346	tags=33%, list=13%, signal=37%
POTASSIUM ION TRANSMEMBRANE TRANSPORT%GOBP%GO:0071805	110	0.377715	1.27631	0.024	0.454276	1	8885	tags=65%, list=50%, signal=127%
CALCIUM REGULATION IN CARDIAC CELLS%WIKIPATHWAYS_20220510%WP553%MUS MUSCULUS	121	0.377253	1.27615	0.017	0.454422	1	4905	tags=36%, list=27%, signal=50%
DILTIAZEM ACTION PATHWAY%SMPDB%SMP0000359	34	0.420886	1.27611	0.0977934	0.454086	1	2244	tags=29%, list=13%, signal=34%
RUFFLE ORGANIZATION%GOBP%GO:0031529	23	0.441894	1.27601	0.119192	0.453986	1	6806	tags=57%, list=38%, signal=91%
WALKING BEHAVIOR%GOBP%GO:0090659	45	0.408225	1.276	0.0705	0.453535	1	6389	tags=53%, list=36%, signal=83%
ALPRENOLOL ACTION PATHWAY%SMPDB%SMP0000297	34	0.420886	1.27596	0.0938755	0.453198	1	2244	tags=29%, list=13%, signal=34%
BISOPROLOL ACTION PATHWAY%SMPDB%SMP0000300	34	0.420886	1.27579	0.0952859	0.453353	1	2244	tags=29%, list=13%, signal=34%
VERAPAMIL ACTION PATHWAY%SMPDB%SMP0000375	34	0.420886	1.27561	0.0978424	0.453583	1	2244	tags=29%, list=13%, signal=34%
PROTEIN LOCALIZATION TO SYNAPSE%GOBP%GO:0035418	73	0.39036	1.27544	0.0375	0.453774	1	6015	tags=45%, list=34%, signal=68%
RECEPTOR RECYCLING%GOBP%GO:0001881	21	0.450952	1.27537	0.125636	0.453568	1	4384	tags=48%, list=24%, signal=63%
CELLULAR RESPONSE TO LIPOPROTEIN PARTICLE STIMULUS%GOBP%GO:0071402	23	0.440472	1.27533	0.117318	0.453253	1	6025	tags=48%, list=34%, signal=72%
GROWTH FACTOR RECEPTOR BINDING%GOMF%GO:0070851	98	0.381397	1.27521	0.0255	0.453255	1	5428	tags=41%, list=30%, signal=58%
SYNTHESIS OF PA%REACTOME DATABASE ID RELEASE 84%1483166	22	0.440806	1.27467	0.135149	0.454984	1	5059	tags=50%, list=28%, signal=70%
ISRADIPINE ACTION PATHWAY%PATHWHIZ%PW000393	34	0.420886	1.27466	0.0843797	0.45449	1	2244	tags=29%, list=13%, signal=34%
ESMOLOL ACTION PATHWAY%SMPDB%SMP0000301	34	0.420886	1.27457	0.0927318	0.454355	1	2244	tags=29%, list=13%, signal=34%
REGULATION OF RELEASE OF SEQUESTERED CALCIUM ION INTO CYTOSOL BY SARCOPLASMIC RETICULUM%GOBP%GO:0010880	20	0.451742	1.27421	0.130413	0.455345	1	3242	tags=30%, list=18%, signal=37%
MAMMARY GLAND EPITHELIUM DEVELOPMENT%GOBP%GO:0061180	47	0.402467	1.27412	0.0705706	0.455198	1	5834	tags=45%, list=33%, signal=66%
METOPROLOL ACTION PATHWAY%PATHWHIZ%PW000370	34	0.420886	1.27396	0.0936874	0.455387	1	2244	tags=29%, list=13%, signal=34%
REGULATION OF MECP2 EXPRESSION AND ACTIVITY%REACTOME DATABASE ID RELEASE 84%9022692	28	0.425728	1.27383	0.110833	0.455417	1	6729	tags=68%, list=38%, signal=108%
ENDOPLASMIC RETICULUM TUBULAR NETWORK%GOCC%GO:0071782	30	0.427342	1.27377	0.101866	0.455164	1	7675	tags=67%, list=43%, signal=116%
REGULATION OF DOPAMINE SECRETION%GOBP%GO:0014059	37	0.414199	1.27369	0.0933735	0.454997	1	5133	tags=38%, list=29%, signal=53%
SIGNALING BY NOTCH3%REACTOME DATABASE ID RELEASE 84%9012852	37	0.41352	1.27355	0.0800801	0.455042	1	7152	tags=59%, list=40%, signal=99%
HALLMARK_NOTCH_SIGNALING%MSIGDBHALLMARK%HALLMARK_NOTCH_SIGNALING	28	0.430122	1.27344	0.110442	0.454982	1	6021	tags=54%, list=34%, signal=81%
ATENOLOL ACTION PATHWAY%SMPDB%SMP0000298	34	0.420886	1.27336	0.0912281	0.454822	1	2244	tags=29%, list=13%, signal=34%
TIGHT JUNCTION ASSEMBLY%GOBP%GO:0120192	34	0.41628	1.27332	0.0880725	0.454498	1	8254	tags=62%, list=46%, signal=114%
DEFENSE RESPONSE TO GRAM-NEGATIVE BACTERIUM%GOBP%GO:0050829	25	0.435217	1.27322	0.11552	0.454378	1	6778	tags=56%, list=38%, signal=90%
LIDOCAINE (ANTIARRHYTHMIC) ACTION PATHWAY%PATHWHIZ%PW000381	34	0.420886	1.27287	0.0967419	0.45534	1	2244	tags=29%, list=13%, signal=34%
NUCLEAR INNER MEMBRANE%GOCC%GO:0005637	32	0.422596	1.27276	0.101202	0.455274	1	3749	tags=38%, list=21%, signal=47%
LIPID KINASE ACTIVITY%GOMF%GO:0001727	35	0.415396	1.27257	0.0985986	0.455538	1	4414	tags=46%, list=25%, signal=61%
KINESIN COMPLEX%GOCC%GO:0005871	36	0.41533	1.27236	0.090636	0.455978	1	8073	tags=69%, list=45%, signal=126%
FLECAINIDE ACTION PATHWAY%SMPDB%SMP0000331	34	0.420886	1.27229	0.0922306	0.455747	1	2244	tags=29%, list=13%, signal=34%
REGULATION OF CELL-SUBSTRATE JUNCTION ORGANIZATION%GOBP%GO:0150116	67	0.390055	1.27205	0.0495	0.456238	1	7824	tags=61%, list=44%, signal=108%
BEVANTOLOL ACTION PATHWAY%PATHWHIZ%PW000645	34	0.420886	1.27195	0.0953337	0.456175	1	2244	tags=29%, list=13%, signal=34%
POSITIVE REGULATION OF FATTY ACID METABOLIC PROCESS%GOBP%GO:0045923	30	0.424434	1.27179	0.108826	0.456334	1	9197	tags=80%, list=51%, signal=164%
ISOPRENALINE ACTION PATHWAY%SMPDB%SMP0000663	34	0.420886	1.27176	0.1002	0.456001	1	2244	tags=29%, list=13%, signal=34%
REGULATION OF REGULATED SECRETORY PATHWAY%GOBP%GO:1903305	118	0.374003	1.27157	0.0225	0.456288	1	7163	tags=53%, list=40%, signal=87%
POST-TRANSLATIONAL PROTEIN PHOSPHORYLATION%REACTOME DATABASE ID RELEASE 84%8957275	66	0.391605	1.27147	0.0485243	0.456199	1	1693	tags=24%, list=9%, signal=27%
MEMORY%GOBP%GO:0007613	140	0.371364	1.27128	0.016	0.456493	1	3688	tags=31%, list=21%, signal=39%
MACROPHAGE DIFFERENTIATION%GOBP%GO:0030225	22	0.446693	1.27107	0.131379	0.456801	1	5108	tags=50%, list=28%, signal=70%
SERINE HYDROLASE ACTIVITY%GOMF%GO:0017171	50	0.403359	1.27092	0.0655	0.45692	1	7600	tags=58%, list=42%, signal=100%
LEISHMANIA INFECTION%REACTOME DATABASE ID RELEASE 84%9658195	110	0.375799	1.27076	0.02	0.457065	1	6667	tags=47%, list=37%, signal=75%
NITRENDIPINE ACTION PATHWAY%SMPDB%SMP0000382	34	0.420886	1.27067	0.102358	0.456983	1	2244	tags=29%, list=13%, signal=34%
PARASITIC INFECTION PATHWAYS%REACTOME%R-HSA-9824443.1	110	0.375799	1.27029	0.0215	0.458008	1	6667	tags=47%, list=37%, signal=75%
CHANNEL REGULATOR ACTIVITY%GOMF%GO:0016247	112	0.375196	1.27019	0.0255	0.457948	1	4118	tags=34%, list=23%, signal=44%
POSITIVE REGULATION OF MONONUCLEAR CELL PROLIFERATION%GOBP%GO:0032946	75	0.387754	1.27015	0.0445	0.457627	1	3483	tags=28%, list=19%, signal=35%
IL5%NETPATH%IL5	36	0.416466	1.2699	0.0927318	0.458155	1	7498	tags=67%, list=42%, signal=114%
ENTRY INTO HOST%GOBP%GO:0044409	25	0.437612	1.26985	0.119132	0.457887	1	3520	tags=40%, list=20%, signal=50%
POSITIVE REGULATION OF LYMPHOCYTE PROLIFERATION%GOBP%GO:0050671	72	0.388641	1.26966	0.0465	0.458186	1	3483	tags=28%, list=19%, signal=34%
ARBUTAMINE ACTION PATHWAY%SMPDB%SMP0000664	34	0.420886	1.26938	0.0976954	0.458837	1	2244	tags=29%, list=13%, signal=34%
ACYLGLYCEROL BIOSYNTHETIC PROCESS%GOBP%GO:0046463	20	0.450427	1.26915	0.129179	0.459335	1	4737	tags=50%, list=26%, signal=68%
DENDRITIC SHAFT%GOCC%GO:0043198	68	0.391392	1.26914	0.0415	0.458885	1	5471	tags=44%, list=31%, signal=63%
REGULATION OF NITRIC OXIDE METABOLIC PROCESS%GOBP%GO:0080164	44	0.406288	1.26904	0.0815408	0.458825	1	6690	tags=50%, list=37%, signal=80%
POSITIVE REGULATION OF MEMBRANE PERMEABILITY%GOBP%GO:1905710	28	0.425639	1.26886	0.111446	0.459099	1	5122	tags=43%, list=29%, signal=60%
HOMOPHILIC CELL ADHESION VIA PLASMA MEMBRANE ADHESION MOLECULES%GOBP%GO:0007156	56	0.397777	1.26884	0.0595	0.458687	1	4593	tags=38%, list=26%, signal=50%
TOCAINIDE ACTION PATHWAY%SMPDB%SMP0000330	34	0.420886	1.26867	0.0982949	0.458874	1	2244	tags=29%, list=13%, signal=34%
ACTIN FILAMENT BUNDLE ASSEMBLY%GOBP%GO:0051017	55	0.398753	1.26829	0.0630315	0.459942	1	8340	tags=64%, list=47%, signal=119%
14-3-3 PROTEIN BINDING%GOMF%GO:0071889	36	0.413056	1.26828	0.106928	0.459485	1	8880	tags=75%, list=50%, signal=148%
VIRAL ENTRY INTO HOST CELL%GOBP%GO:0046718	25	0.437612	1.268	0.116642	0.460138	1	3520	tags=40%, list=20%, signal=50%
NEGATIVE REGULATION OF RESPONSE TO CYTOKINE STIMULUS%GOBP%GO:0060761	43	0.407203	1.26796	0.0847543	0.45981	1	5998	tags=53%, list=33%, signal=80%
POSITIVE REGULATION OF TUMOR NECROSIS FACTOR SUPERFAMILY CYTOKINE PRODUCTION%GOBP%GO:1903557	59	0.395782	1.26794	0.0605	0.4594	1	5889	tags=46%, list=33%, signal=68%
ORGANELLE TRANSPORT ALONG MICROTUBULE%GOBP%GO:0072384	75	0.385705	1.26778	0.0430215	0.459566	1	5687	tags=44%, list=32%, signal=64%
APICAL DENDRITE%GOCC%GO:0097440	26	0.431083	1.26762	0.115152	0.459727	1	5334	tags=46%, list=30%, signal=66%
REGULATION OF OLIGODENDROCYTE DIFFERENTIATION%GOBP%GO:0048713	35	0.414972	1.26742	0.0886774	0.460073	1	6263	tags=49%, list=35%, signal=74%
SOTALOL ACTION PATHWAY%SMPDB%SMP0000660	34	0.420886	1.26691	0.103916	0.461633	1	2244	tags=29%, list=13%, signal=34%
H4 HISTONE ACETYLTRANSFERASE COMPLEX%GOCC%GO:1902562	39	0.410238	1.26688	0.0831247	0.461279	1	7671	tags=64%, list=43%, signal=112%
LIPID MODIFICATION%GOMF%GO:0030258	35	0.415396	1.26669	0.102551	0.461596	1	4414	tags=46%, list=25%, signal=61%
ACTIN POLYMERIZATION OR DEPOLYMERIZATION%GOBP%GO:0008154	42	0.408987	1.26654	0.0975488	0.461737	1	2022	tags=26%, list=11%, signal=29%
SULFUR COMPOUND TRANSMEMBRANE TRANSPORTER ACTIVITY%GOMF%GO:1901682	36	0.415181	1.26652	0.0953815	0.461332	1	5974	tags=53%, list=33%, signal=79%
N-ACETYLTRANSFERASE ACTIVITY%GOMF%GO:0008080	54	0.399866	1.26605	0.067	0.462758	1	7138	tags=57%, list=40%, signal=95%
REGULATED EXOCYTOSIS%GOBP%GO:0045055	116	0.372865	1.26573	0.026	0.463591	1	7208	tags=55%, list=40%, signal=92%
SEROTONIN RECEPTOR SIGNALING PATHWAY%GOMF%GO:0007210	20	0.449963	1.26562	0.130391	0.463558	1	2362	tags=25%, list=13%, signal=29%
TRANSLATIONAL ELONGATION%GOBP%GO:0006414	42	0.406266	1.26544	0.0971944	0.463843	1	7493	tags=60%, list=42%, signal=102%
XENOBIOTIC TRANSPORT%GOBP%GO:0042908	25	0.434491	1.26539	0.119456	0.463545	1	5047	tags=52%, list=28%, signal=72%
REGULATION OF CELL-SUBSTRATE JUNCTION ASSEMBLY%GOBP%GO:0090109	62	0.392089	1.26535	0.057	0.463219	1	7824	tags=61%, list=44%, signal=108%
ACYLGLYCEROL METABOLIC PROCESS%GOBP%GO:0006639	65	0.38901	1.26502	0.058	0.464067	1	7545	tags=58%, list=42%, signal=101%
HEXOSE TRANSMEMBRANE TRANSPORT%GOBP%GO:0008645	22	0.444761	1.26498	0.128036	0.463741	1	8093	tags=77%, list=45%, signal=141%
ACTIN CYTOSKELETON REORGANIZATION%GOBP%GO:0031532	54	0.39712	1.26459	0.072036	0.464932	1	7652	tags=67%, list=43%, signal=116%
HEART GROWTH%GOBP%GO:0060419	40	0.407219	1.26457	0.0986974	0.46451	1	2256	tags=25%, list=13%, signal=29%
N-ACYLTRANSFERASE ACTIVITY%GOMF%GO:0016410	69	0.389399	1.26425	0.065	0.465332	1	7138	tags=57%, list=40%, signal=94%
POSTSYNAPTIC MODULATION OF CHEMICAL SYNAPTIC TRANSMISSION%GOBP%GO:0099170	36	0.41507	1.26408	0.100802	0.465602	1	4492	tags=39%, list=25%, signal=52%
REGULATION OF DOUBLE-STRAND BREAK REPAIR VIA HOMOLOGOUS RECOMBINATION%GOBP%GO:0010569	65	0.390527	1.26394	0.0565	0.465717	1	6032	tags=48%, list=34%, signal=72%
PROTEIN-LIPID COMPLEX ORGANIZATION%GOBP%GO:0071825	25	0.430225	1.26394	0.124685	0.465251	1	7415	tags=64%, list=41%, signal=109%
CORTICAL ACTIN CYTOSKELETON%GOCC%GO:0030864	70	0.388532	1.26392	0.048	0.464842	1	3403	tags=31%, list=19%, signal=39%
REGULATION OF INTERLEUKIN-8 PRODUCTION%GOBP%GO:0032677	34	0.4165	1.26384	0.106928	0.464711	1	5830	tags=50%, list=33%, signal=74%
POSITIVE REGULATION OF ORGANIC ACID TRANSPORT%GOBP%GO:0032892	38	0.412706	1.26384	0.0931864	0.464239	1	4016	tags=32%, list=22%, signal=41%
CYCLIN BINDING%GOMF%GO:0030332	28	0.424848	1.26383	0.111055	0.463795	1	6935	tags=61%, list=39%, signal=99%
INTRINSIC APOPTOTIC SIGNALING PATHWAY IN RESPONSE TO ENDOPLASMIC RETICULUM STRESS%GOBP%GO:0070059	31	0.418603	1.26356	0.111836	0.464411	1	6909	tags=61%, list=39%, signal=100%
POSITIVE REGULATION OF MICROTUBULE POLYMERIZATION%GOBP%GO:0031116	30	0.42239	1.26353	0.116642	0.464053	1	3688	tags=33%, list=21%, signal=42%
REGULATION OF NMDA RECEPTOR ACTIVITY%GOBP%GO:2000310	23	0.44163	1.26346	0.130479	0.463841	1	4675	tags=39%, list=26%, signal=53%
LIPID PHOSPHORYLATION%GOMF%GO:0046834	35	0.415396	1.26292	0.101457	0.465661	1	4414	tags=46%, list=25%, signal=61%
SIGNALING BY CSF1 (M-CSF) IN MYELOID CELLS%REACTOME%R-HSA-9680350.2	23	0.436598	1.26285	0.136433	0.465458	1	5162	tags=43%, list=29%, signal=61%
MATURE B CELL DIFFERENTIATION%GOBP%GO:0002335	23	0.433003	1.26282	0.137146	0.465129	1	3003	tags=26%, list=17%, signal=31%
OVULATION CYCLE PROCESS%GOBP%GO:0022602	31	0.424496	1.26247	0.107986	0.466065	1	7053	tags=52%, list=39%, signal=85%
REGULATION OF ERYTHROCYTE DIFFERENTIATION%GOBP%GO:0045646	37	0.409471	1.2624	0.11	0.465897	1	8143	tags=59%, list=45%, signal=109%
T CELL ACTIVATION INVOLVED IN IMMUNE RESPONSE%GOBP%GO:0002286	34	0.417155	1.26234	0.0992481	0.465674	1	3211	tags=35%, list=18%, signal=43%
GABA-B_RECEPTOR_II_SIGNALING%PANTHER PATHWAY%P05731	28	0.426536	1.26222	0.116232	0.465694	1	4492	tags=39%, list=25%, signal=52%
NEURON CELLULAR HOMEOSTASIS%GOBP%GO:0070050	61	0.389379	1.2621	0.071	0.465698	1	3749	tags=34%, list=21%, signal=43%
CORE PROMOTER SEQUENCE-SPECIFIC DNA BINDING%GOMF%GO:0001046	38	0.408444	1.2621	0.105316	0.465245	1	6280	tags=47%, list=35%, signal=73%
NUCLEOSOME%GOCC%GO:0000786	36	0.4127	1.26203	0.102307	0.465026	1	8479	tags=64%, list=47%, signal=121%
NEGATIVE REGULATION OF PROTEIN KINASE ACTIVITY%GOBP%GO:0006469	159	0.365974	1.26193	0.009	0.464986	1	5759	tags=43%, list=32%, signal=62%
HEDGEHOG SIGNALING EVENTS MEDIATED BY GLI PROTEINS%PATHWAY INTERACTION DATABASE NCI-NATURE CURATED DATA%HEDGEHOG SIGNALING EVENTS MEDIATED BY GLI PROTEINS	41	0.408029	1.2618	0.101355	0.465043	1	8295	tags=71%, list=46%, signal=131%
REGULATION OF SPROUTING ANGIOGENESIS%GOBP%GO:1903670	36	0.411738	1.26177	0.105817	0.464681	1	7075	tags=50%, list=39%, signal=82%
REGULATION OF MUSCLE CELL APOPTOTIC PROCESS%GOBP%GO:0010660	79	0.381891	1.26169	0.041	0.464531	1	6544	tags=47%, list=36%, signal=73%
REGULATION OF PHAGOCYTOSIS%GOBP%GO:0050764	61	0.392997	1.26144	0.0625	0.465083	1	7511	tags=57%, list=42%, signal=98%
GNRH SIGNALING PATHWAY%SMPDB%SMP0120949	26	0.42837	1.26103	0.132294	0.466252	1	5962	tags=50%, list=33%, signal=75%
SUMO TRANSFERASE ACTIVITY%GOMF%GO:0019789	21	0.441569	1.26059	0.140244	0.467562	1	8003	tags=67%, list=45%, signal=120%
DISEASES ASSOCIATED WITH O-GLYCOSYLATION OF PROTEINS%REACTOME%R-HSA-3906995.3	45	0.403044	1.26059	0.0875438	0.467137	1	7769	tags=56%, list=43%, signal=98%
PROTEIN LOCALIZATION TO PLASMA MEMBRANE%GOBP%GO:0072659	189	0.362774	1.26032	0.0095	0.46769	1	6459	tags=48%, list=36%, signal=74%
T CELL RECEPTOR SIGNALING PATHWAY%SMPDB%SMP0066977	33	0.418822	1.26024	0.107538	0.467589	1	5962	tags=48%, list=33%, signal=72%
G ALPHA (Z) SIGNALLING EVENTS%REACTOME DATABASE ID RELEASE 84%418597	35	0.4134	1.26021	0.0953815	0.467243	1	6566	tags=46%, list=37%, signal=72%
CALCINEURIN-REGULATED NFAT-DEPENDENT TRANSCRIPTION IN LYMPHOCYTES%PATHWAY INTERACTION DATABASE NCI-NATURE CURATED DATA%CALCINEURIN-REGULATED NFAT-DEPENDENT TRANSCRIPTION IN LYMPHOCYTES	26	0.433324	1.26009	0.120707	0.467279	1	5515	tags=42%, list=31%, signal=61%
DNA METHYLATION%GOBP%GO:0006306	37	0.409324	1.25987	0.088633	0.46771	1	5114	tags=43%, list=29%, signal=60%
MLL1/2 COMPLEX%GOCC%GO:0044665	30	0.41928	1.25983	0.120361	0.467383	1	8534	tags=77%, list=48%, signal=146%
THYROTROPIN-RELEASING HORMONE RECEPTOR SIGNALING PATHWAY%PANTHER PATHWAY%P04394	46	0.39957	1.25958	0.0820821	0.467968	1	5401	tags=43%, list=30%, signal=62%
POSITIVE REGULATION OF CELL-CELL ADHESION%GOBP%GO:0022409	175	0.362614	1.25944	0.0095	0.468082	1	5389	tags=39%, list=30%, signal=55%
PODOSOME%GOCC%GO:0002102	26	0.427553	1.25941	0.120846	0.467747	1	2639	tags=27%, list=15%, signal=32%
POSITIVE REGULATION OF GTPASE ACTIVITY%GOBP%GO:0043547	199	0.36264	1.25937	0.0125	0.467429	1	7628	tags=53%, list=43%, signal=92%
APOPTOSIS SIGNALING PATHWAY%PANTHER PATHWAY%P00006	66	0.386718	1.25908	0.056	0.468194	1	5694	tags=45%, list=32%, signal=66%
NUCLEUS LOCALIZATION%GOBP%GO:0051647	36	0.411503	1.25886	0.101602	0.468615	1	5036	tags=44%, list=28%, signal=62%
REGULATION OF NITRIC OXIDE BIOSYNTHETIC PROCESS%GOBP%GO:0045428	41	0.403802	1.25846	0.0930931	0.469874	1	6690	tags=49%, list=37%, signal=78%
POSITIVE REGULATION OF LEUKOCYTE PROLIFERATION%GOBP%GO:0070665	86	0.379138	1.25844	0.0505	0.469486	1	2722	tags=24%, list=15%, signal=29%
NEGATIVE REGULATION OF AMYLOID PRECURSOR PROTEIN CATABOLIC PROCESS%GOBP%GO:1902992	20	0.440356	1.25839	0.156314	0.469202	1	9999	tags=95%, list=56%, signal=214%
ARACHIDONIC ACID METABOLIC PROCESS%GOBP%GO:0019369	23	0.433494	1.25831	0.138973	0.4691	1	9412	tags=78%, list=52%, signal=164%
POSITIVE REGULATION OF NEURON PROJECTION DEVELOPMENT%GOBP%GO:0010976	200	0.359299	1.2581	0.0075	0.469444	1	7864	tags=53%, list=44%, signal=93%
CELLULAR MODIFIED AMINO ACID METABOLIC PROCESS%GOBP%GO:0006575	74	0.382999	1.25709	0.0445	0.473085	1	7757	tags=57%, list=43%, signal=100%
SODIUM ION TRANSMEMBRANE TRANSPORTER ACTIVITY%GOMF%GO:0015081	107	0.372043	1.25693	0.03	0.473327	1	2776	tags=29%, list=15%, signal=34%
CELLULAR RESPONSE TO OSMOTIC STRESS%GOBP%GO:0071470	27	0.42743	1.25691	0.129406	0.472916	1	7012	tags=56%, list=39%, signal=91%
CHROMATIN REMODELING%GOMF%GO:0006338	189	0.36179	1.25677	0.0105	0.473085	1	7138	tags=56%, list=40%, signal=92%
POTASSIUM ION TRANSPORT%GOBP%GO:0006813	125	0.368704	1.25616	0.0235	0.475134	1	8885	tags=63%, list=50%, signal=124%
CARDIOCYTE DIFFERENTIATION%GOBP%GO:0035051	98	0.375386	1.25597	0.0385	0.475453	1	6438	tags=46%, list=36%, signal=71%
NEGATIVE REGULATION OF MUSCLE CELL APOPTOTIC PROCESS%GOBP%GO:0010656	47	0.398555	1.25584	0.0865433	0.475506	1	6544	tags=47%, list=36%, signal=74%
POSITIVE REGULATION OF STEROL TRANSPORT%GOBP%GO:0032373	29	0.421165	1.25583	0.12317	0.475089	1	6025	tags=52%, list=34%, signal=78%
ACTIN FILAMENT POLYMERIZATION%GOBP%GO:0030041	24	0.435603	1.25568	0.131951	0.475247	1	2022	tags=29%, list=11%, signal=33%
REGULATION OF FAT CELL DIFFERENTIATION%GOBP%GO:0045598	111	0.372266	1.2556	0.0245	0.475108	1	7137	tags=53%, list=40%, signal=88%
I BAND%GOCC%GO:0031674	104	0.373966	1.25538	0.0305	0.475565	1	4027	tags=33%, list=22%, signal=42%
REGULATION OF FOCAL ADHESION ASSEMBLY%GOBP%GO:0051893	62	0.392089	1.25522	0.07	0.475752	1	7824	tags=61%, list=44%, signal=108%
NEGATIVE REGULATION OF ORGAN GROWTH%GOBP%GO:0046621	33	0.41717	1.25467	0.109383	0.477579	1	2849	tags=33%, list=16%, signal=40%
MIRNA PROCESSING%GOBP%GO:0035196	32	0.414063	1.25463	0.117647	0.477316	1	9131	tags=78%, list=51%, signal=159%
POSITIVE REGULATION OF PROTEIN TARGETING TO MEMBRANE%GOBP%GO:0090314	25	0.429038	1.25461	0.140121	0.47693	1	6328	tags=60%, list=35%, signal=93%
SODIUM ION TRANSMEMBRANE TRANSPORT%GOMF%GO:0035725	107	0.372043	1.25456	0.024	0.476675	1	2776	tags=29%, list=15%, signal=34%
GLUTAMATE BINDING, ACTIVATION OF AMPA RECEPTORS AND SYNAPTIC PLASTICITY%REACTOME%R-HSA-399721.3	26	0.427518	1.25423	0.1167	0.477621	1	5612	tags=50%, list=31%, signal=73%
TRAFFICKING OF AMPA RECEPTORS%REACTOME%R-HSA-399719.1	26	0.427518	1.25402	0.131712	0.478001	1	5612	tags=50%, list=31%, signal=73%
SULFUR COMPOUND BINDING%GOMF%GO:1901681	149	0.365721	1.254	0.018	0.477618	1	4956	tags=38%, list=28%, signal=52%
PEPTIDYL-LYSINE MODIFICATION%GOBP%GO:0018205	199	0.359509	1.2538	0.008	0.477991	1	6047	tags=48%, list=34%, signal=71%
PEPTIDYL-THREONINE PHOSPHORYLATION%GOBP%GO:0018107	61	0.391152	1.25369	0.0665	0.477958	1	7667	tags=61%, list=43%, signal=106%
PROTEIN ACETYLATION%GOBP%GO:0006473	106	0.372665	1.25366	0.038	0.477618	1	6047	tags=50%, list=34%, signal=75%
REGULATION OF CARBOHYDRATE BIOSYNTHETIC PROCESS%GOBP%GO:0043255	79	0.38191	1.25351	0.0490245	0.477771	1	4644	tags=34%, list=26%, signal=46%
REGULATION OF PROTEIN DEPOLYMERIZATION%GOBP%GO:1901879	74	0.382227	1.25324	0.055	0.478398	1	6315	tags=47%, list=35%, signal=73%
POSITIVE REGULATION OF HISTONE METHYLATION%GOBP%GO:0031062	28	0.422896	1.25314	0.126067	0.478363	1	7200	tags=64%, list=40%, signal=107%
HALLMARK_APICAL_JUNCTION%MSIGDBHALLMARK%HALLMARK_APICAL_JUNCTION	155	0.363003	1.25298	0.01	0.478575	1	5071	tags=39%, list=28%, signal=54%
EPHA FORWARD SIGNALING%PATHWAY INTERACTION DATABASE NCI-NATURE CURATED DATA%EPHA FORWARD SIGNALING	27	0.427177	1.2527	0.135176	0.479284	1	5348	tags=41%, list=30%, signal=58%
IMMUNOLOGICAL SYNAPSE%GOCC%GO:0001772	28	0.420422	1.25267	0.123805	0.478943	1	8340	tags=64%, list=47%, signal=120%
T CELL ACTIVATION%GOBP%GO:0042110	187	0.359556	1.25261	0.0105	0.478746	1	6493	tags=45%, list=36%, signal=70%
HALLMARK_WNT_BETA_CATENIN_SIGNALING%MSIGDBHALLMARK%HALLMARK_WNT_BETA_CATENIN_SIGNALING	37	0.406674	1.25252	0.114729	0.47867	1	7075	tags=59%, list=39%, signal=98%
POSITIVE REGULATION OF MUSCLE CELL APOPTOTIC PROCESS%GOBP%GO:0010661	30	0.41887	1.25248	0.123805	0.478371	1	6527	tags=53%, list=36%, signal=84%
CELLULAR RESPONSE TO ORGANONITROGEN COMPOUND%GOMF%GO:0071417	34	0.410311	1.25222	0.106212	0.478968	1	2589	tags=26%, list=14%, signal=31%
REGULATION OF ALPHA-BETA T CELL DIFFERENTIATION%GOBP%GO:0046637	36	0.408534	1.25211	0.109548	0.478982	1	4939	tags=36%, list=28%, signal=50%
INTERMEDIATE FILAMENT%GOCC%GO:0005882	49	0.393414	1.25197	0.0885886	0.479134	1	5761	tags=45%, list=32%, signal=66%
NEUROMUSCULAR JUNCTION%GOCC%GO:0031594	96	0.374717	1.25184	0.037	0.479192	1	6494	tags=47%, list=36%, signal=73%
REGULATION OF PLASMA LIPOPROTEIN PARTICLE LEVELS%GOBP%GO:0097006	30	0.420859	1.25183	0.123301	0.47877	1	6169	tags=53%, list=34%, signal=81%
PHAGOCYTOSIS, ENGULFMENT%GOBP%GO:0006911	20	0.444784	1.2518	0.145929	0.478458	1	2242	tags=25%, list=13%, signal=29%
SKELETAL MUSCLE ORGAN DEVELOPMENT%GOBP%GO:0060538	107	0.372024	1.25167	0.0325	0.478539	1	4959	tags=38%, list=28%, signal=53%
PLASMA LIPOPROTEIN PARTICLE ORGANIZATION%GOBP%GO:0071827	21	0.437759	1.25158	0.139818	0.478455	1	6854	tags=62%, list=38%, signal=100%
SYNAPSE ASSEMBLY%GOBP%GO:0007416	99	0.374118	1.25144	0.034	0.478649	1	4675	tags=36%, list=26%, signal=49%
DETECTION OF CHEMICAL STIMULUS%GOBP%GO:0009593	24	0.432641	1.25143	0.139839	0.478215	1	2918	tags=38%, list=16%, signal=45%
HALLMARK_MYC_TARGETS_V2%MSIGDBHALLMARK%HALLMARK_MYC_TARGETS_V2	55	0.390827	1.2513	0.074	0.478331	1	7838	tags=62%, list=44%, signal=109%
CHROMATIN MODIFYING ENZYMES%REACTOME DATABASE ID RELEASE 84%3247509	194	0.359614	1.25119	0.0095	0.478329	1	6823	tags=54%, list=38%, signal=86%
CELLULAR RESPONSE TO UNFOLDED PROTEIN%GOBP%GO:0034620	57	0.389221	1.25112	0.0735	0.478162	1	7400	tags=58%, list=41%, signal=98%
NEGATIVE REGULATION OF LIPID METABOLIC PROCESS%GOBP%GO:0045833	78	0.380499	1.25095	0.0535268	0.478435	1	5843	tags=46%, list=33%, signal=68%
CHROMATIN ORGANIZATION%REACTOME DATABASE ID RELEASE 84%4839726	194	0.359614	1.2509	0.011	0.478186	1	6823	tags=54%, list=38%, signal=86%
POSITIVE REGULATION OF CHOLESTEROL TRANSPORT%GOBP%GO:0032376	29	0.421165	1.25088	0.123177	0.477841	1	6025	tags=52%, list=34%, signal=78%
REGULATION OF POSTSYNAPTIC NEUROTRANSMITTER RECEPTOR INTERNALIZATION%GOBP%GO:0099149	26	0.426921	1.25056	0.137966	0.478707	1	3977	tags=42%, list=22%, signal=54%
POSITIVE REGULATION OF NOTCH SIGNALING PATHWAY%GOBP%GO:0045747	34	0.411151	1.25051	0.113784	0.47844	1	7627	tags=65%, list=43%, signal=112%
IMPORT INTO CELL%GOBP%GO:0098657	137	0.364922	1.2505	0.025	0.478032	1	8504	tags=64%, list=47%, signal=120%
EPIDERMAL CELL DIFFERENTIATION%GOBP%GO:0009913	99	0.372954	1.25045	0.0345	0.477832	1	7075	tags=52%, list=39%, signal=85%
H4/H2A HISTONE ACETYLTRANSFERASE COMPLEX%GOCC%GO:0043189	25	0.425552	1.25026	0.139183	0.478121	1	8843	tags=72%, list=49%, signal=142%
PLACENTA BLOOD VESSEL DEVELOPMENT%GOBP%GO:0060674	27	0.426057	1.25021	0.119598	0.477884	1	3439	tags=33%, list=19%, signal=41%
EMBRYONIC EYE MORPHOGENESIS%GOBP%GO:0048048	22	0.439376	1.25019	0.156487	0.477521	1	3439	tags=41%, list=19%, signal=51%
POSITIVE REGULATION OF POTASSIUM ION TRANSMEMBRANE TRANSPORTER ACTIVITY%GOBP%GO:1901018	20	0.444146	1.25006	0.145269	0.477632	1	8889	tags=80%, list=50%, signal=158%
C-MYB TRANSCRIPTION FACTOR NETWORK%PATHWAY INTERACTION DATABASE NCI-NATURE CURATED DATA%C-MYB TRANSCRIPTION FACTOR NETWORK	57	0.392067	1.24994	0.074	0.477662	1	6773	tags=51%, list=38%, signal=81%
PLASMA MEMBRANE SIGNALING RECEPTOR COMPLEX%GOCC%GO:0098802	129	0.368616	1.24978	0.0185	0.47789	1	3916	tags=32%, list=22%, signal=40%
Z DISC%GOCC%GO:0030018	98	0.373891	1.2496	0.039	0.478198	1	4027	tags=34%, list=22%, signal=43%
CEREBRAL CORTEX DEVELOPMENT%GOBP%GO:0021987	107	0.37026	1.24938	0.0345	0.478698	1	6926	tags=49%, list=39%, signal=79%
SODIUM ION TRANSPORT%GOMF%GO:0006814	107	0.372043	1.24928	0.037	0.478704	1	2776	tags=29%, list=15%, signal=34%
AURORA A SIGNALING%PATHWAY INTERACTION DATABASE NCI-NATURE CURATED DATA%AURORA A SIGNALING	25	0.428498	1.24924	0.146821	0.478403	1	6507	tags=52%, list=36%, signal=81%
POSITIVE REGULATION OF MYELOID CELL DIFFERENTIATION%GOBP%GO:0045639	63	0.3879	1.24903	0.073	0.478812	1	7753	tags=57%, list=43%, signal=100%
REGULATION OF HISTONE METHYLATION%GOBP%GO:0031060	32	0.416958	1.24898	0.123185	0.478602	1	7814	tags=69%, list=44%, signal=122%
LYMPHOCYTE ACTIVATION INVOLVED IN IMMUNE RESPONSE%GOBP%GO:0002285	67	0.384911	1.24888	0.061	0.478561	1	3211	tags=28%, list=18%, signal=34%
NEGATIVE REGULATION OF ORGANELLE ASSEMBLY%GOBP%GO:1902116	40	0.405279	1.24886	0.0995498	0.478224	1	3645	tags=35%, list=20%, signal=44%
LIMB MORPHOGENESIS%GOBP%GO:0035108	118	0.368292	1.24854	0.0305	0.479082	1	7372	tags=54%, list=41%, signal=91%
DOPAMINE RECEPTOR BINDING%GOMF%GO:0050780	21	0.438143	1.24837	0.154158	0.479288	1	7151	tags=62%, list=40%, signal=103%
REGULATION OF INTERLEUKIN-10 PRODUCTION%GOBP%GO:0032653	23	0.434572	1.24832	0.139253	0.479056	1	7864	tags=65%, list=44%, signal=116%
NF-KB SIGNALING PATHWAY%PATHWHIZ%PW064818	20	0.440912	1.24814	0.158964	0.479382	1	4735	tags=50%, list=26%, signal=68%
FACE DEVELOPMENT%GOBP%GO:0060324	48	0.396257	1.24805	0.0985493	0.479331	1	7053	tags=52%, list=39%, signal=86%
ATPASE COMPLEX%GOCC%GO:1904949	137	0.364365	1.24753	0.023	0.481025	1	7671	tags=57%, list=43%, signal=99%
REGULATION OF PROTEIN DEACETYLATION%GOBP%GO:0090311	44	0.399349	1.24747	0.103103	0.480816	1	3915	tags=36%, list=22%, signal=46%
CARDIAC VENTRICLE DEVELOPMENT%GOBP%GO:0003231	103	0.372094	1.24696	0.0365	0.482522	1	2750	tags=26%, list=15%, signal=31%
ANTIPORTER ACTIVITY%GOMF%GO:0015297	71	0.383515	1.24689	0.0575	0.482335	1	7704	tags=59%, list=43%, signal=103%
ORGANIC HYDROXY COMPOUND TRANSMEMBRANE TRANSPORTER ACTIVITY%GOMF%GO:1901618	24	0.429947	1.24671	0.142568	0.482681	1	5232	tags=46%, list=29%, signal=65%
SOMATIC DIVERSIFICATION OF IMMUNOGLOBULINS INVOLVED IN IMMUNE RESPONSE%GOBP%GO:0002208	22	0.435986	1.2464	0.146701	0.483567	1	3579	tags=27%, list=20%, signal=34%
ORGANIC ANION TRANSPORT%GOMF%GO:0015711	172	0.358736	1.24614	0.0185	0.484227	1	7798	tags=56%, list=43%, signal=98%
REGULATION OF MICROTUBULE POLYMERIZATION OR DEPOLYMERIZATION%GOBP%GO:0031110	82	0.37842	1.24596	0.057	0.484583	1	6282	tags=49%, list=35%, signal=75%
AMYLOID-BETA BINDING%GOMF%GO:0001540	49	0.392485	1.24574	0.0970971	0.485021	1	3091	tags=31%, list=17%, signal=37%
EPITHELIAL CELL MIGRATION%GOBP%GO:0010631	86	0.376228	1.24568	0.053	0.484833	1	1741	tags=22%, list=10%, signal=24%
NUA4 HISTONE ACETYLTRANSFERASE COMPLEX%GOCC%GO:0035267	25	0.425552	1.24562	0.139899	0.484631	1	8843	tags=72%, list=49%, signal=142%
CARDIAC CHAMBER MORPHOGENESIS%GOBP%GO:0003206	97	0.374064	1.24556	0.0375	0.484443	1	7279	tags=49%, list=41%, signal=83%
CELLULAR RESPONSE TO LIPOPOLYSACCHARIDE%GOBP%GO:0071222	91	0.373952	1.24554	0.0485	0.484081	1	6280	tags=46%, list=35%, signal=71%
FOLIC ACID-CONTAINING COMPOUND METABOLIC PROCESS%GOBP%GO:0006760	21	0.440058	1.24544	0.147491	0.484069	1	7602	tags=71%, list=42%, signal=124%
NEGATIVE REGULATION OF AXON EXTENSION INVOLVED IN AXON GUIDANCE%GOBP%GO:0048843	25	0.429792	1.24541	0.140909	0.483773	1	1744	tags=28%, list=10%, signal=31%
REGULATION OF TYROSINE PHOSPHORYLATION OF STAT PROTEIN%GOBP%GO:0042509	34	0.412485	1.24531	0.124373	0.483761	1	2788	tags=29%, list=16%, signal=35%
CARDIAC MUSCLE TISSUE MORPHOGENESIS%GOBP%GO:0055008	49	0.395826	1.2452	0.094642	0.483787	1	5278	tags=39%, list=29%, signal=55%
NEGATIVE REGULATION OF FAT CELL DIFFERENTIATION%GOBP%GO:0045599	45	0.397147	1.24506	0.113113	0.483929	1	7137	tags=56%, list=40%, signal=92%
RESPONSE TO ORGANONITROGEN COMPOUND%GOMF%GO:0010243	34	0.410311	1.24503	0.124498	0.48363	1	2589	tags=26%, list=14%, signal=31%
DNA ALKYLATION%GOBP%GO:0006305	37	0.409324	1.24469	0.118209	0.484518	1	5114	tags=43%, list=29%, signal=60%
APPENDAGE MORPHOGENESIS%GOBP%GO:0035107	118	0.368292	1.24463	0.0305	0.484344	1	7372	tags=54%, list=41%, signal=91%
POSITIVE REGULATION OF PROTEIN LOCALIZATION TO NUCLEUS%GOBP%GO:1900182	79	0.377728	1.24458	0.059	0.484134	1	7007	tags=49%, list=39%, signal=81%
RESPONSE TO NITROGEN COMPOUND%GOMF%GO:1901698	34	0.410311	1.24437	0.126817	0.4846	1	2589	tags=26%, list=14%, signal=31%
STRUCTURAL CONSTITUENT OF POSTSYNAPSE%GOMF%GO:0099186	25	0.421246	1.24435	0.145739	0.484231	1	5687	tags=44%, list=32%, signal=64%
CELLULAR RESPONSE TO NITROGEN COMPOUND%GOMF%GO:1901699	34	0.410311	1.24426	0.124937	0.484185	1	2589	tags=26%, list=14%, signal=31%
RUFFLE%GOCC%GO:0001726	137	0.365211	1.24422	0.0215	0.483949	1	5237	tags=41%, list=29%, signal=57%
EXON-EXON JUNCTION COMPLEX%GOCC%GO:0035145	20	0.438896	1.24403	0.158215	0.484303	1	3444	tags=40%, list=19%, signal=49%
POSITIVE REGULATION OF DENDRITIC SPINE DEVELOPMENT%GOBP%GO:0060999	60	0.387259	1.2439	0.078	0.484432	1	7004	tags=50%, list=39%, signal=82%
REGULATION OF CALCINEURIN-NFAT SIGNALING CASCADE%GOBP%GO:0070884	31	0.414132	1.2437	0.121045	0.484778	1	5162	tags=45%, list=29%, signal=63%
CENTROSOME LOCALIZATION%GOBP%GO:0051642	29	0.416489	1.24368	0.132056	0.484425	1	5254	tags=48%, list=29%, signal=68%
ORGANIC CATION TRANSPORT%GOBP%GO:0015695	26	0.426631	1.24335	0.148893	0.485381	1	9530	tags=92%, list=53%, signal=197%
REGULATION OF VASCULAR ASSOCIATED SMOOTH MUSCLE CELL MIGRATION%GOBP%GO:1904752	29	0.417869	1.2433	0.127392	0.485154	1	6544	tags=52%, list=36%, signal=81%
TAK1-DEPENDENT IKK AND NF-KAPPA-B ACTIVATION%REACTOME%R-HSA-445989.8	31	0.414336	1.24318	0.135815	0.485233	1	2507	tags=32%, list=14%, signal=37%
ACTIVATION OF INNATE IMMUNE RESPONSE%GOBP%GO:0002218	69	0.381226	1.24315	0.0715	0.484929	1	7660	tags=57%, list=43%, signal=98%
NEGATIVE REGULATION OF PROTEIN SERINE/THREONINE KINASE ACTIVITY%GOBP%GO:0071901	82	0.377149	1.2429	0.057	0.485465	1	5759	tags=44%, list=32%, signal=64%
NEUROTRANSMITTER RECEPTOR TRANSPORT%GOBP%GO:0099637	30	0.411976	1.24287	0.130588	0.485195	1	6015	tags=53%, list=34%, signal=80%
NEGATIVE REGULATION OF DNA REPAIR%GOBP%GO:0045738	29	0.421255	1.24286	0.13236	0.484771	1	8479	tags=69%, list=47%, signal=131%
ACTIVATION OF IMMUNE RESPONSE%GOBP%GO:0002253	147	0.361759	1.24285	0.0225	0.484379	1	5557	tags=41%, list=31%, signal=60%
REGULATION OF ALPHA-BETA T CELL PROLIFERATION%GOBP%GO:0046640	25	0.424337	1.24278	0.139758	0.484266	1	3312	tags=28%, list=18%, signal=34%
CELLULAR RESPONSE TO CHEMICAL STIMULUS%GOMF%GO:0070887	139	0.360661	1.24275	0.021	0.483917	1	5105	tags=35%, list=28%, signal=49%
MUSCLE CELL MIGRATION%GOBP%GO:0014812	29	0.417253	1.24266	0.141851	0.483888	1	5105	tags=41%, list=28%, signal=58%
POSITIVE REGULATION OF DEVELOPMENTAL GROWTH%GOBP%GO:0048639	170	0.359005	1.24264	0.0135	0.483536	1	6507	tags=46%, list=36%, signal=71%
NEGATIVE REGULATION OF NEURON PROJECTION DEVELOPMENT%GOBP%GO:0010977	150	0.364025	1.24251	0.0185	0.483624	1	5477	tags=41%, list=31%, signal=59%
POSITIVE REGULATION OF INTERFERON-BETA PRODUCTION%GOBP%GO:0032728	29	0.41371	1.24249	0.138973	0.483312	1	7211	tags=59%, list=40%, signal=98%
BETA-CATENIN BINDING%GOMF%GO:0008013	81	0.377917	1.24249	0.0555	0.482884	1	7459	tags=56%, list=42%, signal=95%
METHADONE ACTION PATHWAY%PATHWHIZ%PW000414	22	0.431414	1.24246	0.149822	0.482574	1	5827	tags=55%, list=32%, signal=81%
REGULATION OF LYMPHOCYTE MIGRATION%GOBP%GO:2000401	40	0.400843	1.24238	0.11968	0.482476	1	3633	tags=33%, list=20%, signal=41%
CELL ACTIVATION INVOLVED IN IMMUNE RESPONSE%GOBP%GO:0002263	100	0.369314	1.2417	0.044	0.484906	1	8419	tags=60%, list=47%, signal=112%
FAS SIGNALING PATHWAY ( CD95 )%PATHWHIZ%PW070709	25	0.42435	1.24154	0.146599	0.485124	1	5641	tags=48%, list=31%, signal=70%
PROTEIN EXPORT FROM NUCLEUS%GOBP%GO:0006611	34	0.409644	1.24104	0.12249	0.486737	1	7256	tags=56%, list=40%, signal=94%
CONSTITUTIVE SIGNALING BY ABERRANT PI3K IN CANCER%REACTOME%R-HSA-2219530.1	39	0.401697	1.24104	0.118355	0.486312	1	6876	tags=51%, list=38%, signal=83%
REGULATION OF SMOOTH MUSCLE CONTRACTION%GOBP%GO:0006940	51	0.389488	1.24048	0.0980981	0.488167	1	1749	tags=22%, list=10%, signal=24%
EPIGENETIC REGULATION OF GENE EXPRESSION%REACTOME%R-HSA-212165.3	123	0.365089	1.24031	0.032	0.488441	1	7242	tags=57%, list=40%, signal=95%
DESIPRAMINE ACTION PATHWAY%PATHWHIZ%PW000425	22	0.431414	1.24014	0.15532	0.488728	1	5827	tags=55%, list=32%, signal=81%
PEPTIDYL-THREONINE MODIFICATION%GOBP%GO:0018210	70	0.378396	1.24006	0.069	0.488624	1	7667	tags=59%, list=43%, signal=102%
POSITIVE REGULATION OF CATION TRANSMEMBRANE TRANSPORT%GOBP%GO:1904064	123	0.36538	1.23993	0.0345	0.48877	1	4698	tags=38%, list=26%, signal=51%
POSITIVE REGULATION OF WOUND HEALING%GOBP%GO:0090303	39	0.400556	1.23973	0.110442	0.489141	1	1859	tags=18%, list=10%, signal=20%
REGULATION OF CELL SHAPE%GOBP%GO:0008360	106	0.366267	1.23971	0.052	0.488797	1	6438	tags=44%, list=36%, signal=69%
ATPASE-COUPLED TRANSMEMBRANE TRANSPORTER ACTIVITY%GOMF%GO:0042626	77	0.374653	1.23917	0.0655	0.490679	1	6318	tags=47%, list=35%, signal=72%
PEPTIDE N-ACETYLTRANSFERASE ACTIVITY%GOMF%GO:0034212	43	0.395269	1.23894	0.117735	0.491205	1	7138	tags=58%, list=40%, signal=96%
MUSCLE TISSUE MORPHOGENESIS%GOBP%GO:0060415	55	0.386007	1.23884	0.0865433	0.491197	1	7279	tags=49%, list=41%, signal=82%
CELL-CELL CONTACT ZONE%GOCC%GO:0044291	75	0.378229	1.23882	0.0675	0.490822	1	5657	tags=41%, list=32%, signal=60%
REGULATION OF MESENCHYMAL CELL PROLIFERATION%GOBP%GO:0010464	32	0.412029	1.2387	0.13146	0.490887	1	4959	tags=38%, list=28%, signal=52%
REGULATION OF PROTEIN TARGETING TO MEMBRANE%GOBP%GO:0090313	30	0.415377	1.23858	0.137255	0.491	1	6328	tags=57%, list=35%, signal=87%
POSITIVE REGULATION OF FOCAL ADHESION ASSEMBLY%GOBP%GO:0051894	29	0.413586	1.2381	0.146011	0.49257	1	5834	tags=52%, list=33%, signal=77%
FOCAL ADHESION%GOCC%GO:0005925	147	0.361332	1.23807	0.0245	0.492271	1	6315	tags=46%, list=35%, signal=70%
ORGANIC ANION TRANSMEMBRANE TRANSPORTER ACTIVITY%GOMF%GO:0008514	158	0.359851	1.23772	0.0205	0.493284	1	8420	tags=61%, list=47%, signal=114%
MATURATION OF SPIKE PROTEIN%REACTOME DATABASE ID RELEASE 84%9694548	35	0.407027	1.2377	0.123308	0.492948	1	8220	tags=66%, list=46%, signal=121%
REGULATION OF POLYSACCHARIDE BIOSYNTHETIC PROCESS%GOBP%GO:0032885	29	0.416816	1.23753	0.137896	0.493211	1	6263	tags=48%, list=35%, signal=74%
SODIUM CHANNEL REGULATOR ACTIVITY%GOMF%GO:0017080	27	0.41643	1.23744	0.145015	0.493141	1	4016	tags=37%, list=22%, signal=48%
REGULATION OF EMBRYONIC DEVELOPMENT%GOBP%GO:0045995	72	0.378723	1.23741	0.074	0.492857	1	8744	tags=69%, list=49%, signal=135%
REGULATION OF T CELL DIFFERENTIATION%GOBP%GO:0045580	104	0.367866	1.23731	0.0425	0.492819	1	7657	tags=54%, list=43%, signal=93%
REGULATION OF ACTIN DYNAMICS FOR PHAGOCYTIC CUP FORMATION%REACTOME DATABASE ID RELEASE 84%2029482	49	0.389306	1.23727	0.100601	0.492593	1	7450	tags=51%, list=42%, signal=87%
REGULATION OF POLYSACCHARIDE METABOLIC PROCESS%GOBP%GO:0032881	33	0.406385	1.23715	0.139488	0.492646	1	6263	tags=45%, list=35%, signal=70%
POSTSYNAPSE ORGANIZATION%GOMF%GO:0099173	25	0.421246	1.23715	0.148968	0.492228	1	5687	tags=44%, list=32%, signal=64%
RNA POLYMERASE I PROMOTER CLEARANCE%REACTOME%R-HSA-73854.3	54	0.386466	1.23676	0.0905906	0.493413	1	6787	tags=54%, list=38%, signal=86%
REGULATION OF PROTEIN BINDING%GOBP%GO:0043393	184	0.355942	1.2365	0.0115	0.494064	1	6480	tags=45%, list=36%, signal=70%
NEGATIVE REGULATION OF VIRAL GENOME REPLICATION%GOBP%GO:0045071	23	0.429622	1.23565	0.161013	0.49721	1	6437	tags=61%, list=36%, signal=95%
REGULATION OF MICROTUBULE DEPOLYMERIZATION%GOBP%GO:0031114	34	0.40694	1.23562	0.122111	0.496929	1	6282	tags=53%, list=35%, signal=81%
MACROPHAGE ACTIVATION%GOBP%GO:0042116	36	0.403134	1.23555	0.129259	0.496763	1	5645	tags=53%, list=31%, signal=77%
GENERAL TRANSCRIPTION REGULATION%PANTHER PATHWAY%P00023	28	0.415826	1.23551	0.146022	0.496508	1	5840	tags=46%, list=33%, signal=69%
IRE1ALPHA ACTIVATES CHAPERONES%REACTOME DATABASE ID RELEASE 84%381070	46	0.393284	1.23518	0.103052	0.497512	1	7326	tags=61%, list=41%, signal=103%
SMALL GTPASE MEDIATED SIGNAL TRANSDUCTION%GOBP%GO:0007264	174	0.357207	1.23506	0.0195	0.497583	1	6273	tags=44%, list=35%, signal=67%
RAS PROTEIN SIGNAL TRANSDUCTION%GOBP%GO:0007265	143	0.360776	1.23489	0.0275	0.497858	1	6694	tags=47%, list=37%, signal=74%
CARVEDILOL ACTION PATHWAY%SMPDB%SMP0000367	35	0.402824	1.23485	0.135406	0.497573	1	2244	tags=29%, list=13%, signal=33%
MYELOID CELL ACTIVATION INVOLVED IN IMMUNE RESPONSE%GOBP%GO:0002275	32	0.40741	1.23458	0.14666	0.498307	1	7660	tags=69%, list=43%, signal=120%
EPIDERMIS DEVELOPMENT%GOBP%GO:0008544	192	0.354708	1.23453	0.015	0.498103	1	7151	tags=49%, list=40%, signal=81%
PEPTIDE-LYSINE-N-ACETYLTRANSFERASE ACTIVITY%GOMF%GO:0061733	37	0.397158	1.23448	0.134567	0.497871	1	7138	tags=59%, list=40%, signal=99%
TRIGLYCERIDE METABOLIC PROCESS%GOBP%GO:0006641	42	0.39554	1.23434	0.116617	0.498051	1	4737	tags=40%, list=26%, signal=55%
RECEPTOR METABOLIC PROCESS%GOBP%GO:0043112	41	0.398696	1.23388	0.1255	0.499542	1	4384	tags=41%, list=24%, signal=55%
MODIFIED AMINO ACID BINDING%GOMF%GO:0072341	57	0.383317	1.23373	0.0985	0.499731	1	7516	tags=53%, list=42%, signal=90%
REGULATION OF PROTEIN LOCALIZATION TO MEMBRANE%GOBP%GO:1905475	175	0.354726	1.23338	0.0165	0.50077	1	6950	tags=49%, list=39%, signal=79%
NEGATIVE REGULATION OF MAPK CASCADE%GOBP%GO:0043409	133	0.361193	1.23336	0.027	0.500469	1	7587	tags=54%, list=42%, signal=93%
HEART TRABECULA MORPHOGENESIS%GOBP%GO:0061384	27	0.418058	1.23324	0.147681	0.500546	1	7062	tags=52%, list=39%, signal=85%
GPVI-MEDIATED ACTIVATION CASCADE%REACTOME%R-HSA-114604.5	20	0.433718	1.23298	0.170645	0.501159	1	6882	tags=60%, list=38%, signal=97%
LENS FIBER CELL DIFFERENTIATION%GOBP%GO:0070306	20	0.438456	1.23289	0.165314	0.50111	1	8366	tags=80%, list=47%, signal=150%
NECTIN ADHESION PATHWAY%PATHWAY INTERACTION DATABASE NCI-NATURE CURATED DATA%NECTIN ADHESION PATHWAY	25	0.42422	1.23289	0.149419	0.500709	1	6218	tags=48%, list=35%, signal=73%
RUNX1 INTERACTS WITH CO-FACTORS WHOSE PRECISE EFFECT ON RUNX1 TARGETS IS NOT KNOWN%REACTOME%R-HSA-8939243.1	33	0.405936	1.2327	0.131197	0.501049	1	7657	tags=67%, list=43%, signal=116%
DIENCEPHALON DEVELOPMENT%GOBP%GO:0021536	39	0.397116	1.23262	0.127318	0.500984	1	3872	tags=33%, list=22%, signal=42%
IMIPRAMINE ACTION PATHWAY%SMPDB%SMP0000422	22	0.431414	1.23246	0.159655	0.501241	1	5827	tags=55%, list=32%, signal=81%
NEGATIVE REGULATION OF INTERLEUKIN-6 PRODUCTION%GOBP%GO:0032715	27	0.418094	1.23245	0.15861	0.500873	1	7864	tags=67%, list=44%, signal=119%
PRESYNAPTIC CYTOSOL%GOCC%GO:0099523	32	0.410696	1.23244	0.136842	0.500493	1	7834	tags=63%, list=44%, signal=111%
NEGATIVE REGULATION OF MICROTUBULE DEPOLYMERIZATION%GOBP%GO:0007026	32	0.407729	1.23239	0.142068	0.500273	1	6282	tags=53%, list=35%, signal=82%
APICAL JUNCTION COMPLEX%GOCC%GO:0043296	93	0.36841	1.23211	0.0555	0.501036	1	7680	tags=53%, list=43%, signal=92%
MYELOID LEUKOCYTE DIFFERENTIATION%GOBP%GO:0002573	98	0.369126	1.23207	0.0535	0.500795	1	7062	tags=49%, list=39%, signal=80%
REGULATION OF RETINOBLASTOMA PROTEIN%PATHWAY INTERACTION DATABASE NCI-NATURE CURATED DATA%REGULATION OF RETINOBLASTOMA PROTEIN	52	0.387726	1.23206	0.0955	0.500421	1	6704	tags=54%, list=37%, signal=86%
NEGATIVE REGULATION OF RAS PROTEIN SIGNAL TRANSDUCTION%GOBP%GO:0046580	47	0.388703	1.23188	0.118177	0.500736	1	6165	tags=45%, list=34%, signal=68%
INTERLEUKIN-3, INTERLEUKIN-5 AND GM-CSF SIGNALING%REACTOME%R-HSA-512988.6	27	0.41854	1.2318	0.154427	0.500703	1	6882	tags=56%, list=38%, signal=90%
NICOTINIC ACETYLCHOLINE RECEPTOR SIGNALING PATHWAY%PANTHER PATHWAY%P00044	36	0.402733	1.23169	0.140711	0.500723	1	8301	tags=58%, list=46%, signal=108%
FAD BINDING%GOMF%GO:0071949	23	0.424032	1.23166	0.159617	0.500413	1	2814	tags=35%, list=16%, signal=41%
FLUOXETINE ACTION PATHWAY%PATHWHIZ%PW000428	22	0.431414	1.23165	0.161861	0.500037	1	5827	tags=55%, list=32%, signal=81%
REGULATION OF HORMONE METABOLIC PROCESS%GOBP%GO:0032350	31	0.41329	1.23157	0.142068	0.499967	1	7306	tags=55%, list=41%, signal=92%
MUSCLE ORGAN MORPHOGENESIS%GOBP%GO:0048644	57	0.381098	1.23149	0.1	0.499865	1	7279	tags=49%, list=41%, signal=82%
CODEINE ACTION PATHWAY%PATHWHIZ%PW000411	22	0.431414	1.23094	0.148485	0.50177	1	5827	tags=55%, list=32%, signal=81%
CARBOXYLIC ACID TRANSPORT%GOBP%GO:0046942	177	0.354772	1.23092	0.0195	0.501438	1	9252	tags=65%, list=52%, signal=133%
RNA POLYMERASE I TRANSCRIPTION%REACTOME DATABASE ID RELEASE 84%73864	55	0.383002	1.23081	0.103103	0.501499	1	6787	tags=53%, list=38%, signal=85%
REGULATION OF DNA REPAIR%GOBP%GO:0006282	192	0.35439	1.23056	0.014	0.502145	1	8766	tags=63%, list=49%, signal=122%
TRANSMEMBRANE TRANSPORTER BINDING%GOMF%GO:0044325	136	0.358407	1.23036	0.0325	0.502589	1	5401	tags=40%, list=30%, signal=57%
SIDS SUSCEPTIBILITY PATHWAYS%WIKIPATHWAYS_20220510%WP1266%MUS MUSCULUS	38	0.4012	1.23021	0.125188	0.502798	1	7789	tags=58%, list=43%, signal=102%
POSITIVE REGULATION OF POTASSIUM ION TRANSMEMBRANE TRANSPORT%GOBP%GO:1901381	33	0.410643	1.23011	0.127127	0.50282	1	8889	tags=76%, list=50%, signal=150%
PROTEIN LYSINE DEACETYLASE ACTIVITY%GOMF%GO:0033558	22	0.429463	1.22999	0.171139	0.502881	1	7110	tags=68%, list=40%, signal=113%
XBP1(S) ACTIVATES CHAPERONE GENES%REACTOME DATABASE ID RELEASE 84%381038	44	0.393737	1.22977	0.115	0.503359	1	7326	tags=61%, list=41%, signal=103%
TIGHT JUNCTION ORGANIZATION%GOBP%GO:0120193	37	0.399447	1.22961	0.131197	0.503627	1	8254	tags=59%, list=46%, signal=110%
REGULATION OF ESTABLISHMENT OF PLANAR POLARITY%GOBP%GO:0090175	35	0.404027	1.22918	0.128257	0.505018	1	4691	tags=37%, list=26%, signal=50%
REGULATION OF INTERLEUKIN-17 PRODUCTION%GOBP%GO:0032660	20	0.43744	1.22889	0.165732	0.505881	1	7847	tags=65%, list=44%, signal=115%
MLL1 COMPLEX%GOCC%GO:0071339	29	0.412167	1.22883	0.14666	0.505693	1	8534	tags=76%, list=48%, signal=144%
VESICLE TRANSPORT ALONG MICROTUBULE%GOBP%GO:0047496	40	0.39594	1.22867	0.126379	0.505944	1	6640	tags=52%, list=37%, signal=83%
POSITIVE REGULATION OF OSSIFICATION%GOBP%GO:0045778	50	0.390574	1.2283	0.101101	0.507139	1	6964	tags=52%, list=39%, signal=85%
HISTONE MODIFYING ACTIVITY%GOMF%GO:0140993	171	0.353717	1.22814	0.02	0.507409	1	8006	tags=61%, list=45%, signal=109%
ORGANIC ACID TRANSPORT%GOBP%GO:0015849	178	0.355423	1.22802	0.0235	0.507484	1	9252	tags=65%, list=52%, signal=133%
EPITHELIUM MIGRATION%GOBP%GO:0090132	87	0.370045	1.22784	0.058	0.507823	1	1741	tags=22%, list=10%, signal=24%
HALLMARK_ALLOGRAFT_REJECTION%MSIGDBHALLMARK%HALLMARK_ALLOGRAFT_REJECTION	85	0.36937	1.22763	0.0635	0.508311	1	1767	tags=19%, list=10%, signal=21%
TRANSCRIPTIONAL REGULATION OF WHITE ADIPOCYTE DIFFERENTIATION%REACTOME%R-HSA-381340.3	65	0.378434	1.22757	0.091	0.508144	1	8367	tags=65%, list=47%, signal=121%
REGULATION OF LIPID METABOLISM BY PPARALPHA%REACTOME%R-HSA-400206.6	93	0.364979	1.2275	0.06	0.508063	1	8375	tags=65%, list=47%, signal=120%
MYELOID LEUKOCYTE MEDIATED IMMUNITY%GOBP%GO:0002444	28	0.411547	1.22739	0.163317	0.508098	1	6882	tags=61%, list=38%, signal=98%
ENDOTHELIAL CELL PROLIFERATION%GOBP%GO:0001935	25	0.421188	1.22717	0.150353	0.508587	1	4956	tags=40%, list=28%, signal=55%
O-LINKED GLYCOSYLATION%REACTOME%R-HSA-5173105.4	71	0.377248	1.22717	0.0815816	0.508189	1	7433	tags=49%, list=41%, signal=84%
RETINA DEVELOPMENT IN CAMERA-TYPE EYE%GOBP%GO:0060041	121	0.361222	1.22671	0.044	0.50967	1	7140	tags=50%, list=40%, signal=83%
LABETALOL ACTION PATHWAY%PATHWHIZ%PW000389	35	0.402824	1.22669	0.135678	0.509358	1	2244	tags=29%, list=13%, signal=33%
REGULATION OF SMOOTH MUSCLE CELL PROLIFERATION%GOBP%GO:0048660	135	0.358244	1.22667	0.0345	0.509004	1	7369	tags=50%, list=41%, signal=85%
NEGATIVE REGULATION OF SYNAPTIC TRANSMISSION%GOBP%GO:0050805	49	0.387835	1.22658	0.111056	0.508971	1	1599	tags=22%, list=9%, signal=25%
CELL FATE SPECIFICATION%GOBP%GO:0001708	35	0.401093	1.22618	0.139279	0.510263	1	7402	tags=57%, list=41%, signal=97%
T CELL PROLIFERATION%GOBP%GO:0042098	54	0.382623	1.22589	0.110055	0.511077	1	5340	tags=39%, list=30%, signal=55%
GOLGI MEMBRANE%GOCC%GO:0000139	194	0.350495	1.22582	0.0185	0.510931	1	8968	tags=63%, list=50%, signal=125%
SIGNALING MEDIATED BY P38-ALPHA AND P38-BETA%PATHWAY INTERACTION DATABASE NCI-NATURE CURATED DATA%SIGNALING MEDIATED BY P38-ALPHA AND P38-BETA	27	0.414742	1.22579	0.145299	0.510647	1	6690	tags=59%, list=37%, signal=94%
RNA ENDONUCLEASE ACTIVITY%GOMF%GO:0004521	51	0.385385	1.22569	0.113671	0.510648	1	6571	tags=51%, list=37%, signal=80%
CYTOKINE-MEDIATED SIGNALING PATHWAY%GOBP%GO:0019221	155	0.356151	1.22551	0.0285	0.511013	1	2834	tags=26%, list=16%, signal=31%
AMEBOIDAL-TYPE CELL MIGRATION%GOBP%GO:0001667	166	0.355976	1.22536	0.024	0.511236	1	4583	tags=33%, list=26%, signal=44%
REGULATION OF TRANSMEMBRANE RECEPTOR PROTEIN SERINE/THREONINE KINASE SIGNALING PATHWAY%GOBP%GO:0090092	183	0.354206	1.22535	0.021	0.510878	1	4769	tags=35%, list=27%, signal=47%
POSITIVE REGULATION OF LEUKOCYTE APOPTOTIC PROCESS%GOBP%GO:2000108	23	0.422386	1.22534	0.165486	0.510515	1	4959	tags=39%, list=28%, signal=54%
SOMATIC DIVERSIFICATION OF IMMUNOGLOBULINS%GOBP%GO:0016445	37	0.400376	1.22514	0.128822	0.51088	1	2685	tags=27%, list=15%, signal=32%
MYOTUBE DIFFERENTIATION%GOBP%GO:0014902	58	0.382299	1.22484	0.0970971	0.511729	1	5018	tags=36%, list=28%, signal=50%
LEUKOCYTE ACTIVATION INVOLVED IN IMMUNE RESPONSE%GOBP%GO:0002366	97	0.364959	1.22468	0.0665	0.512018	1	8212	tags=58%, list=46%, signal=106%
REGULATION OF RESPONSE TO WOUNDING%GOBP%GO:1903034	116	0.361685	1.22455	0.051	0.512126	1	6647	tags=44%, list=37%, signal=69%
HISTONE DEACETYLASE ACTIVITY%GOMF%GO:0004407	22	0.429463	1.22432	0.166329	0.512737	1	7110	tags=68%, list=40%, signal=113%
REGULATION OF RAS FAMILY ACTIVATION%PATHWAY INTERACTION DATABASE NCI-NATURE CURATED DATA%REGULATION OF RAS FAMILY ACTIVATION	27	0.413987	1.22419	0.155164	0.512864	1	7660	tags=59%, list=43%, signal=103%
LKB1 SIGNALING EVENTS%PATHWAY INTERACTION DATABASE NCI-NATURE CURATED DATA%LKB1 SIGNALING EVENTS	39	0.394681	1.22396	0.135772	0.513436	1	9004	tags=74%, list=50%, signal=149%
HISTONE METHYLTRANSFERASE ACTIVITY%GOMF%GO:0042054	53	0.385915	1.22383	0.105553	0.513555	1	6676	tags=55%, list=37%, signal=87%
OXIDOREDUCTASE ACTIVITY, ACTING ON PAIRED DONORS, WITH INCORPORATION OR REDUCTION OF MOLECULAR OXYGEN%GOMF%GO:0016705	99	0.364284	1.2238	0.066	0.513281	1	8314	tags=63%, list=46%, signal=116%
PHOSPHOPROTEIN BINDING%GOMF%GO:0051219	90	0.367628	1.22365	0.071	0.513519	1	7370	tags=51%, list=41%, signal=86%
POSITIVE REGULATION OF POTASSIUM ION TRANSPORT%GOBP%GO:0043268	40	0.393858	1.2233	0.132699	0.514545	1	8889	tags=73%, list=50%, signal=143%
CELL CORTEX REGION%GOCC%GO:0099738	39	0.39476	1.22318	0.138986	0.514666	1	3524	tags=38%, list=20%, signal=48%
SYNAPTIC VESICLE EXOCYTOSIS%GOBP%GO:0016079	61	0.377732	1.22307	0.0970971	0.514678	1	6840	tags=56%, list=38%, signal=90%
ELASTIC FIBRE FORMATION%REACTOME%R-HSA-1566948.2	30	0.408686	1.2229	0.148465	0.514986	1	2013	tags=23%, list=11%, signal=26%
REGULATION OF G PROTEIN-COUPLED RECEPTOR SIGNALING PATHWAY%GOBP%GO:0008277	105	0.363107	1.22263	0.045	0.515768	1	5340	tags=40%, list=30%, signal=57%
CARDIAC MUSCLE TISSUE DEVELOPMENT%GOBP%GO:0048738	144	0.354378	1.22248	0.0315	0.515981	1	7406	tags=49%, list=41%, signal=82%
NEGATIVE REGULATION OF EPITHELIAL CELL APOPTOTIC PROCESS%GOBP%GO:1904036	46	0.387555	1.22239	0.127127	0.515952	1	1853	tags=24%, list=10%, signal=27%
HEME SIGNALING%REACTOME DATABASE ID RELEASE 84%9707616	37	0.397776	1.22225	0.135135	0.516148	1	9004	tags=73%, list=50%, signal=146%
EXTRINSIC APOPTOTIC SIGNALING PATHWAY VIA DEATH DOMAIN RECEPTORS%GOBP%GO:0008625	30	0.409212	1.22195	0.159377	0.516975	1	6909	tags=50%, list=39%, signal=81%
MYOFIBRIL%GOCC%GO:0030016	152	0.35537	1.22191	0.028	0.516745	1	4027	tags=30%, list=22%, signal=39%
SUMOYLATION OF TRANSCRIPTION COFACTORS%REACTOME%R-HSA-3899300.5	38	0.39499	1.22182	0.141784	0.516723	1	8295	tags=71%, list=46%, signal=132%
PHAGOCYTOSIS%GOBP%GO:0006909	74	0.375227	1.22178	0.0735	0.516502	1	3520	tags=30%, list=20%, signal=37%
SMOOTH ENDOPLASMIC RETICULUM%GOCC%GO:0005790	34	0.40104	1.22163	0.153614	0.516716	1	3112	tags=29%, list=17%, signal=36%
EXPORT ACROSS PLASMA MEMBRANE%GOBP%GO:0140115	43	0.393461	1.22148	0.126379	0.516969	1	9168	tags=72%, list=51%, signal=147%
POSITIVE REGULATION OF PROTEIN LOCALIZATION TO MEMBRANE%GOBP%GO:1905477	94	0.367525	1.22134	0.0615	0.517139	1	6328	tags=47%, list=35%, signal=72%
POSITIVE REGULATION OF LIPID KINASE ACTIVITY%GOBP%GO:0090218	27	0.412297	1.22116	0.167927	0.517511	1	4223	tags=33%, list=24%, signal=44%
ORGANIC ACID TRANSPORT%GOMF%GO:0015849	127	0.358571	1.22108	0.036018	0.51746	1	9249	tags=67%, list=52%, signal=137%
POSITIVE REGULATION OF PHOSPHATIDYLINOSITOL 3-KINASE ACTIVITY%GOBP%GO:0043552	24	0.419933	1.22046	0.170953	0.519653	1	5052	tags=38%, list=28%, signal=52%
REGULATION OF TRANSCRIPTION ELONGATION BY RNA POLYMERASE II%GOBP%GO:0034243	66	0.375122	1.22044	0.0830415	0.51934	1	5606	tags=45%, list=31%, signal=66%
CARBOXYLIC ACID TRANSPORT%GOMF%GO:0046942	126	0.357707	1.22036	0.0505	0.519245	1	9249	tags=67%, list=52%, signal=137%
REGULATION OF ENDOCRINE PROCESS%GOBP%GO:0044060	33	0.400847	1.21997	0.152534	0.520484	1	7151	tags=48%, list=40%, signal=80%
AORTA DEVELOPMENT%GOBP%GO:0035904	53	0.383177	1.21988	0.108	0.520488	1	8747	tags=64%, list=49%, signal=125%
POSITIVE REGULATION OF PATTERN RECOGNITION RECEPTOR SIGNALING PATHWAY%GOBP%GO:0062208	23	0.424922	1.21984	0.159939	0.520242	1	5466	tags=48%, list=30%, signal=69%
VOLTAGE GATED POTASSIUM CHANNELS%REACTOME%R-HSA-1296072.2	39	0.394881	1.21966	0.134201	0.5206	1	7109	tags=54%, list=40%, signal=89%
VISUAL PHOTOTRANSDUCTION%REACTOME DATABASE ID RELEASE 84%2187338	48	0.389248	1.21961	0.127564	0.520409	1	8488	tags=67%, list=47%, signal=126%
REGULATION OF HORMONE BIOSYNTHETIC PROCESS%GOBP%GO:0046885	23	0.426909	1.2194	0.180991	0.520875	1	5834	tags=48%, list=33%, signal=71%
VASCULOGENESIS%GOBP%GO:0001570	57	0.378163	1.2193	0.102051	0.520926	1	3574	tags=32%, list=20%, signal=39%
ORGANOPHOSPHATE ESTER TRANSPORT%GOBP%GO:0015748	86	0.366451	1.21928	0.0725	0.520581	1	7034	tags=52%, list=39%, signal=86%
S1P3 PATHWAY%PATHWAY INTERACTION DATABASE NCI-NATURE CURATED DATA%S1P3 PATHWAY	24	0.422068	1.21923	0.175403	0.5204	1	6273	tags=50%, list=35%, signal=77%
POSITIVE REGULATION OF RECEPTOR INTERNALIZATION%GOBP%GO:0002092	28	0.414064	1.21914	0.170597	0.520386	1	7007	tags=54%, list=39%, signal=88%
POSITIVE REGULATION OF LYMPHOCYTE ACTIVATION%GOBP%GO:0051251	183	0.350609	1.21914	0.0255	0.51999	1	5785	tags=39%, list=32%, signal=57%
POSITIVE REGULATION OF T CELL PROLIFERATION%GOBP%GO:0042102	46	0.3898	1.2191	0.124	0.519787	1	5785	tags=37%, list=32%, signal=54%
MATING BEHAVIOR%GOBP%GO:0007617	31	0.406508	1.21897	0.150981	0.519947	1	3532	tags=35%, list=20%, signal=44%
REGULATION OF DEPHOSPHORYLATION%GOBP%GO:0035303	100	0.364567	1.21894	0.0735	0.519644	1	5052	tags=40%, list=28%, signal=55%
REGULATION OF GLYCOLYTIC PROCESS%GOBP%GO:0006110	46	0.391662	1.2188	0.12337	0.519827	1	8880	tags=70%, list=50%, signal=137%
PTERIDINE-CONTAINING COMPOUND METABOLIC PROCESS%GOBP%GO:0042558	24	0.420791	1.21874	0.18113	0.519687	1	7602	tags=67%, list=42%, signal=116%
OVULATION CYCLE%GOBP%GO:0042698	40	0.391934	1.21856	0.131698	0.519997	1	5052	tags=38%, list=28%, signal=52%
RET SIGNALING%REACTOME DATABASE ID RELEASE 84%8853659	29	0.407694	1.21821	0.155511	0.521112	1	7511	tags=55%, list=42%, signal=95%
AMINO ACID TRANSMEMBRANE TRANSPORT%GOBP%GO:0003333	61	0.376734	1.21809	0.109	0.521238	1	9249	tags=72%, list=52%, signal=148%
NEGATIVE REGULATION OF CARTILAGE DEVELOPMENT%GOBP%GO:0061037	23	0.42131	1.21796	0.17163	0.521362	1	6663	tags=43%, list=37%, signal=69%
REGULATION OF RESPONSE TO ENDOPLASMIC RETICULUM STRESS%GOBP%GO:1905897	71	0.372532	1.21783	0.0925	0.521568	1	7110	tags=54%, list=40%, signal=88%
PI METABOLISM%REACTOME DATABASE ID RELEASE 84%1483255	69	0.372256	1.2177	0.0885	0.521732	1	6994	tags=55%, list=39%, signal=90%
UBIQUITIN BINDING%GOMF%GO:0043130	75	0.3733	1.21754	0.087	0.522018	1	5809	tags=48%, list=32%, signal=71%
NEGATIVE REGULATION OF RESPONSE TO OXIDATIVE STRESS%GOBP%GO:1902883	27	0.410791	1.21718	0.164149	0.523144	1	3369	tags=30%, list=19%, signal=36%
CARDIAC VENTRICLE MORPHOGENESIS%GOBP%GO:0003208	54	0.382891	1.21703	0.112112	0.523379	1	6231	tags=43%, list=35%, signal=65%
NEGATIVE REGULATION OF DEFENSE RESPONSE%GOBP%GO:0031348	155	0.353385	1.21691	0.037	0.523504	1	5998	tags=44%, list=33%, signal=65%
CELLULAR RESPONSE TO CORTICOSTEROID STIMULUS%GOBP%GO:0071384	29	0.410166	1.21678	0.151759	0.523652	1	3242	tags=34%, list=18%, signal=42%
REGULATION OF MACROPHAGE CYTOKINE PRODUCTION%GOBP%GO:0010935	24	0.417201	1.21646	0.171112	0.524599	1	5466	tags=46%, list=30%, signal=66%
CD40%IOB%CD40	20	0.435948	1.21627	0.179006	0.525044	1	7405	tags=65%, list=41%, signal=111%
MUSCARINIC ACETYLCHOLINE RECEPTOR 1 AND 3 SIGNALING PATHWAY%PANTHER PATHWAY%P00042	31	0.406054	1.21575	0.153614	0.526884	1	4380	tags=39%, list=24%, signal=51%
CELL-MATRIX ADHESION%GOBP%GO:0007160	96	0.363221	1.21566	0.0645	0.52688	1	5348	tags=41%, list=30%, signal=58%
PPARA ACTIVATES GENE EXPRESSION%REACTOME DATABASE ID RELEASE 84%1989781	92	0.36338	1.21529	0.0775	0.528046	1	8375	tags=64%, list=47%, signal=120%
REGULATION OF BIOLOGICAL QUALITY%GOMF%GO:0065008	150	0.354072	1.21525	0.034	0.527782	1	4060	tags=32%, list=23%, signal=41%
APPENDAGE DEVELOPMENT%GOBP%GO:0048736	147	0.353688	1.21518	0.04	0.527684	1	7372	tags=52%, list=41%, signal=88%
EMBRYONIC APPENDAGE MORPHOGENESIS%GOBP%GO:0035113	96	0.36442	1.21507	0.066	0.527761	1	7372	tags=53%, list=41%, signal=90%
LIMB DEVELOPMENT%GOBP%GO:0060173	147	0.353688	1.21499	0.0385	0.527715	1	7372	tags=52%, list=41%, signal=88%
FOCAL ADHESION%WIKIPATHWAYS_20220510%WP85%MUS MUSCULUS	152	0.352893	1.21456	0.0355	0.529209	1	6429	tags=41%, list=36%, signal=63%
NEUTRAL LIPID METABOLIC PROCESS%GOBP%GO:0006638	67	0.37343	1.21434	0.090045	0.529737	1	7768	tags=58%, list=43%, signal=102%
SKIN DEVELOPMENT%GOBP%GO:0043588	170	0.351232	1.21432	0.0295	0.529411	1	7151	tags=49%, list=40%, signal=80%
KERATINOCYTE PROLIFERATION%GOBP%GO:0043616	23	0.421121	1.21429	0.181174	0.529119	1	4514	tags=39%, list=25%, signal=52%
POSITIVE REGULATION OF ANGIOGENESIS%GOBP%GO:0045766	109	0.359466	1.21413	0.0565	0.529385	1	5466	tags=37%, list=30%, signal=52%
POSITIVE REGULATION OF PROTEIN POLYMERIZATION%GOBP%GO:0032273	76	0.369574	1.21412	0.0915	0.529023	1	6671	tags=46%, list=37%, signal=73%
ORGANIC ACID TRANSMEMBRANE TRANSPORT%GOMF%GO:1903825	115	0.357964	1.21408	0.0585	0.528818	1	9249	tags=68%, list=52%, signal=139%
LEUKOCYTE APOPTOTIC PROCESS%GOBP%GO:0071887	36	0.395499	1.21386	0.156046	0.529359	1	4959	tags=36%, list=28%, signal=50%
REGULATION OF CELLULAR RESPONSE TO OXIDATIVE STRESS%GOBP%GO:1900407	68	0.373402	1.21378	0.0955	0.529283	1	3369	tags=28%, list=19%, signal=34%
CORONARY VASCULATURE DEVELOPMENT%GOBP%GO:0060976	54	0.379364	1.21374	0.110611	0.529078	1	3593	tags=31%, list=20%, signal=39%
RESPONSE TO ACTIVITY%GOBP%GO:0014823	20	0.4335	1.21372	0.178228	0.528755	1	7477	tags=60%, list=42%, signal=103%
RHOC GTPASE CYCLE%REACTOME DATABASE ID RELEASE 84%9013106	66	0.372294	1.21364	0.099	0.528696	1	6543	tags=50%, list=36%, signal=78%
EMBRYONIC LIMB MORPHOGENESIS%GOBP%GO:0030326	96	0.36442	1.21364	0.0755	0.528307	1	7372	tags=53%, list=41%, signal=90%
CADHERIN BINDING%GOMF%GO:0045296	56	0.3775	1.21345	0.12006	0.528704	1	5055	tags=38%, list=28%, signal=52%
CELLULAR RESPONSE TO ACID CHEMICAL%GOBP%GO:0071229	64	0.372866	1.21316	0.107054	0.529562	1	4935	tags=38%, list=28%, signal=52%
RNA PHOSPHODIESTER BOND HYDROLYSIS, ENDONUCLEOLYTIC%GOMF%GO:0090502	51	0.385385	1.21307	0.1165	0.529582	1	6571	tags=51%, list=37%, signal=80%
POTASSIUM CHANNEL ACTIVITY%GOMF%GO:0005267	86	0.36446	1.21267	0.076	0.530882	1	8817	tags=62%, list=49%, signal=121%
CORONARY VASCULATURE MORPHOGENESIS%GOBP%GO:0060977	25	0.415567	1.21252	0.180394	0.531121	1	3593	tags=32%, list=20%, signal=40%
TRANSCRIPTION REPRESSOR COMPLEX%GOCC%GO:0017053	63	0.373755	1.21248	0.108554	0.530895	1	6519	tags=49%, list=36%, signal=77%
PROTEIN ACETYLTRANSFERASE COMPLEX%GOCC%GO:0031248	95	0.365188	1.21238	0.078	0.530933	1	6032	tags=48%, list=34%, signal=73%
MANGANESE ION BINDING%GOMF%GO:0030145	49	0.383958	1.21222	0.126063	0.531209	1	8805	tags=69%, list=49%, signal=136%
CELLULAR RESPONSE TO MECHANICAL STIMULUS%GOBP%GO:0071260	28	0.40872	1.21217	0.174372	0.531043	1	6663	tags=57%, list=37%, signal=91%
REGULATION OF BMP SIGNALING PATHWAY%GOBP%GO:0030510	66	0.371677	1.21213	0.1	0.530802	1	4769	tags=36%, list=27%, signal=49%
PDZ DOMAIN BINDING%GOMF%GO:0030165	109	0.358436	1.21202	0.0625	0.530878	1	7982	tags=55%, list=45%, signal=99%
INTERFERON GAMMA SIGNALING%REACTOME DATABASE ID RELEASE 84%877300	39	0.391732	1.21201	0.145218	0.530529	1	7383	tags=62%, list=41%, signal=104%
RND2 GTPASE CYCLE%REACTOME DATABASE ID RELEASE 84%9696270	34	0.398618	1.21193	0.159137	0.530465	1	7042	tags=56%, list=39%, signal=92%
ALPHA6BETA4INTEGRIN%IOB%ALPHA6BETA4INTEGRIN	55	0.378268	1.21192	0.112056	0.530106	1	6876	tags=51%, list=38%, signal=82%
PROTEIN TYROSINE PHOSPHATASE ACTIVITY%GOMF%GO:0004725	59	0.376596	1.21184	0.1125	0.530101	1	7147	tags=54%, list=40%, signal=90%
DICARBOXYLIC ACID TRANSMEMBRANE TRANSPORTER ACTIVITY%GOMF%GO:0005310	20	0.427437	1.21155	0.191468	0.530942	1	7701	tags=65%, list=43%, signal=114%
LYMPHOCYTE PROLIFERATION%GOBP%GO:0046651	74	0.370403	1.21124	0.0945	0.531915	1	5834	tags=38%, list=33%, signal=56%
APOPTOSIS%WIKIPATHWAYS_20220510%WP1254%MUS MUSCULUS	57	0.378928	1.21122	0.113	0.531626	1	8868	tags=72%, list=49%, signal=142%
DEFECTIVE INTRINSIC PATHWAY FOR APOPTOSIS%REACTOME DATABASE ID RELEASE 84%9734009	20	0.424996	1.21085	0.18845	0.532834	1	6527	tags=60%, list=36%, signal=94%
POSITIVE EPIGENETIC REGULATION OF RRNA EXPRESSION%REACTOME%R-HSA-5250913.4	49	0.382883	1.21076	0.114787	0.53279	1	7404	tags=57%, list=41%, signal=97%
HALLMARK_TNFA_SIGNALING_VIA_NFKB%MSIGDBHALLMARK%HALLMARK_TNFA_SIGNALING_VIA_NFKB	138	0.352621	1.21074	0.045	0.532504	1	7446	tags=51%, list=42%, signal=87%
ACETYLTRANSFERASE ACTIVITY%GOMF%GO:0016407	75	0.366369	1.21064	0.097	0.532517	1	6837	tags=49%, list=38%, signal=79%
REGULATION OF PEPTIDYL-THREONINE PHOSPHORYLATION%GOBP%GO:0010799	40	0.391417	1.21045	0.144289	0.532964	1	5254	tags=40%, list=29%, signal=56%
REGULATION OF REACTIVE OXYGEN SPECIES METABOLIC PROCESS%GOBP%GO:2000377	107	0.358796	1.21043	0.067	0.53265	1	6947	tags=46%, list=39%, signal=74%
CEREBRAL CORTEX CELL MIGRATION%GOBP%GO:0021795	53	0.380298	1.21042	0.126	0.532293	1	5367	tags=40%, list=30%, signal=56%
POSITIVE REGULATION OF CALCIUM ION TRANSMEMBRANE TRANSPORT%GOBP%GO:1904427	74	0.367409	1.2103	0.093	0.532446	1	5348	tags=41%, list=30%, signal=58%
PROTEIN LIPIDATION%GOBP%GO:0006497	79	0.367029	1.2102	0.0825413	0.532456	1	6463	tags=48%, list=36%, signal=75%
NEGATIVE REGULATION OF MICROTUBULE POLYMERIZATION OR DEPOLYMERIZATION%GOBP%GO:0031111	44	0.386479	1.21016	0.13477	0.532218	1	6282	tags=52%, list=35%, signal=80%
NEPHRIN NEPH1 SIGNALING IN THE KIDNEY PODOCYTE%PATHWAY INTERACTION DATABASE NCI-NATURE CURATED DATA%NEPHRIN NEPH1 SIGNALING IN THE KIDNEY PODOCYTE	26	0.410742	1.21004	0.165743	0.532335	1	5694	tags=50%, list=32%, signal=73%
SYNAPSE ORGANIZATION%GOMF%GO:0050808	35	0.395208	1.21002	0.169339	0.532038	1	6809	tags=51%, list=38%, signal=83%
POSITIVE REGULATION OF INTERLEUKIN-1 PRODUCTION%GOBP%GO:0032732	30	0.404967	1.21001	0.166917	0.531684	1	5414	tags=43%, list=30%, signal=62%
ORGANIC ACID TRANSMEMBRANE TRANSPORTER ACTIVITY%GOMF%GO:0005342	115	0.357964	1.20998	0.05	0.531444	1	9249	tags=68%, list=52%, signal=139%
REGULATION OF LIPID KINASE ACTIVITY%GOBP%GO:0043550	45	0.385207	1.20996	0.138207	0.531102	1	6218	tags=44%, list=35%, signal=68%
DOWNSTREAM SIGNALING IN NAIVE CD8+ T CELLS%PATHWAY INTERACTION DATABASE NCI-NATURE CURATED DATA%DOWNSTREAM SIGNALING IN NAIVE CD8+ T CELLS	29	0.406805	1.20977	0.158133	0.531554	1	5962	tags=41%, list=33%, signal=62%
EXTRINSIC APOPTOTIC SIGNALING PATHWAY%GOBP%GO:0097191	82	0.366437	1.20962	0.0955478	0.531803	1	5618	tags=38%, list=31%, signal=55%
CELL DIVISION SITE%GOCC%GO:0032153	55	0.376854	1.20959	0.1145	0.531547	1	7428	tags=55%, list=41%, signal=93%
ACTIVATION OF GTPASE ACTIVITY%GOBP%GO:0090630	90	0.363811	1.20958	0.0805	0.531207	1	7511	tags=53%, list=42%, signal=91%
REGULATION OF FIBROBLAST GROWTH FACTOR RECEPTOR SIGNALING PATHWAY%GOBP%GO:0040036	26	0.413117	1.20953	0.171357	0.530988	1	2137	tags=23%, list=12%, signal=26%
FILOPODIUM ASSEMBLY%GOBP%GO:0046847	21	0.423285	1.20951	0.189176	0.530683	1	8340	tags=67%, list=47%, signal=124%
NEGATIVE REGULATION OF NEUROGENESIS%GOBP%GO:0050768	135	0.353943	1.20941	0.046	0.530736	1	4856	tags=38%, list=27%, signal=51%
REGULATION OF NOTCH SIGNALING PATHWAY%GOBP%GO:0008593	74	0.369508	1.20937	0.098	0.530558	1	6231	tags=49%, list=35%, signal=74%
POSITIVE REGULATION OF VASCULATURE DEVELOPMENT%GOBP%GO:1904018	109	0.359466	1.2093	0.068	0.530435	1	5466	tags=37%, list=30%, signal=52%
REGULATION OF ESTABLISHMENT OF CELL POLARITY%GOBP%GO:2000114	21	0.423876	1.20929	0.190766	0.530124	1	910	tags=19%, list=5%, signal=20%
TELENCEPHALON GLIAL CELL MIGRATION%GOBP%GO:0022030	28	0.408039	1.20919	0.171026	0.530171	1	5348	tags=43%, list=30%, signal=61%
REGULATION OF PROGRAMMED NECROTIC CELL DEATH%GOBP%GO:0062098	20	0.430535	1.2089	0.189899	0.531015	1	4400	tags=45%, list=25%, signal=60%
PROTEIN LOCALIZATION TO POSTSYNAPSE%GOBP%GO:0062237	46	0.383905	1.20875	0.1395	0.531238	1	6387	tags=46%, list=36%, signal=71%
ENDOCYTIC RECYCLING%GOBP%GO:0032456	66	0.373603	1.20872	0.096	0.530944	1	7528	tags=59%, list=42%, signal=101%
PHOSPHATIDYLINOSITOL 3-KINASE SIGNALING%GOBP%GO:0014065	32	0.397837	1.20816	0.162732	0.532969	1	7405	tags=56%, list=41%, signal=96%
PRESYNAPTIC ACTIVE ZONE%GOCC%GO:0048786	113	0.358412	1.20805	0.0755	0.533013	1	3901	tags=33%, list=22%, signal=42%
REGULATION OF ACTIN FILAMENT DEPOLYMERIZATION%GOBP%GO:0030834	40	0.391029	1.20785	0.151151	0.533522	1	4186	tags=35%, list=23%, signal=46%
PHOSPHATIDYLSERINE BINDING%GOMF%GO:0001786	45	0.386132	1.20784	0.133701	0.533175	1	6414	tags=44%, list=36%, signal=69%
LPA RECEPTOR MEDIATED EVENTS%PATHWAY INTERACTION DATABASE NCI-NATURE CURATED DATA%LPA RECEPTOR MEDIATED EVENTS	53	0.37949	1.20776	0.11956	0.53314	1	6566	tags=49%, list=37%, signal=77%
SIGNALING EVENTS MEDIATED BY HDAC CLASS III%PATHWAY INTERACTION DATABASE NCI-NATURE CURATED DATA%SIGNALING EVENTS MEDIATED BY HDAC CLASS III	21	0.427637	1.20773	0.194219	0.532861	1	7306	tags=67%, list=41%, signal=112%
POSITIVE REGULATION OF SMOOTH MUSCLE CONTRACTION%GOBP%GO:0045987	24	0.415754	1.20763	0.192308	0.532901	1	1749	tags=25%, list=10%, signal=28%
ALPHA6BETA4INTEGRIN%NETPATH%ALPHA6BETA4INTEGRIN	61	0.37502	1.20749	0.111612	0.533102	1	6876	tags=49%, list=38%, signal=79%
TISSUE MIGRATION%GOBP%GO:0090130	90	0.363739	1.20746	0.0835	0.532869	1	1741	tags=21%, list=10%, signal=23%
METABOTROPIC GLUTAMATE RECEPTOR GROUP I PATHWAY%PANTHER PATHWAY%P00041	21	0.427748	1.20728	0.184865	0.533291	1	5244	tags=48%, list=29%, signal=67%
MIRNA BINDING%GOMF%GO:0035198	29	0.407684	1.20727	0.166165	0.53294	1	6879	tags=62%, list=38%, signal=101%
CULLIN FAMILY PROTEIN BINDING%GOMF%GO:0097602	23	0.41788	1.20711	0.191199	0.533215	1	5837	tags=43%, list=33%, signal=64%
NEGATIVE REGULATION OF CANONICAL WNT SIGNALING PATHWAY%GOBP%GO:0090090	109	0.358723	1.207	0.0645	0.533301	1	6479	tags=44%, list=36%, signal=69%
NUCLEAR PERIPHERY%GOCC%GO:0034399	118	0.355624	1.20698	0.058	0.533017	1	8467	tags=62%, list=47%, signal=116%
TRANSCRIPTION COREPRESSOR ACTIVITY%GOMF%GO:0003714	156	0.349629	1.2067	0.047	0.533823	1	7384	tags=54%, list=41%, signal=91%
FACE MORPHOGENESIS%GOBP%GO:0060325	31	0.400847	1.20662	0.158635	0.533812	1	8747	tags=68%, list=49%, signal=132%
VESICLE-MEDIATED TRANSPORT TO THE PLASMA MEMBRANE%GOBP%GO:0098876	117	0.356338	1.20643	0.0685	0.53418	1	8166	tags=62%, list=46%, signal=112%
CELL-SUBSTRATE ADHESION%GOBP%GO:0031589	146	0.352042	1.20633	0.0405	0.534236	1	2796	tags=27%, list=16%, signal=32%
ENDOCHONDRAL OSSIFICATION%WIKIPATHWAYS_20220510%WP1270%MUS MUSCULUS	42	0.390641	1.20625	0.15015	0.534176	1	632	tags=14%, list=4%, signal=15%
POSITIVE REGULATION OF MONOATOMIC ION TRANSMEMBRANE TRANSPORT%GOBP%GO:0034767	150	0.352029	1.2062	0.04	0.534014	1	4698	tags=36%, list=26%, signal=48%
MAPK CASCADE%GOBP%GO:0000165	137	0.352708	1.20615	0.0435	0.533831	1	6680	tags=45%, list=37%, signal=72%
ACTIN-MEDIATED CELL CONTRACTION%GOBP%GO:0070252	44	0.384985	1.20612	0.147796	0.533588	1	5254	tags=43%, list=29%, signal=61%
CITALOPRAM ACTION PATHWAY%PATHWHIZ%PW000426	25	0.41322	1.20599	0.172727	0.533774	1	1016	tags=24%, list=6%, signal=25%
CARBOXYLIC ACID TRANSMEMBRANE TRANSPORTER ACTIVITY%GOMF%GO:0046943	114	0.357	1.20586	0.0535	0.533918	1	9249	tags=68%, list=52%, signal=139%
MITOGEN-ACTIVATED PROTEIN KINASE BINDING%GOMF%GO:0051019	29	0.409089	1.20577	0.167758	0.533917	1	7007	tags=52%, list=39%, signal=85%
VENTRICULAR CARDIAC MUSCLE TISSUE MORPHOGENESIS%GOBP%GO:0055010	39	0.389914	1.20552	0.149523	0.53465	1	4642	tags=36%, list=26%, signal=48%
CEREBRAL CORTEX RADIAL GLIA-GUIDED MIGRATION%GOBP%GO:0021801	28	0.408039	1.20538	0.179307	0.534831	1	5348	tags=43%, list=30%, signal=61%
G13 SIGNALING PATHWAY%WIKIPATHWAYS_20220510%WP298%MUS MUSCULUS	36	0.393326	1.20526	0.166248	0.534948	1	4343	tags=36%, list=24%, signal=48%
CONTRACTILE ACTIN FILAMENT BUNDLE ASSEMBLY%GOBP%GO:0030038	20	0.425558	1.20522	0.209184	0.534755	1	6672	tags=55%, list=37%, signal=87%
REGULATION OF T CELL ACTIVATION%GOBP%GO:0050863	196	0.345199	1.2052	0.0275	0.534439	1	5785	tags=39%, list=32%, signal=57%
TRANSFERASE ACTIVITY, TRANSFERRING SULPHUR-CONTAINING GROUPS%GOMF%GO:0016782	46	0.386263	1.20492	0.132832	0.535286	1	5776	tags=41%, list=32%, signal=61%
GLYCOLIPID BIOSYNTHETIC PROCESS%GOBP%GO:0009247	59	0.374455	1.2049	0.1225	0.534998	1	6868	tags=47%, list=38%, signal=77%
NEGATIVE REGULATION OF CELL-SUBSTRATE ADHESION%GOBP%GO:0010812	52	0.378723	1.20488	0.126189	0.534659	1	2701	tags=25%, list=15%, signal=29%
INTEGRINS IN ANGIOGENESIS%PATHWAY INTERACTION DATABASE NCI-NATURE CURATED DATA%INTEGRINS IN ANGIOGENESIS	53	0.379242	1.20474	0.131131	0.534925	1	5052	tags=36%, list=28%, signal=50%
REGULATION OF ALCOHOL BIOSYNTHETIC PROCESS%GOBP%GO:1902930	38	0.390805	1.20473	0.146513	0.534579	1	1707	tags=24%, list=10%, signal=26%
REGULATION OF CARBOHYDRATE CATABOLIC PROCESS%GOBP%GO:0043470	56	0.37524	1.2046	0.13013	0.534758	1	8880	tags=64%, list=50%, signal=127%
POSITIVE REGULATION OF INTERLEUKIN-1 BETA PRODUCTION%GOBP%GO:0032731	27	0.408642	1.20444	0.188064	0.535088	1	5414	tags=44%, list=30%, signal=64%
CELL-CELL JUNCTION ASSEMBLY%GOBP%GO:0007043	85	0.361316	1.20438	0.095	0.534949	1	6682	tags=46%, list=37%, signal=73%
STRESS FIBER ASSEMBLY%GOBP%GO:0043149	20	0.425558	1.20428	0.210152	0.534968	1	6672	tags=55%, list=37%, signal=87%
SLC-MEDIATED TRANSMEMBRANE TRANSPORT%REACTOME%R-HSA-425407.3	153	0.350445	1.20412	0.048	0.535283	1	4760	tags=36%, list=27%, signal=49%
CELL JUNCTION ORGANIZATION%GOMF%GO:0034330	35	0.395208	1.20407	0.169262	0.535111	1	6809	tags=51%, list=38%, signal=83%
BASEMENT MEMBRANE ORGANIZATION%GOBP%GO:0071711	27	0.409395	1.20405	0.17653	0.534807	1	3347	tags=33%, list=19%, signal=41%
REGULATION OF MONONUCLEAR CELL MIGRATION%GOBP%GO:0071675	72	0.367243	1.20397	0.1025	0.534747	1	1721	tags=21%, list=10%, signal=23%
GLYCEROLIPIDS AND GLYCEROPHOSPHOLIPIDS%WIKIPATHWAYS_20220510%WP4345%MUS MUSCULUS	22	0.418171	1.20382	0.188164	0.53504	1	7775	tags=59%, list=43%, signal=104%
INORGANIC CATION IMPORT ACROSS PLASMA MEMBRANE%GOBP%GO:0098659	68	0.368871	1.20381	0.112	0.534719	1	8885	tags=65%, list=50%, signal=128%
INTERFERON SIGNALING%REACTOME%R-HSA-913531.2	105	0.357654	1.20371	0.0715	0.534721	1	7211	tags=50%, list=40%, signal=84%
REGULATION OF DENDRITIC SPINE DEVELOPMENT%GOBP%GO:0060998	80	0.361567	1.20366	0.096	0.534549	1	7100	tags=46%, list=40%, signal=76%
PROTEIN LOCALIZATION TO POSTSYNAPTIC MEMBRANE%GOBP%GO:1903539	45	0.385897	1.20344	0.13964	0.53511	1	6387	tags=47%, list=36%, signal=72%
INTERFERON ALPHA BETA SIGNALING%REACTOME DATABASE ID RELEASE 84%909733	28	0.405687	1.20343	0.180353	0.534755	1	9152	tags=71%, list=51%, signal=146%
NUCLEAR MATRIX%GOCC%GO:0016363	95	0.36211	1.20318	0.0885	0.535431	1	7657	tags=57%, list=43%, signal=99%
MITOCHONDRION DISTRIBUTION%GOBP%GO:0048311	24	0.413403	1.20318	0.189107	0.535076	1	6094	tags=50%, list=34%, signal=76%
STRUCTURAL CONSTITUENT OF SYNAPSE%GOMF%GO:0098918	35	0.395208	1.20318	0.163235	0.534698	1	6809	tags=51%, list=38%, signal=83%
INTERCALATED DISC%GOCC%GO:0014704	54	0.376364	1.20307	0.134635	0.53479	1	5657	tags=41%, list=32%, signal=59%
SENSORY PERCEPTION OF SOUND%GOBP%GO:0007605	108	0.356886	1.20303	0.0645	0.534562	1	7061	tags=45%, list=39%, signal=74%
PHOSPHOTRANSFERASE ACTIVITY, FOR OTHER SUBSTITUTED PHOSPHATE GROUPS%GOMF%GO:0016780	21	0.421686	1.20286	0.207107	0.534909	1	7785	tags=62%, list=43%, signal=109%
RECEPTOR CLUSTERING%GOBP%GO:0043113	44	0.38679	1.20277	0.134567	0.534928	1	5348	tags=41%, list=30%, signal=58%
CARBOXYLIC ACID TRANSMEMBRANE TRANSPORT%GOMF%GO:1905039	114	0.357	1.20275	0.0725	0.534658	1	9249	tags=68%, list=52%, signal=139%
POSITIVE REGULATION OF TRANSMEMBRANE TRANSPORT%GOBP%GO:0034764	200	0.344181	1.20272	0.0265	0.534428	1	5400	tags=40%, list=30%, signal=57%
REGULATION OF CELL-SUBSTRATE ADHESION%GOBP%GO:0010810	191	0.346186	1.20257	0.0375	0.53468	1	5052	tags=35%, list=28%, signal=48%
POSITIVE REGULATION OF LYMPHOCYTE DIFFERENTIATION%GOBP%GO:0045621	79	0.363488	1.20253	0.0935468	0.534465	1	7657	tags=53%, list=43%, signal=92%
REGULATION OF VASCULAR ASSOCIATED SMOOTH MUSCLE CELL PROLIFERATION%GOBP%GO:1904705	57	0.376925	1.20247	0.130565	0.534358	1	6638	tags=49%, list=37%, signal=78%
ENDOPLASMIC RETICULUM UNFOLDED PROTEIN RESPONSE%GOBP%GO:0030968	45	0.382006	1.20246	0.156735	0.53401	1	7400	tags=60%, list=41%, signal=102%
NEGATIVE REGULATION OF CYTOKINE-MEDIATED SIGNALING PATHWAY%GOBP%GO:0001960	40	0.390265	1.20245	0.149875	0.533703	1	5998	tags=52%, list=33%, signal=79%
HEART VALVE MORPHOGENESIS%GOBP%GO:0003179	41	0.388249	1.2023	0.157579	0.533942	1	7137	tags=51%, list=40%, signal=85%
POTASSIUM ION TRANSPORT%GOMF%GO:0006813	117	0.353	1.20225	0.068	0.53376	1	8885	tags=62%, list=50%, signal=121%
REGULATION OF GLIAL CELL MIGRATION%GOBP%GO:1903975	23	0.416205	1.20218	0.189394	0.533678	1	3308	tags=30%, list=18%, signal=37%
REGULATION OF EPITHELIAL CELL APOPTOTIC PROCESS%GOBP%GO:1904035	77	0.365435	1.20208	0.1045	0.533749	1	5487	tags=42%, list=31%, signal=60%
POSITIVE REGULATION OF SYNAPTIC TRANSMISSION%GOBP%GO:0050806	151	0.348518	1.20208	0.047	0.533392	1	6707	tags=45%, list=37%, signal=71%
CARDIAC MUSCLE CELL DIFFERENTIATION%GOBP%GO:0055007	73	0.36734	1.20208	0.1035	0.533026	1	7406	tags=53%, list=41%, signal=91%
METENCEPHALON DEVELOPMENT%GOBP%GO:0022037	101	0.357339	1.20193	0.077	0.5333	1	9313	tags=71%, list=52%, signal=147%
CYTOSKELETON-DEPENDENT INTRACELLULAR TRANSPORT%GOBP%GO:0030705	187	0.345408	1.20189	0.0285	0.533113	1	5797	tags=42%, list=32%, signal=61%
N-CADHERIN SIGNALING EVENTS%PATHWAY INTERACTION DATABASE NCI-NATURE CURATED DATA%N-CADHERIN SIGNALING EVENTS	30	0.401549	1.20166	0.17002	0.533721	1	5219	tags=40%, list=29%, signal=56%
INORGANIC ION IMPORT ACROSS PLASMA MEMBRANE%GOBP%GO:0099587	68	0.368871	1.20147	0.1055	0.534165	1	8885	tags=65%, list=50%, signal=128%
POSITIVE REGULATION OF NEURON MIGRATION%GOBP%GO:2001224	21	0.420173	1.20144	0.206285	0.533891	1	5440	tags=48%, list=30%, signal=68%
POSITIVE REGULATION OF JNK CASCADE%GOBP%GO:0046330	66	0.370389	1.20142	0.103552	0.533602	1	6761	tags=58%, list=38%, signal=92%
LEUKOCYTE MIGRATION%GOBP%GO:0050900	107	0.356819	1.20113	0.0695	0.534456	1	5400	tags=36%, list=30%, signal=52%
EXCITATORY POSTSYNAPTIC POTENTIAL%GOBP%GO:0060079	38	0.392144	1.20086	0.155656	0.535273	1	5500	tags=45%, list=31%, signal=64%
POSITIVE REGULATION OF APOPTOTIC SIGNALING PATHWAY%GOBP%GO:2001235	117	0.354696	1.20079	0.064	0.53518	1	7002	tags=46%, list=39%, signal=75%
CEREBELLUM DEVELOPMENT%GOBP%GO:0021549	93	0.361649	1.20075	0.092	0.534963	1	9313	tags=72%, list=52%, signal=149%
EFFECTS OF PIP2 HYDROLYSIS%REACTOME DATABASE ID RELEASE 84%114508	23	0.412781	1.20068	0.198381	0.534895	1	7660	tags=65%, list=43%, signal=114%
NEGATIVE REGULATION OF EPITHELIAL CELL DIFFERENTIATION%GOBP%GO:0030857	36	0.389606	1.20017	0.167001	0.536707	1	7372	tags=50%, list=41%, signal=85%
POSITIVE REGULATION OF INFLAMMATORY RESPONSE%GOBP%GO:0050729	71	0.365057	1.19993	0.115558	0.537359	1	1785	tags=21%, list=10%, signal=23%
ANTI-INFLAMMATORY RESPONSE FAVOURING LEISHMANIA PARASITE INFECTION%REACTOME DATABASE ID RELEASE 84%9662851	45	0.382661	1.19988	0.1385	0.537182	1	8568	tags=62%, list=48%, signal=119%
REGULATION OF FATTY ACID METABOLIC PROCESS%GOBP%GO:0019217	74	0.364294	1.19986	0.112	0.536904	1	9197	tags=69%, list=51%, signal=141%
HISTONE ACETYLTRANSFERASE ACTIVITY%GOMF%GO:0004402	35	0.391533	1.19981	0.163573	0.53673	1	7138	tags=60%, list=40%, signal=99%
FAS (CD95) SIGNALING PATHWAY%PATHWAY INTERACTION DATABASE NCI-NATURE CURATED DATA%FAS (CD95) SIGNALING PATHWAY	28	0.405444	1.19957	0.181134	0.537369	1	9197	tags=75%, list=51%, signal=154%
LENS DEVELOPMENT IN CAMERA-TYPE EYE%GOBP%GO:0002088	50	0.375915	1.19955	0.137707	0.537057	1	7310	tags=54%, list=41%, signal=91%
IL-5 SIGNALING PATHWAY%WIKIPATHWAYS_20220510%WP151%MUS MUSCULUS	49	0.378929	1.19954	0.134635	0.536734	1	7511	tags=61%, list=42%, signal=105%
MYOBLAST FUSION%GOBP%GO:0007520	20	0.425154	1.19917	0.210015	0.537951	1	4918	tags=40%, list=27%, signal=55%
TRANSMEMBRANE RECEPTOR PROTEIN SERINE/THREONINE KINASE SIGNALING PATHWAY%GOBP%GO:0007178	146	0.348266	1.19908	0.0495	0.537942	1	6449	tags=43%, list=36%, signal=67%
SARCOMERE%GOCC%GO:0030017	137	0.349046	1.19844	0.064	0.540291	1	4027	tags=30%, list=22%, signal=38%
CELL JUNCTION ORGANIZATION%REACTOME DATABASE ID RELEASE 84%446728	56	0.373105	1.19844	0.1325	0.539922	1	6479	tags=43%, list=36%, signal=67%
RECYCLING ENDOSOME%GOCC%GO:0055037	136	0.350082	1.1984	0.0535	0.539719	1	4603	tags=36%, list=26%, signal=48%
REGULATION OF TRIGLYCERIDE BIOSYNTHETIC PROCESS%GOBP%GO:0010866	22	0.420642	1.19811	0.18845	0.540606	1	4499	tags=45%, list=25%, signal=61%
REGULATION OF PROTEIN-CONTAINING COMPLEX DISASSEMBLY%GOBP%GO:0043244	104	0.35826	1.19788	0.0805	0.541233	1	6315	tags=47%, list=35%, signal=72%
PROTEIN PHOSPHORYLATED AMINO ACID BINDING%GOMF%GO:0045309	47	0.382627	1.19779	0.148649	0.541224	1	7301	tags=51%, list=41%, signal=86%
POSITIVE REGULATION OF TRANSCRIPTION BY RNA POLYMERASE I%GOBP%GO:0045943	32	0.396734	1.19747	0.194779	0.542192	1	7242	tags=59%, list=40%, signal=99%
POTASSIUM ION TRANSMEMBRANE TRANSPORT%GOMF%GO:0071805	117	0.353	1.19746	0.069	0.54186	1	8885	tags=62%, list=50%, signal=121%
UBIQUITIN-LIKE PROTEIN BINDING%GOMF%GO:0032182	96	0.35711	1.19743	0.0835	0.541622	1	5809	tags=47%, list=32%, signal=69%
LEISHMANIA PARASITE GROWTH AND SURVIVAL%REACTOME DATABASE ID RELEASE 84%9664433	45	0.382661	1.19732	0.15974	0.541732	1	8568	tags=62%, list=48%, signal=119%
REGULATION OF EPITHELIAL CELL DIFFERENTIATION%GOBP%GO:0030856	103	0.358351	1.19682	0.0825	0.543546	1	7169	tags=48%, list=40%, signal=79%
HALLMARK_MITOTIC_SPINDLE%MSIGDBHALLMARK%HALLMARK_MITOTIC_SPINDLE	174	0.345299	1.19681	0.0405	0.543193	1	7557	tags=49%, list=42%, signal=85%
IMMUNOGLOBULIN PRODUCTION INVOLVED IN IMMUNOGLOBULIN-MEDIATED IMMUNE RESPONSE%GOBP%GO:0002381	23	0.408977	1.19674	0.20202	0.543118	1	3579	tags=26%, list=20%, signal=33%
REGULATION OF PATTERN RECOGNITION RECEPTOR SIGNALING PATHWAY%GOBP%GO:0062207	62	0.370127	1.1967	0.11956	0.542937	1	6184	tags=47%, list=34%, signal=71%
MODIFIED AMINO ACID TRANSPORT%GOBP%GO:0072337	29	0.398513	1.1966	0.193273	0.54298	1	10045	tags=83%, list=56%, signal=188%
POSITIVE REGULATION OF MIRNA METABOLIC PROCESS%GOBP%GO:2000630	42	0.386413	1.19656	0.160661	0.542796	1	1681	tags=19%, list=9%, signal=21%
FCGAMMA RECEPTOR (FCGR) DEPENDENT PHAGOCYTOSIS%REACTOME%R-HSA-2029480.1	69	0.366801	1.19656	0.114	0.542448	1	7660	tags=52%, list=43%, signal=91%
REGULATION OF MUSCLE SYSTEM PROCESS%GOBP%GO:0090257	190	0.343382	1.19643	0.0355	0.542632	1	3664	tags=28%, list=20%, signal=35%
LIPOPOLYSACCHARIDE-MEDIATED SIGNALING PATHWAY%GOBP%GO:0031663	23	0.416497	1.19632	0.195245	0.542727	1	7660	tags=61%, list=43%, signal=106%
UNFOLDED PROTEIN RESPONSE (UPR)%REACTOME%R-HSA-381119.2	80	0.36222	1.19615	0.0945	0.543134	1	7326	tags=54%, list=41%, signal=90%
REGULATION OF POTASSIUM ION TRANSMEMBRANE TRANSPORT%GOBP%GO:1901379	74	0.365695	1.19613	0.1105	0.542825	1	5401	tags=43%, list=30%, signal=62%
LEUKOCYTE PROLIFERATION%GOBP%GO:0070661	91	0.358448	1.19613	0.085	0.542482	1	6974	tags=45%, list=39%, signal=73%
BLOC COMPLEX%GOCC%GO:0031082	20	0.424851	1.19598	0.203046	0.542744	1	7858	tags=60%, list=44%, signal=107%
SAGA COMPLEX%GOCC%GO:0000124	20	0.423274	1.19579	0.210071	0.543188	1	3802	tags=40%, list=21%, signal=51%
REGULATION OF TRANSCRIPTION INITIATION BY RNA POLYMERASE II%GOBP%GO:0060260	66	0.36906	1.19569	0.1235	0.543259	1	6117	tags=47%, list=34%, signal=71%
TRANSPORT ALONG MICROTUBULE%GOBP%GO:0010970	158	0.346373	1.1955	0.046	0.543733	1	5381	tags=40%, list=30%, signal=56%
RUNX1 REGULATES GENES INVOLVED IN MEGAKARYOCYTE DIFFERENTIATION AND PLATELET FUNCTION%REACTOME%R-HSA-8936459.1	37	0.392439	1.19537	0.168421	0.543879	1	7522	tags=54%, list=42%, signal=93%
OXIDOREDUCTASE ACTIVITY, ACTING ON THE CH-NH GROUP OF DONORS%GOMF%GO:0016645	21	0.418818	1.19527	0.206826	0.543951	1	8523	tags=71%, list=48%, signal=136%
ACETYLATION-DEPENDENT PROTEIN BINDING%GOMF%GO:0140033	23	0.413076	1.19527	0.201112	0.543595	1	7535	tags=65%, list=42%, signal=112%
CELLULAR RESPONSE TO MOLECULE OF BACTERIAL ORIGIN%GOBP%GO:0071219	95	0.359282	1.19516	0.08004	0.543711	1	6280	tags=44%, list=35%, signal=68%
TGF-BETA RECEPTOR SIGNALING ACTIVATES SMADS%REACTOME%R-HSA-2173789.4	39	0.386287	1.19513	0.168421	0.543475	1	4774	tags=36%, list=27%, signal=49%
POSITIVE REGULATION OF PROTEIN BINDING%GOBP%GO:0032092	91	0.358593	1.19511	0.097	0.543211	1	5031	tags=38%, list=28%, signal=53%
THROMBOXANE A2 RECEPTOR SIGNALING%PATHWAY INTERACTION DATABASE NCI-NATURE CURATED DATA%THROMBOXANE A2 RECEPTOR SIGNALING	41	0.382047	1.19481	0.167668	0.544112	1	8124	tags=61%, list=45%, signal=111%
HEMATOPOIETIC PROGENITOR CELL DIFFERENTIATION%GOBP%GO:0002244	83	0.362571	1.19468	0.101	0.544336	1	7260	tags=52%, list=40%, signal=87%
OVARIAN TUMOR DOMAIN PROTEASES%REACTOME%R-HSA-5689896.3	30	0.398873	1.19454	0.174787	0.544539	1	4874	tags=40%, list=27%, signal=55%
PROTEIN LOCALIZATION TO GOLGI APPARATUS%GOBP%GO:0034067	28	0.401973	1.19394	0.201207	0.546765	1	3314	tags=36%, list=18%, signal=44%
EMBRYONIC ORGAN MORPHOGENESIS%GOBP%GO:0048562	192	0.34354	1.19392	0.036	0.546488	1	4274	tags=31%, list=24%, signal=41%
FORMATION OF WDR5-CONTAINING HISTONE-MODIFYING COMPLEXES%REACTOME%R-HSA-9772755.1	39	0.386866	1.1939	0.167503	0.546186	1	8411	tags=72%, list=47%, signal=135%
POTASSIUM ION TRANSMEMBRANE TRANSPORTER ACTIVITY%GOMF%GO:0015079	117	0.353	1.19385	0.0685	0.54603	1	8885	tags=62%, list=50%, signal=121%
PRESYNAPTIC MODULATION OF CHEMICAL SYNAPTIC TRANSMISSION%GOBP%GO:0099171	54	0.372291	1.19379	0.150726	0.545919	1	5133	tags=33%, list=29%, signal=47%
HISTONE DEACETYLASE BINDING%GOMF%GO:0042826	104	0.355305	1.19353	0.0705	0.546689	1	6312	tags=46%, list=35%, signal=71%
POSITIVE REGULATION OF SYNAPSE ASSEMBLY%GOBP%GO:0051965	72	0.365885	1.19352	0.108	0.546384	1	8501	tags=60%, list=47%, signal=113%
PDGFR-BETA SIGNALING PATHWAY%PATHWAY INTERACTION DATABASE NCI-NATURE CURATED DATA%PDGFR-BETA SIGNALING PATHWAY	107	0.355518	1.19341	0.0845	0.546428	1	6315	tags=44%, list=35%, signal=67%
PHOTOPERIODISM%GOBP%GO:0009648	23	0.413643	1.19334	0.207891	0.546371	1	5907	tags=52%, list=33%, signal=78%
REGULATION OF ANDROGEN RECEPTOR ACTIVITY%PATHWAY INTERACTION DATABASE NCI-NATURE CURATED DATA%REGULATION OF ANDROGEN RECEPTOR ACTIVITY	45	0.380244	1.19328	0.148074	0.546283	1	7227	tags=58%, list=40%, signal=97%
IMMUNOGLOBULIN PRODUCTION%GOBP%GO:0002377	38	0.386992	1.19324	0.164246	0.54607	1	2685	tags=26%, list=15%, signal=31%
REGULATION OF AXON EXTENSION%GOBP%GO:0030516	101	0.356489	1.19312	0.081	0.546244	1	7063	tags=52%, list=39%, signal=86%
REGULATION OF FATTY ACID BIOSYNTHETIC PROCESS%GOBP%GO:0042304	32	0.393683	1.19301	0.179179	0.546388	1	9197	tags=75%, list=51%, signal=154%
TETRAPYRROLE METABOLIC PROCESS%GOBP%GO:0033013	36	0.384237	1.19295	0.18797	0.546289	1	7516	tags=58%, list=42%, signal=100%
GOLGI TO PLASMA MEMBRANE TRANSPORT%GOBP%GO:0006893	46	0.378812	1.19293	0.14672	0.545989	1	5401	tags=48%, list=30%, signal=68%
VOLTAGE-GATED POTASSIUM CHANNEL ACTIVITY%GOMF%GO:0005249	67	0.364707	1.19268	0.1185	0.546695	1	8817	tags=64%, list=49%, signal=126%
EXTRINSIC COMPONENT OF CYTOPLASMIC SIDE OF PLASMA MEMBRANE%GOCC%GO:0031234	68	0.366877	1.19265	0.123624	0.546462	1	5053	tags=41%, list=28%, signal=57%
CENTRIOLE ASSEMBLY%GOBP%GO:0098534	25	0.409204	1.19255	0.200508	0.546512	1	5160	tags=48%, list=29%, signal=67%
STRIATED MUSCLE CONTRACTION%GOBP%GO:0006941	70	0.364851	1.19253	0.126	0.546224	1	4060	tags=33%, list=23%, signal=42%
T CELL SELECTION%GOBP%GO:0045058	23	0.413814	1.19249	0.186552	0.546056	1	7405	tags=61%, list=41%, signal=104%
FACTORS INVOLVED IN MEGAKARYOCYTE DEVELOPMENT AND PLATELET PRODUCTION%REACTOME%R-HSA-983231.2	89	0.36003	1.19225	0.097	0.54671	1	7759	tags=55%, list=43%, signal=97%
REGULATION OF GLUCOSE METABOLIC PROCESS%GOBP%GO:0010906	80	0.362963	1.19212	0.087	0.546911	1	4628	tags=35%, list=26%, signal=47%
POSITIVE REGULATION OF CHOLESTEROL EFFLUX%GOBP%GO:0010875	20	0.424518	1.19212	0.208142	0.546565	1	6025	tags=55%, list=34%, signal=83%
TELENCEPHALON CELL MIGRATION%GOBP%GO:0022029	67	0.364901	1.19211	0.1235	0.546241	1	3464	tags=30%, list=19%, signal=37%
RHOQ GTPASE CYCLE%REACTOME DATABASE ID RELEASE 84%9013406	50	0.37546	1.19194	0.143215	0.546615	1	9278	tags=68%, list=52%, signal=140%
EPO SIGNALING PATHWAY%PATHWAY INTERACTION DATABASE NCI-NATURE CURATED DATA%EPO SIGNALING PATHWAY	25	0.410051	1.19189	0.206165	0.546492	1	5428	tags=48%, list=30%, signal=69%
SKIN EPIDERMIS DEVELOPMENT%GOBP%GO:0098773	90	0.354963	1.19163	0.099	0.547243	1	6728	tags=46%, list=38%, signal=73%
HISTONE H2A ACETYLATION%GOBP%GO:0043968	22	0.420035	1.1915	0.20404	0.547417	1	8843	tags=73%, list=49%, signal=143%
TOLL-LIKE RECEPTOR SIGNALING%WIKIPATHWAYS_20220510%WP88%MUS MUSCULUS	27	0.404544	1.19102	0.200403	0.549132	1	10301	tags=93%, list=57%, signal=217%
INTRACELLULAR CALCIUM ION HOMEOSTASIS%GOBP%GO:0006874	160	0.346293	1.19096	0.046	0.549015	1	6951	tags=48%, list=39%, signal=77%
HEAD MORPHOGENESIS%GOBP%GO:0060323	36	0.388862	1.19092	0.173193	0.548807	1	7053	tags=53%, list=39%, signal=87%
REGULATION OF PROTEIN LOCALIZATION TO NUCLEUS%GOBP%GO:1900180	128	0.350006	1.19083	0.071	0.548826	1	7074	tags=48%, list=39%, signal=78%
SPINAL CORD INJURY%WIKIPATHWAYS_20220510%WP2432%MUS MUSCULUS	65	0.364911	1.19078	0.121561	0.548714	1	5946	tags=40%, list=33%, signal=60%
SIGNALING BY NOTCH1%REACTOME%R-HSA-1980143.2	62	0.368255	1.19057	0.1335	0.549237	1	6704	tags=53%, list=37%, signal=85%
POSITIVE REGULATION OF SMOOTHENED SIGNALING PATHWAY%GOBP%GO:0045880	32	0.395072	1.19056	0.196894	0.548946	1	2743	tags=25%, list=15%, signal=29%
PRODUCTION OF MOLECULAR MEDIATOR OF IMMUNE RESPONSE%GOBP%GO:0002440	38	0.386992	1.19041	0.175527	0.54922	1	2685	tags=26%, list=15%, signal=31%
BODY MORPHOGENESIS%GOBP%GO:0010171	45	0.379662	1.19028	0.156313	0.549377	1	8747	tags=62%, list=49%, signal=121%
REGULATION OF STRIATED MUSCLE CONTRACTION%GOBP%GO:0006942	65	0.368682	1.19025	0.126	0.549164	1	2807	tags=26%, list=16%, signal=31%
PALLIUM DEVELOPMENT%GOBP%GO:0021543	150	0.347177	1.19012	0.0585	0.549328	1	6188	tags=43%, list=35%, signal=66%
HALLMARK_MYOGENESIS%MSIGDBHALLMARK%HALLMARK_MYOGENESIS	143	0.347318	1.19011	0.0535	0.549001	1	6031	tags=38%, list=34%, signal=56%
NEGATIVE REGULATION OF COLD-INDUCED THERMOGENESIS%GOBP%GO:0120163	37	0.389929	1.19009	0.178947	0.548737	1	8583	tags=65%, list=48%, signal=124%
B CELL ACTIVATION INVOLVED IN IMMUNE RESPONSE%GOBP%GO:0002312	37	0.385733	1.18992	0.168342	0.549092	1	3003	tags=22%, list=17%, signal=26%
POSITIVE REGULATION OF TRANSMEMBRANE RECEPTOR PROTEIN SERINE/THREONINE KINASE SIGNALING PATHWAY%GOBP%GO:0090100	74	0.363353	1.18992	0.111	0.548761	1	1455	tags=20%, list=8%, signal=22%
CELL-SUBSTRATE JUNCTION%GOCC%GO:0030055	158	0.345528	1.18976	0.058	0.549061	1	6380	tags=44%, list=36%, signal=68%
REGULATION OF PURINE NUCLEOTIDE BIOSYNTHETIC PROCESS%GOBP%GO:1900371	27	0.401598	1.18945	0.19254	0.550074	1	8221	tags=67%, list=46%, signal=123%
POSITIVE REGULATION OF I-KAPPAB KINASE/NF-KAPPAB SIGNALING%GOBP%GO:0043123	83	0.359034	1.18941	0.1075	0.549874	1	5653	tags=41%, list=32%, signal=60%
ENTRAINMENT OF CIRCADIAN CLOCK BY PHOTOPERIOD%GOBP%GO:0043153	23	0.413643	1.18938	0.20557	0.54964	1	5907	tags=52%, list=33%, signal=78%
NEGATIVE REGULATION OF INFLAMMATORY RESPONSE%GOBP%GO:0050728	88	0.356897	1.18926	0.1	0.54983	1	5998	tags=42%, list=33%, signal=63%
FILOPODIUM%GOCC%GO:0030175	90	0.358006	1.18904	0.101	0.550417	1	8521	tags=60%, list=48%, signal=114%
LIMBIC SYSTEM DEVELOPMENT%GOBP%GO:0021761	89	0.359095	1.18891	0.0975	0.550612	1	4728	tags=37%, list=26%, signal=50%
HYDROLASE ACTIVITY, ACTING ON CARBON-NITROGEN (BUT NOT PEPTIDE) BONDS, IN LINEAR AMIDES%GOMF%GO:0016811	56	0.373378	1.1887	0.129	0.551124	1	6057	tags=50%, list=34%, signal=75%
MICROTUBULE BUNDLE FORMATION%GOBP%GO:0001578	102	0.3548	1.18859	0.0865	0.551254	1	6751	tags=45%, list=38%, signal=72%
POSITIVE REGULATION OF STRESS-ACTIVATED PROTEIN KINASE SIGNALING CASCADE%GOBP%GO:0070304	93	0.357287	1.18855	0.095	0.551046	1	6820	tags=51%, list=38%, signal=81%
TISSUE REMODELING%GOBP%GO:0048771	81	0.35838	1.18818	0.1165	0.552323	1	6909	tags=44%, list=39%, signal=72%
POSITIVE REGULATION OF DNA RECOMBINATION%GOBP%GO:0045911	58	0.371519	1.18818	0.127064	0.551984	1	8594	tags=62%, list=48%, signal=119%
REGULATION OF CATECHOLAMINE SECRETION%GOBP%GO:0050433	56	0.369876	1.18817	0.146573	0.551678	1	5133	tags=38%, list=29%, signal=52%
REGULATION OF MONONUCLEAR CELL PROLIFERATION%GOBP%GO:0032944	123	0.349125	1.18811	0.0785	0.551585	1	3483	tags=28%, list=19%, signal=34%
GRANULOCYTE MIGRATION%GOBP%GO:0097530	33	0.393254	1.18811	0.195195	0.551238	1	3777	tags=33%, list=21%, signal=42%
CARDIAC CHAMBER DEVELOPMENT%GOBP%GO:0003205	135	0.346189	1.188	0.0505	0.551297	1	7372	tags=50%, list=41%, signal=84%
GLYCOPROTEIN CATABOLIC PROCESS%GOBP%GO:0006516	21	0.416613	1.18795	0.216861	0.551166	1	4193	tags=43%, list=23%, signal=56%
POSTSYNAPTIC ACTIN CYTOSKELETON ORGANIZATION%GOBP%GO:0098974	23	0.411429	1.18795	0.205167	0.550815	1	3036	tags=35%, list=17%, signal=42%
MONOUBIQUITINATED HISTONE H2A DEUBIQUITINATION%GOBP%GO:0035522	26	0.403101	1.18793	0.202716	0.55057	1	8256	tags=65%, list=46%, signal=121%
NEUROTROPHIN SIGNALING PATHWAY%GOBP%GO:0038179	22	0.41335	1.18748	0.204236	0.552157	1	5052	tags=45%, list=28%, signal=63%
POSITIVE REGULATION OF EPITHELIAL TO MESENCHYMAL TRANSITION%GOBP%GO:0010718	36	0.388244	1.18741	0.181363	0.552067	1	6307	tags=42%, list=35%, signal=64%
NEGATIVE REGULATION OF TYPE I INTERFERON PRODUCTION%GOBP%GO:0032480	30	0.397815	1.18741	0.194458	0.551733	1	8323	tags=70%, list=46%, signal=130%
VESICLE CYTOSKELETAL TRAFFICKING%GOBP%GO:0099518	60	0.369701	1.18735	0.1415	0.551613	1	8435	tags=62%, list=47%, signal=116%
IL-7%NETPATH%IL-7	21	0.415357	1.1873	0.211968	0.55149	1	8784	tags=71%, list=49%, signal=140%
CELLULAR RESPONSE TO PEPTIDE%GOBP%GO:1901653	196	0.340045	1.18726	0.044	0.55132	1	7155	tags=49%, list=40%, signal=81%
CALCIUM ION HOMEOSTASIS%GOBP%GO:0055074	180	0.34125	1.18711	0.045	0.551651	1	6951	tags=47%, list=39%, signal=75%
NEGATIVE REGULATION OF CARBOHYDRATE METABOLIC PROCESS%GOBP%GO:0045912	44	0.376901	1.1871	0.157	0.551315	1	4644	tags=36%, list=26%, signal=49%
LYSINE-ACETYLATED HISTONE BINDING%GOMF%GO:0070577	23	0.413076	1.1869	0.222785	0.551799	1	7535	tags=65%, list=42%, signal=112%
GLYCEROLIPID BIOSYNTHETIC PROCESS%GOBP%GO:0045017	147	0.344299	1.18685	0.0615	0.551674	1	7791	tags=56%, list=43%, signal=98%
NEGATIVE REGULATION OF DNA BINDING%GOBP%GO:0043392	35	0.388741	1.1868	0.186245	0.551519	1	7088	tags=57%, list=40%, signal=94%
POSITIVE REGULATION OF BINDING%GOBP%GO:0051099	159	0.34476	1.18672	0.0545	0.55151	1	5031	tags=35%, list=28%, signal=49%
ALPHA-ACTININ BINDING%GOMF%GO:0051393	21	0.417319	1.18671	0.217259	0.551199	1	5289	tags=38%, list=29%, signal=54%
POSITIVE REGULATION OF CELL GROWTH%GOBP%GO:0030307	165	0.343651	1.1867	0.055	0.550862	1	4095	tags=32%, list=23%, signal=40%
LIPOPROTEIN BIOSYNTHETIC PROCESS%GOBP%GO:0042158	81	0.363473	1.18668	0.102	0.550613	1	6463	tags=48%, list=36%, signal=75%
POSITIVE REGULATION OF MYOBLAST DIFFERENTIATION%GOBP%GO:0045663	38	0.385281	1.18618	0.177678	0.552374	1	8590	tags=66%, list=48%, signal=126%
REGULATION OF NUCLEOTIDE BIOSYNTHETIC PROCESS%GOBP%GO:0030808	27	0.401598	1.18616	0.197985	0.552124	1	8221	tags=67%, list=46%, signal=123%
TRANSCRIPTIONAL REGULATION BY RUNX1%REACTOME DATABASE ID RELEASE 84%8878171	147	0.345739	1.18582	0.061	0.553222	1	6946	tags=46%, list=39%, signal=74%
RESPONSE TO ISCHEMIA%GOBP%GO:0002931	42	0.380018	1.1856	0.168004	0.553794	1	6992	tags=55%, list=39%, signal=90%
POSITIVE REGULATION OF VASOCONSTRICTION%GOBP%GO:0045907	33	0.395524	1.18554	0.18797	0.553707	1	6690	tags=55%, list=37%, signal=87%
HISTONE ACETYLTRANSFERASE COMPLEX%GOCC%GO:0000123	84	0.357552	1.18546	0.1185	0.553709	1	6032	tags=49%, list=34%, signal=73%
GLYCEROPHOSPHOLIPID BIOSYNTHETIC PROCESS%GOBP%GO:0046474	131	0.348685	1.18532	0.0655	0.553968	1	7791	tags=56%, list=43%, signal=99%
POSITIVE REGULATION OF MEIOTIC CELL CYCLE%GOBP%GO:0051446	20	0.417271	1.18514	0.227296	0.554368	1	6707	tags=55%, list=37%, signal=88%
AMINO ACID TRANSPORT%GOBP%GO:0006865	91	0.353883	1.18504	0.116	0.554448	1	8504	tags=62%, list=47%, signal=116%
RESPONSE TO CARBOHYDRATE%GOBP%GO:0009743	97	0.353877	1.18491	0.0935	0.554679	1	8634	tags=63%, list=48%, signal=121%
MAINTENANCE OF PROTEIN LOCATION%GOBP%GO:0045185	88	0.357079	1.18483	0.1005	0.554642	1	5792	tags=48%, list=32%, signal=70%
REGULATION OF MITOTIC SISTER CHROMATID SEGREGATION%GOBP%GO:0033047	36	0.386925	1.1848	0.190572	0.554423	1	3017	tags=22%, list=17%, signal=27%
ENTRAINMENT OF CIRCADIAN CLOCK%GOBP%GO:0009649	24	0.410533	1.18474	0.20201	0.554336	1	6167	tags=54%, list=34%, signal=82%
CELLULAR RESPONSE TO INTERFERON-BETA%GOBP%GO:0035458	20	0.418403	1.18471	0.209184	0.554128	1	7005	tags=50%, list=39%, signal=82%
REGULATION OF TNFR1 SIGNALING%REACTOME DATABASE ID RELEASE 84%5357905	35	0.388625	1.18466	0.185464	0.554028	1	6992	tags=60%, list=39%, signal=98%
ERBB SIGNALING PATHWAY%WIKIPATHWAYS_20220510%WP1261%MUS MUSCULUS	37	0.387371	1.18455	0.167503	0.554148	1	6429	tags=46%, list=36%, signal=71%
CELLULAR COMPONENT BIOGENESIS%GOMF%GO:0044085	27	0.402943	1.18441	0.20201	0.55441	1	7166	tags=56%, list=40%, signal=92%
TRANSCRIPTIONAL ACTIVATION OF MITOCHONDRIAL BIOGENESIS%REACTOME DATABASE ID RELEASE 84%2151201	47	0.375783	1.18439	0.173761	0.554128	1	9004	tags=72%, list=50%, signal=145%
MONOUBIQUITINATED HISTONE DEUBIQUITINATION%GOBP%GO:0035521	26	0.403101	1.1843	0.203125	0.554185	1	8256	tags=65%, list=46%, signal=121%
PROTEIN HETERODIMERIZATION ACTIVITY%GOMF%GO:0046982	186	0.340401	1.18405	0.049	0.554933	1	5338	tags=39%, list=30%, signal=55%
RESPONSE TO HEXOSE%GOBP%GO:0009746	84	0.357479	1.18384	0.1145	0.55547	1	8959	tags=65%, list=50%, signal=130%
POSITIVE REGULATION OF EPITHELIAL CELL APOPTOTIC PROCESS%GOBP%GO:1904037	29	0.403399	1.18378	0.193079	0.55538	1	7306	tags=62%, list=41%, signal=105%
DEVELOPMENT OF PRIMARY MALE SEXUAL CHARACTERISTICS%GOBP%GO:0046546	83	0.355703	1.18365	0.1125	0.555608	1	6210	tags=41%, list=35%, signal=62%
NEGATIVE REGULATION OF ENDOCYTOSIS%GOBP%GO:0045806	55	0.366892	1.18362	0.1455	0.555373	1	6944	tags=51%, list=39%, signal=83%
ACTIVATED NOTCH1 TRANSMITS SIGNAL TO THE NUCLEUS%REACTOME%R-HSA-2122948.3	25	0.407671	1.18351	0.219365	0.555512	1	6021	tags=56%, list=34%, signal=84%
EXOCYTOSIS%GOBP%GO:0006887	166	0.341878	1.1834	0.065	0.555665	1	7208	tags=51%, list=40%, signal=84%
POSTSYNAPTIC CYTOSKELETON ORGANIZATION%GOBP%GO:0099188	23	0.411429	1.18333	0.209677	0.555633	1	3036	tags=35%, list=17%, signal=42%
REGULATION OF TYPE I INTERFERON PRODUCTION%GOBP%GO:0032479	86	0.358575	1.18328	0.113	0.555505	1	7333	tags=52%, list=41%, signal=88%
ORGANELLE OUTER MEMBRANE%GOCC%GO:0031968	142	0.34577	1.18308	0.069	0.555997	1	8310	tags=57%, list=46%, signal=105%
OUTER MEMBRANE%GOCC%GO:0019867	142	0.34577	1.18305	0.075	0.555776	1	8310	tags=57%, list=46%, signal=105%
REGULATION OF VOLTAGE-GATED CALCIUM CHANNEL ACTIVITY%GOBP%GO:1901385	36	0.389442	1.18303	0.17193	0.555505	1	1577	tags=22%, list=9%, signal=24%
POSITIVE REGULATION OF ACTIN FILAMENT POLYMERIZATION%GOBP%GO:0030838	42	0.381157	1.18295	0.169007	0.555522	1	6671	tags=50%, list=37%, signal=79%
ERBB4 SIGNALING EVENTS%PATHWAY INTERACTION DATABASE NCI-NATURE CURATED DATA%ERBB4 SIGNALING EVENTS	28	0.399005	1.18277	0.205927	0.555902	1	5993	tags=46%, list=33%, signal=70%
P53 PATHWAY%PATHWAY INTERACTION DATABASE NCI-NATURE CURATED DATA%P53 PATHWAY	52	0.369731	1.18224	0.1525	0.557825	1	9207	tags=67%, list=51%, signal=138%
L-ALPHA-AMINO ACID TRANSMEMBRANE TRANSPORT%GOBP%GO:1902475	41	0.38014	1.18222	0.177767	0.557579	1	8725	tags=66%, list=49%, signal=128%
POSITIVE REGULATION OF CALCIUM-MEDIATED SIGNALING%GOBP%GO:0050850	28	0.39859	1.18202	0.201812	0.558068	1	5162	tags=43%, list=29%, signal=60%
EARLY ENDOSOME MEMBRANE%GOCC%GO:0031901	82	0.359353	1.18198	0.1125	0.557881	1	6291	tags=45%, list=35%, signal=69%
NEGATIVE REGULATION OF CHEMOTAXIS%GOBP%GO:0050922	45	0.377068	1.18184	0.167167	0.55815	1	4593	tags=36%, list=26%, signal=48%
REGULATION OF GENE SILENCING BY RNA%GOBP%GO:0060966	30	0.397082	1.18171	0.200501	0.55835	1	7783	tags=57%, list=43%, signal=100%
CLATHRIN-COATED PIT%GOCC%GO:0005905	45	0.376746	1.18155	0.174261	0.558695	1	8060	tags=58%, list=45%, signal=105%
POSITIVE REGULATION OF RESPONSE TO ENDOPLASMIC RETICULUM STRESS%GOBP%GO:1905898	30	0.392627	1.18117	0.202716	0.559926	1	7110	tags=53%, list=40%, signal=88%
BONE MINERALIZATION%GOBP%GO:0030282	38	0.383066	1.18114	0.180952	0.559735	1	6807	tags=50%, list=38%, signal=80%
INNER EAR RECEPTOR CELL STEREOCILIUM ORGANIZATION%GOBP%GO:0060122	35	0.387586	1.1809	0.185836	0.560429	1	4489	tags=37%, list=25%, signal=49%
PLASMA MEMBRANE RAFT%GOCC%GO:0044853	104	0.352406	1.1809	0.102	0.560103	1	8722	tags=59%, list=49%, signal=114%
REGULATION OF TP53 ACTIVITY%REACTOME%R-HSA-5633007.3	131	0.346236	1.18071	0.0805	0.560576	1	9297	tags=66%, list=52%, signal=137%
NUCLEAR ESTROGEN RECEPTOR BINDING%GOMF%GO:0030331	44	0.378503	1.18068	0.18	0.560353	1	7729	tags=64%, list=43%, signal=112%
NEGATIVE REGULATION OF NERVOUS SYSTEM DEVELOPMENT%GOBP%GO:0051961	139	0.344334	1.1806	0.0745	0.560388	1	4856	tags=37%, list=27%, signal=51%
CYTOKINE RECEPTOR BINDING%GOMF%GO:0005126	118	0.345824	1.18057	0.091	0.560171	1	7244	tags=47%, list=40%, signal=78%
OXIDATIVE STRESS INDUCED SENESCENCE%REACTOME%R-HSA-2559580.4	58	0.365093	1.18056	0.1495	0.559834	1	6844	tags=52%, list=38%, signal=83%
REGULATION OF LEUKOCYTE CELL-CELL ADHESION%GOBP%GO:1903037	194	0.339578	1.18046	0.045	0.559911	1	5785	tags=38%, list=32%, signal=56%
PROTEIN DEACYLATION%GOBP%GO:0035601	55	0.368528	1.18032	0.158579	0.56017	1	6119	tags=51%, list=34%, signal=77%
STRIATED MUSCLE TISSUE DEVELOPMENT%GOBP%GO:0014706	149	0.344909	1.1803	0.0735	0.559877	1	7406	tags=47%, list=41%, signal=79%
ACTIVATION OF RRNA EXPRESSION BY ERCC6 (CSB) AND EHMT2 (G9A)%REACTOME%R-HSA-427389.2	22	0.412648	1.1803	0.217105	0.559543	1	7404	tags=59%, list=41%, signal=101%
TRANSCRIPTIONAL REGULATION BY VENTX%REACTOME DATABASE ID RELEASE 84%8853884	30	0.395439	1.18002	0.203322	0.560466	1	6729	tags=57%, list=38%, signal=91%
REGULATION OF AMYLOID-BETA FORMATION%GOBP%GO:1902003	34	0.390132	1.17975	0.195085	0.561246	1	10431	tags=85%, list=58%, signal=203%
MACROMOLECULE DEACYLATION%GOBP%GO:0098732	55	0.368528	1.17965	0.158079	0.561345	1	6119	tags=51%, list=34%, signal=77%
REGULATION OF IGF ACTIVITY BY IGFBP%REACTOME%R-HSA-381426.2	71	0.362597	1.17949	0.149	0.561636	1	1244	tags=21%, list=7%, signal=23%
ADIPOGENESIS GENES%WIKIPATHWAYS_20220510%WP447%MUS MUSCULUS	88	0.353671	1.17946	0.118	0.561425	1	4810	tags=36%, list=27%, signal=49%
PHOSPHATIDYLINOSITOL BIOSYNTHETIC PROCESS%GOBP%GO:0006661	83	0.355761	1.17939	0.122	0.561395	1	7048	tags=52%, list=39%, signal=85%
MAPK SIGNALING PATHWAY%WIKIPATHWAYS_20220510%WP493%MUS MUSCULUS	130	0.345325	1.17934	0.085	0.561249	1	6339	tags=44%, list=35%, signal=67%
TRANSCRIPTIONAL REGULATION BY THE AP-2 (TFAP2) FAMILY OF TRANSCRIPTION FACTORS%REACTOME%R-HSA-8864260.3	23	0.412702	1.17916	0.21886	0.561683	1	6704	tags=48%, list=37%, signal=76%
SUBPALLIUM DEVELOPMENT%GOBP%GO:0021544	22	0.412076	1.17915	0.222391	0.561388	1	4824	tags=41%, list=27%, signal=56%
NEGATIVE REGULATION OF STRIATED MUSCLE CELL DIFFERENTIATION%GOBP%GO:0051154	31	0.393869	1.17911	0.184052	0.56123	1	3301	tags=32%, list=18%, signal=39%
CELLULAR LIPID METABOLIC PROCESS%GOMF%GO:0044255	72	0.359646	1.17894	0.1325	0.561589	1	7899	tags=60%, list=44%, signal=106%
RESPONSE TO GLUCOSE%GOBP%GO:0009749	83	0.35549	1.17864	0.1155	0.562552	1	8959	tags=65%, list=50%, signal=129%
REGULATION OF LYMPHOCYTE PROLIFERATION%GOBP%GO:0050670	120	0.348167	1.17858	0.089	0.562464	1	3483	tags=28%, list=19%, signal=34%
RNA ENDONUCLEASE ACTIVITY, PRODUCING 5'-PHOSPHOMONOESTERS%GOMF%GO:0016891	25	0.402603	1.17853	0.215369	0.562334	1	6561	tags=56%, list=37%, signal=88%
VESICLE-MEDIATED TRANSPORT IN SYNAPSE%GOBP%GO:0099003	164	0.34236	1.1785	0.0535	0.562131	1	6485	tags=46%, list=36%, signal=72%
NUCLEAR RETINOIC ACID RECEPTOR BINDING%GOMF%GO:0042974	28	0.397477	1.17819	0.205542	0.563142	1	8244	tags=71%, list=46%, signal=132%
SIGNALING BY NOTCH2%REACTOME%R-HSA-1980145.2	25	0.405681	1.17816	0.21842	0.562926	1	7075	tags=64%, list=39%, signal=106%
HYDROMORPHONE ACTION PATHWAY%PATHWHIZ%PW000416	21	0.410616	1.17805	0.22177	0.563081	1	5827	tags=52%, list=32%, signal=77%
CORTICAL CYTOSKELETON%GOCC%GO:0030863	98	0.352818	1.17793	0.0945	0.563206	1	8093	tags=56%, list=45%, signal=102%
LYSOSOME LOCALIZATION%GOBP%GO:0032418	44	0.375112	1.1779	0.180361	0.562968	1	6882	tags=55%, list=38%, signal=88%
NUCLEUS ORGANIZATION%GOBP%GO:0006997	118	0.34758	1.17788	0.0935	0.562742	1	8765	tags=62%, list=49%, signal=120%
POTASSIUM CHANNEL COMPLEX%GOCC%GO:0034705	79	0.357394	1.17782	0.1205	0.562658	1	6105	tags=43%, list=34%, signal=65%
POSITIVE REGULATION OF T CELL MEDIATED IMMUNITY%GOBP%GO:0002711	32	0.392701	1.17774	0.197395	0.56262	1	6113	tags=44%, list=34%, signal=66%
ALZHEIMER'S DISEASE%WIKIPATHWAYS_20220510%WP2075%MUS MUSCULUS	61	0.365486	1.17743	0.146573	0.563597	1	7936	tags=59%, list=44%, signal=105%
ESCITALOPRAM ACTION PATHWAY%PATHWHIZ%PW000427	21	0.410616	1.17737	0.235205	0.563524	1	5827	tags=52%, list=32%, signal=77%
VEGF SIGNALING PATHWAY%PANTHER PATHWAY%P00056	49	0.371465	1.17731	0.1655	0.56342	1	5694	tags=41%, list=32%, signal=60%
REGULATION OF DNA-TEMPLATED TRANSCRIPTION ELONGATION%GOBP%GO:0032784	76	0.358299	1.17726	0.133	0.563334	1	5945	tags=46%, list=33%, signal=69%
PROPARACAINE ACTION PATHWAY%PATHWHIZ%PW000409	21	0.410616	1.17689	0.240571	0.56455	1	5827	tags=52%, list=32%, signal=77%
CALCIUM-ION REGULATED EXOCYTOSIS%GOBP%GO:0017156	44	0.375559	1.17675	0.18396	0.564815	1	7208	tags=57%, list=40%, signal=95%
SYNAPTIC VESICLE CYCLE%GOBP%GO:0099504	145	0.3425	1.17664	0.067	0.564923	1	6840	tags=48%, list=38%, signal=77%
FAS PATHWAY AND STRESS INDUCTION OF HSP REGULATION%WIKIPATHWAYS_20220510%WP571%MUS MUSCULUS	29	0.393405	1.17654	0.209443	0.565037	1	5641	tags=45%, list=31%, signal=65%
ROPIVACAINE ACTION PATHWAY%PATHWHIZ%PW000410	21	0.410616	1.1765	0.223691	0.564869	1	5827	tags=52%, list=32%, signal=77%
OXYBUPROCAINE ACTION PATHWAY%SMPDB%SMP0000400	21	0.410616	1.1763	0.22847	0.565374	1	5827	tags=52%, list=32%, signal=77%
GLAND MORPHOGENESIS%GOBP%GO:0022612	86	0.353941	1.17628	0.1245	0.565128	1	7498	tags=53%, list=42%, signal=91%
HALLMARK_UV_RESPONSE_DN%MSIGDBHALLMARK%HALLMARK_UV_RESPONSE_DN	126	0.344743	1.17607	0.0835	0.56569	1	5547	tags=38%, list=31%, signal=55%
DEFECTIVE B3GALTL CAUSES PPS%REACTOME%R-HSA-5083635.2	30	0.388965	1.17597	0.202709	0.565823	1	7769	tags=50%, list=43%, signal=88%
HYDROCODONE ACTION PATHWAY%SMPDB%SMP0000411	21	0.410616	1.17597	0.242286	0.565483	1	5827	tags=52%, list=32%, signal=77%
GLIAL CELL ACTIVATION%GOBP%GO:0061900	23	0.40809	1.17583	0.212475	0.565706	1	5466	tags=52%, list=30%, signal=75%
REGULATION OF CELLULAR KETONE METABOLIC PROCESS%GOBP%GO:0010565	104	0.349161	1.1758	0.1145	0.565505	1	9197	tags=64%, list=51%, signal=131%
INTRINSIC APOPTOTIC SIGNALING PATHWAY%GOBP%GO:0097193	129	0.345463	1.17566	0.0855	0.565755	1	6947	tags=50%, list=39%, signal=80%
REGULATION OF OSTEOBLAST PROLIFERATION%GOBP%GO:0033688	25	0.401618	1.17544	0.214033	0.566345	1	6841	tags=56%, list=38%, signal=90%
FIBROBLAST MIGRATION%GOBP%GO:0010761	22	0.410542	1.17537	0.219574	0.566328	1	3556	tags=32%, list=20%, signal=40%
REGULATION OF LEUKOCYTE CHEMOTAXIS%GOBP%GO:0002688	67	0.361233	1.17528	0.149	0.566336	1	1785	tags=19%, list=10%, signal=21%
ACETYLTRANSFERASE COMPLEX%GOCC%GO:1902493	99	0.35118	1.17528	0.11	0.566026	1	6032	tags=46%, list=34%, signal=70%
LIPID METABOLIC PROCESS%GOMF%GO:0006629	74	0.360593	1.17522	0.126	0.565929	1	8045	tags=61%, list=45%, signal=110%
KERATINOCYTE DIFFERENTIATION%GOBP%GO:0030216	54	0.369894	1.175	0.155	0.566541	1	6690	tags=48%, list=37%, signal=77%
ION CHANNEL INHIBITOR ACTIVITY%GOMF%GO:0008200	30	0.396021	1.17479	0.193176	0.567085	1	3723	tags=33%, list=21%, signal=42%
SUPERPATHWAY OF INOSITOL PHOSPHATE COMPOUNDS%BIOCYC%PWY-6371	60	0.364715	1.17475	0.1525	0.566919	1	7320	tags=57%, list=41%, signal=95%
REGULATION OF FILOPODIUM ASSEMBLY%GOBP%GO:0051489	51	0.368936	1.17459	0.163082	0.567285	1	6315	tags=43%, list=35%, signal=66%
CARBOHYDRATE KINASE ACTIVITY%GOMF%GO:0019200	20	0.415264	1.17428	0.238458	0.568269	1	1376	tags=25%, list=8%, signal=27%
MICROTUBULE ORGANIZING CENTER ORGANIZATION%GOBP%GO:0031023	89	0.352666	1.17404	0.1155	0.568943	1	6585	tags=47%, list=37%, signal=74%
TRANSITION METAL ION TRANSPORT%GOMF%GO:0000041	44	0.376225	1.17403	0.189189	0.568676	1	6354	tags=48%, list=35%, signal=74%
SMOOTH MUSCLE CONTRACTION%REACTOME%R-HSA-445355.6	28	0.397451	1.17398	0.201913	0.568491	1	7277	tags=43%, list=41%, signal=72%
O-GLYCOSYLATION OF TSR DOMAIN-CONTAINING PROTEINS%REACTOME DATABASE ID RELEASE 84%5173214	31	0.395154	1.17398	0.203611	0.568189	1	7769	tags=52%, list=43%, signal=91%
LIPOSACCHARIDE METABOLIC PROCESS%GOBP%GO:1903509	81	0.353466	1.17381	0.1295	0.568587	1	6909	tags=48%, list=39%, signal=78%
FLT3 SIGNALING IN DISEASE%REACTOME%R-HSA-9682385.2	20	0.416524	1.1738	0.225431	0.568265	1	5552	tags=50%, list=31%, signal=72%
HISTONE H3 ACETYLATION%GOBP%GO:0043966	37	0.381977	1.17378	0.195281	0.568031	1	5840	tags=49%, list=33%, signal=72%
SKELETAL MUSCLE TISSUE DEVELOPMENT%GOBP%GO:0007519	100	0.349046	1.17354	0.1135	0.568687	1	4959	tags=36%, list=28%, signal=49%
PENTAZOCINE ACTION PATHWAY%SMPDB%SMP0000686	21	0.410616	1.17348	0.228035	0.56862	1	5827	tags=52%, list=32%, signal=77%
PHOSPHOLIPASE BINDING%GOMF%GO:0043274	21	0.414353	1.17338	0.237684	0.568716	1	9580	tags=81%, list=53%, signal=174%
POSTTRANSLATIONAL REGULATION OF ADHERENS JUNCTION STABILITY AND DISSASSEMBLY%PATHWAY INTERACTION DATABASE NCI-NATURE CURATED DATA%POSTTRANSLATIONAL REGULATION OF ADHERENS JUNCTION STABILITY AND DISSASSEMBLY	40	0.377224	1.17329	0.195794	0.568735	1	6505	tags=45%, list=36%, signal=70%
NALOXONE ACTION PATHWAY%SMPDB%SMP0000688	21	0.410616	1.17321	0.234493	0.568762	1	5827	tags=52%, list=32%, signal=77%
INNER EAR DEVELOPMENT%GOBP%GO:0048839	148	0.342302	1.17317	0.0725	0.568573	1	6231	tags=41%, list=35%, signal=63%
REGULATION OF ACTION POTENTIAL%GOBP%GO:0098900	57	0.364648	1.17296	0.15974	0.569171	1	6318	tags=42%, list=35%, signal=65%
VACUOLAR LOCALIZATION%GOBP%GO:1990849	44	0.375112	1.17293	0.184777	0.568938	1	6882	tags=55%, list=38%, signal=88%
MAINTENANCE OF SYNAPSE STRUCTURE%GOMF%GO:0099558	21	0.407509	1.17291	0.22335	0.568664	1	5872	tags=52%, list=33%, signal=78%
POSITIVE REGULATION OF STRESS-ACTIVATED MAPK CASCADE%GOBP%GO:0032874	91	0.353908	1.17244	0.1145	0.570373	1	6820	tags=51%, list=38%, signal=81%
ACTIN FILAMENT-BASED MOVEMENT%GOBP%GO:0030048	68	0.360346	1.17242	0.1415	0.570134	1	5783	tags=46%, list=32%, signal=67%
COCAINE ACTION PATHWAY%SMPDB%SMP0000395	21	0.410616	1.17242	0.232641	0.5698	1	5827	tags=52%, list=32%, signal=77%
RESPONSE TO DSRNA%GOBP%GO:0043331	29	0.392979	1.17231	0.216843	0.569892	1	7640	tags=52%, list=43%, signal=90%
NALTREXONE ACTION PATHWAY%PATHWHIZ%PW000664	21	0.410616	1.17213	0.240731	0.570363	1	5827	tags=52%, list=32%, signal=77%
SUMOYLATION OF UBIQUITINYLATION PROTEINS%REACTOME%R-HSA-3232142.3	32	0.384962	1.17182	0.209945	0.571367	1	8031	tags=66%, list=45%, signal=119%
POSITIVE REGULATION OF ENDOTHELIAL CELL MIGRATION%GOBP%GO:0010595	83	0.353457	1.17177	0.13	0.571214	1	5926	tags=40%, list=33%, signal=59%
NEGATIVE REGULATION OF PEPTIDE HORMONE SECRETION%GOBP%GO:0090278	57	0.365647	1.17177	0.165083	0.570882	1	4893	tags=37%, list=27%, signal=51%
CHLOROPROCAINE ACTION PATHWAY%SMPDB%SMP0000394	21	0.410616	1.17174	0.232252	0.570695	1	5827	tags=52%, list=32%, signal=77%
TRANSCRIPTION BY RNA POLYMERASE I%GOMF%GO:0006360	20	0.413311	1.17153	0.244127	0.571241	1	1968	tags=30%, list=11%, signal=34%
SECONDARY ACTIVE TRANSMEMBRANE TRANSPORTER ACTIVITY%GOMF%GO:0015291	147	0.340634	1.17146	0.081	0.571248	1	7892	tags=55%, list=44%, signal=98%
KETOBEMIDONE ACTION PATHWAY%SMPDB%SMP0000690	21	0.410616	1.17139	0.22905	0.571198	1	5827	tags=52%, list=32%, signal=77%
NEGATIVE REGULATION OF LEUKOCYTE MIGRATION%GOBP%GO:0002686	31	0.388904	1.17134	0.202818	0.571117	1	5928	tags=42%, list=33%, signal=63%
POSITIVE REGULATION OF DNA-TEMPLATED TRANSCRIPTION, ELONGATION%GOBP%GO:0032786	56	0.363128	1.17114	0.169085	0.57162	1	8614	tags=63%, list=48%, signal=120%
RHOG GTPASE CYCLE%REACTOME%R-HSA-9013408.1	60	0.3633	1.17102	0.155578	0.571799	1	6786	tags=47%, list=38%, signal=75%
TRANSCRIPTION COREGULATOR BINDING%GOMF%GO:0001221	106	0.347617	1.17088	0.111	0.572053	1	5910	tags=42%, list=33%, signal=63%
CYTOPLASMIC SIDE OF MEMBRANE%GOCC%GO:0098562	157	0.340049	1.17079	0.082	0.572096	1	5053	tags=36%, list=28%, signal=49%
GLYCOLIPID METABOLIC PROCESS%GOBP%GO:0006664	81	0.353466	1.17068	0.133	0.572255	1	6909	tags=48%, list=39%, signal=78%
HDMS DEMETHYLATE HISTONES%REACTOME DATABASE ID RELEASE 84%3214842	21	0.415388	1.17056	0.244794	0.572463	1	8006	tags=76%, list=45%, signal=137%
CARBOHYDRATE PHOSPHORYLATION%GOMF%GO:0046835	20	0.415264	1.17051	0.245533	0.572327	1	1376	tags=25%, list=8%, signal=27%
PRILOCAINE ACTION PATHWAY%PATHWHIZ%PW000407	21	0.410616	1.17047	0.240891	0.572203	1	5827	tags=52%, list=32%, signal=77%
NEGATIVE REGULATION OF POTASSIUM ION TRANSPORT%GOBP%GO:0043267	29	0.393408	1.17029	0.219598	0.572632	1	3213	tags=28%, list=18%, signal=34%
PHOTORECEPTOR CELL DEVELOPMENT%GOBP%GO:0042461	39	0.376604	1.17016	0.195293	0.57285	1	4594	tags=33%, list=26%, signal=45%
CXCR4%IOB%CXCR4	61	0.361893	1.17004	0.1655	0.573047	1	7022	tags=49%, list=39%, signal=81%
BENZOCAINE ACTION PATHWAY%SMPDB%SMP0000392	21	0.410616	1.17001	0.22999	0.572844	1	5827	tags=52%, list=32%, signal=77%
TRIGLYCERIDE METABOLISM%REACTOME DATABASE ID RELEASE 84%8979227	20	0.414745	1.1699	0.247716	0.572962	1	6486	tags=50%, list=36%, signal=78%
PROPOXYPHENE ACTION PATHWAY%PATHWHIZ%PW000649	21	0.410616	1.1698	0.239615	0.573053	1	5827	tags=52%, list=32%, signal=77%
REGULATION OF SMOOTH MUSCLE CELL APOPTOTIC PROCESS%GOBP%GO:0034391	22	0.407658	1.1697	0.230925	0.573183	1	6527	tags=55%, list=36%, signal=86%
REGULATION OF DNA-TEMPLATED TRANSCRIPTION INITIATION%GOBP%GO:2000142	72	0.35775	1.16952	0.1445	0.573644	1	6369	tags=47%, list=36%, signal=73%
POSITIVE REGULATION OF TRANSCRIPTION INITIATION BY RNA POLYMERASE II%GOBP%GO:0060261	59	0.361685	1.16934	0.171086	0.57409	1	6117	tags=46%, list=34%, signal=69%
BICELLULAR TIGHT JUNCTION ASSEMBLY%GOBP%GO:0070830	28	0.394441	1.16925	0.221497	0.574172	1	8254	tags=61%, list=46%, signal=112%
NEURON FUNCTION%SMPDB%SMP0000224	21	0.410616	1.16923	0.244681	0.573903	1	5827	tags=52%, list=32%, signal=77%
3-METHYLTHIOFENTANYL ACTION PATHWAY%PATHWHIZ%PW000656	21	0.410616	1.16916	0.239736	0.5739	1	5827	tags=52%, list=32%, signal=77%
SUFENTANIL ACTION PATHWAY%PATHWHIZ%PW000423	21	0.410616	1.16892	0.235623	0.57459	1	5827	tags=52%, list=32%, signal=77%
FENTANYL ACTION PATHWAY%PATHWHIZ%PW000421	21	0.410616	1.16887	0.229914	0.574463	1	5827	tags=52%, list=32%, signal=77%
LACTATION%GOBP%GO:0007595	22	0.402894	1.16879	0.236869	0.574454	1	9559	tags=73%, list=53%, signal=156%
REGULATION OF CARDIAC MUSCLE CELL CONTRACTION%GOBP%GO:0086004	33	0.383756	1.16877	0.207831	0.574199	1	3575	tags=27%, list=20%, signal=34%
RESPONSE TO MONOSACCHARIDE%GOBP%GO:0034284	87	0.351535	1.16852	0.1295	0.574955	1	8959	tags=64%, list=50%, signal=128%
REGULATION OF SUBSTRATE ADHESION-DEPENDENT CELL SPREADING%GOBP%GO:1900024	52	0.368661	1.1685	0.1825	0.574739	1	5708	tags=38%, list=32%, signal=56%
ATF4 ACTIVATES GENES IN RESPONSE TO ENDOPLASMIC RETICULUM STRESS%REACTOME DATABASE ID RELEASE 84%380994	21	0.408862	1.16847	0.247465	0.574515	1	4443	tags=43%, list=25%, signal=57%
DIPHENOXYLATE ACTION PATHWAY%SMPDB%SMP0000675	21	0.410616	1.16832	0.24596	0.574855	1	5827	tags=52%, list=32%, signal=77%
CERAMIDE METABOLIC PROCESS%GOBP%GO:0006672	77	0.355854	1.16819	0.144	0.575089	1	8095	tags=58%, list=45%, signal=106%
LEVOBUPIVACAINE ACTION PATHWAY%PATHWHIZ%PW000403	21	0.410616	1.16818	0.251142	0.574789	1	5827	tags=52%, list=32%, signal=77%
RUFFLE MEMBRANE%GOCC%GO:0032587	65	0.362295	1.16799	0.1615	0.575257	1	6328	tags=48%, list=35%, signal=73%
CELL JUNCTION MAINTENANCE%GOMF%GO:0034331	21	0.407509	1.16794	0.237228	0.57514	1	5872	tags=52%, list=33%, signal=78%
CALNEXIN CALRETICULIN CYCLE%REACTOME DATABASE ID RELEASE 84%901042	23	0.410558	1.16776	0.240142	0.575605	1	7291	tags=57%, list=41%, signal=95%
REGULATION OF CYTOKINE PRODUCTION INVOLVED IN IMMUNE RESPONSE%GOBP%GO:0002718	66	0.359685	1.16775	0.1545	0.575288	1	7502	tags=50%, list=42%, signal=86%
ANILERIDINE ACTION PATHWAY%SMPDB%SMP0000674	21	0.410616	1.16774	0.250381	0.575024	1	5827	tags=52%, list=32%, signal=77%
RETINOID METABOLISM AND TRANSPORT%REACTOME%R-HSA-975634.2	22	0.407091	1.16772	0.239919	0.574786	1	7764	tags=64%, list=43%, signal=112%
LEVALLORPHAN ACTION PATHWAY%SMPDB%SMP0000683	21	0.410616	1.16767	0.23132	0.574647	1	5827	tags=52%, list=32%, signal=77%
BUPRENORPHINE ACTION PATHWAY%SMPDB%SMP0000684	21	0.410616	1.16762	0.230377	0.574548	1	5827	tags=52%, list=32%, signal=77%
HEME METABOLIC PROCESS%GOBP%GO:0042168	24	0.402277	1.16753	0.233098	0.574563	1	7503	tags=58%, list=42%, signal=100%
DIHYDROMORPHINE ACTION PATHWAY%PATHWHIZ%PW000666	21	0.410616	1.16751	0.23824	0.574341	1	5827	tags=52%, list=32%, signal=77%
MYOTUBE CELL DEVELOPMENT%GOBP%GO:0014904	29	0.388875	1.16727	0.224623	0.575037	1	3823	tags=31%, list=21%, signal=39%
NEGATIVE EPIGENETIC REGULATION OF RRNA EXPRESSION%REACTOME%R-HSA-5250941.2	52	0.365928	1.16716	0.176176	0.57516	1	6787	tags=52%, list=38%, signal=83%
PROCAINE ACTION PATHWAY%PATHWHIZ%PW000408	21	0.410616	1.16716	0.239042	0.574832	1	5827	tags=52%, list=32%, signal=77%
MAINTENANCE OF LOCATION%GOBP%GO:0051235	151	0.33992	1.16708	0.086	0.574839	1	5893	tags=44%, list=33%, signal=66%
SOLUTE:MONOATOMIC CATION SYMPORTER ACTIVITY%GOMF%GO:0015294	68	0.354473	1.16708	0.154577	0.57451	1	8760	tags=63%, list=49%, signal=123%
DIBUCAINE ACTION PATHWAY%SMPDB%SMP0000396	21	0.410616	1.16705	0.249873	0.574311	1	5827	tags=52%, list=32%, signal=77%
CHEMICAL SYNAPTIC TRANSMISSION, POSTSYNAPTIC%GOBP%GO:0099565	48	0.370019	1.16698	0.196098	0.574272	1	6047	tags=46%, list=34%, signal=69%
MICROTUBULE ORGANIZING CENTER LOCALIZATION%GOBP%GO:0061842	30	0.393932	1.16695	0.226131	0.574077	1	5254	tags=47%, list=29%, signal=66%
RAC1 GTPASE CYCLE%REACTOME DATABASE ID RELEASE 84%9013149	147	0.34075	1.16693	0.083	0.573827	1	7497	tags=48%, list=42%, signal=82%
ETHYLMORPHINE ACTION PATHWAY%SMPDB%SMP0000681	21	0.410616	1.16692	0.24075	0.573512	1	5827	tags=52%, list=32%, signal=77%
RESPONSE TO MITOCHONDRIAL DEPOLARISATION%GOBP%GO:0098780	21	0.408535	1.16674	0.234151	0.574004	1	6094	tags=57%, list=34%, signal=86%
FORELIMB MORPHOGENESIS%GOBP%GO:0035136	21	0.411528	1.16674	0.234787	0.573683	1	2311	tags=29%, list=13%, signal=33%
BUPIVACAINE ACTION PATHWAY%SMPDB%SMP0000393	21	0.410616	1.16664	0.239329	0.57379	1	5827	tags=52%, list=32%, signal=77%
ICOSANOID METABOLIC PROCESS%GOBP%GO:0006690	42	0.375189	1.1665	0.1945	0.574036	1	8616	tags=60%, list=48%, signal=114%
OXYCODONE ACTION PATHWAY%SMPDB%SMP0000409	21	0.410616	1.1665	0.237468	0.573725	1	5827	tags=52%, list=32%, signal=77%
NUCLEAR LOCALIZATION SEQUENCE BINDING%GOMF%GO:0008139	20	0.414477	1.16627	0.236882	0.574361	1	8455	tags=70%, list=47%, signal=132%
HEART MORPHOGENESIS%GOBP%GO:0003007	192	0.336562	1.16624	0.062	0.574161	1	7137	tags=47%, list=40%, signal=77%
HALLMARK_INFLAMMATORY_RESPONSE%MSIGDBHALLMARK%HALLMARK_INFLAMMATORY_RESPONSE	99	0.350121	1.16613	0.1195	0.574276	1	6061	tags=39%, list=34%, signal=59%
POSITIVE REGULATION OF EXTRINSIC APOPTOTIC SIGNALING PATHWAY%GOBP%GO:2001238	44	0.372781	1.16599	0.2003	0.574526	1	6087	tags=43%, list=34%, signal=65%
PROTEIN KINASE INHIBITOR ACTIVITY%GOMF%GO:0004860	50	0.369102	1.16584	0.183092	0.574847	1	5759	tags=40%, list=32%, signal=59%
DEZOCINE ACTION PATHWAY%PATHWHIZ%PW000653	21	0.410616	1.16579	0.228977	0.574738	1	5827	tags=52%, list=32%, signal=77%
REGULATION OF ESTABLISHMENT OR MAINTENANCE OF CELL POLARITY%GOBP%GO:0032878	25	0.403767	1.16579	0.223512	0.574424	1	1187	tags=20%, list=7%, signal=21%
OXYMORPHONE ACTION PATHWAY%PATHWHIZ%PW000418	21	0.410616	1.16569	0.237082	0.574492	1	5827	tags=52%, list=32%, signal=77%
SIGNALING BY TGF-BETA RECEPTOR COMPLEX%REACTOME%R-HSA-170834.2	77	0.353355	1.16568	0.1455	0.574222	1	7507	tags=51%, list=42%, signal=87%
REGULATION OF POST-TRANSCRIPTIONAL GENE SILENCING BY RNA%GOBP%GO:1900368	28	0.393721	1.16565	0.238574	0.574029	1	7783	tags=57%, list=43%, signal=101%
CLASS I PI3K SIGNALING EVENTS%PATHWAY INTERACTION DATABASE NCI-NATURE CURATED DATA%CLASS I PI3K SIGNALING EVENTS	35	0.381838	1.16558	0.214321	0.573984	1	8143	tags=57%, list=45%, signal=104%
ACETYLGALACTOSAMINYLTRANSFERASE ACTIVITY%GOMF%GO:0008376	25	0.400033	1.16556	0.235592	0.57374	1	1952	tags=24%, list=11%, signal=27%
ALVIMOPAN ACTION PATHWAY%SMPDB%SMP0000685	21	0.410616	1.16545	0.249874	0.573898	1	5827	tags=52%, list=32%, signal=77%
CONTRACTILE FIBER%GOCC%GO:0043292	162	0.33641	1.16538	0.0795	0.573917	1	4027	tags=28%, list=22%, signal=36%
NEGATIVE REGULATION OF APOPTOTIC SIGNALING PATHWAY%GOBP%GO:2001234	190	0.33347	1.16537	0.0645	0.573606	1	7482	tags=48%, list=42%, signal=81%
PEPTIDYL-SERINE MODIFICATION%GOBP%GO:0018209	180	0.336272	1.16536	0.0745	0.57334	1	7027	tags=47%, list=39%, signal=77%
MEMBRANE LIPID BIOSYNTHETIC PROCESS%GOBP%GO:0046467	110	0.345299	1.16532	0.1105	0.573194	1	6877	tags=47%, list=38%, signal=76%
TRAMADOL ACTION ACTION PATHWAY%SMPDB%SMP0000671	21	0.410616	1.16508	0.231547	0.573888	1	5827	tags=52%, list=32%, signal=77%
LIDOCAINE (LOCAL ANAESTHETIC) ACTION PATHWAY%SMPDB%SMP0000398	21	0.410616	1.16507	0.249747	0.573596	1	5827	tags=52%, list=32%, signal=77%
LATE SARS-COV-2 INFECTION EVENTS%REACTOME%R-HSA-9772573.1	57	0.36335	1.16504	0.165083	0.573395	1	7866	tags=58%, list=44%, signal=103%
SUBSTRATE ADHESION-DEPENDENT CELL SPREADING%GOBP%GO:0034446	46	0.371589	1.16494	0.184777	0.573506	1	2730	tags=30%, list=15%, signal=36%
NORC NEGATIVELY REGULATES RRNA EXPRESSION%REACTOME DATABASE ID RELEASE 84%427413	49	0.368987	1.16449	0.1825	0.575108	1	6787	tags=53%, list=38%, signal=85%
REGULATION OF LYMPHOCYTE DIFFERENTIATION%GOBP%GO:0045619	123	0.341424	1.16436	0.092	0.575292	1	7657	tags=51%, list=43%, signal=89%
EXTRACELLULAR STRUCTURE ORGANIZATION%GOBP%GO:0043062	188	0.334258	1.16426	0.0665	0.575427	1	2880	tags=24%, list=16%, signal=28%
MUSCLE ADAPTATION%GOBP%GO:0043500	20	0.413126	1.16421	0.247083	0.575297	1	6318	tags=45%, list=35%, signal=69%
PROTEIN TYROSINE KINASE BINDING%GOMF%GO:1990782	94	0.347606	1.16418	0.1375	0.575115	1	7379	tags=52%, list=41%, signal=88%
REGULATION OF NUCLEAR SMAD2 3 SIGNALING%PATHWAY INTERACTION DATABASE NCI-NATURE CURATED DATA%REGULATION OF NUCLEAR SMAD2 3 SIGNALING	61	0.359372	1.16409	0.171586	0.575161	1	6823	tags=49%, list=38%, signal=79%
NITROGEN COMPOUND TRANSPORT%GOMF%GO:0071705	186	0.334225	1.16405	0.0705	0.575016	1	8420	tags=60%, list=47%, signal=111%
POSITIVE REGULATION OF EPITHELIAL CELL MIGRATION%GOBP%GO:0010634	122	0.342172	1.16404	0.1	0.574748	1	8741	tags=57%, list=49%, signal=110%
NEUTRAL AMINO ACID TRANSPORT%GOBP%GO:0015804	33	0.386068	1.16391	0.213641	0.574972	1	7892	tags=61%, list=44%, signal=108%
INTRINSIC APOPTOTIC SIGNALING PATHWAY IN RESPONSE TO DNA DAMAGE%GOBP%GO:0008630	60	0.360492	1.16386	0.176	0.574858	1	6909	tags=53%, list=39%, signal=86%
ESTABLISHMENT OF ENDOTHELIAL BARRIER%GOBP%GO:0061028	26	0.395351	1.16325	0.236895	0.577167	1	5191	tags=42%, list=29%, signal=59%
CARFENTANIL ACTION PATHWAY%SMPDB%SMP0000414	21	0.410616	1.16317	0.24187	0.577206	1	5827	tags=52%, list=32%, signal=77%
NEGATIVE REGULATION OF GENE EXPRESSION, EPIGENETIC%GOBP%GO:0045814	77	0.353164	1.1631	0.1515	0.577186	1	2751	tags=29%, list=15%, signal=34%
ESTABLISHMENT OF PROTEIN LOCALIZATION TO MEMBRANE%GOBP%GO:0090150	185	0.335408	1.16288	0.071	0.577756	1	8109	tags=57%, list=45%, signal=103%
AMINO ACID IMPORT ACROSS PLASMA MEMBRANE%GOBP%GO:0089718	29	0.388752	1.16288	0.231388	0.577467	1	8725	tags=66%, list=49%, signal=127%
LEVOMETHADYL ACETATE ACTION ACTION PATHWAY%SMPDB%SMP0000677	21	0.410616	1.16275	0.23783	0.577685	1	5827	tags=52%, list=32%, signal=77%
CONSTITUTIVE SIGNALING BY NOTCH1 PEST DOMAIN MUTANTS%REACTOME DATABASE ID RELEASE 84%2644606	48	0.365963	1.16265	0.198099	0.577759	1	6704	tags=54%, list=37%, signal=86%
LEVORPHANOL ACTION PATHWAY%SMPDB%SMP0000673	21	0.410616	1.16255	0.253792	0.577865	1	5827	tags=52%, list=32%, signal=77%
EXTERNAL ENCAPSULATING STRUCTURE ORGANIZATION%GOBP%GO:0045229	188	0.334258	1.16227	0.0725	0.578773	1	2880	tags=24%, list=16%, signal=28%
REGULATION OF CELL CYCLE%GOMF%GO:0051726	22	0.403108	1.16208	0.246701	0.579245	1	7063	tags=55%, list=39%, signal=90%
REGULATION OF CARDIAC MUSCLE CONTRACTION%GOBP%GO:0055117	56	0.364449	1.16188	0.175	0.579764	1	2243	tags=23%, list=13%, signal=26%
MEPIVACAINE ACTION PATHWAY%PATHWHIZ%PW000405	21	0.410616	1.16185	0.253036	0.57958	1	5827	tags=52%, list=32%, signal=77%
NEGATIVE REGULATION OF EPIDERMAL GROWTH FACTOR RECEPTOR SIGNALING PATHWAY%GOBP%GO:0042059	23	0.401382	1.16172	0.244051	0.579808	1	4493	tags=43%, list=25%, signal=58%
BCR%NETPATH%BCR	72	0.354819	1.16169	0.1645	0.579636	1	7544	tags=54%, list=42%, signal=93%
HALLMARK_APOPTOSIS%MSIGDBHALLMARK%HALLMARK_APOPTOSIS	109	0.343725	1.16166	0.119	0.579423	1	5774	tags=40%, list=32%, signal=59%
NEGATIVE REGULATION OF LEUKOCYTE DIFFERENTIATION%GOBP%GO:1902106	61	0.35944	1.16154	0.176088	0.579596	1	6625	tags=43%, list=37%, signal=67%
REGULATION OF P38MAPK CASCADE%GOBP%GO:1900744	28	0.391899	1.1615	0.21999	0.579483	1	8340	tags=54%, list=47%, signal=100%
REGULATION OF DNA BINDING%GOBP%GO:0051101	84	0.350705	1.16124	0.158	0.580228	1	6704	tags=49%, list=37%, signal=78%
GOLGI TO PLASMA MEMBRANE PROTEIN TRANSPORT%GOBP%GO:0043001	28	0.392356	1.16124	0.237808	0.57994	1	8109	tags=68%, list=45%, signal=124%
NEUROBLAST PROLIFERATION%GOBP%GO:0007405	45	0.372367	1.16117	0.198898	0.579882	1	2743	tags=24%, list=15%, signal=29%
GRANULOCYTE CHEMOTAXIS%GOBP%GO:0071621	25	0.39735	1.16114	0.235711	0.579682	1	5139	tags=40%, list=29%, signal=56%
NEGATIVE REGULATION OF NF-KAPPAB TRANSCRIPTION FACTOR ACTIVITY%GOBP%GO:0032088	56	0.361958	1.16096	0.185686	0.580112	1	6192	tags=45%, list=35%, signal=68%
PROTEIN DEMETHYLASE ACTIVITY%GOMF%GO:0140457	29	0.390521	1.16091	0.245349	0.580025	1	8277	tags=72%, list=46%, signal=134%
REGULATION OF MACROAUTOPHAGY%GOBP%GO:0016241	106	0.345032	1.16087	0.1165	0.579862	1	6263	tags=44%, list=35%, signal=68%
RECYCLING ENDOSOME MEMBRANE%GOCC%GO:0055038	55	0.361487	1.1607	0.176176	0.58025	1	3282	tags=31%, list=18%, signal=38%
CYCLIN-DEPENDENT PROTEIN KINASE ACTIVITY%GOMF%GO:0097472	22	0.403108	1.16069	0.239879	0.579991	1	7063	tags=55%, list=39%, signal=90%
PAR1-MEDIATED THROMBIN SIGNALING EVENTS%PATHWAY INTERACTION DATABASE NCI-NATURE CURATED DATA%PAR1-MEDIATED THROMBIN SIGNALING EVENTS	38	0.3774	1.16062	0.212713	0.579948	1	5133	tags=42%, list=29%, signal=59%
RESPONSE TO NUTRIENT%GOBP%GO:0007584	50	0.366843	1.16062	0.189284	0.579669	1	7948	tags=54%, list=44%, signal=97%
DICARBOXYLIC ACID TRANSPORT%GOBP%GO:0006835	49	0.365848	1.16055	0.205	0.579644	1	5208	tags=43%, list=29%, signal=60%
ESTABLISHMENT OF SPINDLE LOCALIZATION%GOBP%GO:0051293	43	0.372147	1.16047	0.196795	0.579652	1	8038	tags=60%, list=45%, signal=109%
REMIFENTANIL ACTION PATHWAY%PATHWHIZ%PW000422	21	0.410616	1.16041	0.240609	0.579586	1	5827	tags=52%, list=32%, signal=77%
POSITIVE REGULATION OF MACROAUTOPHAGY%GOBP%GO:0016239	69	0.355889	1.16033	0.147	0.579625	1	6088	tags=43%, list=34%, signal=66%
RECEPTOR LOCALIZATION TO SYNAPSE%GOBP%GO:0097120	55	0.36487	1.16033	0.187594	0.579308	1	6387	tags=45%, list=36%, signal=70%
REGULATION OF EXOCYTOSIS%GOBP%GO:0017157	173	0.33629	1.16024	0.0805	0.579378	1	8188	tags=55%, list=46%, signal=100%
MICROTUBULE-BASED TRANSPORT%GOBP%GO:0099111	191	0.33327	1.16007	0.0745	0.579805	1	5381	tags=38%, list=30%, signal=54%
APOPTOTIC CLEAVAGE OF CELLULAR PROTEINS%REACTOME DATABASE ID RELEASE 84%111465	26	0.393355	1.16004	0.232206	0.579592	1	3830	tags=31%, list=21%, signal=39%
METHADYL ACETATE ACTION PATHWAY%PATHWHIZ%PW000655	21	0.410616	1.15999	0.243448	0.579486	1	5827	tags=52%, list=32%, signal=77%
SIGNAL RELEASE%GOBP%GO:0023061	165	0.337143	1.15998	0.083	0.579241	1	8026	tags=59%, list=45%, signal=105%
EXTRACELLULAR MATRIX ORGANIZATION%GOBP%GO:0030198	188	0.334258	1.15981	0.076	0.579604	1	2880	tags=24%, list=16%, signal=28%
SIGNALING BY NOTCH1 PEST DOMAIN MUTANTS IN CANCER%REACTOME DATABASE ID RELEASE 84%2644602	48	0.365963	1.1598	0.195195	0.579349	1	6704	tags=54%, list=37%, signal=86%
NEGATIVE REGULATION OF REPRODUCTIVE PROCESS%GOBP%GO:2000242	44	0.371038	1.15979	0.210105	0.579066	1	680	tags=14%, list=4%, signal=14%
NEGATIVE REGULATION OF NECROTIC CELL DEATH%GOBP%GO:0060547	20	0.411628	1.15953	0.253693	0.579833	1	2023	tags=25%, list=11%, signal=28%
NEGATIVE REGULATION OF CELL ADHESION%GOBP%GO:0007162	188	0.333277	1.15945	0.0655	0.579897	1	3593	tags=28%, list=20%, signal=34%
AMINO ACID TRANSMEMBRANE TRANSPORT%GOMF%GO:0003333	65	0.356235	1.15933	0.172086	0.580118	1	7892	tags=60%, list=44%, signal=107%
ANTERIOR/POSTERIOR PATTERN SPECIFICATION%GOBP%GO:0009952	118	0.343198	1.15932	0.0995	0.579849	1	6895	tags=48%, list=38%, signal=78%
SIGNALING BY NOTCH1 HD+PEST DOMAIN MUTANTS IN CANCER%REACTOME%R-HSA-2894858.1	48	0.365963	1.1589	0.213107	0.581311	1	6704	tags=54%, list=37%, signal=86%
NEGATIVE REGULATION OF VIRAL PROCESS%GOBP%GO:0048525	49	0.368103	1.15887	0.192096	0.581143	1	6505	tags=47%, list=36%, signal=73%
HISTONE DEMETHYLASE ACTIVITY%GOMF%GO:0032452	29	0.390521	1.15878	0.22579	0.581191	1	8277	tags=72%, list=46%, signal=134%
SPHINGOLIPID METABOLISM OVERVIEW%WIKIPATHWAYS_20220510%WP4344%MUS MUSCULUS	21	0.407909	1.15875	0.258717	0.581001	1	8004	tags=62%, list=45%, signal=112%
POSITIVE REGULATION OF PATHWAY-RESTRICTED SMAD PROTEIN PHOSPHORYLATION%GOBP%GO:0010862	27	0.390315	1.15874	0.241952	0.580745	1	1455	tags=19%, list=8%, signal=20%
REGULATION OF POST-TRANSCRIPTIONAL GENE SILENCING%GOBP%GO:0060147	28	0.393721	1.15872	0.225302	0.580505	1	7783	tags=57%, list=43%, signal=101%
DISEASES OF GLYCOSYLATION%REACTOME%R-HSA-3781865.2	110	0.344267	1.1587	0.1185	0.580264	1	8538	tags=59%, list=48%, signal=112%
FCGR3A-MEDIATED IL10 SYNTHESIS%REACTOME DATABASE ID RELEASE 84%9664323	26	0.394347	1.15838	0.235294	0.581363	1	9004	tags=65%, list=50%, signal=131%
PHOSPHOLIPID METABOLISM%REACTOME DATABASE ID RELEASE 84%1483257	156	0.335632	1.15834	0.109	0.581218	1	7504	tags=54%, list=42%, signal=92%
DIMETHYLTHIAMBUTENE ACTION PATHWAY%SMPDB%SMP0000680	21	0.410616	1.15827	0.250379	0.581214	1	5827	tags=52%, list=32%, signal=77%
RUNX2 REGULATES BONE DEVELOPMENT%REACTOME DATABASE ID RELEASE 84%8941326	23	0.404179	1.15823	0.238987	0.581066	1	5052	tags=35%, list=28%, signal=48%
AORTA MORPHOGENESIS%GOBP%GO:0035909	25	0.395066	1.15822	0.239919	0.580787	1	6638	tags=48%, list=37%, signal=76%
NEGATIVE REGULATION OF PROTEIN BINDING%GOBP%GO:0032091	76	0.352671	1.15815	0.149	0.580786	1	7884	tags=54%, list=44%, signal=96%
POSITIVE REGULATION OF MEMBRANE POTENTIAL%GOBP%GO:0045838	20	0.416333	1.15807	0.247959	0.580818	1	6429	tags=60%, list=36%, signal=93%
AMINO ACID TRANSMEMBRANE TRANSPORTER ACTIVITY%GOMF%GO:0015171	65	0.356235	1.15773	0.177	0.581938	1	7892	tags=60%, list=44%, signal=107%
LIVER DEVELOPMENT%GOBP%GO:0001889	87	0.349901	1.15772	0.141	0.581667	1	7544	tags=52%, list=42%, signal=89%
CELLULAR COMPONENT MAINTENANCE%GOMF%GO:0043954	21	0.407509	1.15772	0.253043	0.581353	1	5872	tags=52%, list=33%, signal=78%
BCR SIGNALING PATHWAY%PATHWHIZ%PW070885	25	0.395843	1.15756	0.241031	0.581702	1	1480	tags=24%, list=8%, signal=26%
RESPONSE TO RETINOIC ACID%GOBP%GO:0032526	54	0.363564	1.15751	0.186593	0.58161	1	6895	tags=50%, list=38%, signal=81%
POSITIVE REGULATION OF SIGNAL TRANSDUCTION BY P53 CLASS MEDIATOR%GOBP%GO:1901798	23	0.400982	1.15728	0.251649	0.582256	1	5585	tags=39%, list=31%, signal=57%
A TETRASACCHARIDE LINKER SEQUENCE IS REQUIRED FOR GAG SYNTHESIS%REACTOME DATABASE ID RELEASE 84%1971475	24	0.39972	1.15724	0.243421	0.582089	1	8519	tags=67%, list=47%, signal=127%
ALFENTANIL ACTION PATHWAY%PATHWHIZ%PW000419	21	0.410616	1.15717	0.249242	0.582084	1	5827	tags=52%, list=32%, signal=77%
NF-KAPPAB BINDING%GOMF%GO:0051059	29	0.387926	1.15709	0.221386	0.582113	1	6704	tags=52%, list=37%, signal=82%
TNF RECEPTOR SIGNALING PATHWAY%PATHWAY INTERACTION DATABASE NCI-NATURE CURATED DATA%TNF RECEPTOR SIGNALING PATHWAY	37	0.375651	1.15693	0.223783	0.582462	1	6935	tags=57%, list=39%, signal=92%
RNA POLYMERASE I TRANSCRIPTION TERMINATION%REACTOME%R-HSA-73863.4	29	0.387756	1.15684	0.230963	0.582549	1	6787	tags=55%, list=38%, signal=89%
NEGATIVE REGULATION OF WOUND HEALING%GOBP%GO:0061045	37	0.378599	1.15644	0.222166	0.583994	1	5984	tags=43%, list=33%, signal=65%
CAVEOLA%GOCC%GO:0005901	83	0.348902	1.15641	0.154	0.583787	1	8093	tags=54%, list=45%, signal=98%
RECEPTOR-MEDIATED ENDOCYTOSIS%GOBP%GO:0006898	127	0.341654	1.15641	0.1085	0.583477	1	7858	tags=55%, list=44%, signal=97%
POSITIVE REGULATION OF DNA-TEMPLATED TRANSCRIPTION INITIATION%GOBP%GO:2000144	64	0.357206	1.15617	0.1825	0.584182	1	6369	tags=47%, list=36%, signal=72%
ADENYLATE CYCLASE-ACTIVATING G PROTEIN-COUPLED RECEPTOR SIGNALING PATHWAY%GOBP%GO:0007189	76	0.350484	1.1561	0.169085	0.584137	1	6025	tags=45%, list=34%, signal=67%
CARDIAC MUSCLE CELL CONTRACTION%GOBP%GO:0086003	28	0.385041	1.15594	0.246988	0.584526	1	4060	tags=36%, list=23%, signal=46%
MONONUCLEAR CELL MIGRATION%GOBP%GO:0071674	40	0.372835	1.15593	0.207916	0.584232	1	5400	tags=38%, list=30%, signal=54%
HISTONE DEUBIQUITINATION%GOBP%GO:0016578	36	0.375966	1.15592	0.229459	0.583953	1	8256	tags=61%, list=46%, signal=113%
REGULATION OF NON-CANONICAL WNT SIGNALING PATHWAY%GOBP%GO:2000050	24	0.39931	1.15579	0.244579	0.584208	1	6593	tags=46%, list=37%, signal=72%
MALE GONAD DEVELOPMENT%GOBP%GO:0008584	82	0.351397	1.15572	0.1545	0.584198	1	6909	tags=44%, list=39%, signal=71%
SIGNALING BY NOTCH1 IN CANCER%REACTOME DATABASE ID RELEASE 84%2644603	48	0.365963	1.1555	0.191788	0.584819	1	6704	tags=54%, list=37%, signal=86%
CELLULAR RESPONSE TO HYDROGEN PEROXIDE%GOBP%GO:0070301	45	0.369449	1.15539	0.1997	0.584958	1	5263	tags=38%, list=29%, signal=53%
NEGATIVE REGULATION OF INSULIN SECRETION%GOBP%GO:0046676	49	0.364301	1.15534	0.203806	0.584848	1	4893	tags=39%, list=27%, signal=53%
REGULATION OF INSULIN SECRETION INVOLVED IN CELLULAR RESPONSE TO GLUCOSE STIMULUS%GOBP%GO:0061178	72	0.353132	1.15531	0.168584	0.584629	1	4411	tags=33%, list=25%, signal=44%
REGULATION OF I-KAPPAB KINASE/NF-KAPPAB SIGNALING%GOBP%GO:0043122	133	0.340087	1.15518	0.0995	0.584897	1	6474	tags=44%, list=36%, signal=68%
REGULATION OF CHOLESTEROL TRANSPORT%GOBP%GO:0032374	43	0.36954	1.15492	0.212106	0.585714	1	5078	tags=42%, list=28%, signal=58%
TBC RABGAPS%REACTOME%R-HSA-8854214.1	40	0.373696	1.15469	0.214035	0.586338	1	6015	tags=45%, list=34%, signal=68%
POSITIVE REGULATION OF INTRINSIC APOPTOTIC SIGNALING PATHWAY%GOBP%GO:2001244	51	0.363381	1.15449	0.194097	0.586894	1	7002	tags=49%, list=39%, signal=80%
VALIDATED TRANSCRIPTIONAL TARGETS OF AP1 FAMILY MEMBERS FRA1 AND FRA2%PATHWAY INTERACTION DATABASE NCI-NATURE CURATED DATA%VALIDATED TRANSCRIPTIONAL TARGETS OF AP1 FAMILY MEMBERS FRA1 AND FRA2	23	0.404007	1.1543	0.244075	0.587366	1	5402	tags=39%, list=30%, signal=56%
EMBRYONIC PATTERN SPECIFICATION%GOBP%GO:0009880	43	0.366341	1.15399	0.21994	0.588372	1	2722	tags=28%, list=15%, signal=33%
REGULATION OF STEROL TRANSPORT%GOBP%GO:0032371	43	0.36954	1.15381	0.218437	0.588855	1	5078	tags=42%, list=28%, signal=58%
AMINO ACID TRANSPORT%GOMF%GO:0006865	65	0.356235	1.15373	0.178	0.588861	1	7892	tags=60%, list=44%, signal=107%
METAPHASE PLATE CONGRESSION%GOBP%GO:0051310	46	0.367325	1.15373	0.213213	0.588585	1	9050	tags=67%, list=50%, signal=136%
REGULATION OF GLUCOSE IMPORT%GOBP%GO:0046324	52	0.365498	1.15371	0.1855	0.588325	1	8842	tags=67%, list=49%, signal=132%
INNER EAR MORPHOGENESIS%GOBP%GO:0042472	72	0.352437	1.15366	0.164	0.58823	1	4434	tags=32%, list=25%, signal=42%
NEUTROPHIL CHEMOTAXIS%GOBP%GO:0030593	21	0.402887	1.1536	0.261024	0.5882	1	7366	tags=52%, list=41%, signal=89%
NEGATIVE REGULATION OF LIPID BIOSYNTHETIC PROCESS%GOBP%GO:0051055	44	0.367607	1.15297	0.2085	0.590532	1	5843	tags=48%, list=33%, signal=71%
METABOTROPIC GLUTAMATE RECEPTOR GROUP III PATHWAY%PANTHER PATHWAY%P00039	55	0.361354	1.15293	0.182091	0.590389	1	4905	tags=35%, list=27%, signal=47%
MEMBRANE LIPID METABOLIC PROCESS%GOBP%GO:0006643	150	0.333539	1.15285	0.092	0.590421	1	6909	tags=46%, list=39%, signal=74%
IL-7 SIGNALING PATHWAY%WIKIPATHWAYS_20220510%WP297%MUS MUSCULUS	38	0.37233	1.15275	0.230576	0.590557	1	7405	tags=55%, list=41%, signal=94%
SPHINGOLIPID METABOLIC PROCESS%GOBP%GO:0006665	112	0.342242	1.15263	0.129	0.590721	1	8095	tags=54%, list=45%, signal=99%
RECEPTOR SIGNALING PATHWAY VIA STAT%GOBP%GO:0097696	30	0.383589	1.15258	0.243731	0.590659	1	7405	tags=60%, list=41%, signal=102%
TRANSPORT OF INORGANIC CATIONS ANIONS AND AMINO ACIDS OLIGOPEPTIDES%REACTOME DATABASE ID RELEASE 84%425393	75	0.352435	1.15241	0.1625	0.591084	1	8855	tags=63%, list=49%, signal=123%
REGULATION OF AMYLOID PRECURSOR PROTEIN CATABOLIC PROCESS%GOBP%GO:1902991	40	0.373745	1.15238	0.21547	0.590891	1	10431	tags=83%, list=58%, signal=197%
HALLMARK_EPITHELIAL_MESENCHYMAL_TRANSITION%MSIGDBHALLMARK%HALLMARK_EPITHELIAL_MESENCHYMAL_TRANSITION	147	0.335512	1.15237	0.0985	0.5906	1	5042	tags=33%, list=28%, signal=46%
RESPONSE TO INTERFERON-BETA%GOBP%GO:0035456	22	0.399985	1.15232	0.267172	0.590525	1	5093	tags=41%, list=28%, signal=57%
CELL-CELL ADHESION VIA PLASMA-MEMBRANE ADHESION MOLECULES%GOBP%GO:0098742	136	0.336266	1.15194	0.1155	0.591846	1	5249	tags=37%, list=29%, signal=52%
UNSATURATED FATTY ACID METABOLIC PROCESS%GOBP%GO:0033559	42	0.37046	1.15123	0.210605	0.594599	1	8648	tags=60%, list=48%, signal=115%
POSITIVE REGULATION OF PLASMA MEMBRANE BOUNDED CELL PROJECTION ASSEMBLY%GOBP%GO:0120034	101	0.345864	1.15119	0.1505	0.594461	1	6735	tags=42%, list=38%, signal=66%
SARCOLEMMA%GOCC%GO:0042383	134	0.336979	1.15119	0.118	0.594153	1	2518	tags=22%, list=14%, signal=26%
TCR%NETPATH%TCR	175	0.331456	1.15118	0.089	0.593857	1	7148	tags=45%, list=40%, signal=74%
ENDOPLASMIC RETICULUM ORGANIZATION%GOBP%GO:0007029	82	0.348541	1.15095	0.165	0.594532	1	6250	tags=45%, list=35%, signal=69%
PROTEIN DEACETYLATION%GOBP%GO:0006476	45	0.368414	1.15093	0.212713	0.594349	1	6119	tags=51%, list=34%, signal=77%
REGULATION OF JNK CASCADE%GOBP%GO:0046328	104	0.340722	1.15069	0.138	0.59504	1	6761	tags=52%, list=38%, signal=83%
BIOGENIC AMINE BIOSYNTHETIC PROCESS%GOBP%GO:0042401	22	0.397405	1.15062	0.250127	0.595055	1	1580	tags=18%, list=9%, signal=20%
GASTRIN_CCK2R_240212%PANTHER PATHWAY%P06959	110	0.340156	1.15047	0.1285	0.59537	1	8641	tags=59%, list=48%, signal=113%
REGULATION OF ENDOTHELIAL CELL MIGRATION%GOBP%GO:0010594	129	0.336808	1.15043	0.122	0.595256	1	6047	tags=39%, list=34%, signal=58%
TRANSITION METAL ION TRANSMEMBRANE TRANSPORTER ACTIVITY%GOMF%GO:0046915	36	0.376151	1.15038	0.23335	0.595118	1	6040	tags=44%, list=34%, signal=67%
GENERAL TRANSCRIPTION INITIATION FACTOR ACTIVITY%GOMF%GO:0140223	40	0.370668	1.15022	0.21911	0.595475	1	5840	tags=38%, list=33%, signal=55%
POSITIVE REGULATION OF VACUOLE ORGANIZATION%GOBP%GO:0044090	22	0.400422	1.15011	0.263931	0.595629	1	6085	tags=55%, list=34%, signal=82%
POSITIVE REGULATION OF TORC1 SIGNALING%GOBP%GO:1904263	27	0.389081	1.14988	0.247366	0.596297	1	8983	tags=70%, list=50%, signal=141%
CIRCADIAN CLOCK%REACTOME%R-HSA-400253.3	56	0.358699	1.14987	0.201403	0.596008	1	9004	tags=64%, list=50%, signal=129%
POSITIVE REGULATION OF TYPE I INTERFERON PRODUCTION%GOBP%GO:0032481	53	0.362083	1.14986	0.207604	0.595744	1	7211	tags=49%, list=40%, signal=82%
FAS%IOB%FAS	79	0.349007	1.1496	0.1605	0.596533	1	7227	tags=47%, list=40%, signal=78%
SIGNALING BY NTRK2 (TRKB)%REACTOME DATABASE ID RELEASE 84%9006115	20	0.408331	1.14952	0.261711	0.596546	1	6445	tags=55%, list=36%, signal=86%
SEMAPHORIN RECEPTOR BINDING%GOMF%GO:0030215	21	0.400902	1.14946	0.264333	0.596536	1	1744	tags=24%, list=10%, signal=26%
POSITIVE REGULATION OF PHOSPHOLIPASE ACTIVITY%GOBP%GO:0010518	30	0.38458	1.14936	0.242089	0.596618	1	4781	tags=33%, list=27%, signal=45%
ORGANIC ACID:SODIUM SYMPORTER ACTIVITY%GOMF%GO:0005343	25	0.388562	1.14894	0.251264	0.598117	1	8760	tags=68%, list=49%, signal=133%
PHOSPHATIDYLINOSITOL-3-PHOSPHATE BINDING%GOMF%GO:0032266	38	0.374775	1.14892	0.221443	0.59787	1	2825	tags=29%, list=16%, signal=34%
DEACETYLASE ACTIVITY%GOMF%GO:0019213	33	0.377979	1.14873	0.233283	0.598399	1	7110	tags=58%, list=40%, signal=95%
BIOSYNTHESIS OF THE N-GLYCAN PRECURSOR (DOLICHOL LIPID-LINKED OLIGOSACCHARIDE, LLO) AND TRANSFER TO A NASCENT PROTEIN%REACTOME%R-HSA-446193.1	69	0.35315	1.14848	0.1805	0.599166	1	8570	tags=59%, list=48%, signal=113%
REGULATION OF CELL SIZE%GOBP%GO:0008361	178	0.330961	1.14825	0.0875	0.599815	1	4433	tags=33%, list=25%, signal=44%
SPHINGOLIPID BIOSYNTHETIC PROCESS%GOBP%GO:0030148	76	0.349411	1.14813	0.163	0.600014	1	6877	tags=49%, list=38%, signal=79%
DEGRADATION OF THE EXTRACELLULAR MATRIX%REACTOME%R-HSA-1474228.4	69	0.349305	1.14804	0.1855	0.600103	1	5423	tags=36%, list=30%, signal=52%
PHOTORECEPTOR OUTER SEGMENT%GOCC%GO:0001750	59	0.35815	1.14776	0.1875	0.600992	1	8196	tags=58%, list=46%, signal=106%
REGULATION OF PHOSPHATASE ACTIVITY%GOBP%GO:0010921	64	0.356907	1.14772	0.1675	0.600836	1	3943	tags=31%, list=22%, signal=40%
NEGATIVE REGULATION OF GLIOGENESIS%GOBP%GO:0014014	40	0.368937	1.14763	0.237713	0.60092	1	6137	tags=45%, list=34%, signal=68%
ONE-CARBON METABOLISM%WIKIPATHWAYS_20220510%WP435%MUS MUSCULUS	25	0.396707	1.14763	0.249748	0.60062	1	7602	tags=64%, list=42%, signal=111%
TIGHT JUNCTION%GOCC%GO:0070160	75	0.34921	1.14759	0.174	0.600506	1	8254	tags=56%, list=46%, signal=103%
CONSTITUTIVE SIGNALING BY NOTCH1 HD+PEST DOMAIN MUTANTS%REACTOME DATABASE ID RELEASE 84%2894862	48	0.365963	1.14755	0.2025	0.60033	1	6704	tags=54%, list=37%, signal=86%
NEURAL CREST CELL MIGRATION%GOBP%GO:0001755	42	0.368796	1.14747	0.218546	0.60039	1	4433	tags=36%, list=25%, signal=47%
MOLECULAR CARRIER ACTIVITY%GOMF%GO:0140104	67	0.351524	1.14744	0.194	0.600215	1	8233	tags=57%, list=46%, signal=104%
NEGATIVE REGULATION OF HORMONE SECRETION%GOBP%GO:0046888	69	0.352474	1.14741	0.188	0.600024	1	4503	tags=33%, list=25%, signal=44%
SYMPORTER ACTIVITY%GOMF%GO:0015293	70	0.350468	1.14733	0.185593	0.60005	1	8760	tags=63%, list=49%, signal=122%
REGULATION OF MITOCHONDRIAL MEMBRANE PERMEABILITY%GOBP%GO:0046902	49	0.362978	1.14702	0.21972	0.601056	1	8330	tags=57%, list=46%, signal=106%
REGULATION OF TORC1 SIGNALING%GOBP%GO:1903432	50	0.363166	1.14691	0.2065	0.601235	1	6165	tags=46%, list=34%, signal=70%
ACID SECRETION%GOBP%GO:0046717	21	0.4035	1.14677	0.266092	0.601494	1	2362	tags=24%, list=13%, signal=27%
DELTA-NOTCH SIGNALING PATHWAY%WIKIPATHWAYS_20220510%WP265%MUS MUSCULUS	76	0.349855	1.14671	0.168	0.601446	1	7641	tags=54%, list=43%, signal=94%
LONG-CHAIN FATTY ACID METABOLIC PROCESS%GOBP%GO:0001676	60	0.358541	1.14668	0.19	0.601283	1	3351	tags=30%, list=19%, signal=37%
CELLULAR RESPONSE TO TOPOLOGICALLY INCORRECT PROTEIN%GOBP%GO:0035967	78	0.346757	1.14657	0.1735	0.601422	1	7400	tags=53%, list=41%, signal=89%
NEGATIVE REGULATION OF SMALL MOLECULE METABOLIC PROCESS%GOBP%GO:0062014	78	0.347631	1.14648	0.1755	0.601505	1	8270	tags=56%, list=46%, signal=104%
KINESINS%REACTOME DATABASE ID RELEASE 84%983189	30	0.38359	1.14645	0.25641	0.601288	1	8016	tags=60%, list=45%, signal=108%
POSITIVE REGULATION OF MULTICELLULAR ORGANISM GROWTH%GOBP%GO:0040018	30	0.385779	1.14633	0.25138	0.601551	1	8489	tags=63%, list=47%, signal=120%
CEREBELLAR CORTEX DEVELOPMENT%GOBP%GO:0021695	59	0.356322	1.1463	0.195195	0.601371	1	8822	tags=68%, list=49%, signal=133%
MULTICELLULAR ORGANISMAL RESPONSE TO STRESS%GOBP%GO:0033555	81	0.348136	1.14599	0.1705	0.602357	1	6389	tags=44%, list=36%, signal=69%
POSITIVE REGULATION OF MORPHOGENESIS OF AN EPITHELIUM%GOBP%GO:1905332	26	0.39002	1.14597	0.266466	0.602113	1	6195	tags=50%, list=35%, signal=76%
REGULATION OF BLOOD VESSEL ENDOTHELIAL CELL MIGRATION%GOBP%GO:0043535	70	0.350511	1.14575	0.1835	0.602773	1	6876	tags=44%, list=38%, signal=72%
MAPK CASCADE%GOMF%GO:0000165	45	0.366167	1.14571	0.223724	0.602658	1	5394	tags=40%, list=30%, signal=57%
REGULATION OF HEART CONTRACTION%GOBP%GO:0008016	142	0.335994	1.14549	0.1245	0.603297	1	5731	tags=39%, list=32%, signal=56%
REGULATION OF MULTICELLULAR ORGANISM GROWTH%GOBP%GO:0040014	67	0.350876	1.14548	0.193	0.603002	1	8489	tags=58%, list=47%, signal=110%
CYCLIN-DEPENDENT PROTEIN SERINE/THREONINE KINASE ACTIVITY%GOMF%GO:0004693	22	0.403108	1.14528	0.262062	0.603553	1	7063	tags=55%, list=39%, signal=90%
CARDIAC MUSCLE CELL ACTION POTENTIAL%GOBP%GO:0086001	27	0.382622	1.14512	0.264987	0.603919	1	4749	tags=41%, list=26%, signal=55%
AUDITORY RECEPTOR CELL DEVELOPMENT%GOBP%GO:0060117	27	0.387013	1.1451	0.262469	0.603709	1	5427	tags=41%, list=30%, signal=58%
VEGFA-VEGFR2 PATHWAY%REACTOME DATABASE ID RELEASE 84%4420097	75	0.349641	1.14509	0.179	0.603447	1	6876	tags=47%, list=38%, signal=75%
ACTIN FILAMENT ORGANIZATION%GOBP%GO:0007015	197	0.329598	1.14498	0.0885	0.60361	1	8340	tags=54%, list=47%, signal=99%
TRANSCRIPTION COREPRESSOR BINDING%GOMF%GO:0001222	47	0.364309	1.14494	0.2135	0.603479	1	3635	tags=32%, list=20%, signal=40%
LIPOPROTEIN METABOLISM%REACTOME DATABASE ID RELEASE 84%174824	44	0.368254	1.14493	0.217936	0.603176	1	9307	tags=68%, list=52%, signal=141%
REGULATION OF CARDIAC MUSCLE HYPERTROPHY%GOBP%GO:0010611	62	0.35506	1.1448	0.1925	0.603468	1	4781	tags=35%, list=27%, signal=48%
E-BOX BINDING%GOMF%GO:0070888	36	0.375254	1.14477	0.244489	0.603265	1	4959	tags=39%, list=28%, signal=54%
NEURON PROJECTION TERMINUS%GOCC%GO:0044306	189	0.328553	1.14461	0.093	0.60368	1	7046	tags=44%, list=39%, signal=72%
RAC 1 CELL MOTILITY SIGNALING PATHWAY%SMPDB%SMP0063795	20	0.405794	1.14454	0.268057	0.603654	1	5348	tags=35%, list=30%, signal=50%
PHOSPHOLIPID BIOSYNTHETIC PROCESS%GOBP%GO:0008654	161	0.332277	1.14452	0.1155	0.603442	1	5162	tags=39%, list=29%, signal=54%
REGULATION OF POTASSIUM ION TRANSPORT%GOBP%GO:0043266	90	0.344877	1.14448	0.168	0.60332	1	8410	tags=59%, list=47%, signal=110%
UDP-GLYCOSYLTRANSFERASE ACTIVITY%GOMF%GO:0008194	93	0.344419	1.14445	0.1665	0.603124	1	7140	tags=51%, list=40%, signal=84%
ARTERY DEVELOPMENT%GOBP%GO:0060840	81	0.345812	1.1444	0.18	0.603031	1	6773	tags=46%, list=38%, signal=73%
ACROSOMAL VESICLE%GOCC%GO:0001669	72	0.348959	1.14438	0.196	0.602829	1	6744	tags=42%, list=38%, signal=67%
PROTEIN COMPLEX OLIGOMERIZATION%GOBP%GO:0051259	144	0.334249	1.14434	0.116	0.602717	1	8189	tags=54%, list=46%, signal=99%
SYNTAXIN BINDING%GOMF%GO:0019905	65	0.351649	1.14426	0.2	0.602715	1	7163	tags=54%, list=40%, signal=89%
CHANNEL INHIBITOR ACTIVITY%GOMF%GO:0016248	31	0.383335	1.14418	0.256269	0.602764	1	3723	tags=32%, list=21%, signal=41%
DOPAMINE METABOLIC PROCESS%GOBP%GO:0042417	23	0.394883	1.14403	0.273232	0.603087	1	802	tags=13%, list=4%, signal=14%
PROGRAMMED CELL DEATH%GOMF%GO:0012501	23	0.395215	1.14395	0.269231	0.603111	1	6935	tags=43%, list=39%, signal=71%
NEGATIVE REGULATION OF THE PI3K AKT NETWORK%REACTOME DATABASE ID RELEASE 84%199418	70	0.348778	1.14382	0.1865	0.603396	1	8793	tags=61%, list=49%, signal=120%
REGULATION OF ATP BIOSYNTHETIC PROCESS%GOBP%GO:2001169	20	0.40557	1.14361	0.264093	0.603952	1	8221	tags=70%, list=46%, signal=129%
NEGATIVE REGULATION OF GLIAL CELL DIFFERENTIATION%GOBP%GO:0045686	26	0.389204	1.14357	0.250252	0.603833	1	6137	tags=46%, list=34%, signal=70%
PROTEIN TARGETING TO MEMBRANE%GOBP%GO:0006612	71	0.347843	1.14356	0.1845	0.603563	1	7316	tags=51%, list=41%, signal=85%
EXTRINSIC APOPTOTIC SIGNALING PATHWAY IN ABSENCE OF LIGAND%GOBP%GO:0097192	29	0.382384	1.1435	0.258178	0.603509	1	8143	tags=59%, list=45%, signal=107%
POSITIVE REGULATION OF MICROTUBULE POLYMERIZATION OR DEPOLYMERIZATION%GOBP%GO:0031112	33	0.372784	1.14347	0.241863	0.603338	1	3688	tags=30%, list=21%, signal=38%
REGULATION OF PROTEIN DEPHOSPHORYLATION%GOBP%GO:0035304	70	0.348331	1.14344	0.183	0.603146	1	9632	tags=70%, list=54%, signal=151%
REGULATION OF CELLULAR RESPONSE TO TRANSFORMING GROWTH FACTOR BETA STIMULUS%GOBP%GO:1903844	109	0.339071	1.1433	0.154	0.603476	1	4767	tags=34%, list=27%, signal=46%
POSITIVE REGULATION OF NEUROTRANSMITTER TRANSPORT%GOBP%GO:0051590	24	0.39528	1.14271	0.265213	0.60567	1	2233	tags=29%, list=12%, signal=33%
PROTEIN PHOSPHATASE 1 BINDING%GOMF%GO:0008157	20	0.402465	1.14261	0.273005	0.605801	1	7849	tags=60%, list=44%, signal=107%
NEGATIVE REGULATION OF AXON EXTENSION%GOBP%GO:0030517	42	0.367935	1.14225	0.234234	0.60706	1	5348	tags=40%, list=30%, signal=58%
RETINA HOMEOSTASIS%GOBP%GO:0001895	41	0.368133	1.14222	0.231579	0.606884	1	2230	tags=24%, list=12%, signal=28%
DORSAL/VENTRAL PATTERN FORMATION%GOBP%GO:0009953	57	0.354841	1.14179	0.206603	0.608412	1	5884	tags=46%, list=33%, signal=68%
ANATOMICAL STRUCTURE MATURATION%GOBP%GO:0071695	156	0.331715	1.14176	0.118	0.608206	1	7012	tags=46%, list=39%, signal=74%
VENTRAL SPINAL CORD DEVELOPMENT%GOBP%GO:0021517	30	0.380707	1.14128	0.265861	0.609959	1	5743	tags=47%, list=32%, signal=69%
MITOCHONDRIAL OUTER MEMBRANE%GOCC%GO:0005741	128	0.335206	1.14116	0.132	0.610154	1	8310	tags=55%, list=46%, signal=103%
HAIR CELL DIFFERENTIATION%GOBP%GO:0035315	43	0.362702	1.14113	0.233851	0.609986	1	7075	tags=51%, list=39%, signal=84%
HATS ACETYLATE HISTONES%REACTOME%R-HSA-3214847.1	78	0.346676	1.14107	0.201	0.609916	1	8479	tags=62%, list=47%, signal=116%
CEREBELLAR CORTEX MORPHOGENESIS%GOBP%GO:0021696	38	0.371416	1.141	0.233083	0.609941	1	8730	tags=71%, list=49%, signal=138%
T CELL DIFFERENTIATION%GOBP%GO:0030217	118	0.334255	1.14083	0.1515	0.610367	1	7405	tags=47%, list=41%, signal=80%
CREB1 PHOSPHORYLATION THROUGH NMDA RECEPTOR-MEDIATED ACTIVATION OF RAS SIGNALING%REACTOME%R-HSA-442742.3	25	0.393351	1.14078	0.265925	0.610274	1	1840	tags=24%, list=10%, signal=27%
POSITIVE REGULATION OF TRANSCRIPTION ELONGATION BY RNA POLYMERASE II%GOBP%GO:0032968	48	0.359991	1.14046	0.223	0.611331	1	8468	tags=60%, list=47%, signal=114%
CELL DEATH%GOMF%GO:0008219	23	0.395215	1.14035	0.275479	0.611489	1	6935	tags=43%, list=39%, signal=71%
CILIARY MEMBRANE%GOCC%GO:0060170	50	0.361248	1.14028	0.218609	0.611496	1	7969	tags=60%, list=44%, signal=108%
NEUROTRANSMITTER SECRETION%GOBP%GO:0007269	89	0.342843	1.14027	0.1775	0.611247	1	8026	tags=61%, list=45%, signal=109%
SOMATIC RECOMBINATION OF IMMUNOGLOBULIN GENE SEGMENTS%GOBP%GO:0016447	28	0.386653	1.1402	0.257056	0.611216	1	2602	tags=21%, list=15%, signal=25%
TRAIL%IOB%TRAIL	40	0.365525	1.14016	0.245113	0.611109	1	5694	tags=45%, list=32%, signal=66%
AMPA GLUTAMATE RECEPTOR COMPLEX%GOCC%GO:0032281	29	0.383857	1.14003	0.263952	0.611327	1	2055	tags=24%, list=11%, signal=27%
SIGNALING BY SCF-KIT%REACTOME%R-HSA-1433557.4	27	0.385377	1.13998	0.264987	0.611254	1	5099	tags=37%, list=28%, signal=52%
CYTOPLASMIC SIDE OF PLASMA MEMBRANE%GOCC%GO:0009898	129	0.334706	1.13996	0.145	0.611051	1	5053	tags=36%, list=28%, signal=49%
MRNA CLEAVAGE FACTOR COMPLEX%GOCC%GO:0005849	21	0.403872	1.13995	0.273876	0.610762	1	5778	tags=52%, list=32%, signal=77%
POSITIVE REGULATION OF MESENCHYMAL CELL PROLIFERATION%GOBP%GO:0002053	26	0.385378	1.1394	0.26774	0.612843	1	4959	tags=35%, list=28%, signal=48%
REGULATION OF CD4-POSITIVE, ALPHA-BETA T CELL ACTIVATION%GOBP%GO:2000514	36	0.372203	1.1392	0.239839	0.613408	1	429	tags=11%, list=2%, signal=11%
SIGNAL TRANSDUCTION IN ABSENCE OF LIGAND%GOBP%GO:0038034	29	0.382384	1.13903	0.256423	0.613814	1	8143	tags=59%, list=45%, signal=107%
TRANSLATION OF STRUCTURAL PROTEINS%REACTOME%R-HSA-9694635.3	50	0.358502	1.13892	0.232733	0.614002	1	9062	tags=66%, list=51%, signal=133%
[truncated: 3,522 more rows]

## Sheet: Suppl. Data 7b
Supplementary Data 7b. Negative GSEA enrichment results for the Scrmbl vs. Egr1 shRNA analysis*
*Kolmogorov-Smirnov (K-S) tests were used in this analysis
NAME	SIZE	ES	NES	NOM p-val	FDR q-val	FWER p-val	RANK AT MAX	LEADING EDGE
DNA REPLICATION%REACTOME%R-HSA-69306.5	111	-0.106542	---	---	1	0	16037	tags=100%, list=89%, signal=939%
RESPIRATORY ELECTRON TRANSPORT, ATP SYNTHESIS BY CHEMIOSMOTIC COUPLING, AND HEAT PRODUCTION BY UNCOUPLING PROTEINS.%REACTOME DATABASE ID RELEASE 84%163200	97	-0.141575	---	---	1	0	10900	tags=92%, list=61%, signal=233%
RESPIRATORY ELECTRON TRANSPORT%REACTOME DATABASE ID RELEASE 84%611105	87	-0.120098	---	---	1	0	11712	tags=93%, list=65%, signal=267%
REGULATION OF MITOTIC CELL CYCLE%REACTOME%R-HSA-453276.2	71	-0.130598	---	---	1	0	15603	tags=100%, list=87%, signal=766%
CDK-MEDIATED PHOSPHORYLATION AND REMOVAL OF CDC6%REACTOME%R-HSA-69017.2	59	-0.134568	---	---	1	0	14728	tags=98%, list=82%, signal=548%
REGULATION OF APC C ACTIVATORS BETWEEN G1 S AND EARLY ANAPHASE%REACTOME DATABASE ID RELEASE 84%176408	65	-0.137477	---	---	1	0	14728	tags=98%, list=82%, signal=549%
THE CITRIC ACID (TCA) CYCLE AND RESPIRATORY ELECTRON TRANSPORT%REACTOME DATABASE ID RELEASE 84%1428517	141	-0.10358	---	---	1	0	10900	tags=89%, list=61%, signal=226%
ELECTRON TRANSPORT CHAIN%WIKIPATHWAYS_20220510%WP295%MUS MUSCULUS	81	-0.263985	---	---	1	0	12500	tags=99%, list=70%, signal=324%
CYTOPLASMIC RIBOSOMAL PROTEINS%WIKIPATHWAYS_20220510%WP163%MUS MUSCULUS	76	-0.212206	---	---	1	0	7442	tags=91%, list=41%, signal=155%
NADH DEHYDROGENASE COMPLEX ASSEMBLY%GOBP%GO:0010257	55	-0.129174	---	---	1	0	12500	tags=95%, list=70%, signal=311%
RIBONUCLEOSIDE TRIPHOSPHATE BIOSYNTHETIC PROCESS%GOBP%GO:0009201	73	-0.204038	---	---	1	0	10857	tags=93%, list=61%, signal=235%
ATP METABOLIC PROCESS%GOBP%GO:0046034	92	-0.14163	---	---	1	0	14827	tags=99%, list=83%, signal=568%
ATP BIOSYNTHETIC PROCESS%GOBP%GO:0006754	66	-0.227869	---	---	1	0	10857	tags=94%, list=61%, signal=237%
PROTON MOTIVE FORCE-DRIVEN ATP SYNTHESIS%GOBP%GO:0015986	58	-0.249944	---	---	1	0	12500	tags=98%, list=70%, signal=323%
PURINE NUCLEOSIDE TRIPHOSPHATE BIOSYNTHETIC PROCESS%GOBP%GO:0009145	69	-0.234688	---	---	1	0	10857	tags=94%, list=61%, signal=238%
PURINE RIBONUCLEOSIDE TRIPHOSPHATE METABOLIC PROCESS%GOBP%GO:0009205	106	-0.122284	---	---	1	0	14827	tags=98%, list=83%, signal=563%
CYTOPLASMIC TRANSLATION%GOBP%GO:0002181	106	-0.105805	---	---	1	0	6948	tags=82%, list=39%, signal=133%
PURINE RIBONUCLEOSIDE TRIPHOSPHATE BIOSYNTHETIC PROCESS%GOBP%GO:0009206	68	-0.234483	---	---	1	0	10857	tags=94%, list=61%, signal=238%
TRANSLATION AT SYNAPSE%GOBP%GO:0140241	47	-0.262639	---	---	1	0	8156	tags=94%, list=45%, signal=171%
NUCLEOSIDE TRIPHOSPHATE BIOSYNTHETIC PROCESS%GOBP%GO:0009142	83	-0.181055	---	---	1	0	13872	tags=99%, list=77%, signal=434%
RIBONUCLEOSIDE TRIPHOSPHATE METABOLIC PROCESS%GOBP%GO:0009199	111	-0.0978138	---	---	1	0	14827	tags=97%, list=83%, signal=558%
PURINE NUCLEOSIDE TRIPHOSPHATE METABOLIC PROCESS%GOBP%GO:0009144	112	-0.124614	---	---	1	0	14827	tags=98%, list=83%, signal=563%
OXIDATIVE PHOSPHORYLATION%GOBP%GO:0006119	91	-0.100739	---	---	1	0	12814	tags=95%, list=71%, signal=329%
RESPIRATORY CHAIN COMPLEX%GOCC%GO:0098803	66	-0.304214	---	---	1	0	12500	tags=100%, list=70%, signal=329%
CYTOSOLIC RIBOSOME%GOCC%GO:0022626	92	-0.101573	---	---	1	0	6948	tags=83%, list=39%, signal=134%
INNER MITOCHONDRIAL MEMBRANE PROTEIN COMPLEX%GOCC%GO:0098800	120	-0.105477	---	---	1	0	12560	tags=93%, list=70%, signal=309%
RESPIRASOME%GOCC%GO:0070469	69	-0.304265	---	---	1	0	12500	tags=100%, list=70%, signal=329%
STRUCTURAL CONSTITUENT OF RIBOSOME%GOMF%GO:0003735	138	-0.0681609	---	---	1	0	13480	tags=95%, list=75%, signal=379%
MITOCHONDRIAL RESPIRASOME%GOCC%GO:0005746	69	-0.304265	-2.56271	0	0	0	12500	tags=100%, list=70%, signal=329%
AEROBIC RESPIRATION I (CYTOCHROME C)%BIOCYC%PWY-3781	59	-0.341992	-2.26825	0	0	0	10857	tags=98%, list=61%, signal=248%
PROTON MOTIVE FORCE-DRIVEN MITOCHONDRIAL ATP SYNTHESIS%GOBP%GO:0042776	54	-0.30401	-2.13818	0	0.000135369	0.001	12500	tags=100%, list=70%, signal=329%
PURINE-CONTAINING COMPOUND BIOSYNTHETIC PROCESS%GOMF%GO:0072522	27	-0.357897	-1.9561	0	0.00042453	0.0035	8089	tags=93%, list=45%, signal=168%
PURINE RIBONUCLEOTIDE BIOSYNTHETIC PROCESS%GOMF%GO:0009152	26	-0.357306	-1.84372	0	0.00169629	0.0135	11537	tags=100%, list=64%, signal=280%
OXIDOREDUCTION-DRIVEN ACTIVE TRANSMEMBRANE TRANSPORTER ACTIVITY%GOMF%GO:0015453	21	-0.381911	-1.80065	0	0.00269113	0.022	8282	tags=95%, list=46%, signal=177%
PURINE NUCLEOTIDE BIOSYNTHETIC PROCESS%GOMF%GO:0006164	27	-0.357897	-1.77968	0	0.00339724	0.029	8089	tags=93%, list=45%, signal=168%
RESPIRATORY CHAIN COMPLEX I%GOCC%GO:0045271	42	-0.303806	-1.72571	0	0.00531669	0.046	12500	tags=100%, list=70%, signal=329%
TRANSLATION AT POSTSYNAPSE%GOBP%GO:0140242	47	-0.262639	-1.63213	0	0.0128937	0.109	8156	tags=94%, list=45%, signal=171%
MITOCHONDRIAL RESPIRATORY CHAIN COMPLEX I%GOCC%GO:0005747	42	-0.303806	-1.61214	0	0.015156	0.1285	12500	tags=100%, list=70%, signal=329%
NADH DEHYDROGENASE COMPLEX%GOCC%GO:0030964	42	-0.303806	-1.5922	0	0.0176778	0.1475	12500	tags=100%, list=70%, signal=329%
TRANSLATION AT PRESYNAPSE%GOBP%GO:0140236	46	-0.252653	-1.57727	0	0.019685	0.164	8156	tags=93%, list=45%, signal=171%
OXIDATIVE PHOSPHORYLATION%WIKIPATHWAYS_20220510%WP1248%MUS MUSCULUS	49	-0.277028	-1.48955	0	0.0399443	0.315	9847	tags=94%, list=55%, signal=208%
COMPLEX I BIOGENESIS%REACTOME DATABASE ID RELEASE 84%6799198	51	-0.219049	-1.47608	0	0.043404	0.3425	9847	tags=92%, list=55%, signal=204%
PURINE NUCLEOTIDE METABOLIC PROCESS%GOMF%GO:0006163	31	-0.254464	-1.4446	0	0.05607	0.4235	11537	tags=97%, list=64%, signal=271%
HYPERCHOLESTEROLEMIA%PATHWHIZ%PW000221	20	-0.298515	-1.4105	0.0666667	0.0738326	0.5265	10104	tags=95%, list=56%, signal=217%
STEROID BIOSYNTHESIS%PATHWHIZ%PW000050	20	-0.298515	-1.39191	0.0555556	0.0846251	0.583	10104	tags=95%, list=56%, signal=217%
PREFOLDIN MEDIATED TRANSFER OF SUBSTRATE TO CCT TRIC%REACTOME%R-HSA-389957.2	23	-0.277266	-1.39171	0.0344828	0.0827854	0.583	9537	tags=96%, list=53%, signal=204%
REGULATION OF ORNITHINE DECARBOXYLASE (ODC)%REACTOME%R-HSA-350562.2	46	-0.152129	-1.38425	0	0.0857504	0.6045	11372	tags=91%, list=63%, signal=249%
PAMIDRONATE ACTION PATHWAY%PATHWHIZ%PW000273	20	-0.298515	-1.35979	0.0652174	0.102378	0.6795	10104	tags=95%, list=56%, signal=217%
RISEDRONATE ACTION PATHWAY%PATHWHIZ%PW000272	20	-0.298515	-1.35914	0.1	0.101105	0.6825	10104	tags=95%, list=56%, signal=217%
FLUVASTATIN ACTION PATHWAY%PATHWHIZ%PW000274	20	-0.298515	-1.35611	0.0714286	0.101541	0.69	10104	tags=95%, list=56%, signal=217%
ALENDRONATE ACTION PATHWAY%PATHWHIZ%PW000137	20	-0.298515	-1.35407	0.0454545	0.100946	0.696	10104	tags=95%, list=56%, signal=217%
PRAVASTATIN ACTION PATHWAY%SMPDB%SMP0000089	20	-0.298515	-1.35252	0.0666667	0.100386	0.7035	10104	tags=95%, list=56%, signal=217%
SMITH-LEMLI-OPITZ SYNDROME (SLOS)%PATHWHIZ%PW000095	20	-0.298515	-1.34721	0.111111	0.103237	0.7215	10104	tags=95%, list=56%, signal=217%
CHILD SYNDROME%PATHWHIZ%PW000096	20	-0.298515	-1.3403	0.107143	0.106996	0.7395	10104	tags=95%, list=56%, signal=217%
ATORVASTATIN ACTION PATHWAY%SMPDB%SMP0000131	20	-0.298515	-1.33498	0.1	0.109621	0.7535	10104	tags=95%, list=56%, signal=217%
ROSUVASTATIN ACTION PATHWAY%SMPDB%SMP0000092	20	-0.298515	-1.33089	0.15	0.111145	0.7665	10104	tags=95%, list=56%, signal=217%
LOVASTATIN ACTION PATHWAY%SMPDB%SMP0000099	20	-0.298515	-1.32475	0.0689655	0.115102	0.7865	10104	tags=95%, list=56%, signal=217%
HYPER-IGD SYNDROME%SMPDB%SMP0000509	20	-0.298515	-1.31881	0.108108	0.118463	0.7995	10104	tags=95%, list=56%, signal=217%
PURINE-CONTAINING COMPOUND METABOLIC PROCESS%GOMF%GO:0072521	31	-0.254464	-1.31848	0	0.116606	0.7995	11537	tags=97%, list=64%, signal=271%
CERIVASTATIN ACTION PATHWAY%PATHWHIZ%PW000271	20	-0.298515	-1.31161	0.0416667	0.12094	0.818	10104	tags=95%, list=56%, signal=217%
POLY(A) BINDING%GOMF%GO:0008143	23	-0.260366	-1.30062	0.0952381	0.127566	0.838	11928	tags=96%, list=67%, signal=285%
MEVALONIC ACIDURIA%SMPDB%SMP0000510	20	-0.298515	-1.30023	0.139535	0.125612	0.838	10104	tags=95%, list=56%, signal=217%
IBANDRONATE ACTION PATHWAY%SMPDB%SMP0000079	20	-0.298515	-1.28776	0.153846	0.136001	0.8645	10104	tags=95%, list=56%, signal=217%
SIMVASTATIN ACTION PATHWAY%PATHWHIZ%PW000127	20	-0.298515	-1.28468	0.117647	0.13715	0.8695	10104	tags=95%, list=56%, signal=217%
THE ONCOGENIC ACTION OF D-2-HYDROXYGLUTARATE IN HYDROXYGLUTARIC ACIDURIA%SMPDB%SMP0002359	26	-0.254509	-1.27739	0.157895	0.142489	0.8855	13378	tags=100%, list=75%, signal=393%
TCA CYCLE%WIKIPATHWAYS_20220510%WP434%MUS MUSCULUS	28	-0.254537	-1.27307	0	0.144648	0.8955	13378	tags=100%, list=75%, signal=393%
WOLMAN DISEASE%PATHWHIZ%PW000487	20	-0.298515	-1.26929	0.181818	0.146557	0.9035	10104	tags=95%, list=56%, signal=217%
NUCLEAR MEMBRANE REASSEMBLY%GOBP%GO:0031468	21	-0.298761	-1.26169	0.09375	0.152594	0.9145	12584	tags=100%, list=70%, signal=335%
CHOLESTERYL ESTER STORAGE DISEASE%SMPDB%SMP0000508	20	-0.298515	-1.25803	0.111111	0.154771	0.924	10104	tags=95%, list=56%, signal=217%
ZOLEDRONATE ACTION PATHWAY%PATHWHIZ%PW000270	20	-0.298515	-1.25182	0.146341	0.160001	0.9355	10104	tags=95%, list=56%, signal=217%
CHONDRODYSPLASIA PUNCTATA II, X-LINKED DOMINANT (CDPX2)%SMPDB%SMP0000388	20	-0.298515	-1.25069	0.228571	0.159142	0.9375	10104	tags=95%, list=56%, signal=217%
PYRUVATE DEHYDROGENASE DEFICIENCY (E2)%SMPDB%SMP0000551	20	-0.254424	-1.24558	0.176471	0.162242	0.942	13378	tags=100%, list=75%, signal=393%
DESMOSTEROLOSIS%PATHWHIZ%PW000097	20	-0.298515	-1.23881	0.210526	0.167708	0.9475	10104	tags=95%, list=56%, signal=217%
LYSOSOMAL ACID LIPASE DEFICIENCY (WOLMAN DISEASE)%PATHWHIZ%PW000099	20	-0.298515	-1.23293	0.146341	0.172953	0.9555	10104	tags=95%, list=56%, signal=217%
2-KETOGLUTARATE DEHYDROGENASE COMPLEX DEFICIENCY%PATHWHIZ%PW000525	20	-0.254424	-1.20559	0.228571	0.207134	0.977	13378	tags=100%, list=75%, signal=393%
THE ONCOGENIC ACTION OF 2-HYDROXYGLUTARATE%SMPDB%SMP0002291	23	-0.254466	-1.19189	0.172414	0.223361	0.984	13378	tags=100%, list=75%, signal=393%
CYSTEINE-TYPE ENDOPEPTIDASE REGULATOR ACTIVITY INVOLVED IN APOPTOTIC PROCESS%GOMF%GO:0043028	25	-0.256393	-1.19056	0.166667	0.222273	0.985	13344	tags=100%, list=74%, signal=390%
FUMARASE DEFICIENCY%SMPDB%SMP0000547	20	-0.254424	-1.18624	0.305556	0.225788	0.986	13378	tags=100%, list=75%, signal=393%
TRICARBOXYLIC ACID CYCLE%GOBP%GO:0006099	22	-0.254452	-1.18296	0.266667	0.228159	0.9895	13378	tags=100%, list=75%, signal=393%
MHC PROTEIN BINDING%GOMF%GO:0042287	20	-0.264694	-1.18096	0.269231	0.227851	0.9905	13194	tags=100%, list=74%, signal=378%
THE ONCOGENIC ACTION OF L-2-HYDROXYGLUTARATE IN HYDROXYGLUTARIC ACIDURIA%PATHWHIZ%PW002451	25	-0.254495	-1.17845	0.214286	0.228446	0.9905	13378	tags=100%, list=75%, signal=393%
MITOCHONDRIAL COMPLEX II DEFICIENCY%PATHWHIZ%PW000524	20	-0.254424	-1.15815	0.214286	0.255157	0.996	13378	tags=100%, list=75%, signal=393%
PROTEIN K11-LINKED UBIQUITINATION%GOBP%GO:0070979	26	-0.257245	-1.15543	0.416667	0.256229	0.997	13329	tags=100%, list=74%, signal=389%
MEIOTIC RECOMBINATION%REACTOME%R-HSA-912446.2	27	-0.213795	-1.14927	0.25	0.263108	0.9975	12421	tags=96%, list=69%, signal=313%
RIBONUCLEOTIDE BIOSYNTHETIC PROCESS%GOMF%GO:0009260	29	-0.21142	-1.13879	0.181818	0.277411	0.998	11537	tags=97%, list=64%, signal=270%
PURINE RIBONUCLEOTIDE METABOLIC PROCESS%GOMF%GO:0009150	30	-0.251605	-1.1131	0.25	0.316044	0.9985	11537	tags=97%, list=64%, signal=271%
REGULATION OF MITOTIC SPINDLE ASSEMBLY%GOBP%GO:1901673	21	-0.243884	-1.10734	0.30303	0.321712	0.999	9948	tags=90%, list=55%, signal=203%
RIBOSE PHOSPHATE BIOSYNTHETIC PROCESS%GOMF%GO:0046390	29	-0.21142	-1.10012	0.454545	0.330534	0.999	11537	tags=97%, list=64%, signal=270%
UBIQUITINÂ€“PROTEASOME PATHWAY%SMPDB%SMP0063816	26	-0.238342	-1.09795	0.333333	0.330472	0.999	11955	tags=96%, list=67%, signal=288%
CITRIC ACID CYCLE%SMPDB%SMP0000057	20	-0.254424	-1.08794	0.333333	0.344106	0.999	13378	tags=100%, list=75%, signal=393%
CONGENITAL LACTIC ACIDOSIS%PATHWHIZ%PW000522	20	-0.254424	-1.08793	0.344828	0.340324	0.999	13378	tags=100%, list=75%, signal=393%
PYRUVATE DEHYDROGENASE DEFICIENCY (E3)%SMPDB%SMP0000550	20	-0.254424	-1.08523	0.324324	0.340844	0.999	13378	tags=100%, list=75%, signal=393%
CYTOCHROME COMPLEX%GOCC%GO:0070069	23	-0.250006	-1.08022	0.375	0.345905	0.999	8282	tags=91%, list=46%, signal=169%
CYTOSOLIC LARGE RIBOSOMAL SUBUNIT%GOCC%GO:0022625	50	-0.235801	-1.04699	0	0.400703	1	6820	tags=88%, list=38%, signal=142%
POLYSOMAL RIBOSOME%GOCC%GO:0042788	31	-0.195537	-1.04523	0.142857	0.398965	1	6537	tags=87%, list=36%, signal=137%
DEPOSITION OF NEW CENPA-CONTAINING NUCLEOSOMES AT THE CENTROMERE%REACTOME DATABASE ID RELEASE 84%606279	24	-0.217516	-1.02937	0.5	0.424471	1	11961	tags=96%, list=67%, signal=287%
METABOLISM OF POLYAMINES%REACTOME%R-HSA-351202.3	50	-0.169238	-0.999054	1	0.484046	1	11372	tags=92%, list=63%, signal=251%
COOPERATION OF PREFOLDIN AND TRIC CCT IN ACTIN AND TUBULIN FOLDING%REACTOME%R-HSA-389958.2	25	-0.204201	-0.985687	0.533333	0.503695	1	9537	tags=92%, list=53%, signal=196%
VEGFR2 MEDIATED VASCULAR PERMEABILITY%REACTOME DATABASE ID RELEASE 84%5218920	22	-0.211528	-0.977067	0.576923	0.513298	1	12242	tags=95%, list=68%, signal=300%
MITOCHONDRIAL RESPIRATORY CHAIN COMPLEX I ASSEMBLY%GOBP%GO:0032981	55	-0.129174	-0.976715	1	0.508692	1	12500	tags=95%, list=70%, signal=311%
RECOGNITION OF DNA DAMAGE BY PCNA-CONTAINING REPLICATION COMPLEX%REACTOME%R-HSA-110314.3	25	-0.195068	-0.972852	0.533333	0.509817	1	8119	tags=84%, list=45%, signal=153%
NUCLEOSOME ASSEMBLY%REACTOME DATABASE ID RELEASE 84%774815	24	-0.217516	-0.961798	0.5	0.522902	1	11961	tags=96%, list=67%, signal=287%
SISTER CHROMATID COHESION%GOBP%GO:0007062	28	-0.202581	-0.951071	0.666667	0.535143	1	12606	tags=96%, list=70%, signal=324%
GSK3B AND BTRC:CUL1-MEDIATED-DEGRADATION OF NFE2L2%REACTOME DATABASE ID RELEASE 84%9762114	46	-0.149852	-0.943548	1	0.541382	1	11507	tags=91%, list=64%, signal=254%
LUNG FIBROSIS%WIKIPATHWAYS_20220510%WP3632%MUS MUSCULUS	29	-0.198901	-0.932596	0.705882	0.553246	1	3	tags=3%, list=0%, signal=3%
VIF-MEDIATED DEGRADATION OF APOBEC3G%REACTOME%R-HSA-180585.1	44	-0.135205	-0.903258	0.625	0.59026	1	11372	tags=91%, list=63%, signal=248%
REGULATION OF APOPTOSIS%REACTOME%R-HSA-169911.2	45	-0.142918	-0.882271	1	0.612582	1	11372	tags=91%, list=63%, signal=248%
FBXL7 DOWN-REGULATES AURKA DURING MITOTIC ENTRY AND IN EARLY MITOSIS%REACTOME DATABASE ID RELEASE 84%8854050	46	-0.141162	-0.835974	1	0.666828	1	11372	tags=91%, list=63%, signal=249%
REGULATION OF ACUTE INFLAMMATORY RESPONSE%GOBP%GO:0002673	21	-0.199565	-0.83135	0.8125	0.666837	1	14361	tags=100%, list=80%, signal=501%
DEGRADATION OF AXIN%REACTOME DATABASE ID RELEASE 84%4641257	47	-0.140327	-0.82803	1	0.664967	1	14399	tags=98%, list=80%, signal=495%
APC C-MEDIATED DEGRADATION OF CELL CYCLE PROTEINS%REACTOME%R-HSA-174143.1	71	-0.130598	-0.817883	1	0.670247	1	15603	tags=100%, list=87%, signal=766%
STEROL BIOSYNTHETIC PROCESS%GOBP%GO:0016126	20	-0.182389	-0.785715	0.785714	0.698005	1	10391	tags=90%, list=58%, signal=214%
SCF-BETA-TRCP MEDIATED DEGRADATION OF EMI1%REACTOME%R-HSA-174113.3	46	-0.135274	-0.783352	1	0.693902	1	14399	tags=98%, list=80%, signal=495%
RIBONUCLEOTIDE METABOLIC PROCESS%GOMF%GO:0009259	33	-0.154457	-0.762523	1	0.707193	1	11537	tags=94%, list=64%, signal=263%
GENE AND PROTEIN EXPRESSION BY JAK-STAT SIGNALING AFTER INTERLEUKIN-12 STIMULATION%REACTOME DATABASE ID RELEASE 84%8950505	26	-0.158535	-0.726021	0.923077	0.732284	1	12816	tags=96%, list=71%, signal=336%
REGULATION OF ACTIVATED PAK-2P34 BY PROTEASOME MEDIATED DEGRADATION%REACTOME%R-HSA-211733.1	42	-0.130386	-0.720753	1	0.730117	1	15603	tags=100%, list=87%, signal=767%
BINDING OF SPERM TO ZONA PELLUCIDA%GOBP%GO:0007339	21	-0.153455	-0.706505	0.958333	0.733786	1	15187	tags=100%, list=85%, signal=652%
RIBOSE PHOSPHATE METABOLIC PROCESS%GOMF%GO:0019693	33	-0.154457	-0.703601	0.833333	0.729564	1	11537	tags=94%, list=64%, signal=263%
CROSS-PRESENTATION OF SOLUBLE EXOGENOUS ANTIGENS (ENDOSOMES)%REACTOME DATABASE ID RELEASE 84%1236978	41	-0.130379	-0.663617	1	0.746996	1	15603	tags=100%, list=87%, signal=767%
EATING BEHAVIOR%GOBP%GO:0042755	24	-0.143148	-0.637817	0.916667	0.753595	1	432	tags=17%, list=2%, signal=17%
MITOCHONDRIAL ATP SYNTHESIS COUPLED ELECTRON TRANSPORT%GOBP%GO:0042775	49	-0.102099	-0.547899	1	0.770797	1	12814	tags=94%, list=71%, signal=328%
ATP SYNTHESIS COUPLED ELECTRON TRANSPORT%GOBP%GO:0042773	49	-0.102099	-0.513847	1	0.768027	1	12814	tags=94%, list=71%, signal=328%

## Sheet: Suppl. Data 7c
Supplementary Data 7c. Positive GSEA enrichment results for the Group*Sex interaction analysis*
*Kolmogorov-Smirnov (K-S) tests were used in this analysis
NAME	SIZE	ES	NES	NOM p-val	FDR q-val	FWER p-val	RANK AT MAX	LEADING EDGE
DENDRITE MEMBRANE%GOCC%GO:0032590	46	0.660686	2.08389	0	0.0309801	0.025	4245	tags=50%, list=16%, signal=60%
REGULATION OF AMPA RECEPTOR ACTIVITY%GOBP%GO:2000311	26	0.710839	2.01362	0	0.0671786	0.1075	4639	tags=65%, list=18%, signal=79%
POSTSYNAPTIC SPECIALIZATION MEMBRANE%GOCC%GO:0099634	149	0.52614	2.00072	0	0.0565204	0.1315	6390	tags=44%, list=25%, signal=58%
ION TRANSPORT BY P-TYPE ATPASES%REACTOME DATABASE ID RELEASE 84%936837	46	0.62519	1.99296	0	0.0490658	0.1495	5886	tags=43%, list=23%, signal=56%
RESPONSE TO ORGANONITROGEN COMPOUND%GOMF%GO:0010243	39	0.64883	1.99157	0.0008285	0.0404647	0.154	4582	tags=49%, list=18%, signal=59%
NEURON PROJECTION MEMBRANE%GOCC%GO:0032589	65	0.591646	1.98247	0	0.0388763	0.1775	6759	tags=52%, list=26%, signal=70%
CELLULAR RESPONSE TO NITROGEN COMPOUND%GOMF%GO:1901699	39	0.64883	1.97278	0	0.040522	0.2145	4582	tags=49%, list=18%, signal=59%
POSTSYNAPTIC DENSITY MEMBRANE%GOCC%GO:0098839	113	0.536036	1.95883	0	0.047067	0.2775	6299	tags=44%, list=24%, signal=58%
POSITIVE REGULATION OF SYNAPTIC TRANSMISSION, GLUTAMATERGIC%GOBP%GO:0051968	38	0.637617	1.95631	0	0.0437282	0.288	4974	tags=42%, list=19%, signal=52%
RESPONSE TO NITROGEN COMPOUND%GOMF%GO:1901698	39	0.64883	1.95475	0	0.0407525	0.296	4582	tags=49%, list=18%, signal=59%
HIPPOCAMPAL MOSSY FIBER TO CA3 SYNAPSE%GOCC%GO:0098686	59	0.59087	1.9529	0	0.0388674	0.3085	4121	tags=41%, list=16%, signal=48%
CELLULAR RESPONSE TO ORGANONITROGEN COMPOUND%GOMF%GO:0071417	39	0.64883	1.94439	0	0.0417074	0.35	4582	tags=49%, list=18%, signal=59%
NEGATIVE REGULATION OF LIPID METABOLIC PROCESS%GOBP%GO:0045833	87	0.552229	1.92866	0	0.0503186	0.433	6005	tags=45%, list=23%, signal=58%
INTERCALATED DISC%GOCC%GO:0014704	61	0.578482	1.92562	0	0.0487611	0.4455	6686	tags=38%, list=26%, signal=51%
REGULATION OF SYNAPTIC TRANSMISSION, GLUTAMATERGIC%GOBP%GO:0051966	81	0.552364	1.92179	0	0.0481812	0.464	4974	tags=35%, list=19%, signal=43%
ATPASE-COUPLED INTRAMEMBRANE LIPID TRANSPORTER ACTIVITY%GOMF%GO:0140326	25	0.683254	1.9217	0	0.0451699	0.464	5681	tags=48%, list=22%, signal=61%
AMPA GLUTAMATE RECEPTOR COMPLEX%GOCC%GO:0032281	30	0.665805	1.91646	0.000837521	0.046664	0.4925	5506	tags=57%, list=21%, signal=72%
INORGANIC ION IMPORT ACROSS PLASMA MEMBRANE%GOBP%GO:0099587	86	0.541467	1.91237	0	0.0471428	0.5135	5786	tags=41%, list=22%, signal=52%
REGULATION OF NEUROTRANSMITTER RECEPTOR ACTIVITY%GOBP%GO:0099601	64	0.57468	1.90636	0	0.0507327	0.558	4639	tags=42%, list=18%, signal=51%
INORGANIC CATION IMPORT ACROSS PLASMA MEMBRANE%GOBP%GO:0098659	86	0.541467	1.90157	0	0.0530532	0.591	5786	tags=41%, list=22%, signal=52%
CELLULAR RESPONSE TO OXYGEN-CONTAINING COMPOUND%GOMF%GO:1901701	45	0.601895	1.8834	0.000795545	0.0678336	0.6965	5838	tags=47%, list=22%, signal=60%
GPCRS, PEPTIDE%WIKIPATHWAYS_20220510%WP234%MUS MUSCULUS	49	0.592267	1.88247	0.000835422	0.0654968	0.7005	3345	tags=43%, list=13%, signal=49%
RESPONSE TO OXYGEN-CONTAINING COMPOUND%GOMF%GO:1901700	45	0.601895	1.86663	0	0.0800205	0.7765	5838	tags=47%, list=22%, signal=60%
EXCITATORY SYNAPSE%GOCC%GO:0060076	98	0.518724	1.86461	0	0.0787067	0.785	5522	tags=41%, list=21%, signal=52%
POSITIVE REGULATION OF PHOSPHATASE ACTIVITY%GOBP%GO:0010922	30	0.642736	1.86414	0.000848176	0.0761423	0.7875	2152	tags=27%, list=8%, signal=29%
SODIUM ION TRANSMEMBRANE TRANSPORTER ACTIVITY%GOMF%GO:0015081	130	0.496998	1.86278	0	0.0745914	0.7965	7262	tags=46%, list=28%, signal=64%
CELLULAR RESPONSE TO PH%GOBP%GO:0071467	22	0.686163	1.85371	0	0.0818622	0.8395	1298	tags=18%, list=5%, signal=19%
SYNAPSE ASSEMBLY%GOBP%GO:0007416	102	0.517199	1.85299	0	0.0795242	0.8405	5453	tags=40%, list=21%, signal=51%
ER-NUCLEUS SIGNALING PATHWAY%GOBP%GO:0006984	25	0.66603	1.85232	0	0.077664	0.843	5211	tags=60%, list=20%, signal=75%
SODIUM ION TRANSMEMBRANE TRANSPORT%GOMF%GO:0035725	130	0.496998	1.8493	0	0.078255	0.8555	7262	tags=46%, list=28%, signal=64%
SODIUM CHANNEL ACTIVITY%GOMF%GO:0005272	35	0.613337	1.84695	0.00179372	0.0785906	0.868	7424	tags=66%, list=29%, signal=92%
SODIUM ION TRANSPORT%GOMF%GO:0006814	130	0.496998	1.84626	0	0.0771037	0.87	7262	tags=46%, list=28%, signal=64%
CADHERIN SIGNALING PATHWAY%PANTHER PATHWAY%P00012	124	0.49345	1.8343	0	0.0894488	0.9155	4887	tags=37%, list=19%, signal=45%
CELL BODY MEMBRANE%GOCC%GO:0044298	35	0.614551	1.83281	0.00170794	0.0887644	0.9195	4245	tags=51%, list=16%, signal=61%
VOLTAGE-GATED POTASSIUM CHANNEL COMPLEX%GOCC%GO:0008076	77	0.531853	1.83146	0	0.0879948	0.9235	5125	tags=43%, list=20%, signal=53%
LAMININ INTERACTIONS%REACTOME%R-HSA-3000157.2	22	0.675908	1.83106	0.000892061	0.0859032	0.9235	1432	tags=23%, list=5%, signal=24%
CELLULAR RESPONSE TO CATECHOLAMINE STIMULUS%GOMF%GO:0071870	25	0.651916	1.8292	0.00340136	0.0856315	0.9295	4225	tags=48%, list=16%, signal=57%
NEGATIVE REGULATION OF LIPID BIOSYNTHETIC PROCESS%GOBP%GO:0051055	50	0.563473	1.82444	0	0.0895943	0.941	6469	tags=50%, list=25%, signal=66%
RESPONSE TO CATECHOLAMINE%GOMF%GO:0071869	25	0.651916	1.82179	0	0.0909275	0.9475	4225	tags=48%, list=16%, signal=57%
RESPONSE TO MONOAMINE%GOMF%GO:0071867	25	0.651916	1.82115	0.00169492	0.0894895	0.95	4225	tags=48%, list=16%, signal=57%
REGULATION OF LIPID BIOSYNTHETIC PROCESS%GOBP%GO:0046890	167	0.470242	1.81775	0	0.0911586	0.9575	6792	tags=38%, list=26%, signal=51%
CALCIUM ION-REGULATED EXOCYTOSIS OF NEUROTRANSMITTER%GOBP%GO:0048791	20	0.682655	1.81725	0.00265722	0.0895813	0.9595	2377	tags=30%, list=9%, signal=33%
NEURONAL CELL BODY MEMBRANE%GOCC%GO:0032809	32	0.617099	1.81603	0.00083682	0.0885995	0.961	4245	tags=53%, list=16%, signal=63%
RESPONSE TO DOPAMINE%GOMF%GO:1903350	25	0.651916	1.81516	0.00167785	0.087635	0.9625	4225	tags=48%, list=16%, signal=57%
CELLULAR RESPONSE TO ORGANIC SUBSTANCE%GOMF%GO:0071310	123	0.485891	1.81344	0	0.0880079	0.966	4582	tags=33%, list=18%, signal=39%
REGULATION OF STEROID METABOLIC PROCESS%GOBP%GO:0019218	85	0.516896	1.80668	0	0.0951179	0.9755	5333	tags=36%, list=20%, signal=46%
CELLULAR RESPONSE TO MONOAMINE STIMULUS%GOMF%GO:0071868	25	0.651916	1.80435	0.000823723	0.0963241	0.978	4225	tags=48%, list=16%, signal=57%
CELLULAR RESPONSE TO ORGANIC CYCLIC COMPOUND%GOMF%GO:0071407	39	0.59025	1.80357	0.000823723	0.0952171	0.979	4225	tags=38%, list=16%, signal=46%
ION HOMEOSTASIS%REACTOME%R-HSA-5578775.2	44	0.569926	1.79994	0	0.0977974	0.982	7401	tags=52%, list=28%, signal=73%
CELLULAR RESPONSE TO DOPAMINE%GOMF%GO:1903351	25	0.651916	1.79978	0.00166389	0.0960721	0.982	4225	tags=48%, list=16%, signal=57%
RESPONSE TO ORGANIC CYCLIC COMPOUND%GOMF%GO:0014070	39	0.59025	1.79801	0	0.0964404	0.984	4225	tags=38%, list=16%, signal=46%
CATION CHANNEL COMPLEX%GOCC%GO:0034703	176	0.465176	1.79767	0	0.0950402	0.984	6731	tags=45%, list=26%, signal=61%
RESPONSE TO ORGANIC SUBSTANCE%GOMF%GO:0010033	123	0.485891	1.79077	0	0.102114	0.988	4582	tags=33%, list=18%, signal=39%
CHOLESTEROL METABOLISM WITH BLOCH AND KANDUTSCH-RUSSELL PATHWAYS%WIKIPATHWAYS_20220510%WP4346%MUS MUSCULUS	48	0.55835	1.78822	0	0.103708	0.9895	7276	tags=56%, list=28%, signal=78%
BIOLOGICAL PROCESS INVOLVED IN INTRASPECIES INTERACTION BETWEEN ORGANISMS%GOBP%GO:0051703	53	0.549285	1.78768	0	0.102551	0.99	7117	tags=57%, list=27%, signal=78%
POSITIVE REGULATION OF VIRAL LIFE CYCLE%GOBP%GO:1903902	21	0.671694	1.78469	0.00528169	0.104752	0.992	1495	tags=19%, list=6%, signal=20%
SEROTONIN RECEPTOR SIGNALING PATHWAY%GOMF%GO:0007210	22	0.66418	1.78211	0.000844595	0.106397	0.994	4225	tags=50%, list=16%, signal=60%
POTASSIUM CHANNEL COMPLEX%GOCC%GO:0034705	91	0.504873	1.77936	0	0.108434	0.996	5125	tags=40%, list=20%, signal=49%
IONOTROPIC GLUTAMATE RECEPTOR COMPLEX%GOCC%GO:0008328	45	0.559957	1.77734	0.00158479	0.109293	0.996	5506	tags=47%, list=21%, signal=59%
SOCIAL BEHAVIOR%GOBP%GO:0035176	53	0.549285	1.77557	0.000797448	0.110123	0.9965	7117	tags=57%, list=27%, signal=78%
SEROTONIN RECEPTOR ACTIVITY%GOMF%GO:0099589	22	0.66418	1.77439	0.00506329	0.109943	0.9965	4225	tags=50%, list=16%, signal=60%
POTASSIUM ION TRANSMEMBRANE TRANSPORTER ACTIVITY%GOMF%GO:0015079	138	0.473523	1.77396	0	0.108738	0.997	5814	tags=43%, list=22%, signal=55%
POTASSIUM ION TRANSMEMBRANE TRANSPORT%GOMF%GO:0071805	138	0.473523	1.77143	0	0.110581	0.998	5814	tags=43%, list=22%, signal=55%
NEUROTRANSMITTER RECEPTOR COMPLEX%GOCC%GO:0098878	46	0.566579	1.7694	0.001638	0.111511	0.998	5506	tags=48%, list=21%, signal=61%
CELL-CELL CONTACT ZONE%GOCC%GO:0044291	84	0.499944	1.76881	0	0.110663	0.998	6349	tags=31%, list=24%, signal=41%
POTASSIUM ION TRANSPORT%GOMF%GO:0006813	138	0.473523	1.76666	0	0.11158	0.998	5814	tags=43%, list=22%, signal=55%
IONOTROPIC GLUTAMATE RECEPTOR PATHWAY%PANTHER PATHWAY%P00037	32	0.60721	1.76428	0.00170648	0.113215	0.998	6228	tags=41%, list=24%, signal=53%
POSITIVE REGULATION OF SYNAPTIC TRANSMISSION%GOBP%GO:0050806	162	0.459641	1.76322	0	0.112918	0.998	5307	tags=31%, list=20%, signal=39%
MEMORY%GOBP%GO:0007613	152	0.461096	1.76064	0	0.115111	0.998	5856	tags=38%, list=22%, signal=49%
G PROTEIN-COUPLED SEROTONIN RECEPTOR SIGNALING PATHWAY%GOMF%GO:0098664	21	0.654339	1.76019	0.00264317	0.114082	0.998	4225	tags=48%, list=16%, signal=57%
DOBUTAMINE ACTION PATHWAY%PATHWHIZ%PW000639	39	0.565857	1.75268	0.000808407	0.123671	0.998	5312	tags=41%, list=20%, signal=51%
IMPORT INTO CELL%GOBP%GO:0098657	170	0.447888	1.75194	0	0.12311	0.998	6729	tags=38%, list=26%, signal=51%
ESMOLOL ACTION PATHWAY%SMPDB%SMP0000301	39	0.565857	1.7486	0.00250627	0.126615	0.9985	5312	tags=41%, list=20%, signal=51%
AMLODIPINE ACTION PATHWAY%PATHWHIZ%PW000391	39	0.565857	1.74788	0.00497925	0.126011	0.9985	5312	tags=41%, list=20%, signal=51%
NISOLDIPINE ACTION PATHWAY%PATHWHIZ%PW000396	39	0.565857	1.74492	0.000838223	0.128965	0.9985	5312	tags=41%, list=20%, signal=51%
PENBUTOLOL ACTION PATHWAY%SMPDB%SMP0000305	39	0.565857	1.74462	0.00325998	0.127676	0.9985	5312	tags=41%, list=20%, signal=51%
REGULATION OF GLUTAMATE SECRETION%GOBP%GO:0014048	24	0.634658	1.74403	0.00429185	0.126933	0.9985	2833	tags=33%, list=11%, signal=37%
CELLULAR RESPONSE TO INTERFERON-BETA%GOBP%GO:0035458	29	0.612132	1.74274	0.00326531	0.127039	0.9985	3849	tags=45%, list=15%, signal=53%
G PROTEIN-COUPLED PEPTIDE RECEPTOR ACTIVITY%GOMF%GO:0008528	70	0.512027	1.74259	0	0.125592	0.9985	3238	tags=30%, list=12%, signal=34%
VERAPAMIL ACTION PATHWAY%SMPDB%SMP0000375	39	0.565857	1.74206	0.00237718	0.124895	0.999	5312	tags=41%, list=20%, signal=51%
G PROTEIN-COUPLED SEROTONIN RECEPTOR ACTIVITY%GOMF%GO:0004993	21	0.654339	1.74161	0.00505051	0.124059	0.999	4225	tags=48%, list=16%, signal=57%
DISOPYRAMIDE ACTION PATHWAY%SMPDB%SMP0000325	39	0.565857	1.74111	0.000817661	0.123368	0.999	5312	tags=41%, list=20%, signal=51%
CELLULAR RESPONSE TO ENDOGENOUS STIMULUS%GOMF%GO:0071495	78	0.500484	1.74037	0.00231839	0.123119	0.999	4582	tags=32%, list=18%, signal=39%
DILTIAZEM ACTION PATHWAY%SMPDB%SMP0000359	39	0.565857	1.74019	0.00321543	0.121877	0.999	5312	tags=41%, list=20%, signal=51%
FELODIPINE ACTION PATHWAY%PATHWHIZ%PW000392	39	0.565857	1.73874	0.00486224	0.122474	0.9995	5312	tags=41%, list=20%, signal=51%
FLECAINIDE ACTION PATHWAY%SMPDB%SMP0000331	39	0.565857	1.73853	0.00247934	0.121402	0.9995	5312	tags=41%, list=20%, signal=51%
PROPRANOLOL ACTION PATHWAY%SMPDB%SMP0000307	39	0.565857	1.73777	0.00409165	0.121269	0.9995	5312	tags=41%, list=20%, signal=51%
IMPORT ACROSS PLASMA MEMBRANE%GOBP%GO:0098739	135	0.467831	1.73691	0	0.121238	0.9995	6729	tags=41%, list=26%, signal=56%
LIPID TRANSLOCATION%GOBP%GO:0034204	42	0.555864	1.73688	0.00323625	0.119903	0.9995	5681	tags=36%, list=22%, signal=46%
OXPRENOLOL ACTION PATHWAY%PATHWHIZ%PW000372	39	0.565857	1.73658	0.00245298	0.118996	0.9995	5312	tags=41%, list=20%, signal=51%
NADOLOL ACTION PATHWAY%PATHWHIZ%PW000371	39	0.565857	1.73531	0.00400641	0.119817	1	5312	tags=41%, list=20%, signal=51%
NITRENDIPINE ACTION PATHWAY%SMPDB%SMP0000382	39	0.565857	1.73467	0.002443	0.119458	1	5312	tags=41%, list=20%, signal=51%
POTASSIUM CHANNELS%REACTOME%R-HSA-1296071.2	91	0.487459	1.73439	0.000763359	0.118689	1	5312	tags=42%, list=20%, signal=52%
METOPROLOL ACTION PATHWAY%PATHWHIZ%PW000370	39	0.565857	1.73431	0.00333611	0.117542	1	5312	tags=41%, list=20%, signal=51%
FOSPHENYTOIN (ANTIARRHYTHMIC) ACTION PATHWAY%PATHWHIZ%PW000379	39	0.565857	1.73417	0.00167084	0.116478	1	5312	tags=41%, list=20%, signal=51%
BETAXOLOL ACTION PATHWAY%SMPDB%SMP0000299	39	0.565857	1.73316	0.0024855	0.116599	1	5312	tags=41%, list=20%, signal=51%
ISOPRENALINE ACTION PATHWAY%SMPDB%SMP0000663	39	0.565857	1.73312	0.000826446	0.115453	1	5312	tags=41%, list=20%, signal=51%
LEVOBUNOLOL ACTION PATHWAY%SMPDB%SMP0000666	39	0.565857	1.73208	0	0.11573	1	5312	tags=41%, list=20%, signal=51%
HETEROTRIMERIC G-PROTEIN SIGNALING PATHWAY-GI ALPHA AND GS ALPHA MEDIATED PATHWAY%PANTHER PATHWAY%P00026	108	0.477402	1.73206	0	0.114604	1	4405	tags=29%, list=17%, signal=34%
METIPRANOLOL ACTION PATHWAY%PATHWHIZ%PW000644	39	0.565857	1.73203	0.000837521	0.113531	1	5312	tags=41%, list=20%, signal=51%
SODIUM CHANNEL COMPLEX%GOCC%GO:0034706	25	0.620457	1.73152	0.00518583	0.113158	1	7424	tags=68%, list=29%, signal=95%
NIMODIPINE ACTION PATHWAY%PATHWHIZ%PW000395	39	0.565857	1.73133	0.00397141	0.112353	1	5312	tags=41%, list=20%, signal=51%
STEROID BIOSYNTHETIC PROCESS%GOBP%GO:0006694	60	0.521943	1.73055	0.000794281	0.112364	1	6468	tags=47%, list=25%, signal=62%
QUINIDINE ACTION PATHWAY%SMPDB%SMP0000323	39	0.565857	1.72907	0.00258398	0.113262	1	5312	tags=41%, list=20%, signal=51%
PRACTOLOL ACTION PATHWAY%PATHWHIZ%PW000646	39	0.565857	1.72857	0.00329489	0.112853	1	5312	tags=41%, list=20%, signal=51%
CARTEOLOL ACTION PATHWAY%PATHWHIZ%PW000634	39	0.565857	1.72791	0.00320256	0.112677	1	5312	tags=41%, list=20%, signal=51%
CARVEDILOL ACTION PATHWAY%SMPDB%SMP0000367	40	0.561449	1.72767	0.00241158	0.111999	1	5312	tags=40%, list=20%, signal=50%
RISEDRONATE ACTION PATHWAY%PATHWHIZ%PW000272	20	0.639165	1.72749	0.00342173	0.111221	1	6397	tags=55%, list=25%, signal=73%
PROCAINAMIDE (ANTIARRHYTHMIC) ACTION PATHWAY%PATHWHIZ%PW000377	39	0.565857	1.72718	0.00328947	0.110674	1	5312	tags=41%, list=20%, signal=51%
NEGATIVE REGULATION OF SYNAPTIC TRANSMISSION%GOBP%GO:0050805	52	0.53686	1.72714	0	0.109723	1	5453	tags=37%, list=21%, signal=46%
MONOAMINE GPCRS%WIKIPATHWAYS_20220510%WP570%MUS MUSCULUS	32	0.583296	1.72701	0.00254453	0.108914	1	4761	tags=44%, list=18%, signal=53%
BUPRANOLOL ACTION PATHWAY%SMPDB%SMP0000670	39	0.565857	1.72666	0.00248139	0.108316	1	5312	tags=41%, list=20%, signal=51%
AMIODARONE ACTION PATHWAY%PATHWHIZ%PW000642	45	0.541566	1.72558	0.00405844	0.108767	1	5312	tags=38%, list=20%, signal=47%
PINDOLOL ACTION PATHWAY%PATHWHIZ%PW000374	39	0.565857	1.72556	0.00165289	0.107834	1	5312	tags=41%, list=20%, signal=51%
TOCAINIDE ACTION PATHWAY%SMPDB%SMP0000330	39	0.565857	1.72415	0.00250627	0.108617	1	5312	tags=41%, list=20%, signal=51%
NIFEDIPINE ACTION PATHWAY%PATHWHIZ%PW000394	39	0.565857	1.72412	0.004095	0.107739	1	5312	tags=41%, list=20%, signal=51%
POTASSIUM CHANNEL ACTIVITY%GOMF%GO:0005267	104	0.47741	1.7241	0	0.106823	1	5814	tags=44%, list=22%, signal=57%
BISOPROLOL ACTION PATHWAY%SMPDB%SMP0000300	39	0.565857	1.72381	0	0.106216	1	5312	tags=41%, list=20%, signal=51%
RESPONSE TO ENDOGENOUS STIMULUS%GOMF%GO:0009719	78	0.500484	1.72342	0	0.105727	1	4582	tags=32%, list=18%, signal=39%
STRIATED MUSCLE CONTRACTION%PATHWHIZ%PW000564	39	0.565857	1.72267	0.00166806	0.105777	1	5312	tags=41%, list=20%, signal=51%
AMIDE TRANSMEMBRANE TRANSPORTER ACTIVITY%GOMF%GO:0042887	38	0.567662	1.72209	0.00740132	0.105605	1	5914	tags=47%, list=23%, signal=61%
ACEBUTOLOL ACTION PATHWAY%SMPDB%SMP0000296	39	0.565857	1.72156	0.00170794	0.105417	1	5312	tags=41%, list=20%, signal=51%
DESMOSTEROLOSIS%PATHWHIZ%PW000097	20	0.639165	1.72142	0.0101954	0.104723	1	6397	tags=55%, list=25%, signal=73%
ISRADIPINE ACTION PATHWAY%PATHWHIZ%PW000393	39	0.565857	1.72064	0.00325733	0.104662	1	5312	tags=41%, list=20%, signal=51%
ALPRENOLOL ACTION PATHWAY%SMPDB%SMP0000297	39	0.565857	1.71982	0.00243112	0.104816	1	5312	tags=41%, list=20%, signal=51%
SOTALOL ACTION PATHWAY%SMPDB%SMP0000660	39	0.565857	1.71917	0.00328407	0.104712	1	5312	tags=41%, list=20%, signal=51%
CELL-CELL ADHESION VIA PLASMA-MEMBRANE ADHESION MOLECULES%GOBP%GO:0098742	155	0.449808	1.71884	0.000715308	0.104274	1	5305	tags=35%, list=20%, signal=43%
INTRAMEMBRANE LIPID TRANSPORTER ACTIVITY%GOMF%GO:0140303	40	0.555588	1.71872	0.00487805	0.103602	1	5812	tags=40%, list=22%, signal=51%
EPINEPHRINE ACTION PATHWAY%PATHWHIZ%PW000638	39	0.565857	1.71866	0.00248139	0.102888	1	5312	tags=41%, list=20%, signal=51%
LABETALOL ACTION PATHWAY%PATHWHIZ%PW000389	40	0.561449	1.71758	0.002457	0.103456	1	5312	tags=40%, list=20%, signal=50%
LIPID TRANSLOCATION%GOMF%GO:0034204	40	0.555588	1.71665	0.00163399	0.103668	1	5812	tags=40%, list=22%, signal=51%
MEXILETINE ACTION PATHWAY%PATHWHIZ%PW000382	39	0.565857	1.71492	0.00165289	0.105058	1	5312	tags=41%, list=20%, signal=51%
BETA1 INTEGRIN CELL SURFACE INTERACTIONS%PATHWAY INTERACTION DATABASE NCI-NATURE CURATED DATA%BETA1 INTEGRIN CELL SURFACE INTERACTIONS	62	0.515075	1.71479	0.00317965	0.104414	1	3013	tags=24%, list=12%, signal=27%
TIMOLOL ACTION PATHWAY%PATHWHIZ%PW000636	39	0.565857	1.71442	0.000825764	0.104102	1	5312	tags=41%, list=20%, signal=51%
RESPONSE TO INTERFERON-BETA%GOBP%GO:0035456	36	0.572112	1.71254	0.0042517	0.105662	1	3849	tags=39%, list=15%, signal=46%
ATENOLOL ACTION PATHWAY%SMPDB%SMP0000298	39	0.565857	1.71249	0.00413565	0.104952	1	5312	tags=41%, list=20%, signal=51%
CELLULAR RESPONSE TO CORTICOSTEROID STIMULUS%GOBP%GO:0071384	41	0.553103	1.71243	0.00243309	0.104239	1	1909	tags=20%, list=7%, signal=21%
REGULATION OF FATTY ACID BIOSYNTHETIC PROCESS%GOBP%GO:0042304	40	0.563725	1.71226	0.00496278	0.103717	1	6792	tags=48%, list=26%, signal=64%
NEBIVOLOL ACTION PATHWAY%SMPDB%SMP0000366	39	0.565857	1.71203	0.00493016	0.103245	1	5312	tags=41%, list=20%, signal=51%
ATORVASTATIN ACTION PATHWAY%SMPDB%SMP0000131	20	0.639165	1.71191	0.0078534	0.102651	1	6397	tags=55%, list=25%, signal=73%
REGULATION OF TRIGLYCERIDE METABOLIC PROCESS%GOBP%GO:0090207	40	0.558246	1.71148	0.00490597	0.102406	1	7385	tags=60%, list=28%, signal=84%
BOPINDOLOL ACTION PATHWAY%SMPDB%SMP0000657	39	0.565857	1.71091	0.00323625	0.102485	1	5312	tags=41%, list=20%, signal=51%
IBUTILIDE ACTION PATHWAY%SMPDB%SMP0000332	39	0.565857	1.7104	0.00329489	0.10238	1	5312	tags=41%, list=20%, signal=51%
LIDOCAINE (ANTIARRHYTHMIC) ACTION PATHWAY%PATHWHIZ%PW000381	39	0.565857	1.71024	0.00326797	0.101854	1	5312	tags=41%, list=20%, signal=51%
ARBUTAMINE ACTION PATHWAY%SMPDB%SMP0000664	39	0.565857	1.70995	0.00164609	0.101461	1	5312	tags=41%, list=20%, signal=51%
AMIDE TRANSPORT%GOMF%GO:0042886	47	0.535261	1.70837	0.00394011	0.102758	1	5152	tags=38%, list=20%, signal=48%
NEGATIVE REGULATION OF FATTY ACID METABOLIC PROCESS%GOBP%GO:0045922	28	0.597656	1.70712	0.00825764	0.103493	1	7598	tags=64%, list=29%, signal=91%
VOLTAGE GATED POTASSIUM CHANNELS%REACTOME%R-HSA-1296072.2	41	0.552872	1.70691	0.00166667	0.103032	1	4867	tags=44%, list=19%, signal=54%
PAMIDRONATE ACTION PATHWAY%PATHWHIZ%PW000273	20	0.639165	1.70566	0.0148472	0.103799	1	6397	tags=55%, list=25%, signal=73%
PEPTIDE LIGAND-BINDING RECEPTORS%REACTOME%R-HSA-375276.6	115	0.46471	1.70541	0	0.103427	1	5101	tags=35%, list=20%, signal=43%
ALENDRONATE ACTION PATHWAY%PATHWHIZ%PW000137	20	0.639165	1.7031	0.0079858	0.105569	1	6397	tags=55%, list=25%, signal=73%
PHOSPHOLIPID TRANSLOCATION%GOBP%GO:0045332	40	0.557789	1.70186	0.00567721	0.106319	1	5681	tags=35%, list=22%, signal=45%
POSITIVE REGULATION OF INTERLEUKIN-2 PRODUCTION%GOBP%GO:0032743	29	0.587661	1.70128	0.00590219	0.106338	1	1909	tags=28%, list=7%, signal=30%
REGULATION OF CARDIAC MUSCLE CELL ACTION POTENTIAL%GOBP%GO:0098901	28	0.598192	1.70067	0.00756939	0.106357	1	6130	tags=39%, list=24%, signal=51%
ZOLEDRONATE ACTION PATHWAY%PATHWHIZ%PW000270	20	0.639165	1.69965	0.00923594	0.106788	1	6397	tags=55%, list=25%, signal=73%
PRAVASTATIN ACTION PATHWAY%SMPDB%SMP0000089	20	0.639165	1.69959	0.00779221	0.106158	1	6397	tags=55%, list=25%, signal=73%
REGULATION OF SIGNALING RECEPTOR ACTIVITY%GOBP%GO:0010469	124	0.460315	1.69903	0	0.106178	1	5595	tags=35%, list=21%, signal=44%
HYPERCHOLESTEROLEMIA%PATHWHIZ%PW000221	20	0.639165	1.698	0.00942588	0.10682	1	6397	tags=55%, list=25%, signal=73%
LYSOSOMAL ACID LIPASE DEFICIENCY (WOLMAN DISEASE)%PATHWHIZ%PW000099	20	0.639165	1.69783	0.00950735	0.106328	1	6397	tags=55%, list=25%, signal=73%
POSITIVE REGULATION OF POTASSIUM ION TRANSMEMBRANE TRANSPORTER ACTIVITY%GOBP%GO:1901018	25	0.603112	1.69725	0.00502092	0.106339	1	2292	tags=24%, list=9%, signal=26%
BEVANTOLOL ACTION PATHWAY%PATHWHIZ%PW000645	39	0.565857	1.69717	0.00826446	0.105773	1	5312	tags=41%, list=20%, signal=51%
REGULATION OF MORPHOGENESIS OF A BRANCHING STRUCTURE%GOBP%GO:0060688	56	0.516376	1.69369	0.00161943	0.109452	1	2903	tags=29%, list=11%, signal=32%
ANTIGEN PROCESSING AND PRESENTATION OF PEPTIDE ANTIGEN%GOBP%GO:0048002	42	0.549622	1.69339	0.00337838	0.109119	1	1756	tags=26%, list=7%, signal=28%
REGULATION OF MEMBRANE LIPID DISTRIBUTION%GOMF%GO:0097035	40	0.555588	1.69321	0.00557325	0.108665	1	5812	tags=40%, list=22%, signal=51%
G PROTEIN-COUPLED AMINE RECEPTOR ACTIVITY%GOMF%GO:0008227	30	0.587169	1.69274	0.00917431	0.108511	1	4761	tags=43%, list=18%, signal=53%
REGULATION OF CARDIAC MUSCLE CELL CONTRACTION%GOBP%GO:0086004	37	0.558066	1.69271	0.00494641	0.107875	1	6130	tags=43%, list=24%, signal=56%
REGULATION OF BIOLOGICAL QUALITY%GOMF%GO:0065008	177	0.437016	1.69209	0	0.107975	1	5984	tags=41%, list=23%, signal=52%
STEROID BIOSYNTHESIS%PATHWHIZ%PW000050	20	0.639165	1.69165	0.00774527	0.107915	1	6397	tags=55%, list=25%, signal=73%
SIMVASTATIN ACTION PATHWAY%PATHWHIZ%PW000127	20	0.639165	1.69031	0.00704846	0.108761	1	6397	tags=55%, list=25%, signal=73%
CHOLESTERYL ESTER STORAGE DISEASE%SMPDB%SMP0000508	20	0.639165	1.68855	0.00674536	0.110544	1	6397	tags=55%, list=25%, signal=73%
INHIBITORY SYNAPSE%GOCC%GO:0060077	26	0.598363	1.68745	0.00756939	0.111147	1	7963	tags=62%, list=31%, signal=89%
ROSUVASTATIN ACTION PATHWAY%SMPDB%SMP0000092	20	0.639165	1.68694	0.00759494	0.111154	1	6397	tags=55%, list=25%, signal=73%
CERIVASTATIN ACTION PATHWAY%PATHWHIZ%PW000271	20	0.639165	1.68667	0.00788091	0.110884	1	6397	tags=55%, list=25%, signal=73%
GPCRS, NON-ODORANT %WIKIPATHWAYS_20220510%WP1396%MUS MUSCULUS	191	0.433937	1.68654	0.000710227	0.110432	1	4225	tags=32%, list=16%, signal=38%
RESPONSE TO HORMONE%GOMF%GO:0009725	30	0.583633	1.68646	0.00762066	0.109891	1	2621	tags=27%, list=10%, signal=30%
PEPTIDE RECEPTOR ACTIVITY%GOMF%GO:0001653	78	0.485668	1.68632	0.00398406	0.109446	1	3497	tags=29%, list=13%, signal=34%
POTASSIUM ION TRANSPORT%GOBP%GO:0006813	146	0.442307	1.68602	0	0.109212	1	5786	tags=40%, list=22%, signal=51%
WOLMAN DISEASE%PATHWHIZ%PW000487	20	0.639165	1.68539	0.00499584	0.109366	1	6397	tags=55%, list=25%, signal=73%
MEVALONIC ACIDURIA%SMPDB%SMP0000510	20	0.639165	1.68249	0.011178	0.112279	1	6397	tags=55%, list=25%, signal=73%
CHONDRODYSPLASIA PUNCTATA II, X-LINKED DOMINANT (CDPX2)%SMPDB%SMP0000388	20	0.639165	1.68165	0.0120172	0.112758	1	6397	tags=55%, list=25%, signal=73%
IBANDRONATE ACTION PATHWAY%SMPDB%SMP0000079	20	0.639165	1.68161	0.00427716	0.112182	1	6397	tags=55%, list=25%, signal=73%
PARALLEL FIBER TO PURKINJE CELL SYNAPSE%GOCC%GO:0098688	37	0.56394	1.68047	0.00245298	0.112995	1	4884	tags=49%, list=19%, signal=60%
HYPER-IGD SYNDROME%SMPDB%SMP0000509	20	0.639165	1.68022	0.00859107	0.112636	1	6397	tags=55%, list=25%, signal=73%
CHILD SYNDROME%PATHWHIZ%PW000096	20	0.639165	1.68018	0.00845309	0.112077	1	6397	tags=55%, list=25%, signal=73%
FLUVASTATIN ACTION PATHWAY%PATHWHIZ%PW000274	20	0.639165	1.6792	0.00877963	0.112708	1	6397	tags=55%, list=25%, signal=73%
LOVASTATIN ACTION PATHWAY%SMPDB%SMP0000099	20	0.639165	1.67895	0.0147441	0.112438	1	6397	tags=55%, list=25%, signal=73%
CELLULAR RESPONSE TO HORMONE STIMULUS%GOMF%GO:0032870	30	0.583633	1.67882	0.00509771	0.111976	1	2621	tags=27%, list=10%, signal=30%
EXPORT ACROSS PLASMA MEMBRANE%GOBP%GO:0140115	51	0.518127	1.6778	0.00481928	0.112692	1	5886	tags=45%, list=23%, signal=58%
POST NMDA RECEPTOR ACTIVATION EVENTS%REACTOME DATABASE ID RELEASE 84%438064	53	0.517698	1.67758	0.00734694	0.112392	1	8599	tags=53%, list=33%, signal=79%
NEGATIVE REGULATION OF BMP SIGNALING PATHWAY%GOBP%GO:0030514	53	0.516299	1.67419	0.00249792	0.115997	1	6040	tags=43%, list=23%, signal=56%
SMITH-LEMLI-OPITZ SYNDROME (SLOS)%PATHWHIZ%PW000095	20	0.639165	1.67168	0.00347826	0.11848	1	6397	tags=55%, list=25%, signal=73%
SENSORY PERCEPTION OF TASTE%REACTOME DATABASE ID RELEASE 84%9717189	21	0.62692	1.67055	0.00420875	0.119401	1	4217	tags=33%, list=16%, signal=40%
REGULATION OF STEROID BIOSYNTHETIC PROCESS%GOBP%GO:0050810	62	0.505432	1.66945	0.00311769	0.120284	1	5333	tags=37%, list=20%, signal=47%
VOLTAGE-GATED MONOATOMIC CATION CHANNEL ACTIVITY%GOMF%GO:0022843	119	0.455955	1.66709	0	0.122568	1	6731	tags=49%, list=26%, signal=65%
POSITIVE REGULATION OF TRIGLYCERIDE METABOLIC PROCESS%GOBP%GO:0090208	21	0.619086	1.66605	0.00760135	0.123369	1	5543	tags=57%, list=21%, signal=73%
REGULATION OF AXON EXTENSION INVOLVED IN AXON GUIDANCE%GOBP%GO:0048841	32	0.564916	1.66505	0.00500835	0.12412	1	5148	tags=44%, list=20%, signal=54%
AMINE LIGAND-BINDING RECEPTORS%REACTOME DATABASE ID RELEASE 84%375280	32	0.570175	1.66281	0.00493016	0.126394	1	4761	tags=41%, list=18%, signal=50%
STEROL BIOSYNTHETIC PROCESS%GOBP%GO:0016126	22	0.624078	1.66253	0.00954861	0.126148	1	7500	tags=68%, list=29%, signal=96%
CELLULAR RESPONSE TO STEROID HORMONE STIMULUS%GOBP%GO:0071383	90	0.467314	1.66084	0.000762777	0.12785	1	8065	tags=43%, list=31%, signal=63%
REGULATION OF STRIATED MUSCLE CONTRACTION%GOBP%GO:0006942	74	0.486086	1.659	0.000791139	0.129839	1	6439	tags=38%, list=25%, signal=50%
NOTOCHORD DEVELOPMENT%GOBP%GO:0030903	21	0.613368	1.65844	0.00912863	0.129984	1	4471	tags=38%, list=17%, signal=46%
REGULATION OF DEFENSE RESPONSE TO VIRUS BY HOST%GOBP%GO:0050691	31	0.574931	1.65841	0.00499168	0.129352	1	5083	tags=35%, list=20%, signal=44%
VOLTAGE-GATED POTASSIUM CHANNEL ACTIVITY%GOMF%GO:0005249	78	0.479227	1.65775	0.00466563	0.129673	1	5785	tags=46%, list=22%, signal=59%
POSITIVE REGULATION OF AMINE TRANSPORT%GOBP%GO:0051954	49	0.52388	1.65763	0.0074565	0.129201	1	5555	tags=45%, list=21%, signal=57%
PLATELET CALCIUM HOMEOSTASIS%REACTOME DATABASE ID RELEASE 84%418360	26	0.587642	1.65548	0.0108153	0.131548	1	2833	tags=35%, list=11%, signal=39%
CELLULAR EXTRAVASATION%GOBP%GO:0045123	30	0.582121	1.6536	0.00608167	0.13367	1	5225	tags=40%, list=20%, signal=50%
PROTEIN LOCALIZATION TO CYTOSKELETON%GOBP%GO:0044380	44	0.519427	1.65214	0.00955414	0.135142	1	7356	tags=34%, list=28%, signal=47%
POSITIVE REGULATION OF CYTOKINE-MEDIATED SIGNALING PATHWAY%GOBP%GO:0001961	48	0.523879	1.65212	0.00581395	0.134528	1	6132	tags=48%, list=24%, signal=63%
G PROTEIN-COUPLED RECEPTOR SIGNALING PATHWAY, COUPLED TO CYCLIC NUCLEOTIDE SECOND MESSENGER%GOBP%GO:0007187	30	0.567047	1.652	0.00832639	0.134056	1	4225	tags=40%, list=16%, signal=48%
AMIDE TRANSPORT%GOBP%GO:0042886	149	0.437703	1.64936	0	0.137205	1	5914	tags=35%, list=23%, signal=45%
TRANSMISSION OF NERVE IMPULSE%GOBP%GO:0019226	73	0.481548	1.64817	0.0046225	0.138186	1	7721	tags=56%, list=30%, signal=80%
ACIDIC AMINO ACID TRANSPORT%GOBP%GO:0015800	39	0.537347	1.64745	0.00756939	0.13851	1	5914	tags=46%, list=23%, signal=60%
LONG-TERM SYNAPTIC POTENTIATION%GOBP%GO:0060291	60	0.500382	1.6474	0.0024077	0.137931	1	4121	tags=30%, list=16%, signal=36%
POSTSYNAPSE ASSEMBLY%GOBP%GO:0099068	24	0.60044	1.64657	0.0170503	0.138498	1	6238	tags=58%, list=24%, signal=77%
ION CHANNEL TRANSPORT%REACTOME%R-HSA-983712.2	137	0.435286	1.64631	0	0.138195	1	5985	tags=31%, list=23%, signal=41%
COLLAGEN TRIMER%GOCC%GO:0005581	27	0.58333	1.64595	0.0117746	0.138086	1	4189	tags=33%, list=16%, signal=40%
NEUROTRANSMITTER TRANSPORT%GOBP%GO:0006836	116	0.448683	1.64591	0.00153846	0.137514	1	6103	tags=29%, list=23%, signal=38%
NEGATIVE REGULATION OF STEROID METABOLIC PROCESS%GOBP%GO:0045939	21	0.615397	1.64293	0.0176367	0.141188	1	3022	tags=48%, list=12%, signal=54%
REPRODUCTIVE BEHAVIOR%GOBP%GO:0019098	46	0.520196	1.63973	0.00904605	0.145351	1	5586	tags=41%, list=21%, signal=52%
POTASSIUM ION IMPORT ACROSS PLASMA MEMBRANE%GOBP%GO:1990573	40	0.535096	1.63956	0.00735895	0.144931	1	5786	tags=48%, list=22%, signal=61%
NEUROMUSCULAR PROCESS CONTROLLING BALANCE%GOBP%GO:0050885	60	0.489318	1.63625	0.00243902	0.149103	1	6459	tags=43%, list=25%, signal=57%
POTASSIUM ION TRANSMEMBRANE TRANSPORT%GOBP%GO:0071805	128	0.440749	1.63468	0.000742942	0.150805	1	5786	tags=40%, list=22%, signal=51%
XENOBIOTIC TRANSPORT%GOBP%GO:0042908	30	0.565877	1.63359	0.00846024	0.151927	1	2849	tags=27%, list=11%, signal=30%
MODULATION OF EXCITATORY POSTSYNAPTIC POTENTIAL%GOBP%GO:0098815	62	0.491067	1.63283	0.00401284	0.152388	1	6293	tags=37%, list=24%, signal=49%
IONOTROPIC GLUTAMATE RECEPTOR BINDING%GOMF%GO:0035255	50	0.508263	1.63206	0.0032	0.152895	1	8284	tags=50%, list=32%, signal=73%
PROTEIN LOCALIZATION TO MICROTUBULE CYTOSKELETON%GOBP%GO:0072698	40	0.531819	1.63101	0.00741351	0.15378	1	7356	tags=35%, list=28%, signal=49%
VOLTAGE-GATED MONOATOMIC ION CHANNEL ACTIVITY%GOMF%GO:0005244	141	0.431503	1.62777	0.00148258	0.158027	1	5828	tags=42%, list=22%, signal=54%
LYSINURIC PROTEIN INTOLERANCE%SMPDB%SMP0000197	24	0.584093	1.62726	0.0184255	0.15813	1	3022	tags=25%, list=12%, signal=28%
DNA-TEMPLATED DNA REPLICATION MAINTENANCE OF FIDELITY%GOBP%GO:0045005	52	0.505257	1.62695	0.00740741	0.157961	1	3263	tags=29%, list=13%, signal=33%
SPIRONOLACTONE ACTION PATHWAY%SMPDB%SMP0000134	24	0.584093	1.62467	0.0128096	0.160933	1	3022	tags=25%, list=12%, signal=28%
PHARYNGEAL SYSTEM DEVELOPMENT%GOBP%GO:0060037	22	0.598719	1.62454	0.0164218	0.160433	1	6867	tags=64%, list=26%, signal=86%
SODIUM ION IMPORT ACROSS PLASMA MEMBRANE%GOBP%GO:0098719	21	0.615324	1.62416	0.0125104	0.160365	1	6530	tags=57%, list=25%, signal=76%
EPLERENONE ACTION PATHWAY%SMPDB%SMP0000135	24	0.584093	1.62354	0.0180476	0.160658	1	3022	tags=25%, list=12%, signal=28%
BUMETANIDE ACTION PATHWAY%SMPDB%SMP0000088	24	0.584093	1.62353	0.0183086	0.159987	1	3022	tags=25%, list=12%, signal=28%
POLYTHIAZIDE ACTION PATHWAY%PATHWHIZ%PW000326	24	0.584093	1.62266	0.0168634	0.160739	1	3022	tags=25%, list=12%, signal=28%
REGULATION OF MUSCLE CONTRACTION%GOBP%GO:0006937	145	0.434499	1.6223	0	0.160624	1	6785	tags=38%, list=26%, signal=51%
SENSORY PERCEPTION OF CHEMICAL STIMULUS%GOBP%GO:0007606	99	0.4535	1.62152	0.00224719	0.161254	1	6530	tags=43%, list=25%, signal=58%
HYDROCHLOROTHIAZIDE ACTION PATHWAY%SMPDB%SMP0000100	24	0.584093	1.62126	0.00949094	0.160979	1	3022	tags=25%, list=12%, signal=28%
BENDROFLUMETHIAZIDE ACTION PATHWAY%PATHWHIZ%PW000329	24	0.584093	1.62122	0.0134454	0.160377	1	3022	tags=25%, list=12%, signal=28%
LONG-TERM MEMORY%GOBP%GO:0007616	41	0.526906	1.62096	0.0104754	0.160139	1	5550	tags=37%, list=21%, signal=46%
VOLTAGE-GATED CHANNEL ACTIVITY%GOMF%GO:0022832	142	0.429789	1.62095	0.00073046	0.159505	1	5828	tags=42%, list=22%, signal=53%
SUPERPATHWAY OF CHOLESTEROL BIOSYNTHESIS%BIOCYC%PWY66-5	23	0.590897	1.62055	0.0146299	0.159495	1	6397	tags=52%, list=25%, signal=69%
TRIAMTERENE ACTION PATHWAY%SMPDB%SMP0000132	24	0.584093	1.61804	0.0160745	0.162823	1	3022	tags=25%, list=12%, signal=28%
CARDIAC CONDUCTION%REACTOME%R-HSA-5576891.2	107	0.447932	1.61609	0	0.165305	1	6893	tags=44%, list=26%, signal=59%
NEUROTRANSMITTER RECEPTOR ACTIVITY%GOMF%GO:0030594	83	0.465453	1.61598	0.00229709	0.164799	1	4425	tags=34%, list=17%, signal=41%
INDAPAMIDE ACTION PATHWAY%SMPDB%SMP0000110	24	0.584093	1.6148	0.0116086	0.16618	1	3022	tags=25%, list=12%, signal=28%
SMOOTH MUSCLE TISSUE DEVELOPMENT%GOBP%GO:0048745	24	0.583451	1.61476	0.0160067	0.165596	1	3732	tags=29%, list=14%, signal=34%
CHLORTHALIDONE ACTION PATHWAY%SMPDB%SMP0000122	24	0.584093	1.61436	0.0121739	0.165599	1	3022	tags=25%, list=12%, signal=28%
LEARNING%GOBP%GO:0007612	177	0.416295	1.61395	0	0.1657	1	5904	tags=32%, list=23%, signal=41%
HALLMARK_ESTROGEN_RESPONSE_EARLY%MSIGDBHALLMARK%HALLMARK_ESTROGEN_RESPONSE_EARLY	175	0.417285	1.61366	0.000704722	0.165492	1	3749	tags=22%, list=14%, signal=26%
TRICHLORMETHIAZIDE ACTION PATHWAY%SMPDB%SMP0000121	24	0.584093	1.61363	0.0159151	0.164881	1	3022	tags=25%, list=12%, signal=28%
LATERAL PLASMA MEMBRANE%GOCC%GO:0016328	64	0.478203	1.61363	0.00483481	0.164227	1	2283	tags=23%, list=9%, signal=26%
IMINOGLYCINURIA%PATHWHIZ%PW000219	24	0.584093	1.61331	0.0222032	0.164101	1	3022	tags=25%, list=12%, signal=28%
AMILORIDE ACTION PATHWAY%SMPDB%SMP0000133	24	0.584093	1.61174	0.0158172	0.165962	1	3022	tags=25%, list=12%, signal=28%
CHOLESTEROL BIOSYNTHESIS%REACTOME DATABASE ID RELEASE 84%191273	22	0.592233	1.61117	0.0123675	0.166213	1	6397	tags=50%, list=25%, signal=66%
TORSEMIDE ACTION PATHWAY%PATHWHIZ%PW000338	24	0.584093	1.61097	0.0127986	0.165902	1	3022	tags=25%, list=12%, signal=28%
SYNAPTIC MEMBRANE ADHESION%GOBP%GO:0099560	30	0.556767	1.61081	0.0158202	0.165526	1	9266	tags=70%, list=36%, signal=109%
REGULATION OF BONE RESORPTION%GOBP%GO:0045124	41	0.520025	1.61059	0.00901639	0.165243	1	3113	tags=32%, list=12%, signal=36%
CYCLOTHIAZIDE ACTION PATHWAY%SMPDB%SMP0000103	24	0.584093	1.60877	0.0264505	0.167723	1	3022	tags=25%, list=12%, signal=28%
METHYCLOTHIAZIDE ACTION PATHWAY%PATHWHIZ%PW000327	24	0.584093	1.6075	0.0170068	0.169188	1	3022	tags=25%, list=12%, signal=28%
CYSTINURIA%PATHWHIZ%PW000700	24	0.584093	1.6058	0.0120586	0.171465	1	3022	tags=25%, list=12%, signal=28%
HYDROFLUMETHIAZIDE ACTION PATHWAY%PATHWHIZ%PW000335	24	0.584093	1.60565	0.0131687	0.171089	1	3022	tags=25%, list=12%, signal=28%
POSTSYNAPTIC SPECIALIZATION ORGANIZATION%GOBP%GO:0099084	33	0.547306	1.60547	0.0158333	0.170769	1	6238	tags=52%, list=24%, signal=68%
METOLAZONE ACTION PATHWAY%SMPDB%SMP0000105	24	0.584093	1.6054	0.0163793	0.170244	1	3022	tags=25%, list=12%, signal=28%
STEROID DEHYDROGENASE ACTIVITY%GOMF%GO:0016229	26	0.57522	1.60386	0.0127877	0.172115	1	5843	tags=46%, list=22%, signal=59%
FUROSEMIDE ACTION PATHWAY%PATHWHIZ%PW000337	24	0.584093	1.60358	0.0103986	0.171847	1	3022	tags=25%, list=12%, signal=28%
BLUE DIAPER SYNDROME%SMPDB%SMP0000583	24	0.584093	1.60351	0.0174216	0.171337	1	3022	tags=25%, list=12%, signal=28%
REGULATION OF PROTEIN AUTOPHOSPHORYLATION%GOBP%GO:0031952	43	0.515358	1.59913	0.0114754	0.178104	1	3512	tags=30%, list=13%, signal=35%
SENSORY PERCEPTION OF TASTE%GOBP%GO:0050909	22	0.599424	1.59899	0.0187835	0.177672	1	1487	tags=14%, list=6%, signal=14%
REGULATION OF BONE REMODELING%GOBP%GO:0046850	51	0.500285	1.59839	0.00396825	0.178051	1	3113	tags=29%, list=12%, signal=33%
MUSCLE CONTRACTION%REACTOME%R-HSA-397014.3	163	0.414711	1.59834	0.000733138	0.177496	1	5886	tags=31%, list=23%, signal=40%
LYSINURIC PROTEIN INTOLERANCE (LPI)%SMPDB%SMP0000585	24	0.584093	1.59708	0.0194915	0.179013	1	3022	tags=25%, list=12%, signal=28%
SENSORY PERCEPTION OF SMELL%GOBP%GO:0007608	74	0.465405	1.59688	0.00464037	0.178698	1	6466	tags=51%, list=25%, signal=68%
CELLULAR RESPONSE TO CHEMICAL STIMULUS%GOMF%GO:0070887	197	0.407699	1.59676	0.00208044	0.178259	1	4582	tags=27%, list=18%, signal=32%
QUINETHAZONE ACTION PATHWAY%SMPDB%SMP0000091	24	0.584093	1.59637	0.0214592	0.178251	1	3022	tags=25%, list=12%, signal=28%
REGULATION OF MEMBRANE LIPID DISTRIBUTION%GOBP%GO:0097035	48	0.507812	1.59628	0.00794281	0.177777	1	5681	tags=35%, list=22%, signal=45%
NEGATIVE REGULATION OF CELLULAR RESPONSE TO GROWTH FACTOR STIMULUS%GOBP%GO:0090288	94	0.445102	1.59625	0.00461538	0.177175	1	6096	tags=33%, list=23%, signal=43%
TRANSITION METAL ION TRANSMEMBRANE TRANSPORTER ACTIVITY%GOMF%GO:0046915	39	0.516789	1.59557	0.0113452	0.17765	1	7234	tags=44%, list=28%, signal=60%
HARTNUP DISORDER%SMPDB%SMP0000189	24	0.584093	1.59311	0.0238704	0.181357	1	3022	tags=25%, list=12%, signal=28%
ETHACRYNIC ACID ACTION PATHWAY%SMPDB%SMP0000097	24	0.584093	1.58951	0.0161154	0.187044	1	3022	tags=25%, list=12%, signal=28%
REGULATION OF CARDIAC MUSCLE CONTRACTION%GOBP%GO:0055117	63	0.474073	1.58895	0.00482315	0.187362	1	6349	tags=35%, list=24%, signal=46%
NEGATIVE REGULATION OF STEROID BIOSYNTHETIC PROCESS%GOBP%GO:0010894	20	0.600528	1.58879	0.0282293	0.186998	1	3022	tags=45%, list=12%, signal=51%
GLUCOSE TRANSPORTER DEFECT (SGLT2)%SMPDB%SMP0000184	24	0.584093	1.58831	0.0163934	0.187145	1	3022	tags=25%, list=12%, signal=28%
HALLMARK_ESTROGEN_RESPONSE_LATE%MSIGDBHALLMARK%HALLMARK_ESTROGEN_RESPONSE_LATE	167	0.413863	1.58803	0	0.186982	1	4101	tags=25%, list=16%, signal=30%
LIGAND-GATED MONOATOMIC ANION CHANNEL ACTIVITY%GOMF%GO:0099095	20	0.603857	1.58692	0.0166813	0.188231	1	4307	tags=45%, list=17%, signal=54%
SYNAPTIC TRANSMISSION, GABAERGIC%GOBP%GO:0051932	29	0.552506	1.58656	0.0246599	0.188167	1	3047	tags=28%, list=12%, signal=31%
REGULATION OF POSTSYNAPTIC NEUROTRANSMITTER RECEPTOR ACTIVITY%GOBP%GO:0098962	24	0.576405	1.58629	0.0204263	0.188059	1	7183	tags=58%, list=28%, signal=80%
IMMUNOREGULATORY INTERACTIONS BETWEEN A LYMPHOID AND A NON-LYMPHOID CELL%REACTOME%R-HSA-198933.7	38	0.519157	1.58579	0.0140148	0.188261	1	3467	tags=26%, list=13%, signal=30%
VISUAL PHOTOTRANSDUCTION%REACTOME DATABASE ID RELEASE 84%2187338	66	0.466138	1.58559	0.00634921	0.187948	1	2488	tags=24%, list=10%, signal=27%
INTRACELLULAR SODIUM ION HOMEOSTASIS%GOBP%GO:0006883	23	0.582083	1.58546	0.0197425	0.187536	1	3022	tags=30%, list=12%, signal=34%
POSITIVE REGULATION OF DEFENSE RESPONSE TO VIRUS BY HOST%GOBP%GO:0002230	24	0.572262	1.58441	0.0254885	0.188757	1	5083	tags=38%, list=20%, signal=47%
REGULATION OF ACTIN FILAMENT-BASED MOVEMENT%GOBP%GO:1903115	44	0.510922	1.58324	0.0113269	0.19025	1	6130	tags=39%, list=24%, signal=50%
ADHERENS JUNCTIONS INTERACTIONS%REACTOME%R-HSA-418990.3	26	0.564148	1.58259	0.018018	0.19085	1	4848	tags=50%, list=19%, signal=61%
POSITIVE REGULATION OF POTASSIUM ION TRANSMEMBRANE TRANSPORT%GOBP%GO:1901381	41	0.511362	1.58204	0.0124481	0.191068	1	2292	tags=17%, list=9%, signal=19%
CHLOROTHIAZIDE ACTION PATHWAY%SMPDB%SMP0000078	24	0.584093	1.58183	0.02267	0.190815	1	3022	tags=25%, list=12%, signal=28%
NEGATIVE REGULATION OF LIPID CATABOLIC PROCESS%GOBP%GO:0050995	20	0.600344	1.58175	0.0184719	0.190299	1	7277	tags=60%, list=28%, signal=83%
PEPTIDE CATABOLIC PROCESS%GOBP%GO:0043171	21	0.595455	1.57989	0.0160338	0.193031	1	2799	tags=33%, list=11%, signal=37%
CELL CHEMOTAXIS%GOBP%GO:0060326	124	0.428417	1.57875	0.000749625	0.194423	1	5661	tags=32%, list=22%, signal=41%
GABA-ERGIC SYNAPSE%GOCC%GO:0098982	129	0.422682	1.57671	0.00146199	0.197398	1	8500	tags=44%, list=33%, signal=65%
REGULATION OF TRIGLYCERIDE BIOSYNTHETIC PROCESS%GOBP%GO:0010866	23	0.581782	1.57643	0.0277544	0.197228	1	7385	tags=61%, list=28%, signal=85%
ANTIGEN PROCESSING AND PRESENTATION OF ENDOGENOUS ANTIGEN%GOBP%GO:0019883	20	0.596591	1.5764	0.0341207	0.19665	1	3447	tags=40%, list=13%, signal=46%
MATING BEHAVIOR%GOBP%GO:0007617	34	0.526343	1.57618	0.0176174	0.196341	1	5586	tags=41%, list=21%, signal=52%
SECONDARY ALCOHOL BIOSYNTHETIC PROCESS%GOBP%GO:1902653	20	0.594714	1.57574	0.0305603	0.196518	1	7500	tags=65%, list=29%, signal=91%
EXTRACELLULAR MATRIX STRUCTURAL CONSTITUENT%GOMF%GO:0005201	54	0.481566	1.57539	0.00947867	0.196509	1	3405	tags=28%, list=13%, signal=32%
ANTIGEN PROCESSING AND PRESENTATION%GOBP%GO:0019882	75	0.457878	1.57412	0.00689127	0.198263	1	2058	tags=20%, list=8%, signal=22%
CELL JUNCTION ORGANIZATION%REACTOME DATABASE ID RELEASE 84%446728	68	0.463365	1.57401	0.00792393	0.197827	1	5299	tags=40%, list=20%, signal=50%
NEUROTRANSMITTER SECRETION%GOBP%GO:0007269	89	0.442885	1.57326	0.00468384	0.198608	1	7357	tags=35%, list=28%, signal=48%
MYOBLAST FUSION%GOBP%GO:0007520	26	0.552333	1.57302	0.0287892	0.198391	1	2030	tags=19%, list=8%, signal=21%
NEGATIVE REGULATION OF VIRAL PROCESS%GOBP%GO:0048525	74	0.461045	1.57274	0.00939702	0.198285	1	3053	tags=26%, list=12%, signal=29%
NERVOUS SYSTEM PROCESS%GOMF%GO:0050877	131	0.421585	1.57273	0.00432588	0.197671	1	4746	tags=34%, list=18%, signal=42%
KIDNEY MORPHOGENESIS%GOBP%GO:0060993	79	0.4537	1.57214	0.00305111	0.198143	1	4454	tags=30%, list=17%, signal=37%
PHOSPHATIDYLCHOLINE TRANSPORTER ACTIVITY%GOMF%GO:0008525	20	0.596865	1.57169	0.0340017	0.198321	1	2849	tags=20%, list=11%, signal=22%
NEGATIVE REGULATION OF AXON EXTENSION INVOLVED IN AXON GUIDANCE%GOBP%GO:0048843	26	0.560321	1.5712	0.0217028	0.198586	1	5148	tags=46%, list=20%, signal=57%
PRESYNAPTIC ACTIVE ZONE CYTOPLASMIC COMPONENT%GOCC%GO:0098831	22	0.583502	1.56985	0.0230572	0.200388	1	4419	tags=27%, list=17%, signal=33%
CARDIAC CONDUCTION%GOBP%GO:0061337	51	0.485127	1.56942	0.0117253	0.200536	1	6349	tags=45%, list=24%, signal=60%
LOCOMOTION%GOMF%GO:0040011	72	0.455763	1.56936	0.0106626	0.20003	1	5148	tags=33%, list=20%, signal=41%
POSITIVE REGULATION OF RESPONSE TO CYTOKINE STIMULUS%GOBP%GO:0060760	52	0.486604	1.56845	0.00728155	0.201074	1	6132	tags=44%, list=24%, signal=58%
POSITIVE REGULATION OF AMINO ACID TRANSPORT%GOBP%GO:0051957	29	0.54003	1.56758	0.0195911	0.201992	1	4121	tags=38%, list=16%, signal=45%
HORMONE METABOLIC PROCESS%GOBP%GO:0042445	123	0.422821	1.56556	0.00222717	0.20522	1	3870	tags=23%, list=15%, signal=27%
GLUTAMATE RECEPTOR BINDING%GOMF%GO:0035254	76	0.456467	1.56387	0.00540958	0.207815	1	9331	tags=55%, list=36%, signal=86%
MULTICELLULAR ORGANISMAL PROCESS%GOMF%GO:0032501	154	0.407038	1.56379	0.000705219	0.207292	1	4867	tags=34%, list=19%, signal=42%
CHEMOTAXIS%GOMF%GO:0006935	72	0.455763	1.56302	0.00787402	0.208181	1	5148	tags=33%, list=20%, signal=41%
SYMPORTER ACTIVITY%GOMF%GO:0015293	97	0.433993	1.56275	0.00311042	0.208016	1	5914	tags=34%, list=23%, signal=44%
FEEDING BEHAVIOR%GOBP%GO:0007631	76	0.453884	1.56246	0.00768049	0.207894	1	5631	tags=37%, list=22%, signal=47%
GAMMA-AMINOBUTYRIC ACID SIGNALING PATHWAY%GOBP%GO:0007214	29	0.537818	1.56129	0.0182724	0.209505	1	8463	tags=69%, list=32%, signal=102%
SIGNAL RELEASE FROM SYNAPSE%GOBP%GO:0099643	89	0.442885	1.56039	0.00680787	0.21056	1	7357	tags=35%, list=28%, signal=48%
POSITIVE REGULATION OF DENDRITE EXTENSION%GOBP%GO:1903861	28	0.550331	1.56022	0.0297521	0.210258	1	1902	tags=18%, list=7%, signal=19%
CATENIN COMPLEX%GOCC%GO:0016342	28	0.540824	1.56003	0.0220526	0.209989	1	4887	tags=46%, list=19%, signal=57%
HALLMARK_TNFA_SIGNALING_VIA_NFKB%MSIGDBHALLMARK%HALLMARK_TNFA_SIGNALING_VIA_NFKB	173	0.404086	1.55862	0.000726216	0.212121	1	4960	tags=35%, list=19%, signal=43%
RESPONSE TO FATTY ACID%GOBP%GO:0070542	30	0.543707	1.55833	0.0254453	0.212027	1	4146	tags=37%, list=16%, signal=44%
REGULATION OF INTERLEUKIN-2 PRODUCTION%GOBP%GO:0032663	46	0.489236	1.55832	0.0134387	0.211394	1	4491	tags=30%, list=17%, signal=37%
BLASTOCYST GROWTH%GOBP%GO:0001832	26	0.550093	1.55827	0.0250417	0.210837	1	4006	tags=27%, list=15%, signal=32%
TAXIS%GOMF%GO:0042330	72	0.455763	1.55712	0.00941176	0.212448	1	5148	tags=33%, list=20%, signal=41%
DICARBOXYLIC ACID TRANSPORT%GOMF%GO:0006835	39	0.513666	1.55654	0.0155483	0.212879	1	5152	tags=41%, list=20%, signal=51%
PROSTATE GLAND DEVELOPMENT%GOBP%GO:0030850	44	0.495299	1.55633	0.0154597	0.212614	1	5365	tags=39%, list=21%, signal=49%
CHOLESTEROL BIOSYNTHETIC PROCESS%GOBP%GO:0006695	20	0.594714	1.55488	0.0241588	0.21479	1	7500	tags=65%, list=29%, signal=91%
SOLUTE:MONOATOMIC CATION SYMPORTER ACTIVITY%GOMF%GO:0015294	94	0.434341	1.55387	0.00666173	0.216131	1	7143	tags=40%, list=27%, signal=56%
ZINC ION TRANSMEMBRANE TRANSPORTER ACTIVITY%GOMF%GO:0005385	21	0.584269	1.55361	0.0302506	0.216004	1	5155	tags=43%, list=20%, signal=53%
ZINC ION TRANSMEMBRANE TRANSPORT%GOMF%GO:0071577	21	0.584269	1.55264	0.0270957	0.217156	1	5155	tags=43%, list=20%, signal=53%
CELL-CELL ADHESION MEDIATED BY CADHERIN%GOBP%GO:0044331	24	0.568505	1.55231	0.0233333	0.217169	1	4887	tags=54%, list=19%, signal=67%
COLLAGEN CHAIN TRIMERIZATION%REACTOME DATABASE ID RELEASE 84%8948216	42	0.495542	1.55169	0.0250627	0.217757	1	3405	tags=29%, list=13%, signal=33%
AXON INITIAL SEGMENT%GOCC%GO:0043194	28	0.545501	1.5514	0.0238291	0.217665	1	8283	tags=50%, list=32%, signal=73%
POSITIVE REGULATION OF MYELOID LEUKOCYTE CYTOKINE PRODUCTION INVOLVED IN IMMUNE RESPONSE%GOBP%GO:0061081	32	0.532044	1.55138	0.015544	0.217066	1	5102	tags=38%, list=20%, signal=47%
ZINC ION TRANSPORT%GOMF%GO:0006829	21	0.584269	1.55135	0.0278917	0.216504	1	5155	tags=43%, list=20%, signal=53%
METANEPHROS DEVELOPMENT%GOBP%GO:0001656	64	0.459036	1.55053	0.0135566	0.217455	1	4370	tags=28%, list=17%, signal=34%
REGULATION OF DOPAMINE SECRETION%GOBP%GO:0014059	39	0.51075	1.55016	0.0224066	0.217557	1	2801	tags=28%, list=11%, signal=32%
RESPONSE TO CALCIUM ION%GOBP%GO:0051592	126	0.416986	1.54755	0.00293255	0.222119	1	5626	tags=33%, list=22%, signal=41%
DETECTION OF CHEMICAL STIMULUS%GOMF%GO:0009593	59	0.46171	1.54662	0.0150674	0.223396	1	4746	tags=41%, list=18%, signal=50%
GMCSF-MEDIATED SIGNALING EVENTS%PATHWAY INTERACTION DATABASE NCI-NATURE CURATED DATA%GMCSF-MEDIATED SIGNALING EVENTS	32	0.53165	1.54647	0.0242522	0.223069	1	3776	tags=19%, list=14%, signal=22%
POSITIVE REGULATION OF ADENYLATE CYCLASE ACTIVITY%GOBP%GO:0045762	25	0.561655	1.54614	0.0229592	0.223124	1	2875	tags=32%, list=11%, signal=36%
SENSORY PERCEPTION%GOMF%GO:0007600	59	0.46171	1.54562	0.012966	0.223478	1	4746	tags=41%, list=18%, signal=50%
REGULATION OF HORMONE LEVELS%GOMF%GO:0010817	20	0.578226	1.5438	0.0358362	0.22644	1	5943	tags=65%, list=23%, signal=84%
REGULATION OF ANIMAL ORGAN MORPHOGENESIS%GOBP%GO:2000027	107	0.42169	1.54372	0.0037037	0.225998	1	5380	tags=28%, list=21%, signal=35%
LEADING EDGE MEMBRANE%GOCC%GO:0031256	148	0.406963	1.54327	0.00285307	0.226197	1	5101	tags=26%, list=20%, signal=32%
SENSORY PERCEPTION%REACTOME DATABASE ID RELEASE 84%9709957	170	0.398182	1.54315	0.00211566	0.225816	1	5814	tags=34%, list=22%, signal=44%
RESPONSE TO AMPHETAMINE%GOBP%GO:0001975	20	0.586538	1.54268	0.02513	0.226174	1	2875	tags=30%, list=11%, signal=34%
GRANULOCYTE CHEMOTAXIS%GOBP%GO:0071621	44	0.490131	1.54241	0.021541	0.226013	1	6094	tags=36%, list=23%, signal=47%
RESPONSE TO MONOAMINE%GOBP%GO:0071867	59	0.464492	1.54188	0.0155102	0.226447	1	6349	tags=39%, list=24%, signal=51%
MITOTIC SPINDLE POLE%GOCC%GO:0097431	38	0.504598	1.54137	0.0260374	0.226826	1	5890	tags=34%, list=23%, signal=44%
REGULATION OF LONG-TERM SYNAPTIC POTENTIATION%GOBP%GO:1900271	56	0.469617	1.54109	0.00945627	0.226771	1	6302	tags=38%, list=24%, signal=49%
RESPONSE TO AMINE%GOBP%GO:0014075	23	0.561299	1.54094	0.0279898	0.226444	1	2875	tags=26%, list=11%, signal=29%
P-TYPE TRANSMEMBRANE TRANSPORTER ACTIVITY%GOMF%GO:0140358	29	0.531961	1.54063	0.0285955	0.226404	1	6198	tags=48%, list=24%, signal=63%
OLFACTORY RECEPTOR ACTIVITY%GOMF%GO:0004984	55	0.46947	1.53867	0.0130826	0.229614	1	4746	tags=44%, list=18%, signal=53%
REGULATION OF HEART RATE BY CARDIAC CONDUCTION%GOBP%GO:0086091	36	0.51463	1.53687	0.0228385	0.232763	1	6130	tags=50%, list=24%, signal=65%
MODULATION BY SYMBIONT OF ENTRY INTO HOST%GOBP%GO:0052372	41	0.504613	1.53684	0.017341	0.232179	1	2546	tags=22%, list=10%, signal=24%
CELLULAR RESPONSE TO SALT%GOBP%GO:1902075	169	0.398737	1.53668	0.00139567	0.231824	1	5626	tags=30%, list=22%, signal=38%
BCR SIGNALING PATHWAY%SMPDB%SMP0120964	22	0.564619	1.53665	0.030837	0.231241	1	807	tags=14%, list=3%, signal=14%
DICARBOXYLIC ACID TRANSPORT%GOBP%GO:0006835	60	0.463262	1.53643	0.0103668	0.23105	1	5914	tags=40%, list=23%, signal=52%
ANDROGEN METABOLIC PROCESS%GOBP%GO:0008209	21	0.572465	1.53566	0.0369099	0.231995	1	1095	tags=19%, list=4%, signal=20%
SENSORY PERCEPTION OF SMELL%GOMF%GO:0007608	55	0.46947	1.53547	0.0134387	0.231786	1	4746	tags=44%, list=18%, signal=53%
STEROID DEHYDROGENASE ACTIVITY, ACTING ON THE CH-OH GROUP OF DONORS, NAD OR NADP AS ACCEPTOR%GOMF%GO:0033764	21	0.582686	1.53538	0.0288136	0.231335	1	5843	tags=48%, list=22%, signal=61%
RESPONSE TO PH%GOBP%GO:0009268	39	0.504782	1.53436	0.0122349	0.232726	1	5385	tags=31%, list=21%, signal=39%
EXCITATORY SYNAPSE ASSEMBLY%GOBP%GO:1904861	20	0.584392	1.53239	0.03157	0.23625	1	5307	tags=55%, list=20%, signal=69%
REGULATION OF FATTY ACID METABOLIC PROCESS%GOBP%GO:0019217	86	0.433208	1.53223	0.0077821	0.235986	1	7276	tags=40%, list=28%, signal=55%
INTERACTION BETWEEN L1 AND ANKYRINS%REACTOME DATABASE ID RELEASE 84%445095	23	0.556125	1.53173	0.0301255	0.236461	1	7424	tags=61%, list=29%, signal=85%
POSITIVE REGULATION OF HEART CONTRACTION%GOBP%GO:0045823	37	0.503677	1.5317	0.0158983	0.235887	1	5891	tags=49%, list=23%, signal=63%
DENSE CORE GRANULE%GOCC%GO:0031045	49	0.482695	1.53108	0.0137652	0.236529	1	7422	tags=49%, list=28%, signal=68%
CALCIUM ION TRANSMEMBRANE TRANSPORTER ACTIVITY%GOMF%GO:0015085	117	0.416309	1.53103	0.00523952	0.23602	1	6215	tags=35%, list=24%, signal=46%
LIPID DROPLET ORGANIZATION%GOBP%GO:0034389	32	0.522169	1.53066	0.0146461	0.236119	1	4711	tags=34%, list=18%, signal=42%
REGULATION OF VIRAL ENTRY INTO HOST CELL%GOBP%GO:0046596	36	0.507732	1.53063	0.0197764	0.235565	1	2546	tags=22%, list=10%, signal=25%
POSITIVE REGULATION OF DENDRITE DEVELOPMENT%GOBP%GO:1900006	21	0.576689	1.52998	0.0320902	0.23633	1	2686	tags=29%, list=10%, signal=32%
REGULATION OF BLOOD PRESSURE%GOBP%GO:0008217	172	0.395737	1.52986	0.00291971	0.235964	1	5799	tags=30%, list=22%, signal=38%
REGULATION OF VIRAL LIFE CYCLE%GOBP%GO:1903900	108	0.418202	1.52963	0.00455581	0.235826	1	3387	tags=20%, list=13%, signal=23%
DETECTION OF CHEMICAL STIMULUS INVOLVED IN SENSORY PERCEPTION OF SMELL%GOMF%GO:0050911	55	0.46947	1.52835	0.0146819	0.237929	1	4746	tags=44%, list=18%, signal=53%
ACTIVATION OF NMDA RECEPTORS AND POSTSYNAPTIC EVENTS%REACTOME DATABASE ID RELEASE 84%442755	64	0.453853	1.52797	0.0128721	0.238113	1	8284	tags=45%, list=32%, signal=66%
T CELL MIGRATION%GOBP%GO:0072678	20	0.580518	1.52719	0.0317052	0.239102	1	4510	tags=40%, list=17%, signal=48%
CALCIUM ION TRANSPORT%GOMF%GO:0006816	117	0.416309	1.52569	0.0029347	0.241523	1	6215	tags=35%, list=24%, signal=46%
RESPONSE TO EXTERNAL STIMULUS%GOMF%GO:0009605	83	0.43806	1.52553	0.0106789	0.241201	1	5163	tags=33%, list=20%, signal=40%
SODIUM ION HOMEOSTASIS%GOBP%GO:0055078	33	0.520231	1.52539	0.0301255	0.240896	1	2166	tags=21%, list=8%, signal=23%
CARDIAC VENTRICLE MORPHOGENESIS%GOBP%GO:0003208	66	0.451121	1.52384	0.00737101	0.243505	1	2495	tags=18%, list=10%, signal=20%
SYNAPTIC VESICLE EXOCYTOSIS%GOBP%GO:0016079	61	0.456677	1.52234	0.0167331	0.246182	1	6103	tags=31%, list=23%, signal=41%
RESPONSE TO CATECHOLAMINE%GOBP%GO:0071869	59	0.464492	1.52105	0.0134707	0.248427	1	6349	tags=39%, list=24%, signal=51%
SODIUM ION TRANSMEMBRANE TRANSPORT%GOBP%GO:0035725	86	0.433542	1.5208	0.0100077	0.248259	1	7424	tags=49%, list=29%, signal=68%
POSITIVE REGULATION OF POTASSIUM ION TRANSPORT%GOBP%GO:0043268	50	0.479364	1.51999	0.0192771	0.249342	1	2292	tags=16%, list=9%, signal=18%
ACTIVE MONOATOMIC ION TRANSMEMBRANE TRANSPORTER ACTIVITY%GOMF%GO:0022853	189	0.390039	1.51989	0.00210231	0.24893	1	5914	tags=33%, list=23%, signal=42%
ANTIGEN PROCESSING AND PRESENTATION OF EXOGENOUS PEPTIDE ANTIGEN%GOBP%GO:0002478	20	0.570342	1.518	0.0258621	0.2523	1	1756	tags=30%, list=7%, signal=32%
CELL COMMUNICATION INVOLVED IN CARDIAC CONDUCTION%GOBP%GO:0086065	29	0.531728	1.51788	0.029511	0.251957	1	6130	tags=45%, list=24%, signal=59%
SENSORY PERCEPTION OF CHEMICAL STIMULUS%GOMF%GO:0007606	59	0.46171	1.51772	0.0152733	0.251638	1	4746	tags=41%, list=18%, signal=50%
NEUROTRANSMITTER RECEPTOR LOCALIZATION TO POSTSYNAPTIC SPECIALIZATION MEMBRANE%GOBP%GO:0099645	24	0.542964	1.51729	0.0296862	0.251929	1	1912	tags=29%, list=7%, signal=31%
POSITIVE T CELL SELECTION%GOBP%GO:0043368	25	0.550949	1.51724	0.0255973	0.251382	1	3663	tags=36%, list=14%, signal=42%
SIGNAL RELEASE%GOBP%GO:0023061	192	0.388035	1.5172	0.000710227	0.250841	1	5640	tags=28%, list=22%, signal=36%
CELLULAR RESPONSE TO CALCIUM ION%GOBP%GO:0071277	77	0.441682	1.51664	0.0142536	0.25138	1	5626	tags=35%, list=22%, signal=45%
PROTEIN-PROTEIN INTERACTIONS AT SYNAPSES%REACTOME%R-HSA-6794362.4	76	0.444806	1.51657	0.00775795	0.250883	1	5522	tags=33%, list=21%, signal=42%
NEGATIVE CHEMOTAXIS%GOMF%GO:0050919	30	0.523159	1.51653	0.0261383	0.250368	1	3116	tags=33%, list=12%, signal=38%
REGULATION OF HEART CONTRACTION%GOBP%GO:0008016	172	0.393582	1.51621	0.00356125	0.250409	1	6772	tags=38%, list=26%, signal=52%
PROTEIN AUTOPROCESSING%GOBP%GO:0016540	21	0.566376	1.5159	0.0411919	0.25049	1	3744	tags=48%, list=14%, signal=56%
CELL-CELL JUNCTION ORGANIZATION%REACTOME%R-HSA-421270.6	46	0.482494	1.51572	0.0216346	0.250231	1	5149	tags=43%, list=20%, signal=54%
PLASMA MEMBRANE SIGNALING RECEPTOR COMPLEX%GOCC%GO:0098802	159	0.39761	1.51456	0.00213523	0.252101	1	5362	tags=31%, list=21%, signal=39%
TYPE II INTERFERON SIGNALING (IFNG)%WIKIPATHWAYS_20220510%WP1253%MUS MUSCULUS	26	0.536524	1.51456	0.0264957	0.251504	1	5087	tags=46%, list=20%, signal=57%
DETECTION OF STIMULUS INVOLVED IN SENSORY PERCEPTION%GOMF%GO:0050906	59	0.46171	1.51447	0.0124127	0.251094	1	4746	tags=41%, list=18%, signal=50%
CALCIUM ION TRANSMEMBRANE TRANSPORT%GOMF%GO:0070588	117	0.416309	1.51414	0.0029985	0.25114	1	6215	tags=35%, list=24%, signal=46%
AMEBOIDAL-TYPE CELL MIGRATION%GOBP%GO:0001667	197	0.386019	1.51382	0.00140252	0.251205	1	5380	tags=27%, list=21%, signal=34%
ASSEMBLY OF COLLAGEN FIBRILS AND OTHER MULTIMERIC STRUCTURES%REACTOME%R-HSA-2022090.3	48	0.475567	1.51276	0.0178862	0.252854	1	3745	tags=27%, list=14%, signal=32%
REGULATION OF AMINE TRANSPORT%GOBP%GO:0051952	108	0.415207	1.512	0.00819062	0.253787	1	4425	tags=31%, list=17%, signal=37%
REGULATION OF PROTEIN LOCALIZATION TO CELL SURFACE%GOBP%GO:2000008	40	0.493155	1.51145	0.0229133	0.254433	1	4880	tags=25%, list=19%, signal=31%
REGULATION OF TISSUE REMODELING%GOBP%GO:0034103	69	0.44761	1.5109	0.0194856	0.254983	1	5240	tags=32%, list=20%, signal=40%
UPTAKE AND ACTIONS OF BACTERIAL TOXINS%REACTOME%R-HSA-5339562.3	23	0.548919	1.5107	0.028838	0.254838	1	7530	tags=39%, list=29%, signal=55%
TRANSITION METAL ION TRANSPORT%GOMF%GO:0000041	47	0.476628	1.50974	0.0245298	0.256272	1	7908	tags=47%, list=30%, signal=67%
NEGATIVE REGULATION OF VIRAL GENOME REPLICATION%GOBP%GO:0045071	39	0.495486	1.50949	0.023888	0.256192	1	3053	tags=28%, list=12%, signal=32%
STEROID METABOLIC PROCESS%GOBP%GO:0008202	144	0.397814	1.50912	0.00284091	0.256437	1	6530	tags=38%, list=25%, signal=50%
REGULATION OF PHOSPHATASE ACTIVITY%GOBP%GO:0010921	72	0.43709	1.50855	0.0169101	0.257061	1	2152	tags=15%, list=8%, signal=17%
POSITIVE REGULATION OF T CELL MEDIATED CYTOTOXICITY%GOBP%GO:0001916	27	0.536204	1.50835	0.0412458	0.256855	1	3447	tags=37%, list=13%, signal=43%
DETECTION OF STIMULUS%GOMF%GO:0051606	62	0.454977	1.5069	0.0148554	0.259276	1	6466	tags=52%, list=25%, signal=68%
ROOF OF MOUTH DEVELOPMENT%GOBP%GO:0060021	86	0.427927	1.50682	0.00670641	0.258891	1	7318	tags=42%, list=28%, signal=58%
STEROL METABOLIC PROCESS%GOBP%GO:0016125	72	0.441481	1.50527	0.0152979	0.261723	1	6397	tags=44%, list=25%, signal=59%
NECTIN ADHESION PATHWAY%PATHWAY INTERACTION DATABASE NCI-NATURE CURATED DATA%NECTIN ADHESION PATHWAY	27	0.533217	1.50474	0.0312764	0.262256	1	4907	tags=33%, list=19%, signal=41%
ADHERENS JUNCTION ORGANIZATION%GOBP%GO:0034332	48	0.47412	1.50419	0.0233307	0.262866	1	5004	tags=33%, list=19%, signal=41%
POSITIVE REGULATION OF LONG-TERM SYNAPTIC POTENTIATION%GOBP%GO:1900273	30	0.518826	1.50406	0.0342466	0.262545	1	4425	tags=33%, list=17%, signal=40%
REGULATION OF PRESYNAPTIC MEMBRANE POTENTIAL%GOMF%GO:0099505	40	0.492131	1.50333	0.027846	0.263564	1	4976	tags=45%, list=19%, signal=56%
MUSCARINIC ACETYLCHOLINE RECEPTOR 2 AND 4 SIGNALING PATHWAY%PANTHER PATHWAY%P00043	31	0.517633	1.5027	0.0339967	0.264311	1	4861	tags=39%, list=19%, signal=48%
REGULATION OF KIDNEY DEVELOPMENT%GOBP%GO:0090183	27	0.539119	1.50205	0.0350427	0.265097	1	3732	tags=41%, list=14%, signal=48%
CELL-CELL COMMUNICATION%REACTOME%R-HSA-1500931.6	97	0.419623	1.50197	0.00974513	0.264662	1	5299	tags=31%, list=20%, signal=39%
CYTOKINE RECEPTOR ACTIVITY%GOMF%GO:0004896	57	0.45793	1.50173	0.0206954	0.264544	1	4476	tags=30%, list=17%, signal=36%
P-TYPE ION TRANSPORTER ACTIVITY%GOMF%GO:0015662	28	0.537016	1.50086	0.0379427	0.265814	1	5886	tags=46%, list=23%, signal=60%
DETECTION OF CHEMICAL STIMULUS INVOLVED IN SENSORY PERCEPTION%GOMF%GO:0050907	59	0.46171	1.50072	0.0174188	0.265495	1	4746	tags=41%, list=18%, signal=50%
SKELETAL MUSCLE CELL DIFFERENTIATION%GOBP%GO:0035914	49	0.46835	1.50008	0.0260586	0.266286	1	5391	tags=41%, list=21%, signal=51%
PHENOL-CONTAINING COMPOUND METABOLIC PROCESS%GOBP%GO:0018958	69	0.440547	1.49998	0.0158353	0.265874	1	3291	tags=25%, list=13%, signal=28%
REGULATION OF SHORT-TERM NEURONAL SYNAPTIC PLASTICITY%GOBP%GO:0048172	21	0.561771	1.4999	0.0544815	0.265418	1	5453	tags=33%, list=21%, signal=42%
PHENYTOIN (ANTIARRHYTHMIC) ACTION PATHWAY%PATHWHIZ%PW000380	51	0.467535	1.49987	0.0286396	0.264877	1	5312	tags=31%, list=20%, signal=39%
HETEROPHILIC CELL-CELL ADHESION VIA PLASMA MEMBRANE CELL ADHESION MOLECULES%GOBP%GO:0007157	43	0.482332	1.49973	0.0298507	0.264572	1	4848	tags=35%, list=19%, signal=43%
HALLMARK_APICAL_JUNCTION%MSIGDBHALLMARK%HALLMARK_APICAL_JUNCTION	179	0.38639	1.49931	0.00283487	0.26485	1	5353	tags=28%, list=21%, signal=35%
CENTRAL NERVOUS SYSTEM PROJECTION NEURON AXONOGENESIS%GOBP%GO:0021952	32	0.508387	1.49867	0.0331351	0.265682	1	7252	tags=47%, list=28%, signal=65%
ENDOCRINE PROCESS%GOBP%GO:0050886	39	0.487818	1.49841	0.032419	0.265649	1	3059	tags=31%, list=12%, signal=35%
DETECTION OF MECHANICAL STIMULUS INVOLVED IN SENSORY PERCEPTION%GOBP%GO:0050974	46	0.474163	1.4983	0.0316302	0.265314	1	2623	tags=24%, list=10%, signal=27%
PEPTIDYL-THREONINE MODIFICATION%GOBP%GO:0018210	74	0.439991	1.49818	0.0110759	0.265006	1	5069	tags=24%, list=19%, signal=30%
ACETYLGLUCOSAMINYLTRANSFERASE ACTIVITY%GOMF%GO:0008375	38	0.499147	1.49807	0.0356551	0.264641	1	2910	tags=18%, list=11%, signal=21%
NEURONAL ACTION POTENTIAL%GOBP%GO:0019228	40	0.483546	1.49753	0.0299145	0.265316	1	7721	tags=60%, list=30%, signal=85%
EXOCYTIC VESICLE MEMBRANE%GOCC%GO:0099501	138	0.394826	1.49747	0.00807636	0.264833	1	5739	tags=26%, list=22%, signal=33%
BICARBONATE TRANSMEMBRANE TRANSPORTER ACTIVITY%GOMF%GO:0015106	26	0.524092	1.49686	0.0444631	0.265559	1	4321	tags=35%, list=17%, signal=41%
MITOTIC G1/S TRANSITION CHECKPOINT SIGNALING%GOBP%GO:0044819	23	0.541906	1.496	0.0504967	0.266869	1	8172	tags=52%, list=31%, signal=76%
GPCRS, CLASS A RHODOPSIN-LIKE%WIKIPATHWAYS_20220510%WP189%MUS MUSCULUS	116	0.408488	1.49571	0.00954479	0.266946	1	4225	tags=33%, list=16%, signal=39%
REGULATION OF AMINO ACID TRANSPORT%GOBP%GO:0051955	50	0.46483	1.49567	0.0240964	0.266433	1	5152	tags=36%, list=20%, signal=45%
POSITIVE REGULATION OF HEART RATE%GOBP%GO:0010460	27	0.529988	1.49521	0.0486295	0.266879	1	5550	tags=41%, list=21%, signal=52%
MET PROMOTES CELL MOTILITY%REACTOME%R-HSA-8875878.1	26	0.533847	1.4946	0.0384615	0.267712	1	1432	tags=12%, list=5%, signal=12%
RETINOID METABOLISM AND TRANSPORT%REACTOME%R-HSA-975634.2	31	0.515794	1.49445	0.0369748	0.267465	1	5240	tags=42%, list=20%, signal=52%
EXTRINSIC APOPTOTIC SIGNALING PATHWAY IN ABSENCE OF LIGAND%GOBP%GO:0097192	37	0.494568	1.49358	0.0313825	0.26881	1	4659	tags=43%, list=18%, signal=53%
POSITIVE REGULATION OF OSTEOCLAST DIFFERENTIATION%GOBP%GO:0045672	24	0.540485	1.49127	0.045967	0.273339	1	2556	tags=25%, list=10%, signal=28%
DENDRITIC SPINE%GOCC%GO:0043197	195	0.377365	1.48974	0.000711238	0.276213	1	5914	tags=25%, list=23%, signal=32%
SOLUTE:SODIUM SYMPORTER ACTIVITY%GOMF%GO:0015370	63	0.454939	1.48948	0.0229976	0.276162	1	5914	tags=35%, list=23%, signal=45%
NALBUPHINE ACTION PATHWAY%SMPDB%SMP0000691	22	0.550005	1.48936	0.0480349	0.275856	1	8089	tags=64%, list=31%, signal=92%
PROTEIN LOCALIZATION TO POSTSYNAPTIC SPECIALIZATION MEMBRANE%GOBP%GO:0099633	24	0.542964	1.48884	0.0346021	0.276393	1	1912	tags=29%, list=7%, signal=31%
SYNAPTIC VESICLE MEMBRANE%GOCC%GO:0030672	138	0.394826	1.48864	0.00654545	0.276218	1	5739	tags=26%, list=22%, signal=33%
LIGAND-GATED MONOATOMIC ION CHANNEL ACTIVITY%GOMF%GO:0015276	120	0.405861	1.48826	0.00952381	0.276447	1	7013	tags=43%, list=27%, signal=59%
SYSTEM PROCESS%GOMF%GO:0003008	142	0.394275	1.48802	0.00283688	0.276455	1	4867	tags=34%, list=19%, signal=41%
DEFENSE RESPONSE TO VIRUS%GOBP%GO:0051607	155	0.39037	1.48765	0.00218341	0.276676	1	5102	tags=27%, list=20%, signal=33%
MALE SEX DIFFERENTIATION%GOBP%GO:0046661	121	0.40472	1.48754	0.0066568	0.276335	1	5911	tags=33%, list=23%, signal=43%
CALCIUM-DEPENDENT CELL-CELL ADHESION VIA PLASMA MEMBRANE CELL ADHESION MOLECULES%GOBP%GO:0016339	29	0.52015	1.48718	0.0360515	0.276547	1	4887	tags=41%, list=19%, signal=51%
POSITIVE REGULATION OF CALCIUM ION TRANSPORT%GOBP%GO:0051928	124	0.400344	1.48714	0.00580973	0.276043	1	3256	tags=23%, list=13%, signal=26%
CHEMOREPELLENT ACTIVITY%GOMF%GO:0045499	29	0.523642	1.48652	0.042735	0.276839	1	3116	tags=34%, list=12%, signal=39%
METABOLISM OF FAT-SOLUBLE VITAMINS%REACTOME%R-HSA-6806667.6	35	0.49611	1.48611	0.0328559	0.277151	1	6693	tags=49%, list=26%, signal=65%
SPLICING FACTOR NOVA REGULATED SYNAPTIC PROTEINS%WIKIPATHWAYS_20220510%WP1983%MUS MUSCULUS	41	0.482388	1.48575	0.0394525	0.277372	1	7160	tags=44%, list=27%, signal=60%
CELLULAR RESPONSE TO PEPTIDE HORMONE STIMULUS%GOBP%GO:0071375	188	0.383116	1.48545	0.003465	0.277495	1	5380	tags=24%, list=21%, signal=30%
REGULATION OF SYSTEMIC ARTERIAL BLOOD PRESSURE%GOBP%GO:0003073	91	0.418033	1.4847	0.0157109	0.278662	1	3672	tags=24%, list=14%, signal=28%
PROTEOGLYCAN METABOLIC PROCESS%GOBP%GO:0006029	84	0.423732	1.48466	0.0154321	0.278174	1	7126	tags=36%, list=27%, signal=49%
LONG-TERM POTENTIATION%REACTOME DATABASE ID RELEASE 84%9620244	20	0.560743	1.48418	0.0459184	0.278675	1	8284	tags=60%, list=32%, signal=88%
DEFENSE RESPONSE TO SYMBIONT%GOBP%GO:0140546	155	0.39037	1.48363	0.00434153	0.279331	1	5102	tags=27%, list=20%, signal=33%
SIGNAL TRANSDUCTION IN ABSENCE OF LIGAND%GOBP%GO:0038034	37	0.494568	1.48331	0.0296943	0.279445	1	4659	tags=43%, list=18%, signal=53%
DETECTION OF MECHANICAL STIMULUS%GOBP%GO:0050982	59	0.453095	1.4831	0.0171473	0.279358	1	2623	tags=22%, list=10%, signal=24%
MYOSIN II COMPLEX%GOCC%GO:0016460	24	0.538225	1.48292	0.0526316	0.279196	1	6683	tags=46%, list=26%, signal=62%
DIBUCAINE ACTION PATHWAY%SMPDB%SMP0000396	21	0.54397	1.48272	0.0486533	0.279094	1	8089	tags=62%, list=31%, signal=90%
POSITIVE REGULATION OF EXCITATORY POSTSYNAPTIC POTENTIAL%GOBP%GO:2000463	41	0.474715	1.48232	0.032046	0.279396	1	9368	tags=56%, list=36%, signal=87%
REGULATION OF ORGANIC ACID TRANSPORT%GOBP%GO:0032890	80	0.425495	1.48205	0.0156128	0.27942	1	5483	tags=34%, list=21%, signal=43%
NUCLEAR-TRANSCRIBED MRNA CATABOLIC PROCESS, NONSENSE-MEDIATED DECAY%GOBP%GO:0000184	25	0.535874	1.48119	0.0439382	0.280796	1	4579	tags=24%, list=18%, signal=29%
MYOSIN FILAMENT%GOCC%GO:0032982	20	0.559702	1.48108	0.0490956	0.280454	1	6683	tags=50%, list=26%, signal=67%
O-ACYLTRANSFERASE ACTIVITY%GOMF%GO:0008374	47	0.469647	1.47994	0.0246227	0.282511	1	7321	tags=40%, list=28%, signal=56%
PROTEIN LOCALIZATION TO POSTSYNAPSE%GOBP%GO:0062237	48	0.468085	1.47803	0.0254098	0.286349	1	8395	tags=52%, list=32%, signal=77%
SMOOTH MUSCLE CELL DIFFERENTIATION%GOBP%GO:0051145	47	0.470405	1.47687	0.0332253	0.288526	1	5987	tags=38%, list=23%, signal=50%
STEROL HOMEOSTASIS%GOBP%GO:0055092	73	0.426347	1.47664	0.0141398	0.288486	1	5432	tags=37%, list=21%, signal=47%
PHASE 0 - RAPID DEPOLARISATION%REACTOME%R-HSA-5576892.2	27	0.525724	1.47624	0.0479394	0.288834	1	7424	tags=59%, list=29%, signal=83%
POSITIVE REGULATION OF ANIMAL ORGAN MORPHOGENESIS%GOBP%GO:0110110	26	0.523753	1.4761	0.0356522	0.288538	1	6497	tags=50%, list=25%, signal=67%
METABOLISM OF STEROIDS%REACTOME DATABASE ID RELEASE 84%8957322	117	0.401367	1.476	0.00835866	0.288193	1	6468	tags=37%, list=25%, signal=49%
REGULATION OF MEMBRANE POTENTIAL%GOMF%GO:0042391	107	0.406409	1.47596	0.00961539	0.287695	1	4976	tags=36%, list=19%, signal=45%
CELLULAR RESPONSE TO METAL ION%GOBP%GO:0071248	151	0.388564	1.47592	0.00352361	0.287207	1	5626	tags=30%, list=22%, signal=38%
LIPID HOMEOSTASIS%GOBP%GO:0055088	137	0.392327	1.47591	0.0110538	0.286644	1	5582	tags=36%, list=21%, signal=45%
NEUREXINS AND NEUROLIGINS%REACTOME%R-HSA-6794361.4	49	0.462125	1.47575	0.0245253	0.286444	1	4974	tags=31%, list=19%, signal=38%
CREB1 PHOSPHORYLATION THROUGH NMDA RECEPTOR-MEDIATED ACTIVATION OF RAS SIGNALING%REACTOME%R-HSA-442742.3	25	0.531933	1.47566	0.042517	0.286076	1	8599	tags=56%, list=33%, signal=84%
ABC-TYPE TRANSPORTER ACTIVITY%GOMF%GO:0140359	21	0.54674	1.47467	0.0487395	0.287776	1	3816	tags=38%, list=15%, signal=45%
POSITIVE REGULATION OF OLIGODENDROCYTE DIFFERENTIATION%GOBP%GO:0048714	24	0.531609	1.47399	0.0524934	0.288785	1	3136	tags=25%, list=12%, signal=28%
OXIDATION BY CYTOCHROME P450%WIKIPATHWAYS_20220510%WP1274%MUS MUSCULUS	28	0.521228	1.47353	0.0408674	0.289285	1	3818	tags=29%, list=15%, signal=33%
POSITIVE REGULATION OF CYTOKINE PRODUCTION INVOLVED IN IMMUNE RESPONSE%GOBP%GO:0002720	58	0.447845	1.47297	0.0248796	0.28998	1	6099	tags=36%, list=23%, signal=47%
HYDROMORPHONE ACTION PATHWAY%PATHWHIZ%PW000416	21	0.54397	1.47266	0.0591398	0.2901	1	8089	tags=62%, list=31%, signal=90%
ONE-CARBON COMPOUND TRANSPORT%GOMF%GO:0019755	31	0.51173	1.47225	0.0436242	0.290534	1	4321	tags=32%, list=17%, signal=39%
GABA RECEPTOR ACTIVATION%REACTOME DATABASE ID RELEASE 84%977443	51	0.45851	1.47206	0.0257235	0.290419	1	5785	tags=37%, list=22%, signal=48%
NEUROTRANSMITTER RECEPTORS AND POSTSYNAPTIC SIGNAL TRANSMISSION%REACTOME DATABASE ID RELEASE 84%112314	152	0.386381	1.47141	0.00568586	0.291356	1	8284	tags=43%, list=32%, signal=62%
P38 MAPK PATHWAY%PANTHER PATHWAY%P05918	26	0.526109	1.47111	0.0443886	0.291423	1	7193	tags=42%, list=28%, signal=58%
SEMAPHORIN RECEPTOR BINDING%GOMF%GO:0030215	22	0.544878	1.47062	0.0575107	0.291988	1	5148	tags=45%, list=20%, signal=57%
OXYCODONE ACTION PATHWAY%SMPDB%SMP0000409	21	0.54397	1.4706	0.051349	0.291462	1	8089	tags=62%, list=31%, signal=90%
RETINOID BINDING%GOMF%GO:0005501	21	0.550377	1.46886	0.0514768	0.294792	1	2631	tags=33%, list=10%, signal=37%
POSITIVE REGULATION OF CYCLASE ACTIVITY%GOBP%GO:0031281	31	0.505547	1.46746	0.0436214	0.297421	1	2875	tags=26%, list=11%, signal=29%
BICARBONATE TRANSPORT%GOMF%GO:0015701	26	0.524092	1.46687	0.0533898	0.298187	1	4321	tags=35%, list=17%, signal=41%
REGULATION OF NERVOUS SYSTEM PROCESS%GOBP%GO:0031644	178	0.377544	1.46625	0.00499287	0.299082	1	7209	tags=37%, list=28%, signal=50%
PEPTIDE TRANSPORT%GOBP%GO:0015833	85	0.41495	1.46533	0.0196672	0.300608	1	4419	tags=27%, list=17%, signal=32%
POSITIVE REGULATION OF CELL KILLING%GOBP%GO:0031343	50	0.462559	1.46511	0.0343137	0.30057	1	3447	tags=28%, list=13%, signal=32%
CALCIUM-ION REGULATED EXOCYTOSIS%GOBP%GO:0017156	47	0.466852	1.46488	0.0297667	0.300515	1	2801	tags=17%, list=11%, signal=19%
SYNAPTIC CLEFT%GOCC%GO:0043083	24	0.53632	1.46445	0.0421585	0.301042	1	4412	tags=38%, list=17%, signal=45%
REGULATION OF T CELL MEDIATED CYTOTOXICITY%GOBP%GO:0001914	33	0.493583	1.46386	0.0406574	0.301821	1	3447	tags=33%, list=13%, signal=38%
NEURON FUNCTION%SMPDB%SMP0000224	21	0.54397	1.46328	0.0600169	0.302621	1	8089	tags=62%, list=31%, signal=90%
OXYMORPHONE ACTION PATHWAY%PATHWHIZ%PW000418	21	0.54397	1.46289	0.0525409	0.302948	1	8089	tags=62%, list=31%, signal=90%
ANTIGEN PROCESSING AND PRESENTATION OF PEPTIDE ANTIGEN VIA MHC CLASS I%GOBP%GO:0002474	28	0.511722	1.46283	0.0502471	0.302483	1	3447	tags=36%, list=13%, signal=41%
PRILOCAINE ACTION PATHWAY%PATHWHIZ%PW000407	21	0.54397	1.46279	0.0515464	0.301999	1	8089	tags=62%, list=31%, signal=90%
RECEPTOR LOCALIZATION TO SYNAPSE%GOBP%GO:0097120	57	0.450097	1.46278	0.0315457	0.301434	1	8395	tags=49%, list=32%, signal=72%
3-METHYLTHIOFENTANYL ACTION PATHWAY%PATHWHIZ%PW000656	21	0.54397	1.46251	0.0492228	0.301552	1	8089	tags=62%, list=31%, signal=90%
REGULATION OF NEUROTRANSMITTER SECRETION%GOBP%GO:0046928	99	0.406671	1.46238	0.0141474	0.301266	1	7117	tags=35%, list=27%, signal=48%
LIDOCAINE (LOCAL ANAESTHETIC) ACTION PATHWAY%SMPDB%SMP0000398	21	0.54397	1.46204	0.052901	0.301545	1	8089	tags=62%, list=31%, signal=90%
PROCAINE ACTION PATHWAY%PATHWHIZ%PW000408	21	0.54397	1.46198	0.0560748	0.301096	1	8089	tags=62%, list=31%, signal=90%
CHOLESTEROL HOMEOSTASIS%GOBP%GO:0042632	72	0.43174	1.46196	0.0255814	0.300573	1	5432	tags=38%, list=21%, signal=47%
SENSORY PERCEPTION OF MECHANICAL STIMULUS%GOBP%GO:0050954	162	0.383771	1.46195	0.00765484	0.300042	1	4121	tags=22%, list=16%, signal=26%
NON-INTEGRIN MEMBRANE-ECM INTERACTIONS%REACTOME%R-HSA-3000171.3	41	0.475209	1.46188	0.0420969	0.299628	1	2488	tags=22%, list=10%, signal=24%
NEUTROPHIL CHEMOTAXIS%GOBP%GO:0030593	38	0.479062	1.46158	0.0460148	0.299741	1	6094	tags=34%, list=23%, signal=45%
REFLEX%GOBP%GO:0060004	25	0.517021	1.46045	0.0570949	0.301899	1	5234	tags=32%, list=20%, signal=40%
REGULATION OF ADAPTIVE IMMUNE RESPONSE BASED ON SOMATIC RECOMBINATION OF IMMUNE RECEPTORS BUILT FROM IMMUNOGLOBULIN SUPERFAMILY DOMAINS%GOBP%GO:0002822	140	0.385299	1.45983	0.00878477	0.302799	1	6099	tags=32%, list=23%, signal=42%
PRESYNAPSE ASSEMBLY%GOBP%GO:0099054	20	0.557018	1.45954	0.0628183	0.3029	1	5307	tags=45%, list=20%, signal=56%
LEVOMETHADYL ACETATE ACTION ACTION PATHWAY%SMPDB%SMP0000677	21	0.54397	1.45953	0.0541667	0.302347	1	8089	tags=62%, list=31%, signal=90%
CHLOROPROCAINE ACTION PATHWAY%SMPDB%SMP0000394	21	0.54397	1.45952	0.0575296	0.301806	1	8089	tags=62%, list=31%, signal=90%
COCAINE ACTION PATHWAY%SMPDB%SMP0000395	21	0.54397	1.45941	0.064736	0.301474	1	8089	tags=62%, list=31%, signal=90%
NEUROTRANSMITTER RECEPTOR TRANSPORT%GOBP%GO:0099637	30	0.50539	1.45847	0.049236	0.303125	1	9446	tags=60%, list=36%, signal=94%
ISOPRENOID BINDING%GOMF%GO:0019840	22	0.540661	1.45834	0.0471698	0.302913	1	2631	tags=32%, list=10%, signal=35%
PROTEIN PALMITOYLATION%GOBP%GO:0018345	28	0.511199	1.45799	0.0446735	0.303135	1	5094	tags=36%, list=20%, signal=44%
REGULATION OF SYSTEMIC ARTERIAL BLOOD PRESSURE BY HORMONE%GOBP%GO:0001990	26	0.515508	1.45766	0.0528967	0.303335	1	2921	tags=31%, list=11%, signal=35%
G PROTEIN-COUPLED ACETYLCHOLINE RECEPTOR SIGNALING PATHWAY%GOBP%GO:0007213	20	0.551398	1.45734	0.0557461	0.303553	1	3328	tags=30%, list=13%, signal=34%
FACE DEVELOPMENT%GOBP%GO:0060324	56	0.444776	1.45728	0.0322581	0.303122	1	7353	tags=43%, list=28%, signal=60%
SUFENTANIL ACTION PATHWAY%PATHWHIZ%PW000423	21	0.54397	1.45659	0.0506108	0.304208	1	8089	tags=62%, list=31%, signal=90%
FENTANYL ACTION PATHWAY%PATHWHIZ%PW000421	21	0.54397	1.45651	0.058277	0.303855	1	8089	tags=62%, list=31%, signal=90%
METHADYL ACETATE ACTION PATHWAY%PATHWHIZ%PW000655	21	0.54397	1.45615	0.0702988	0.304105	1	8089	tags=62%, list=31%, signal=90%
ALCOHOL BIOSYNTHETIC PROCESS%GOBP%GO:0046165	67	0.433992	1.45603	0.0229133	0.303847	1	7639	tags=45%, list=29%, signal=63%
OXYBUPROCAINE ACTION PATHWAY%SMPDB%SMP0000400	21	0.54397	1.45488	0.0586735	0.306029	1	8089	tags=62%, list=31%, signal=90%
FORMATION OF THE CORNIFIED ENVELOPE%REACTOME%R-HSA-6809371.4	22	0.533756	1.45406	0.0595638	0.307508	1	3151	tags=27%, list=12%, signal=31%
POSTSYNAPTIC DENSITY ORGANIZATION%GOBP%GO:0097106	27	0.511065	1.45391	0.0539629	0.307322	1	5307	tags=41%, list=20%, signal=51%
DIHYDROMORPHINE ACTION PATHWAY%PATHWHIZ%PW000666	21	0.54397	1.45363	0.0562284	0.307398	1	8089	tags=62%, list=31%, signal=90%
POSITIVE REGULATION OF NEURON DIFFERENTIATION%GOBP%GO:0045666	94	0.404622	1.45361	0.0128012	0.306884	1	6959	tags=38%, list=27%, signal=52%
MEPIVACAINE ACTION PATHWAY%PATHWHIZ%PW000405	21	0.54397	1.45315	0.0641574	0.307455	1	8089	tags=62%, list=31%, signal=90%
MESENCHYMAL CELL DIFFERENTIATION%GOBP%GO:0048762	158	0.380316	1.45308	0.0092068	0.307076	1	5722	tags=32%, list=22%, signal=40%
PHOSPHATIDYLCHOLINE METABOLIC PROCESS%GOBP%GO:0046470	48	0.465195	1.45308	0.0348743	0.306523	1	5108	tags=29%, list=20%, signal=36%
INTEGRIN SIGNALLING PATHWAY%PANTHER PATHWAY%P00034	157	0.38046	1.45297	0.0106383	0.306225	1	2691	tags=14%, list=10%, signal=16%
BUPIVACAINE ACTION PATHWAY%SMPDB%SMP0000393	21	0.54397	1.45241	0.0555556	0.307041	1	8089	tags=62%, list=31%, signal=90%
BENZOCAINE ACTION PATHWAY%SMPDB%SMP0000392	21	0.54397	1.45172	0.0651801	0.308132	1	8089	tags=62%, list=31%, signal=90%
PROPARACAINE ACTION PATHWAY%PATHWHIZ%PW000409	21	0.54397	1.45099	0.057363	0.30937	1	8089	tags=62%, list=31%, signal=90%
ALCOHOL BINDING%GOMF%GO:0043178	69	0.428033	1.45097	0.026616	0.308862	1	4901	tags=25%, list=19%, signal=30%
REMIFENTANIL ACTION PATHWAY%PATHWHIZ%PW000422	21	0.54397	1.45079	0.0556492	0.308727	1	8089	tags=62%, list=31%, signal=90%
PROTEIN LIPIDATION%GOBP%GO:0006497	82	0.413816	1.45061	0.0281155	0.308554	1	5094	tags=28%, list=20%, signal=35%
REGULATION OF SYNAPTIC VESICLE EXOCYTOSIS%GOBP%GO:2000300	57	0.441328	1.45025	0.0217042	0.308906	1	7117	tags=35%, list=27%, signal=48%
KETOBEMIDONE ACTION PATHWAY%SMPDB%SMP0000690	21	0.54397	1.44987	0.0609225	0.309311	1	8089	tags=62%, list=31%, signal=90%
ALVIMOPAN ACTION PATHWAY%SMPDB%SMP0000685	21	0.54397	1.44963	0.0623399	0.30933	1	8089	tags=62%, list=31%, signal=90%
PRESYNAPTIC MODULATION OF CHEMICAL SYNAPTIC TRANSMISSION%GOBP%GO:0099171	59	0.440224	1.44891	0.0323089	0.310511	1	4761	tags=31%, list=18%, signal=37%
DIPHENOXYLATE ACTION PATHWAY%SMPDB%SMP0000675	21	0.54397	1.4489	0.0570962	0.309971	1	8089	tags=62%, list=31%, signal=90%
ROPIVACAINE ACTION PATHWAY%PATHWHIZ%PW000410	21	0.54397	1.44848	0.0591398	0.31046	1	8089	tags=62%, list=31%, signal=90%
REGULATION OF SYNAPSE ASSEMBLY%GOBP%GO:0051963	133	0.38903	1.44756	0.00940666	0.312139	1	5465	tags=38%, list=21%, signal=47%
REGULATION OF CHOLESTEROL METABOLIC PROCESS%GOBP%GO:0090181	34	0.492978	1.44754	0.0493311	0.311626	1	6469	tags=44%, list=25%, signal=59%
REGULATION OF BIOLOGICAL PROCESS INVOLVED IN SYMBIOTIC INTERACTION%GOBP%GO:0043903	45	0.460289	1.44736	0.0377979	0.311502	1	2546	tags=20%, list=10%, signal=22%
INORGANIC ION HOMEOSTASIS%GOMF%GO:0098771	22	0.52873	1.44684	0.0694087	0.312261	1	7220	tags=50%, list=28%, signal=69%
REGULATED EXOCYTOSIS%GOBP%GO:0045055	128	0.385673	1.44677	0.0169492	0.311864	1	4438	tags=21%, list=17%, signal=25%
CARFENTANIL ACTION PATHWAY%SMPDB%SMP0000414	21	0.54397	1.44669	0.0794872	0.311499	1	8089	tags=62%, list=31%, signal=90%
DIMETHYLTHIAMBUTENE ACTION PATHWAY%SMPDB%SMP0000680	21	0.54397	1.44666	0.0631579	0.311037	1	8089	tags=62%, list=31%, signal=90%
PEPTIDYL-THREONINE PHOSPHORYLATION%GOBP%GO:0018107	64	0.435725	1.44518	0.0348377	0.314131	1	5069	tags=23%, list=19%, signal=29%
NALTREXONE ACTION PATHWAY%PATHWHIZ%PW000664	21	0.54397	1.44508	0.0612597	0.313834	1	8089	tags=62%, list=31%, signal=90%
BASEMENT MEMBRANE%GOCC%GO:0005604	98	0.399173	1.44482	0.0199693	0.313877	1	2313	tags=18%, list=9%, signal=20%
POSITIVE REGULATION OF FATTY ACID BIOSYNTHETIC PROCESS%GOBP%GO:0045723	20	0.545866	1.44467	0.066313	0.313707	1	1909	tags=20%, list=7%, signal=22%
FATTY ACID BETA-OXIDATION%WIKIPATHWAYS_20220510%WP1269%MUS MUSCULUS	33	0.490315	1.44457	0.0447761	0.313399	1	6129	tags=36%, list=24%, signal=47%
HYDROCODONE ACTION PATHWAY%SMPDB%SMP0000411	21	0.54397	1.44451	0.065812	0.312983	1	8089	tags=62%, list=31%, signal=90%
NEGATIVE CHEMOTAXIS%GOBP%GO:0050919	42	0.46484	1.4437	0.0366748	0.314364	1	3356	tags=29%, list=13%, signal=33%
STEM CELL POPULATION MAINTENANCE%GOBP%GO:0019827	121	0.393203	1.4435	0.0108853	0.314296	1	7353	tags=40%, list=28%, signal=56%
INTRACELLULAR CHEMICAL HOMEOSTASIS%GOMF%GO:0055082	22	0.52873	1.44321	0.057971	0.314459	1	7220	tags=50%, list=28%, signal=69%
CHOLESTEROL METABOLIC PROCESS%GOBP%GO:0008203	64	0.430572	1.44312	0.0291798	0.314149	1	6397	tags=44%, list=25%, signal=58%
HOMOPHILIC CELL ADHESION VIA PLASMA MEMBRANE ADHESION MOLECULES%GOBP%GO:0007156	59	0.434497	1.44272	0.0306699	0.314627	1	7160	tags=44%, list=27%, signal=61%
RESPONSE TO CYTOKINE%GOMF%GO:0034097	65	0.424007	1.44265	0.0190325	0.314266	1	4476	tags=29%, list=17%, signal=35%
ETHYLMORPHINE ACTION PATHWAY%SMPDB%SMP0000681	21	0.54397	1.44218	0.0572391	0.31484	1	8089	tags=62%, list=31%, signal=90%
CYTOKINE-MEDIATED SIGNALING PATHWAY%GOMF%GO:0019221	65	0.424007	1.44216	0.0306604	0.314358	1	4476	tags=29%, list=17%, signal=35%
NALOXONE ACTION PATHWAY%SMPDB%SMP0000688	21	0.54397	1.44196	0.0630397	0.314281	1	8089	tags=62%, list=31%, signal=90%
REGULATION OF DENDRITE EXTENSION%GOBP%GO:1903859	31	0.49696	1.44159	0.0619169	0.314617	1	5522	tags=29%, list=21%, signal=37%
PROPOXYPHENE ACTION PATHWAY%PATHWHIZ%PW000649	21	0.54397	1.44136	0.0729614	0.314622	1	8089	tags=62%, list=31%, signal=90%
BUPRENORPHINE ACTION PATHWAY%SMPDB%SMP0000684	21	0.54397	1.44074	0.0587204	0.31562	1	8089	tags=62%, list=31%, signal=90%
LEVOBUPIVACAINE ACTION PATHWAY%PATHWHIZ%PW000403	21	0.54397	1.44017	0.0653814	0.316377	1	8089	tags=62%, list=31%, signal=90%
LEVORPHANOL ACTION PATHWAY%SMPDB%SMP0000673	21	0.54397	1.44013	0.0623917	0.315951	1	8089	tags=62%, list=31%, signal=90%
EPITHELIAL CELL MIGRATION%GOBP%GO:0010631	100	0.400167	1.4396	0.016055	0.31669	1	5307	tags=27%, list=20%, signal=34%
DEGRADATION OF THE EXTRACELLULAR MATRIX%REACTOME%R-HSA-1474228.4	83	0.410321	1.43925	0.022763	0.316953	1	3405	tags=25%, list=13%, signal=29%
TRAMADOL ACTION ACTION PATHWAY%SMPDB%SMP0000671	21	0.54397	1.43809	0.0608696	0.319226	1	8089	tags=62%, list=31%, signal=90%
INTRACELLULAR MONOATOMIC ION HOMEOSTASIS%GOMF%GO:0006873	22	0.52873	1.43735	0.0617496	0.32048	1	7220	tags=50%, list=28%, signal=69%
MONOATOMIC ION HOMEOSTASIS%GOMF%GO:0050801	22	0.52873	1.43661	0.0664983	0.321785	1	7220	tags=50%, list=28%, signal=69%
DEZOCINE ACTION PATHWAY%PATHWHIZ%PW000653	21	0.54397	1.43654	0.0517998	0.321401	1	8089	tags=62%, list=31%, signal=90%
ORGANIC HYDROXY COMPOUND BIOSYNTHETIC PROCESS%GOBP%GO:1901617	118	0.390803	1.43644	0.020658	0.321094	1	6468	tags=36%, list=25%, signal=48%
CELLULAR RESPONSE TO MECHANICAL STIMULUS%GOBP%GO:0071260	33	0.485144	1.43591	0.0630182	0.321893	1	4474	tags=33%, list=17%, signal=40%
ANTIGEN ACTIVATES B CELL RECEPTOR (BCR) LEADING TO GENERATION OF SECOND MESSENGERS%REACTOME%R-HSA-983695.4	22	0.540292	1.43588	0.0609966	0.321442	1	6215	tags=41%, list=24%, signal=54%
MICROFILAMENT MOTOR ACTIVITY%GOMF%GO:0000146	27	0.507894	1.43584	0.0577558	0.32101	1	2153	tags=22%, list=8%, signal=24%
ESCITALOPRAM ACTION PATHWAY%PATHWHIZ%PW000427	21	0.54397	1.43565	0.0725256	0.320937	1	8089	tags=62%, list=31%, signal=90%
REPLICATION FORK PROCESSING%GOBP%GO:0031297	47	0.453841	1.43478	0.0522979	0.322438	1	3263	tags=23%, list=13%, signal=27%
IMMUNE RECEPTOR ACTIVITY%GOMF%GO:0140375	70	0.422389	1.43478	0.0366133	0.321913	1	4660	tags=29%, list=18%, signal=35%
CHEMOATTRACTANT ACTIVITY%GOMF%GO:0042056	24	0.518672	1.43449	0.0725389	0.322049	1	6293	tags=46%, list=24%, signal=60%
ANILERIDINE ACTION PATHWAY%SMPDB%SMP0000674	21	0.54397	1.43411	0.067234	0.322405	1	8089	tags=62%, list=31%, signal=90%
AROMATIC AMINO ACID METABOLIC PROCESS%GOBP%GO:0009072	21	0.532489	1.43396	0.0645995	0.322252	1	6218	tags=38%, list=24%, signal=50%
CHONDROITIN SULFATE PROTEOGLYCAN METABOLIC PROCESS%GOBP%GO:0050654	36	0.481162	1.43381	0.0541455	0.322095	1	6047	tags=33%, list=23%, signal=43%
CENTRAL NERVOUS SYSTEM NEURON AXONOGENESIS%GOBP%GO:0021955	44	0.457914	1.43321	0.045677	0.323011	1	7252	tags=45%, list=28%, signal=63%
LYMPHOCYTE MEDIATED IMMUNITY%GOBP%GO:0002449	96	0.401912	1.43317	0.0123648	0.322604	1	3518	tags=24%, list=14%, signal=28%
MAINTENANCE OF CELL NUMBER%GOBP%GO:0098727	126	0.387352	1.43305	0.0180115	0.322361	1	7375	tags=40%, list=28%, signal=55%
CELLULAR RESPONSE TO CYTOKINE STIMULUS%GOMF%GO:0071345	65	0.424007	1.4329	0.0343451	0.322172	1	4476	tags=29%, list=17%, signal=35%
MITOTIC G1 DNA DAMAGE CHECKPOINT SIGNALING%GOBP%GO:0031571	22	0.529843	1.43272	0.0747075	0.322094	1	8172	tags=50%, list=31%, signal=73%
CELLULAR RESPONSE TO INORGANIC SUBSTANCE%GOBP%GO:0071241	176	0.369771	1.43266	0.00704225	0.321701	1	5626	tags=30%, list=22%, signal=37%
MONOATOMIC CATION HOMEOSTASIS%GOMF%GO:0055080	22	0.52873	1.43252	0.0695142	0.321517	1	7220	tags=50%, list=28%, signal=69%
REGULATION OF VIRAL PROCESS%GOBP%GO:0050792	130	0.383026	1.43222	0.0202399	0.321728	1	3387	tags=19%, list=13%, signal=22%
PROMOTER-SPECIFIC CHROMATIN BINDING%GOMF%GO:1990841	69	0.420548	1.43215	0.0283242	0.321371	1	7167	tags=33%, list=28%, signal=46%
UROGENITAL SYSTEM DEVELOPMENT%GOBP%GO:0001655	54	0.441975	1.43212	0.0409968	0.320913	1	5365	tags=37%, list=21%, signal=47%
L-GLUTAMATE TRANSMEMBRANE TRANSPORT%GOBP%GO:0015813	22	0.530783	1.43209	0.0706985	0.32047	1	5914	tags=50%, list=23%, signal=65%
LIGAND-GATED CHANNEL ACTIVITY%GOMF%GO:0022834	123	0.385166	1.43142	0.0127055	0.321514	1	7013	tags=42%, list=27%, signal=58%
BRANCHING INVOLVED IN BLOOD VESSEL MORPHOGENESIS%GOBP%GO:0001569	34	0.483656	1.4312	0.0503247	0.32151	1	1798	tags=24%, list=7%, signal=25%
NEGATIVE REGULATION OF CHROMOSOME SEGREGATION%GOBP%GO:0051985	36	0.471991	1.43116	0.0518092	0.321087	1	6369	tags=47%, list=24%, signal=62%
CYTOKINE BINDING%GOMF%GO:0019955	103	0.394099	1.4311	0.0182648	0.320701	1	4229	tags=24%, list=16%, signal=29%
PENTAZOCINE ACTION PATHWAY%SMPDB%SMP0000686	21	0.54397	1.43102	0.0601045	0.320397	1	8089	tags=62%, list=31%, signal=90%
LEVALLORPHAN ACTION PATHWAY%SMPDB%SMP0000683	21	0.54397	1.43049	0.0672913	0.321173	1	8089	tags=62%, list=31%, signal=90%
SECONDARY ALCOHOL METABOLIC PROCESS%GOBP%GO:1902652	74	0.416414	1.43002	0.0303266	0.321751	1	6497	tags=42%, list=25%, signal=56%
STRIATED MUSCLE CONTRACTION%REACTOME%R-HSA-390522.1	26	0.507253	1.42953	0.0638842	0.322427	1	642	tags=12%, list=2%, signal=12%
POSITIVE REGULATION OF T CELL PROLIFERATION%GOBP%GO:0042102	72	0.42136	1.42926	0.0366133	0.322592	1	6302	tags=35%, list=24%, signal=46%
HOMEOSTATIC PROCESS%GOMF%GO:0042592	22	0.52873	1.42897	0.0818414	0.322829	1	7220	tags=50%, list=28%, signal=69%
NEGATIVE REGULATION OF MITOTIC SISTER CHROMATID SEPARATION%GOBP%GO:2000816	33	0.480957	1.42895	0.0577406	0.322366	1	6369	tags=48%, list=24%, signal=64%
POSITIVE REGULATION OF MYELOID LEUKOCYTE DIFFERENTIATION%GOBP%GO:0002763	53	0.439256	1.42883	0.0406504	0.322133	1	2556	tags=19%, list=10%, signal=21%
CELLULAR HOMEOSTASIS%GOMF%GO:0019725	22	0.52873	1.42873	0.0652361	0.321846	1	7220	tags=50%, list=28%, signal=69%
SIGNALING EVENTS REGULATED BY RET TYROSINE KINASE%PATHWAY INTERACTION DATABASE NCI-NATURE CURATED DATA%SIGNALING EVENTS REGULATED BY RET TYROSINE KINASE	36	0.477953	1.42812	0.0632806	0.322838	1	7887	tags=39%, list=30%, signal=56%
PROTEIN LOCALIZATION TO POSTSYNAPTIC MEMBRANE%GOBP%GO:1903539	47	0.45659	1.42775	0.0453074	0.323221	1	8395	tags=51%, list=32%, signal=75%
REGULATION OF NMDA RECEPTOR ACTIVITY%GOBP%GO:2000310	24	0.523663	1.42706	0.073741	0.324389	1	3238	tags=29%, list=12%, signal=33%
ADAPTIVE IMMUNE RESPONSE%GOBP%GO:0002250	129	0.383801	1.42695	0.0161527	0.32417	1	3518	tags=26%, list=14%, signal=29%
NEUTRAL LIPID CATABOLIC PROCESS%GOBP%GO:0046461	21	0.537786	1.42671	0.0735294	0.324226	1	3383	tags=29%, list=13%, signal=33%
NEGATIVE REGULATION OF STEM CELL POPULATION MAINTENANCE%GOBP%GO:1902455	22	0.524642	1.42648	0.0662651	0.324265	1	5595	tags=41%, list=21%, signal=52%
ACYLGLYCEROL CATABOLIC PROCESS%GOBP%GO:0046464	21	0.537786	1.42627	0.0758092	0.324253	1	3383	tags=29%, list=13%, signal=33%
POSITIVE CHEMOTAXIS%GOMF%GO:0050918	24	0.518672	1.42573	0.0765921	0.325058	1	6293	tags=46%, list=24%, signal=60%
LONG-TERM SYNAPTIC DEPRESSION%GOBP%GO:0060292	22	0.528042	1.4253	0.0701014	0.325609	1	3663	tags=32%, list=14%, signal=37%
NEGATIVE REGULATION OF TISSUE REMODELING%GOBP%GO:0034104	22	0.526297	1.4231	0.0711225	0.33046	1	2833	tags=23%, list=11%, signal=25%
GABA B RECEPTOR ACTIVATION%REACTOME DATABASE ID RELEASE 84%977444	37	0.467238	1.42309	0.06	0.329962	1	5785	tags=38%, list=22%, signal=49%
ALFENTANIL ACTION PATHWAY%PATHWHIZ%PW000419	21	0.54397	1.42287	0.0683012	0.329969	1	8089	tags=62%, list=31%, signal=90%
ORGANIC ACID TRANSMEMBRANE TRANSPORT%GOBP%GO:1903825	105	0.395031	1.42232	0.0221729	0.33085	1	5152	tags=29%, list=20%, signal=35%
CELL CORTEX REGION%GOCC%GO:0099738	41	0.45856	1.42215	0.0502839	0.330771	1	4419	tags=22%, list=17%, signal=26%
SYNTHESIS OF BILE ACIDS AND BILE SALTS%REACTOME DATABASE ID RELEASE 84%192105	23	0.523768	1.42215	0.0609756	0.330281	1	6468	tags=39%, list=25%, signal=52%
CHEMICAL HOMEOSTASIS%GOMF%GO:0048878	22	0.52873	1.42111	0.059727	0.332327	1	7220	tags=50%, list=28%, signal=69%
POSITIVE REGULATION OF MONOATOMIC ION TRANSMEMBRANE TRANSPORT%GOBP%GO:0034767	183	0.364614	1.42059	0.00854093	0.333128	1	3256	tags=19%, list=13%, signal=21%
HALLMARK_ALLOGRAFT_REJECTION%MSIGDBHALLMARK%HALLMARK_ALLOGRAFT_REJECTION	127	0.379186	1.42025	0.0122921	0.333432	1	3718	tags=26%, list=14%, signal=30%
POSITIVE REGULATION OF PEPTIDYL-THREONINE PHOSPHORYLATION%GOBP%GO:0010800	29	0.498329	1.42019	0.0552252	0.333044	1	7372	tags=48%, list=28%, signal=67%
NRAGE SIGNALS DEATH THROUGH JNK%REACTOME%R-HSA-193648.1	54	0.436071	1.4196	0.0384615	0.334079	1	6114	tags=31%, list=23%, signal=41%
CELLULAR RESPONSE TO MONOAMINE STIMULUS%GOBP%GO:0071868	57	0.428613	1.41839	0.0429498	0.336646	1	6349	tags=37%, list=24%, signal=49%
A6B1 AND A6B4 INTEGRIN SIGNALING%PATHWAY INTERACTION DATABASE NCI-NATURE CURATED DATA%A6B1 AND A6B4 INTEGRIN SIGNALING	41	0.459712	1.41797	0.0595711	0.337141	1	3208	tags=17%, list=12%, signal=19%
NEGATIVE REGULATION OF METAPHASE/ANAPHASE TRANSITION OF CELL CYCLE%GOBP%GO:1902100	34	0.475251	1.41786	0.0648694	0.336904	1	6369	tags=47%, list=24%, signal=62%
SKELETAL MUSCLE TISSUE REGENERATION%GOBP%GO:0043403	31	0.492019	1.41753	0.0610368	0.337206	1	3919	tags=26%, list=15%, signal=30%
EPITHELIAL CELL PROLIFERATION%GOBP%GO:0050673	180	0.365262	1.41665	0.00783476	0.338899	1	5432	tags=31%, list=21%, signal=38%
RESPONSE TO CORTICOSTEROID%GOBP%GO:0031960	78	0.411789	1.41626	0.0255814	0.339398	1	5101	tags=27%, list=20%, signal=33%
INTEGRIN FAMILY CELL SURFACE INTERACTIONS%PATHWAY INTERACTION DATABASE NCI-NATURE CURATED DATA%INTEGRIN FAMILY CELL SURFACE INTERACTIONS	24	0.511425	1.41591	0.0692308	0.339784	1	1033	tags=17%, list=4%, signal=17%
DETECTION OF TEMPERATURE STIMULUS%GOBP%GO:0016048	25	0.509736	1.41574	0.0708924	0.339671	1	6463	tags=44%, list=25%, signal=58%
ACTIVATION OF GABAB RECEPTORS%REACTOME%R-HSA-991365.4	37	0.467238	1.41551	0.0474174	0.339728	1	5785	tags=38%, list=22%, signal=49%
NEGATIVE REGULATION OF DEVELOPMENTAL GROWTH%GOBP%GO:0048640	114	0.387387	1.41472	0.0235741	0.34125	1	5595	tags=33%, list=21%, signal=42%
INTRACELLULAR MONOATOMIC CATION HOMEOSTASIS%GOMF%GO:0030003	22	0.52873	1.41441	0.0713058	0.34147	1	7220	tags=50%, list=28%, signal=69%
LIGAND-GATED MONOATOMIC CATION CHANNEL ACTIVITY%GOMF%GO:0099094	87	0.404212	1.41394	0.0310842	0.342128	1	7013	tags=44%, list=27%, signal=60%
NEGATIVE REGULATION OF SISTER CHROMATID SEGREGATION%GOBP%GO:0033046	33	0.480957	1.41323	0.0612583	0.343371	1	6369	tags=48%, list=24%, signal=64%
ONE-CARBON COMPOUND TRANSPORT%GOBP%GO:0019755	23	0.515275	1.41276	0.0653814	0.344016	1	4321	tags=39%, list=17%, signal=47%
'DE NOVO' POST-TRANSLATIONAL PROTEIN FOLDING%GOBP%GO:0051084	34	0.472198	1.41244	0.0506108	0.344265	1	8638	tags=50%, list=33%, signal=75%
REGULATION OF NEUROTRANSMITTER TRANSPORT%GOBP%GO:0051588	117	0.386357	1.41215	0.0146092	0.34446	1	7117	tags=36%, list=27%, signal=49%
POSITIVE REGULATION OF LYASE ACTIVITY%GOBP%GO:0051349	31	0.485592	1.41109	0.0608622	0.346684	1	3744	tags=29%, list=14%, signal=34%
MEMBRANE DEPOLARIZATION%GOBP%GO:0051899	45	0.452089	1.41047	0.0547386	0.347695	1	7424	tags=56%, list=29%, signal=78%
RESPONSE TO CHEMOKINE%GOBP%GO:1990868	37	0.464124	1.4098	0.0702341	0.348857	1	4510	tags=24%, list=17%, signal=29%
NEGATIVE REGULATION OF MITOTIC SISTER CHROMATID SEGREGATION%GOBP%GO:0033048	33	0.480957	1.40944	0.0592052	0.349216	1	6369	tags=48%, list=24%, signal=64%
SPECTRIN BINDING%GOMF%GO:0030507	28	0.49303	1.40919	0.0755814	0.349343	1	4022	tags=29%, list=15%, signal=34%
NEGATIVE REGULATION OF AXONOGENESIS%GOBP%GO:0050771	67	0.413975	1.40909	0.0409899	0.349086	1	5307	tags=33%, list=20%, signal=41%
INTERFERON ALPHA BETA SIGNALING%REACTOME DATABASE ID RELEASE 84%909733	42	0.458282	1.40884	0.0489796	0.34923	1	5087	tags=36%, list=20%, signal=44%
NEGATIVE REGULATION OF CHROMOSOME SEPARATION%GOBP%GO:1905819	34	0.475251	1.40852	0.0633446	0.349535	1	6369	tags=47%, list=24%, signal=62%
'DE NOVO' PROTEIN FOLDING%GOBP%GO:0006458	35	0.476389	1.40838	0.061309	0.349366	1	8638	tags=51%, list=33%, signal=77%
ENDOPLASMIC RETICULUM PROTEIN-CONTAINING COMPLEX%GOCC%GO:0140534	120	0.382507	1.40717	0.0257695	0.352034	1	8678	tags=48%, list=33%, signal=72%
POSITIVE REGULATION OF T CELL MEDIATED IMMUNITY%GOBP%GO:0002711	46	0.441949	1.40684	0.0577849	0.352391	1	3447	tags=26%, list=13%, signal=30%
SENSORY PERCEPTION OF TEMPERATURE STIMULUS%GOBP%GO:0050951	31	0.482531	1.40638	0.0653974	0.35305	1	5555	tags=39%, list=21%, signal=49%
CITALOPRAM ACTION PATHWAY%PATHWHIZ%PW000426	25	0.511588	1.40562	0.0684346	0.354487	1	5234	tags=40%, list=20%, signal=50%
SENSORY PERCEPTION OF SOUND%GOBP%GO:0007605	131	0.374697	1.40521	0.0272597	0.354974	1	4080	tags=21%, list=16%, signal=25%
NEGATIVE REGULATION OF MITOTIC METAPHASE/ANAPHASE TRANSITION%GOBP%GO:0045841	33	0.480957	1.405	0.0655738	0.355012	1	6369	tags=48%, list=24%, signal=64%
ENDOTHELIAL CELL PROLIFERATION%GOBP%GO:0001935	34	0.476789	1.40441	0.0655058	0.355998	1	6867	tags=41%, list=26%, signal=56%
ZINC ION TRANSMEMBRANE TRANSPORT%GOBP%GO:0071577	24	0.512157	1.4029	0.0730435	0.359369	1	5155	tags=38%, list=20%, signal=47%
CALCIUM-DEPENDENT PHOSPHOLIPID BINDING%GOMF%GO:0005544	50	0.431438	1.40256	0.0434783	0.359747	1	2801	tags=24%, list=11%, signal=27%
POSITIVE REGULATION OF LYMPHOCYTE MEDIATED IMMUNITY%GOBP%GO:0002708	85	0.400369	1.40233	0.0334347	0.359813	1	4720	tags=27%, list=18%, signal=33%
LEUKOCYTE CHEMOTAXIS%GOBP%GO:0030595	83	0.403651	1.40145	0.032634	0.361621	1	7852	tags=42%, list=30%, signal=60%
NEGATIVE REGULATION OF IMMUNE RESPONSE%GOBP%GO:0050777	147	0.371377	1.40128	0.0186782	0.361565	1	5686	tags=30%, list=22%, signal=38%
REGULATION OF RAC1 ACTIVITY%PATHWAY INTERACTION DATABASE NCI-NATURE CURATED DATA%REGULATION OF RAC1 ACTIVITY	34	0.475056	1.40103	0.0729432	0.361702	1	3421	tags=24%, list=13%, signal=27%
CELLULAR RESPONSE TO CATECHOLAMINE STIMULUS%GOBP%GO:0071870	57	0.428613	1.40083	0.0449799	0.361706	1	6349	tags=37%, list=24%, signal=49%
CELLULAR RESPONSE TO DOPAMINE%GOBP%GO:1903351	45	0.443356	1.40072	0.0642799	0.361487	1	5245	tags=33%, list=20%, signal=42%
HEXOSYLTRANSFERASE ACTIVITY%GOMF%GO:0016758	151	0.36713	1.39996	0.0198676	0.362993	1	7484	tags=34%, list=29%, signal=48%
REGULATION OF RESPIRATORY GASEOUS EXCHANGE%GOBP%GO:0043576	22	0.511729	1.39969	0.0824129	0.363152	1	3844	tags=27%, list=15%, signal=32%
SPINDLE MICROTUBULE%GOCC%GO:0005876	73	0.4087	1.39885	0.0357977	0.364837	1	2221	tags=14%, list=9%, signal=15%
REGULATION OF NEURONAL SYNAPTIC PLASTICITY%GOBP%GO:0048168	70	0.410951	1.39884	0.0422866	0.364354	1	5453	tags=30%, list=21%, signal=38%
NEUROTRANSMITTER UPTAKE%GOBP%GO:0001504	21	0.523507	1.39859	0.0828139	0.364482	1	3698	tags=24%, list=14%, signal=28%
L-GLUTAMATE IMPORT%GOBP%GO:0051938	25	0.506288	1.39845	0.0786885	0.36435	1	5914	tags=44%, list=23%, signal=57%
RESPONSE TO STEROID HORMONE%GOBP%GO:0048545	148	0.368214	1.39826	0.0184366	0.364332	1	3059	tags=18%, list=12%, signal=20%
PHOSPHOLIPID TRANSPORTER ACTIVITY%GOMF%GO:0005548	56	0.425341	1.39824	0.0473136	0.363865	1	5812	tags=32%, list=22%, signal=41%
POSITIVE REGULATION OF CD4-POSITIVE, ALPHA-BETA T CELL ACTIVATION%GOBP%GO:2000516	23	0.51134	1.39806	0.0754877	0.363807	1	6846	tags=57%, list=26%, signal=77%
AUTONOMIC NERVOUS SYSTEM DEVELOPMENT%GOBP%GO:0048483	31	0.470816	1.39795	0.0629195	0.363567	1	4370	tags=35%, list=17%, signal=43%
PEPTIDYL-S-DIACYLGLYCEROL-L-CYSTEINE BIOSYNTHETIC PROCESS FROM PEPTIDYL-CYSTEINE%GOBP%GO:0018231	20	0.527997	1.39741	0.0821799	0.364436	1	5094	tags=40%, list=20%, signal=50%
ACTIVATION OF GENE EXPRESSION BY SREBF (SREBP)%REACTOME DATABASE ID RELEASE 84%2426168	36	0.465952	1.39708	0.0742857	0.364812	1	10609	tags=67%, list=41%, signal=112%
NEURON MIGRATION%GOBP%GO:0001764	138	0.369672	1.39697	0.0203933	0.364575	1	7754	tags=38%, list=30%, signal=53%
REGULATION OF ADAPTIVE IMMUNE RESPONSE%GOBP%GO:0002819	155	0.36531	1.39657	0.0153173	0.365043	1	6099	tags=31%, list=23%, signal=40%
VENTRICULAR CARDIAC MUSCLE TISSUE MORPHOGENESIS%GOBP%GO:0055010	47	0.440617	1.3964	0.0465667	0.364965	1	2495	tags=17%, list=10%, signal=19%
CALCIUM ION HOMEOSTASIS%GOMF%GO:0055074	21	0.517985	1.39554	0.0985179	0.366656	1	7220	tags=48%, list=28%, signal=66%
NICOTINE ACTION PATHWAY%SMPDB%SMP0000431	23	0.513438	1.39551	0.0889262	0.366258	1	8089	tags=57%, list=31%, signal=82%
HALLMARK_INTERFERON_GAMMA_RESPONSE%MSIGDBHALLMARK%HALLMARK_INTERFERON_GAMMA_RESPONSE	159	0.363894	1.39521	0.0196364	0.366577	1	5573	tags=29%, list=21%, signal=37%
ANTIGEN PROCESSING AND PRESENTATION OF EXOGENOUS ANTIGEN%GOBP%GO:0019884	26	0.503901	1.39518	0.0714894	0.366119	1	1756	tags=23%, list=7%, signal=25%
ION CHANNEL REGULATOR ACTIVITY%GOMF%GO:0099106	125	0.374602	1.39449	0.0192735	0.367432	1	6910	tags=34%, list=27%, signal=47%
PALLIUM DEVELOPMENT%GOBP%GO:0021543	161	0.363909	1.39446	0.017192	0.366994	1	7160	tags=36%, list=27%, signal=49%
CELLULAR RESPONSE TO XENOBIOTIC STIMULUS%GOBP%GO:0071466	105	0.384604	1.3943	0.0282227	0.366893	1	4337	tags=25%, list=17%, signal=30%
NEGATIVE REGULATION OF INNATE IMMUNE RESPONSE%GOBP%GO:0045824	67	0.411341	1.39403	0.0469954	0.36706	1	4943	tags=28%, list=19%, signal=35%
CELLULAR RESPONSE TO CHEMOKINE%GOBP%GO:1990869	37	0.464124	1.39355	0.0665004	0.367767	1	4510	tags=24%, list=17%, signal=29%
REGULATION OF NUCLEAR-TRANSCRIBED MRNA CATABOLIC PROCESS, DEADENYLATION-DEPENDENT DECAY%GOBP%GO:1900151	26	0.500544	1.39353	0.081266	0.367308	1	6184	tags=38%, list=24%, signal=50%
MITOTIC SPINDLE ASSEMBLY CHECKPOINT SIGNALING%GOBP%GO:0007094	30	0.48038	1.39336	0.0660685	0.367195	1	6369	tags=47%, list=24%, signal=62%
NEURAL CREST CELL MIGRATION%GOBP%GO:0001755	51	0.430689	1.39311	0.0544872	0.367385	1	5722	tags=35%, list=22%, signal=45%
ARF6 TRAFFICKING EVENTS%PATHWAY INTERACTION DATABASE NCI-NATURE CURATED DATA%ARF6 TRAFFICKING EVENTS	45	0.441916	1.39304	0.0594295	0.367051	1	5764	tags=27%, list=22%, signal=34%
POSITIVE REGULATION OF MACROPHAGE CYTOKINE PRODUCTION%GOBP%GO:0060907	22	0.51418	1.39288	0.100683	0.366912	1	5102	tags=36%, list=20%, signal=45%
SMOOTH MUSCLE CONTRACTION%GOBP%GO:0006939	56	0.426464	1.39278	0.0490998	0.366658	1	2396	tags=18%, list=9%, signal=20%
PEPTIDYL-L-CYSTEINE S-PALMITOYLATION%GOBP%GO:0018230	20	0.527997	1.39267	0.0875536	0.366415	1	5094	tags=40%, list=20%, signal=50%
MESODERM MORPHOGENESIS%GOBP%GO:0048332	52	0.428665	1.39132	0.0559611	0.369498	1	6867	tags=35%, list=26%, signal=47%
SODIUM ION TRANSPORT%GOBP%GO:0006814	112	0.383456	1.39061	0.0294785	0.370814	1	5845	tags=36%, list=22%, signal=46%
SUBSTRATE ADHESION-DEPENDENT CELL SPREADING%GOBP%GO:0034446	50	0.439117	1.39057	0.0493421	0.370428	1	5722	tags=36%, list=22%, signal=46%
COLLAGEN FORMATION%REACTOME%R-HSA-1474290.3	80	0.401166	1.38949	0.0447284	0.372806	1	5164	tags=29%, list=20%, signal=36%
METAL CATION:MONOATOMIC CATION ANTIPORTER ACTIVITY%GOMF%GO:0140828	34	0.46901	1.38942	0.0723192	0.37247	1	5155	tags=29%, list=20%, signal=37%
REGULATION OF T-HELPER CELL DIFFERENTIATION%GOBP%GO:0045622	21	0.521213	1.38912	0.0825	0.372785	1	5004	tags=38%, list=19%, signal=47%
POSITIVE REGULATION OF LYMPHOCYTE PROLIFERATION%GOBP%GO:0050671	105	0.38206	1.38869	0.029148	0.373368	1	6302	tags=31%, list=24%, signal=41%
LYSOSOMAL MEMBRANE%GOCC%GO:0005765	177	0.357393	1.38813	0.0114778	0.374367	1	7908	tags=36%, list=30%, signal=51%
REGULATION OF CYTOSOLIC CALCIUM ION CONCENTRATION%GOBP%GO:0051480	62	0.414481	1.38807	0.0564516	0.374015	1	5886	tags=44%, list=23%, signal=56%
REGULATION OF CHOLESTEROL BIOSYNTHESIS BY SREBP (SREBF)%REACTOME%R-HSA-1655829.2	49	0.440122	1.38796	0.0613288	0.373753	1	9308	tags=53%, list=36%, signal=82%
RIBBON SYNAPSE%GOCC%GO:0097470	29	0.475119	1.38796	0.0752325	0.373253	1	6495	tags=41%, list=25%, signal=55%
INTERMEDIATE FILAMENT%GOCC%GO:0005882	65	0.413654	1.38666	0.0517516	0.376183	1	3642	tags=25%, list=14%, signal=29%
FACE MORPHOGENESIS%GOBP%GO:0060325	37	0.467141	1.38633	0.0745394	0.376621	1	7353	tags=43%, list=28%, signal=60%
NETRIN-1 SIGNALING%REACTOME DATABASE ID RELEASE 84%373752	48	0.439312	1.38595	0.0605327	0.377145	1	5353	tags=27%, list=21%, signal=34%
GENITALIA DEVELOPMENT%GOBP%GO:0048806	41	0.44685	1.3856	0.0683829	0.377548	1	5630	tags=37%, list=22%, signal=47%
NEUROMUSCULAR PROCESS%GOBP%GO:0050905	162	0.36322	1.3855	0.0147783	0.377295	1	7592	tags=38%, list=29%, signal=54%
POSITIVE REGULATION OF MONONUCLEAR CELL PROLIFERATION%GOBP%GO:0032946	108	0.381816	1.38495	0.0297937	0.378196	1	6302	tags=31%, list=24%, signal=41%
NEUTROPHIL MIGRATION%GOBP%GO:1990266	46	0.43622	1.38455	0.0722082	0.378733	1	7852	tags=41%, list=30%, signal=59%
SPINDLE CHECKPOINT SIGNALING%GOBP%GO:0031577	31	0.474317	1.38444	0.0731113	0.37851	1	6369	tags=45%, list=24%, signal=60%
REGULATION OF CATECHOLAMINE SECRETION%GOBP%GO:0050433	62	0.414252	1.38438	0.0445661	0.378149	1	4425	tags=31%, list=17%, signal=37%
EPITHELIUM MIGRATION%GOBP%GO:0090132	102	0.384508	1.38428	0.0341085	0.377916	1	5307	tags=26%, list=20%, signal=33%
TRAFFICKING OF AMPA RECEPTORS%REACTOME%R-HSA-399719.1	26	0.48452	1.38413	0.0912898	0.377801	1	8284	tags=46%, list=32%, signal=68%
CHAPERONE COFACTOR-DEPENDENT PROTEIN REFOLDING%GOBP%GO:0051085	29	0.488469	1.3834	0.0713706	0.379268	1	9870	tags=59%, list=38%, signal=94%
REGULATION OF SYSTEMIC ARTERIAL BLOOD PRESSURE MEDIATED BY A CHEMICAL SIGNAL%GOBP%GO:0003044	36	0.461472	1.38319	0.0615385	0.379278	1	3595	tags=28%, list=14%, signal=32%
CARBOXYLIC ACID TRANSMEMBRANE TRANSPORT%GOBP%GO:1905039	104	0.381697	1.38305	0.0295858	0.379114	1	5152	tags=28%, list=20%, signal=35%
POSTSYNAPTIC MODULATION OF CHEMICAL SYNAPTIC TRANSMISSION%GOBP%GO:0099170	37	0.462118	1.38304	0.0707744	0.378635	1	8820	tags=38%, list=34%, signal=57%
CELLULAR RESPONSE TO DEXAMETHASONE STIMULUS%GOBP%GO:0071549	20	0.526402	1.3826	0.0989761	0.379338	1	1257	tags=20%, list=5%, signal=21%
VENTRICULAR CARDIAC MUSCLE TISSUE DEVELOPMENT%GOBP%GO:0003229	53	0.428295	1.38199	0.0661765	0.380505	1	2495	tags=17%, list=10%, signal=19%
CALCIUM CHANNEL ACTIVITY%GOMF%GO:0005262	97	0.387997	1.38198	0.0316875	0.380019	1	8089	tags=46%, list=31%, signal=67%
ASSOCIATIVE LEARNING%GOBP%GO:0008306	112	0.377787	1.38195	0.0270688	0.379608	1	9709	tags=50%, list=37%, signal=79%
REGULATION OF CYTOSOLIC CALCIUM ION CONCENTRATION%GOMF%GO:0051480	21	0.517985	1.38168	0.100087	0.379852	1	7220	tags=48%, list=28%, signal=66%
REGULATION OF LYMPHOCYTE MEDIATED IMMUNITY%GOBP%GO:0002706	130	0.371898	1.38115	0.0239478	0.380754	1	5550	tags=29%, list=21%, signal=37%
GRANULOCYTE MIGRATION%GOBP%GO:0097530	54	0.426514	1.38113	0.0520095	0.380314	1	6857	tags=35%, list=26%, signal=48%
CELL-SUBSTRATE ADHESION%GOBP%GO:0031589	168	0.35985	1.38064	0.0167273	0.381095	1	6253	tags=29%, list=24%, signal=38%
INTRACELLULAR CALCIUM ION HOMEOSTASIS%GOMF%GO:0006874	21	0.517985	1.38051	0.0874459	0.380939	1	7220	tags=48%, list=28%, signal=66%
DEPOSITION OF NEW CENPA-CONTAINING NUCLEOSOMES AT THE CENTROMERE%REACTOME DATABASE ID RELEASE 84%606279	37	0.452274	1.38041	0.0798005	0.380703	1	5479	tags=43%, list=21%, signal=55%
NEGATIVE REGULATION OF T CELL DIFFERENTIATION%GOBP%GO:0045581	37	0.452118	1.38015	0.0698619	0.380862	1	2413	tags=24%, list=9%, signal=27%
TCR SIGNALING IN NAIVE CD8+ T CELLS%PATHWAY INTERACTION DATABASE NCI-NATURE CURATED DATA%TCR SIGNALING IN NAIVE CD8+ T CELLS	43	0.443634	1.37895	0.084874	0.383607	1	6215	tags=35%, list=24%, signal=46%
PHOSPHOLIPID TRANSPORT%GOMF%GO:0015914	56	0.425341	1.37886	0.0586371	0.383326	1	5812	tags=32%, list=22%, signal=41%
PRESYNAPSE ORGANIZATION%GOBP%GO:0099172	25	0.494605	1.37847	0.091222	0.383936	1	5307	tags=36%, list=20%, signal=45%
LYTIC VACUOLE MEMBRANE%GOCC%GO:0098852	177	0.357393	1.37842	0.0129125	0.383559	1	7908	tags=36%, list=30%, signal=51%
POSITIVE REGULATION OF MYELOID CELL DIFFERENTIATION%GOBP%GO:0045639	87	0.391006	1.37779	0.0407692	0.384749	1	2997	tags=17%, list=12%, signal=19%
FCERI MEDIATED MAPK ACTIVATION%REACTOME%R-HSA-2871796.2	24	0.492592	1.37681	0.0934256	0.386826	1	275	tags=8%, list=1%, signal=8%
RESPONSE TO DOPAMINE%GOBP%GO:1903350	45	0.443356	1.37625	0.0691318	0.387784	1	5245	tags=33%, list=20%, signal=42%
GRANULOCYTE ACTIVATION%GOBP%GO:0036230	22	0.514003	1.37568	0.0881849	0.388787	1	6857	tags=50%, list=26%, signal=68%
RECYCLING ENDOSOME MEMBRANE%GOCC%GO:0055038	58	0.418925	1.37502	0.0569307	0.390015	1	6198	tags=36%, list=24%, signal=47%
REGULATION OF HORMONE BIOSYNTHETIC PROCESS%GOBP%GO:0046885	26	0.491324	1.37473	0.0909843	0.390288	1	3679	tags=27%, list=14%, signal=31%
SPINDLE ASSEMBLY CHECKPOINT SIGNALING%GOBP%GO:0071173	30	0.48038	1.37464	0.0962838	0.390024	1	6369	tags=47%, list=24%, signal=62%
REGULATION OF LIPID LOCALIZATION%GOBP%GO:1905952	156	0.361759	1.37444	0.0197802	0.390051	1	5499	tags=31%, list=21%, signal=39%
MITOTIC SPINDLE CHECKPOINT SIGNALING%GOBP%GO:0071174	30	0.48038	1.37301	0.0872142	0.39334	1	6369	tags=47%, list=24%, signal=62%
ATPASE-COUPLED TRANSMEMBRANE TRANSPORTER ACTIVITY%GOMF%GO:0042626	89	0.39362	1.37287	0.0386905	0.393232	1	5886	tags=35%, list=23%, signal=45%
DEVELOPMENT OF PRIMARY MALE SEXUAL CHARACTERISTICS%GOBP%GO:0046546	100	0.381515	1.37248	0.0376923	0.393754	1	5911	tags=32%, list=23%, signal=41%
L-ALPHA-AMINO ACID TRANSMEMBRANE TRANSPORT%GOMF%GO:1902475	58	0.417033	1.37222	0.0595813	0.393966	1	5152	tags=33%, list=20%, signal=41%
REGULATION OF CELLULAR KETONE METABOLIC PROCESS%GOBP%GO:0010565	119	0.373821	1.3718	0.0344828	0.394556	1	7598	tags=37%, list=29%, signal=52%
WW DOMAIN BINDING%GOMF%GO:0050699	22	0.506233	1.37115	0.100769	0.395837	1	169	tags=9%, list=1%, signal=9%
PRESYNAPTIC ACTIVE ZONE%GOCC%GO:0048786	118	0.369677	1.37082	0.0323552	0.396242	1	7673	tags=41%, list=29%, signal=57%
L-AMINO ACID TRANSPORT%GOMF%GO:0015807	58	0.417033	1.37058	0.062352	0.396426	1	5152	tags=33%, list=20%, signal=41%
GLUTAMATE RECEPTOR SIGNALING PATHWAY%GOBP%GO:0007215	41	0.446257	1.37031	0.0738037	0.396668	1	8899	tags=49%, list=34%, signal=74%
MHC PROTEIN BINDING%GOMF%GO:0042287	27	0.483956	1.37022	0.0894649	0.396374	1	3447	tags=26%, list=13%, signal=30%
LEUKOCYTE MIGRATION%GOBP%GO:0050900	151	0.361505	1.37021	0.0302376	0.395903	1	4953	tags=25%, list=19%, signal=30%
NEGATIVE REGULATION OF MITOTIC NUCLEAR DIVISION%GOBP%GO:0045839	43	0.438296	1.37006	0.0678372	0.395863	1	6610	tags=44%, list=25%, signal=59%
GLUTAMATE BINDING, ACTIVATION OF AMPA RECEPTORS AND SYNAPTIC PLASTICITY%REACTOME%R-HSA-399721.3	26	0.48452	1.36996	0.0819949	0.395633	1	8284	tags=46%, list=32%, signal=68%
CALCIUM CHANNEL REGULATOR ACTIVITY%GOMF%GO:0005246	40	0.443937	1.36981	0.0817814	0.395502	1	6910	tags=40%, list=27%, signal=54%
MEMBRANE DEPOLARIZATION DURING ACTION POTENTIAL%GOBP%GO:0086010	22	0.510231	1.36953	0.101916	0.395768	1	7891	tags=68%, list=30%, signal=98%
IFN-GAMMA PATHWAY%PATHWAY INTERACTION DATABASE NCI-NATURE CURATED DATA%IFN-GAMMA PATHWAY	38	0.450798	1.36951	0.0676568	0.39533	1	7401	tags=45%, list=28%, signal=62%
SECONDARY ACTIVE TRANSMEMBRANE TRANSPORTER ACTIVITY%GOMF%GO:0015291	186	0.352428	1.36826	0.0168421	0.398202	1	6172	tags=30%, list=24%, signal=39%
SCHAFFER COLLATERAL - CA1 SYNAPSE%GOCC%GO:0098685	141	0.365616	1.36799	0.0256975	0.398462	1	5155	tags=25%, list=20%, signal=31%
MRNA DESTABILIZATION%GOBP%GO:0061157	66	0.405386	1.36739	0.0542265	0.399605	1	9994	tags=44%, list=38%, signal=71%
METHADONE ACTION PATHWAY%PATHWHIZ%PW000414	22	0.501089	1.36699	0.0972831	0.400139	1	8089	tags=59%, list=31%, signal=86%
POSTTRANSLATIONAL REGULATION OF ADHERENS JUNCTION STABILITY AND DISSASSEMBLY%PATHWAY INTERACTION DATABASE NCI-NATURE CURATED DATA%POSTTRANSLATIONAL REGULATION OF ADHERENS JUNCTION STABILITY AND DISSASSEMBLY	43	0.441277	1.36699	0.0839446	0.39965	1	6130	tags=26%, list=24%, signal=33%
NUCLEOSOME ASSEMBLY%REACTOME DATABASE ID RELEASE 84%774815	37	0.452274	1.36688	0.077246	0.399442	1	5479	tags=43%, list=21%, signal=55%
AXON TERMINUS%GOCC%GO:0043679	184	0.349262	1.3659	0.0218618	0.401598	1	5555	tags=27%, list=21%, signal=34%
SPHINGOSINE 1-PHOSPHATE (S1P) PATHWAY%PATHWAY INTERACTION DATABASE NCI-NATURE CURATED DATA%SPHINGOSINE 1-PHOSPHATE (S1P) PATHWAY	21	0.507911	1.36569	0.104991	0.401693	1	6146	tags=43%, list=24%, signal=56%
REGULATION OF ADENYLATE CYCLASE ACTIVITY%GOBP%GO:0045761	34	0.461621	1.3655	0.0823839	0.401711	1	2875	tags=24%, list=11%, signal=26%
NEGATIVE REGULATION OF EXTRINSIC APOPTOTIC SIGNALING PATHWAY IN ABSENCE OF LIGAND%GOBP%GO:2001240	28	0.480988	1.3652	0.0881095	0.402058	1	4659	tags=36%, list=18%, signal=43%
SYNAPTIC VESICLE CYCLE%GOBP%GO:0099504	148	0.360976	1.36485	0.0299572	0.402524	1	5833	tags=24%, list=22%, signal=30%
LEUKOCYTE MEDIATED IMMUNITY%GOBP%GO:0002443	131	0.367563	1.3648	0.0280857	0.402153	1	4343	tags=24%, list=17%, signal=28%
T CELL PROLIFERATION%GOBP%GO:0042098	78	0.392382	1.36475	0.0495283	0.401796	1	2170	tags=18%, list=8%, signal=20%
SLC-MEDIATED TRANSMEMBRANE TRANSPORT%REACTOME%R-HSA-425407.3	193	0.348974	1.36474	0.0256593	0.401314	1	5155	tags=26%, list=20%, signal=33%
PEPTIDYL-TYROSINE PHOSPHORYLATION%GOBP%GO:0018108	82	0.391836	1.36468	0.0445505	0.40102	1	3829	tags=20%, list=15%, signal=23%
POSITIVE REGULATION OF SIGNALING RECEPTOR ACTIVITY%GOBP%GO:2000273	39	0.447925	1.36462	0.0791912	0.400699	1	5595	tags=33%, list=21%, signal=42%
BETA3 INTEGRIN CELL SURFACE INTERACTIONS%PATHWAY INTERACTION DATABASE NCI-NATURE CURATED DATA%BETA3 INTEGRIN CELL SURFACE INTERACTIONS	38	0.450295	1.36445	0.0718415	0.40064	1	2138	tags=24%, list=8%, signal=26%
T CELL MEDIATED IMMUNITY%GOBP%GO:0002456	34	0.458578	1.36384	0.0927583	0.401859	1	3406	tags=29%, list=13%, signal=34%
NEGATIVE REGULATION OF SIGNAL TRANSDUCTION IN ABSENCE OF LIGAND%GOBP%GO:1901099	28	0.480988	1.36382	0.0900595	0.401412	1	4659	tags=36%, list=18%, signal=43%
WHITE FAT CELL DIFFERENTIATION%WIKIPATHWAYS_20220510%WP2872%MUS MUSCULUS	30	0.474982	1.3638	0.0880134	0.40097	1	5278	tags=37%, list=20%, signal=46%
CELLULAR RESPONSE TO KETONE%GOBP%GO:1901655	83	0.388514	1.36358	0.0449612	0.401087	1	1265	tags=11%, list=5%, signal=11%
NEUROTRANSMITTER RELEASE CYCLE%REACTOME DATABASE ID RELEASE 84%112310	43	0.438479	1.36341	0.0850168	0.401049	1	7149	tags=40%, list=27%, signal=54%
PRIMARY ACTIVE TRANSMEMBRANE TRANSPORTER ACTIVITY%GOMF%GO:0015399	111	0.373842	1.36331	0.0402341	0.400858	1	5886	tags=32%, list=23%, signal=42%
REGULATION OF SKELETAL MUSCLE CELL DIFFERENTIATION%GOBP%GO:2001014	21	0.508737	1.3624	0.102564	0.40288	1	7592	tags=48%, list=29%, signal=67%
PROTEIN PROCESSING%GOBP%GO:0016485	172	0.351198	1.36178	0.0231092	0.404155	1	6116	tags=34%, list=23%, signal=45%
CELLULAR RESPONSE TO GLUCOCORTICOID STIMULUS%GOBP%GO:0071385	36	0.453678	1.36172	0.0813954	0.40381	1	6882	tags=39%, list=26%, signal=53%
L-AMINO ACID TRANSMEMBRANE TRANSPORTER ACTIVITY%GOMF%GO:0015179	58	0.417033	1.36129	0.0643564	0.404483	1	5152	tags=33%, list=20%, signal=41%
DESIPRAMINE ACTION PATHWAY%PATHWHIZ%PW000425	22	0.501089	1.36126	0.0948349	0.404083	1	8089	tags=59%, list=31%, signal=86%
CENTRAL NERVOUS SYSTEM NEURON DIFFERENTIATION%GOBP%GO:0021953	170	0.350471	1.36038	0.0256766	0.405944	1	5558	tags=32%, list=21%, signal=41%
POSITIVE REGULATION OF LIPID BIOSYNTHETIC PROCESS%GOBP%GO:0046889	88	0.386948	1.35959	0.0500379	0.407625	1	5794	tags=28%, list=22%, signal=36%
DENDRITIC SHAFT%GOCC%GO:0043198	69	0.403489	1.35942	0.0625991	0.407597	1	5914	tags=26%, list=23%, signal=34%
REGULATION OF INTERLEUKIN-8 PRODUCTION%GOBP%GO:0032677	48	0.424615	1.35937	0.0671642	0.407241	1	1909	tags=17%, list=7%, signal=18%
LIPOPROTEIN BIOSYNTHETIC PROCESS%GOBP%GO:0042158	86	0.388239	1.35922	0.0466867	0.407173	1	5094	tags=27%, list=20%, signal=33%
BRANCHED-CHAIN AMINO ACID METABOLIC PROCESS%GOBP%GO:0009081	22	0.500633	1.3592	0.0954033	0.406741	1	6009	tags=36%, list=23%, signal=47%
POSITIVE REGULATION OF ADAPTIVE IMMUNE RESPONSE%GOBP%GO:0002821	95	0.37998	1.35897	0.0378501	0.40685	1	4720	tags=26%, list=18%, signal=32%
NEGATIVE REGULATION OF EXTRINSIC APOPTOTIC SIGNALING PATHWAY%GOBP%GO:2001237	86	0.384306	1.35854	0.0510441	0.407525	1	5147	tags=27%, list=20%, signal=33%
ACTION POTENTIAL%GOBP%GO:0001508	93	0.381165	1.35739	0.0472921	0.410193	1	8227	tags=51%, list=32%, signal=74%
SYNCYTIUM FORMATION%GOBP%GO:0006949	36	0.452335	1.35723	0.095082	0.410144	1	3396	tags=19%, list=13%, signal=22%
REGULATION OF LIPID TRANSPORT%GOBP%GO:0032368	132	0.362775	1.35695	0.0329341	0.41038	1	5499	tags=32%, list=21%, signal=40%
EPITHELIAL TO MESENCHYMAL TRANSITION%GOBP%GO:0001837	74	0.394186	1.35656	0.0617849	0.410941	1	5630	tags=34%, list=22%, signal=43%
REGULATION OF BMP SIGNALING PATHWAY%GOBP%GO:0030510	92	0.381108	1.35607	0.0518175	0.411784	1	5518	tags=32%, list=21%, signal=40%
SECONDARY METABOLIC PROCESS%GOBP%GO:0019748	30	0.468303	1.35589	0.0914582	0.411801	1	3673	tags=33%, list=14%, signal=39%
EPHRIN RECEPTOR BINDING%GOMF%GO:0046875	31	0.463501	1.35576	0.094958	0.411679	1	8591	tags=48%, list=33%, signal=72%
TRANS-GOLGI NETWORK MEMBRANE%GOCC%GO:0032588	50	0.424127	1.35555	0.0720872	0.411794	1	7995	tags=50%, list=31%, signal=72%
CARDIAC VENTRICLE DEVELOPMENT%GOBP%GO:0003231	126	0.363621	1.35522	0.0327035	0.412223	1	7529	tags=34%, list=29%, signal=48%
POSITIVE REGULATION OF CATION TRANSMEMBRANE TRANSPORT%GOBP%GO:1904064	154	0.357374	1.35505	0.0278164	0.412194	1	3256	tags=18%, list=13%, signal=20%
OLFACTORY LOBE DEVELOPMENT%GOBP%GO:0021988	41	0.44218	1.35484	0.0879211	0.412244	1	7316	tags=39%, list=28%, signal=54%
FLUOXETINE ACTION PATHWAY%PATHWHIZ%PW000428	22	0.501089	1.35443	0.104041	0.412914	1	8089	tags=59%, list=31%, signal=86%
REGULATION OF TUBE SIZE%GOBP%GO:0035150	152	0.359028	1.35356	0.0266571	0.414924	1	3595	tags=19%, list=14%, signal=22%
HALLMARK_ANDROGEN_RESPONSE%MSIGDBHALLMARK%HALLMARK_ANDROGEN_RESPONSE	88	0.38493	1.35326	0.0560606	0.415262	1	5566	tags=31%, list=21%, signal=39%
ACID-AMINO ACID LIGASE ACTIVITY%GOMF%GO:0016881	21	0.506722	1.35324	0.101485	0.414809	1	2190	tags=19%, list=8%, signal=21%
HALLMARK_BILE_ACID_METABOLISM%MSIGDBHALLMARK%HALLMARK_BILE_ACID_METABOLISM	93	0.383798	1.35312	0.0461184	0.414664	1	5796	tags=34%, list=22%, signal=44%
DEADENYLATION OF MRNA%REACTOME%R-HSA-429947.2	24	0.486157	1.35269	0.0979021	0.415357	1	7923	tags=38%, list=30%, signal=54%
MEMBRANE LIPID CATABOLIC PROCESS%GOBP%GO:0046466	33	0.454712	1.35221	0.0902318	0.416205	1	1329	tags=18%, list=5%, signal=19%
CELLULAR RESPONSE TO INTERLEUKIN-1%GOBP%GO:0071347	57	0.408057	1.35195	0.0652003	0.416444	1	6761	tags=37%, list=26%, signal=50%
HISTONE LYSINE METHYLATION%GOBP%GO:0034968	31	0.467202	1.35181	0.0946746	0.416344	1	8289	tags=52%, list=32%, signal=76%
AXOLEMMA%GOCC%GO:0030673	20	0.503208	1.35148	0.0980224	0.416772	1	9797	tags=55%, list=38%, signal=88%
NEGATIVE REGULATION OF NEUROGENESIS%GOBP%GO:0050768	157	0.350921	1.35102	0.0244604	0.417582	1	5453	tags=30%, list=21%, signal=38%
NEGATIVE REGULATION OF HEART CONTRACTION%GOBP%GO:0045822	27	0.476029	1.35055	0.0883074	0.418466	1	4003	tags=26%, list=15%, signal=31%
MRNA 3'-UTR AU-RICH REGION BINDING%GOMF%GO:0035925	27	0.473993	1.34985	0.0988822	0.419886	1	8065	tags=37%, list=31%, signal=54%
CODEINE ACTION PATHWAY%PATHWHIZ%PW000411	22	0.501089	1.34871	0.11073	0.422565	1	8089	tags=59%, list=31%, signal=86%
CENTRAL NERVOUS SYSTEM MYELINATION%GOBP%GO:0022010	28	0.469899	1.34754	0.101266	0.425359	1	5449	tags=36%, list=21%, signal=45%
NEGATIVE REGULATION OF ALPHA-BETA T CELL ACTIVATION%GOBP%GO:0046636	35	0.457549	1.34718	0.0867052	0.425901	1	5157	tags=37%, list=20%, signal=46%
NEGATIVE REGULATION OF ALPHA-BETA T CELL DIFFERENTIATION%GOBP%GO:0046639	20	0.502219	1.34689	0.119893	0.426261	1	5157	tags=40%, list=20%, signal=50%
PROTEIN O-LINKED GLYCOSYLATION%GOBP%GO:0006493	76	0.39279	1.34684	0.0640732	0.425912	1	7484	tags=37%, list=29%, signal=52%
POSITIVE REGULATION OF TRANSPORTER ACTIVITY%GOBP%GO:0032411	131	0.360087	1.34681	0.0325615	0.425496	1	3632	tags=20%, list=14%, signal=23%
AXON ENSHEATHMENT IN CENTRAL NERVOUS SYSTEM%GOBP%GO:0032291	28	0.469899	1.34676	0.108341	0.425135	1	5449	tags=36%, list=21%, signal=45%
NEGATIVE REGULATION OF CD4-POSITIVE, ALPHA-BETA T CELL ACTIVATION%GOBP%GO:2000515	25	0.486547	1.34646	0.107926	0.425482	1	5157	tags=40%, list=20%, signal=50%
PROTEIN TARGETING TO MEMBRANE%GOBP%GO:0006612	76	0.387924	1.34603	0.0542577	0.426187	1	10227	tags=55%, list=39%, signal=91%
PALMITOYLTRANSFERASE ACTIVITY%GOMF%GO:0016409	32	0.461696	1.34599	0.09699	0.425793	1	3556	tags=25%, list=14%, signal=29%
L-AMINO ACID TRANSPORT%GOBP%GO:0015807	59	0.404171	1.34546	0.0680328	0.426832	1	5914	tags=34%, list=23%, signal=44%
REGULATION OF PROTEIN LOCALIZATION TO SYNAPSE%GOBP%GO:1902473	29	0.470812	1.34508	0.100255	0.427383	1	9704	tags=52%, list=37%, signal=82%
POSITIVE REGULATION OF MRNA CATABOLIC PROCESS%GOBP%GO:0061014	80	0.38197	1.3447	0.0591806	0.427949	1	9994	tags=45%, list=38%, signal=73%
POSITIVE REGULATION OF ORGANIC ACID TRANSPORT%GOBP%GO:0032892	49	0.42276	1.34383	0.0784476	0.429898	1	5483	tags=37%, list=21%, signal=46%
MONOATOMIC ANION TRANSMEMBRANE TRANSPORT%GOBP%GO:0098656	54	0.413367	1.34359	0.0748621	0.430133	1	8087	tags=52%, list=31%, signal=75%
CELL FATE DETERMINATION%GOBP%GO:0001709	26	0.480197	1.34329	0.0995951	0.430499	1	4370	tags=38%, list=17%, signal=46%
IMIPRAMINE ACTION PATHWAY%SMPDB%SMP0000422	22	0.501089	1.34304	0.116319	0.430701	1	8089	tags=59%, list=31%, signal=86%
PEPTIDYL-TYROSINE MODIFICATION%GOBP%GO:0018212	84	0.385191	1.34302	0.0652347	0.430259	1	3829	tags=19%, list=15%, signal=22%
COLLAGEN FIBRIL ORGANIZATION%GOBP%GO:0030199	52	0.419695	1.343	0.0801308	0.429821	1	2361	tags=15%, list=9%, signal=17%
BLOOD VESSEL DIAMETER MAINTENANCE%GOBP%GO:0097746	151	0.35212	1.34222	0.0219941	0.431523	1	3595	tags=19%, list=14%, signal=21%
OOCYTE MATURATION%GOBP%GO:0001556	23	0.491049	1.34201	0.10898	0.431646	1	9216	tags=61%, list=35%, signal=94%
POSITIVE REGULATION OF ADAPTIVE IMMUNE RESPONSE BASED ON SOMATIC RECOMBINATION OF IMMUNE RECEPTORS BUILT FROM IMMUNOGLOBULIN SUPERFAMILY DOMAINS%GOBP%GO:0002824	87	0.385435	1.34179	0.0510441	0.431759	1	4720	tags=26%, list=18%, signal=32%
REGULATION OF CHEMOKINE PRODUCTION%GOBP%GO:0032642	71	0.394381	1.34146	0.0643678	0.432192	1	2458	tags=15%, list=9%, signal=17%
DEFENSE RESPONSE TO GRAM-NEGATIVE BACTERIUM%GOBP%GO:0050829	45	0.430116	1.34139	0.0895522	0.431879	1	3849	tags=29%, list=15%, signal=34%
POTASSIUM CHANNEL REGULATOR ACTIVITY%GOMF%GO:0015459	49	0.419844	1.34121	0.0833333	0.431868	1	6461	tags=37%, list=25%, signal=49%
POSITIVE REGULATION OF AUTOPHAGY%GOBP%GO:0010508	142	0.356814	1.34111	0.0354985	0.431627	1	4829	tags=27%, list=19%, signal=33%
PROTEIN LOCALIZATION TO EXTRACELLULAR REGION%GOBP%GO:0071692	121	0.36225	1.34087	0.0431869	0.431819	1	5160	tags=27%, list=20%, signal=34%
DETECTION OF STIMULUS INVOLVED IN SENSORY PERCEPTION%GOBP%GO:0050906	101	0.371796	1.34074	0.0510605	0.431685	1	4858	tags=28%, list=19%, signal=34%
EMBRYONIC SKELETAL SYSTEM DEVELOPMENT%GOBP%GO:0048706	93	0.376101	1.34062	0.0515695	0.431545	1	3649	tags=25%, list=14%, signal=29%
EPO%IOB%EPO	31	0.457786	1.33981	0.0895141	0.433308	1	5479	tags=29%, list=21%, signal=37%
MALE GONAD DEVELOPMENT%GOBP%GO:0008584	99	0.375675	1.33969	0.0484481	0.433186	1	5911	tags=31%, list=23%, signal=40%
ADAPTIVE IMMUNE RESPONSE BASED ON SOMATIC RECOMBINATION OF IMMUNE RECEPTORS BUILT FROM IMMUNOGLOBULIN SUPERFAMILY DOMAINS%GOBP%GO:0002460	115	0.365291	1.33931	0.0511696	0.433782	1	3518	tags=24%, list=14%, signal=28%
NEGATIVE REGULATION OF I-KAPPAB KINASE/NF-KAPPAB SIGNALING%GOBP%GO:0043124	45	0.425597	1.33903	0.0830592	0.434087	1	4832	tags=29%, list=19%, signal=35%
REGULATION OF CALCIUM ION-DEPENDENT EXOCYTOSIS%GOBP%GO:0017158	47	0.424721	1.33844	0.0874317	0.435285	1	5522	tags=34%, list=21%, signal=43%
ENDODERM FORMATION%GOBP%GO:0001706	28	0.468325	1.3381	0.108659	0.435757	1	3131	tags=29%, list=12%, signal=32%
[truncated: 3,834 more rows]

## Sheet: Suppl. Data 7d
Supplementary Data 7d. Negative GSEA enrichment results for the Group*Sex interaction analysis*
[truncated: 3,574 more rows]
