# Supplementary material for: Egr1 is a sex-dependent regulator of neuronal chromatin, structural plasticity, and behaviour
Source: Nat Commun. 2025 Dec 13;16:11405. doi: 10.1038/s41467-025-66217-6 (PMC12738549; doi:10.1038/s41467-025-66217-6)
Supplement: Supplementary file 10 — Supplementary Data 8 [file 41467_2025_66217_MOESM10_ESM.xlsx]

## Sheet: Suppl. Data 8a
Supplementary Data 8a. Egr1 Knockdown Differentially Accessible Regions - Scrmbl vs. Egr1 shRNA*
*Wald statistical test was used for this analysis
chr	start	end	Conc	Conc_scrmbl	Conc_shRNA	Fold	p.value	FDR	annotation	geneChr	geneStart	geneEnd	geneLength	geneStrand	geneId	transcriptId	distanceToTSS	geneSymbol	direction
chr8	6140126	6140276	6.4713	6.75579	6.11658	0.393865	4.97104e-07	0.00728925	Distal Intergenic	8	5133219	5155287	22069	2	20494	NM_011388	-984839	Slc10a2	scrmbl
chr12	102217425	102217575	7.71299	7.92422	7.46543	0.340487	6.34262e-07	0.00728925	Intron (NM_001362345/238384, intron 12 of 16)	12	102249333	102357113	107781	1	217835	NM_177620	-31758	Rin3	scrmbl
chr19	26227297	26227447	6.41769	6.69643	6.07187	0.376659	1.35521e-06	0.0103831	Distal Intergenic	19	26015814	26023811	7998	2	73433	NR_166755	-203486	1700048O14Rik	scrmbl
chr18	74818408	74818558	7.01055	7.25116	6.72163	0.343213	3.8713e-06	0.0186589	Intron (NM_201600/17919, intron 17 of 38)	18	74911465	74911526	62	2	100217466	NR_028560	92968	Scarna17	scrmbl
chr17	5427436	5427586	7.02679	7.25178	6.76012	0.33639	4.13452e-06	0.0186589	Distal Intergenic	17	5467598	5469042	1445	2	106557	NM_175349	41456	Ldhal6b	scrmbl
chr4	153102593	153102743	7.04869	7.2651	6.79398	0.32443	5.10862e-06	0.0186589	Distal Intergenic	4	152781997	152785379	3383	1	330004	NR_033138	320596	Gm833	scrmbl
chr11	17601846	17601996	6.86871	7.13877	6.53618	0.349664	6.17646e-06	0.0186589	Distal Intergenic	11	17888753	17903875	15123	2	68145	NM_001362970	301879	Etaa1	scrmbl
chr7	112946582	112946732	8.19145	8.37027	7.98728	0.290739	6.4943e-06	0.0186589	Intron (NM_133700/68815, intron 4 of 10)	7	112914851	112968546	53696	2	68815	NM_133700	21814	Btbd10	scrmbl
chr14	103917380	103917530	7.3994	7.6099	7.15285	0.31476	7.99897e-06	0.0204285	Intron (NM_001361639/105439, intron 2 of 7)	14	103930419	103936868	6450	2	70898	NR_045148	19338	Slain1os	scrmbl
chr17	72350459	72350609	7.62099	7.81421	7.39784	0.29754	1.16987e-05	0.0268895	Intron (NM_007439/11682, intron 5 of 28)	17	72088942	72165346	76405	1	78785	NM_030179	261517	Clip4	scrmbl
chr12	91690812	91690962	6.63995	6.89074	6.33619	0.330744	1.31031e-05	0.0273795	Intron (NM_175367/108800, intron 3 of 6)	12	91599783	91753210	153428	2	108800	NM_175367	62248	Ston2	scrmbl
chr8	31763695	31763845	7.93285	8.13941	7.69168	0.3056	1.63323e-05	0.0283166	Distal Intergenic	8	31677359	31751952	74594	1	171167	NM_001286425	86336	Fut10	scrmbl
chr7	81380966	81381116	7.05215	7.26177	6.8068	0.306507	1.70385e-05	0.0283166	Distal Intergenic	7	81250229	81356673	106445	2	26557	NM_011983	-24293	Homer2	scrmbl
chr5	107259129	107259279	6.56685	6.81381	6.26871	0.323792	1.78864e-05	0.0283166	Intron (NM_011578/21814, intron 16 of 16)	5	107112427	107132305	19879	1	12545	NM_001271566	146702	Cdc7	scrmbl
chr16	4266223	4266373	7.7026	7.87595	7.50554	0.277647	1.84794e-05	0.0283166	Distal Intergenic	16	4102750	4238362	135613	2	11515	NM_009624	-27861	Adcy9	scrmbl
chr1	25737925	25738075	6.41663	6.65862	6.1257	0.321773	2.10846e-05	0.028857	Intron (NM_175642/210933, intron 2 of 30)	1	25106557	25868788	762232	2	210933	NM_175642	130713	Adgrb3	scrmbl
chr9	56594101	56594251	8.38513	8.5563	8.19088	0.271347	2.1343e-05	0.028857	Intron (NM_001361115/235402, intron 3 of 5)	9	56525748	56542932	17185	2	235402	NM_001311076	-51169	Lingo1	scrmbl
chr1	192987834	192987984	6.37491	6.62861	6.06685	0.322995	2.30026e-05	0.0289948	Intron (NM_008484/16780, intron 3 of 22)	1	192984551	193026186	41636	1	16780	NM_001277928	3283	Lamb3	scrmbl
chr19	42306271	42306421	7.75759	7.93305	7.5578	0.275041	2.47099e-05	0.0289948	Intron (NM_001356588/72832, intron 5 of 14)	19	42268521	42268609	89	2	100526549	NR_037246	-37662	Mir3085	scrmbl
chr6	94561279	94561429	7.52596	7.73294	7.28423	0.301824	2.81596e-05	0.0289948	Intron (NM_026255/67582, intron 6 of 9)	6	94583345	94583396	52	2	102466992	NR_106008	21967	Mir7041	scrmbl
chr15	31585538	31585688	7.43083	7.64047	7.18547	0.299448	3.07301e-05	0.0289948	Exon (NM_181588/69574, exon 4 of 6)	15	31590946	31601685	10740	2	12465	NM_001348035	15997	Cct5	scrmbl
chr7	79227398	79227548	7.51701	7.69303	7.31649	0.275089	3.0992e-05	0.0289948	Distal Intergenic	7	79243111	79267405	24295	2	56315	NM_019799	39857	Rhcg	scrmbl
chr2	152248124	152248274	8.35565	8.50805	8.18521	0.251475	3.36465e-05	0.0289948	Distal Intergenic	2	152235531	152239966	4436	2	20667	NM_011438	-8158	Sox12	scrmbl
chr6	23853551	23853701	7.30686	7.50825	7.07273	0.293348	3.39815e-05	0.0289948	Distal Intergenic	6	23596253	23839420	243168	2	320405	NM_001252109	-14131	Cadps2	scrmbl
chr1	178314482	178314632	7.57695	7.78737	7.3305	0.297608	3.63091e-05	0.0289948	Distal Intergenic	1	178356690	178760422	403733	1	269152	NM_001161665	-42058	Kif26b	scrmbl
chr3	42712503	42712653	6.82311	7.06486	6.53253	0.309319	3.94048e-05	0.0289948	Distal Intergenic	3	41697053	41713374	16322	1	73852	NM_028667	1015450	D3Ertd751e	scrmbl
chr17	87220761	87220911	6.51787	6.76343	6.22176	0.311216	3.97908e-05	0.0289948	Distal Intergenic	17	87224776	87229795	5020	1	78469	NM_001277980	-3865	Tmem247	scrmbl
chr7	28603363	28603513	7.74719	7.92268	7.54735	0.271431	4.08048e-05	0.0289948	Intron (NM_001360548/60595, intron 11 of 20)	7	28581081	28593010	11930	1	60594	NM_001110807	22282	Capn12	scrmbl
chr13	41973493	41973643	6.48259	6.7325	6.18013	0.310009	4.14128e-05	0.0289948	Intron (NM_175417/109254, intron 2 of 6)	13	41916624	42000964	84341	2	109254	NM_175417	27321	Adtrp	scrmbl
chr6	115494961	115495111	7.28444	7.49649	7.03577	0.29799	4.19553e-05	0.0289948	Distal Intergenic	6	115521652	115555311	33660	1	381802	NM_199033	-26541	Tsen2	scrmbl
chr10	34543271	34543421	6.37519	6.63643	6.05595	0.312353	4.20763e-05	0.0289948	Distal Intergenic	10	34359396	34487226	127831	1	14302	NM_010237	183875	Frk	scrmbl
chr8	16244428	16244578	7.04203	7.27154	6.76897	0.304521	4.22519e-05	0.0289948	Intron (NM_053171/94109, intron 21 of 69)	8	16218771	16218852	82	2	100526464	NR_037214	-25576	Mir3106	scrmbl
chr2	158150335	158150485	6.54872	6.80202	6.24128	0.310387	4.4272e-05	0.0289948	Promoter (1-2kb)	2	158148413	158174772	26360	1	16803	NM_008489	1922	Lbp	scrmbl
chr3	94385380	94385530	8.41039	8.56893	8.23224	0.255788	4.5714e-05	0.0289948	Promoter (<=1kb)	3	94385602	94399505	13904	1	78784	NM_001289616	-72	Celf3	scrmbl
chr17	5693712	5693862	7.27251	7.46439	7.05114	0.286632	4.69593e-05	0.0289948	Intron (NM_146073/224454, intron 1 of 8)	17	5542875	5804166	261292	1	224454	NM_146073	150837	Zdhhc14	scrmbl
chr1	12438249	12438399	7.5662	7.74945	7.35624	0.276406	4.72616e-05	0.0289948	Distal Intergenic	1	12496210	12496330	121	1	102465961	NR_105759	-57811	Mir6341	scrmbl
chr1	164517006	164517156	7.50382	7.69544	7.28281	0.284132	4.73079e-05	0.0289948	Distal Intergenic	1	164624232	164651842	27611	1	56429	NM_019759	-107076	Dpt	scrmbl
chr14	25128247	25128397	7.94883	8.11281	7.76379	0.260311	4.85782e-05	0.0289948	Distal Intergenic	14	25140219	25143665	3447	2	75862	NR_045718	15268	4930572O13Rik	scrmbl
chr6	118944047	118944197	6.70046	6.93551	6.41951	0.304275	5.17503e-05	0.0289948	Intron (NM_001159533/12288, intron 3 of 46)	6	118857119	118862504	5386	1	74363	NR_046053	86928	4931430N09Rik	scrmbl
chr1	165129295	165129445	7.10179	7.31177	6.85596	0.291571	5.28716e-05	0.0289948	Promoter (<=1kb)	1	165130192	165154314	24123	1	240888	NM_001310430	-747	Gpr161	scrmbl
chr11	78303809	78303959	6.7763	6.99853	6.5135	0.299025	5.33506e-05	0.0289948	Intron (NM_022411/20500, intron 1 of 11)	11	78288102	78313060	24959	2	20500	NM_022411	9101	Slc13a2	scrmbl
chr7	98020496	98020646	6.86078	7.07983	6.60241	0.296089	5.65804e-05	0.0289948	Distal Intergenic	7	97999875	98010535	10661	2	244152	NM_001168539	-9961	Tsku	scrmbl
chr3	94372985	94373135	7.72947	7.89819	7.53838	0.263942	5.6732e-05	0.0289948	3' UTR	3	94372292	94380898	8607	2	66353	NM_025506	7763	Riiad1	scrmbl
chr17	50361714	50361864	7.02324	7.23181	6.77933	0.29163	5.71316e-05	0.0289948	Intron (NM_181397/76438, intron 5 of 9)	17	50300335	50497525	197191	2	76438	NM_181397	135661	Rftn1	scrmbl
chr17	70601253	70601403	6.91163	7.11971	6.66839	0.290515	5.78867e-05	0.0289948	Intron (NM_001347411/224997, intron 2 of 14)	17	70731787	71123724	391938	1	224997	NM_027712	-130384	Dlgap1	scrmbl
chr5	131142819	131142969	7.37379	7.57203	7.14389	0.285542	5.81368e-05	0.0289948	Intron (NM_145218/212996, intron 2 of 10)	5	130903789	131336360	432572	2	212996	NM_145218	193391	Galnt17	scrmbl
chr16	65467121	65467271	6.97167	7.18496	6.72128	0.291276	6.12077e-05	0.0289948	Distal Intergenic	16	65359694	65360405	712	1	102640387	NR_166048	107427	Gm36457	scrmbl
chr13	8456200	8456350	7.81479	8.01069	7.58805	0.283123	6.22372e-05	0.0289948	Intron (NM_001289530/94191, intron 1 of 9)	13	8252902	8818798	565897	1	94191	NR_110345	203298	Adarb2	scrmbl
chr5	129471083	129471233	6.4132	6.64258	6.14033	0.29879	6.40667e-05	0.0289948	Distal Intergenic	5	129578295	129648448	70154	1	231769	NM_001359952	-107062	Sfswap	scrmbl
chr5	88912775	88912925	8.59706	8.7447	8.43258	0.241855	6.89809e-05	0.0289948	Promoter (<=1kb)	5	88912872	88931136	18265	1	13178	NM_007832	0	Dck	scrmbl
chr2	7240257	7240407	7.90574	8.07893	7.70889	0.267578	6.91369e-05	0.0289948	Intron (NM_001110232/14007, intron 1 of 15)	2	6544510	7086113	541604	2	14007	NM_001160292	-154144	Celf2	scrmbl
chr5	49705395	49705545	7.50303	7.70175	7.2725	0.282053	7.1717e-05	0.0289948	Distal Intergenic	5	48546845	49443001	896157	2	80334	NM_001199244	-262394	Kcnip4	scrmbl
chr1	135874192	135874342	7.16936	7.37952	6.92327	0.286564	7.19088e-05	0.0289948	Distal Intergenic	1	135799132	135846945	47814	2	18772	NM_019645	-27247	Pkp1	scrmbl
chr1	11720450	11720600	6.76431	7.00285	6.47835	0.298797	7.21346e-05	0.0289948	Intron (NM_001160369/320492, intron 7 of 13)	1	11484329	12046126	561798	1	320492	NM_177173	236121	A830018L16Rik	scrmbl
chr5	113546531	113546681	6.56675	6.80019	6.2881	0.297603	7.26092e-05	0.0289948	Distal Intergenic	5	113505160	113505687	528	1	503692	NM_001012726	41371	Aym1	scrmbl
chr7	44636050	44636200	9.48005	9.60813	9.33949	0.219203	7.29462e-05	0.0289948	Promoter (<=1kb)	7	44636324	44644025	7702	1	100502630	NR_045266	-124	Gm15545	scrmbl
chr1	154959176	154959326	7.89575	8.06271	7.7069	0.259225	7.30244e-05	0.0289948	Promoter (<=1kb)	1	154939193	154959010	19818	2	671336	NR_151545	-166	Gm9530	scrmbl
chr10	117997161	117997311	7.24414	7.44289	7.01356	0.281016	7.54336e-05	0.0289948	Intron (NM_001162904/17245, intron 12 of 14)	10	117977692	118004904	27213	1	17245	NM_148922	19469	Mdm1	scrmbl
chr9	119911189	119911339	7.11737	7.31196	6.89238	0.280572	7.65179e-05	0.0289948	Distal Intergenic	9	119921199	119923972	2774	1	12776	NM_007720	-9860	Ccr8	scrmbl
chr5	71597589	71597739	7.16324	7.35424	6.94304	0.276582	7.67592e-05	0.0289948	Distal Intergenic	5	71600166	71705548	105383	2	78174	NM_030052	107809	Cox7b2	scrmbl
chr7	4135680	4135830	7.30789	7.50907	7.07406	0.282381	7.77522e-05	0.0289948	Intron (NM_001001454/57776, intron 10 of 12)	7	4129339	4139925	10587	2	100037396	NR_033548	4095	D030047H15Rik	scrmbl
chr5	75614546	75614696	6.43663	6.67395	6.15245	0.296826	7.82109e-05	0.0289948	Distal Intergenic	5	75735647	75817381	81735	1	16590	NM_001122733	-120951	Kit	scrmbl
chr5	126315228	126315378	6.76081	6.98016	6.50202	0.289535	8.74629e-05	0.0319101	Distal Intergenic	5	126005833	126029697	23865	1	73396	NR_166411	309395	1700048F04Rik	scrmbl
chr6	135777040	135777190	6.46418	6.69494	6.18933	0.293052	8.92836e-05	0.0320654	Intron (NM_001363750/14812, intron 6 of 14)	6	135635911	135660389	24479	1	75024	NR_126088	141129	4930425L21Rik	scrmbl
chr2	143060038	143060188	8.046	8.19825	7.87578	0.245793	9.19294e-05	0.0325077	Distal Intergenic	2	142920313	142923633	3321	1	57329	NM_020595	139725	Otor	scrmbl
chr5	121838646	121838796	6.58863	6.80607	6.33251	0.285825	9.37414e-05	0.0325368	Distal Intergenic	5	121849672	121953013	103342	1	20239	NM_009125	-10876	Atxn2	scrmbl
chr4	106487872	106488022	8.19041	8.34276	8.02004	0.242936	0.000100054	0.0325368	Intron (NM_177667/230576, intron 1 of 6)	4	106479646	106497387	17742	1	230576	NM_177667	8226	Ttc22	scrmbl
chr1	39595283	39595433	7.22838	7.43904	6.98161	0.282831	0.000101824	0.0325368	Intron (NM_001033135/67702, intron 5 of 6)	1	39587828	39587921	94	2	100217461	NR_028555	-7362	Snord89	scrmbl
chr7	135639902	135640052	6.56432	6.79402	6.29101	0.289826	0.000102483	0.0325368	Distal Intergenic	7	135649799	135717707	67909	1	115486552	NR_169162	-9747	Gm51502	scrmbl
chr7	129568617	129568767	6.88411	7.09818	6.63265	0.28385	0.000102746	0.0325368	Exon (NR_046077/100043150, exon 2 of 4)	7	129563889	129580393	16505	1	100043150	NR_046077	4728	Gm4265	scrmbl
chr7	50091149	50091299	6.36077	6.61949	6.04529	0.293848	0.000104856	0.0325368	Intron (NM_001037906/338352, intron 12 of 19)	7	50167057	50225632	58576	2	73515	NR_045928	134333	Nell1os	scrmbl
chr13	40804735	40804885	6.60364	6.829	6.33642	0.285329	0.000107864	0.0325368	Distal Intergenic	13	40881284	40888638	7355	1	102633805	NR_125899	-76399	Gm26688	scrmbl
chr7	40304559	40304709	7.20687	7.4015	6.98182	0.27564	0.000107982	0.0325368	Distal Intergenic	7	40324161	40340684	16524	1	71029	NR_045504	-19452	4933402C06Rik	scrmbl
chr5	38521835	38521985	7.25595	7.43689	7.04901	0.266405	0.000110901	0.0325368	Intron (NM_001102414/117591, intron 10 of 11)	5	38501732	38506540	4809	1	78172	NR_046191	20103	4930487D11Rik	scrmbl
chr2	156900664	156900814	7.08246	7.2929	6.83599	0.281682	0.000112422	0.0325368	Intron (NM_001164663/320706, intron 2 of 14)	2	156852362	156921185	68824	2	320706	NM_001164663	20371	Soga1	scrmbl
chr6	122746792	122746942	7.08264	7.27101	6.86593	0.2676	0.000113708	0.0325368	Distal Intergenic	6	122704768	122719704	14937	2	20527	NM_011401	-27088	Slc2a3	scrmbl
chr4	129245052	129245202	6.78656	7.01694	6.51227	0.288837	0.000115897	0.0325368	Distal Intergenic	4	129229761	129243661	13901	1	67106	NM_025970	15291	Zbtb8os	scrmbl
chr17	49526655	49526805	6.78118	7.00247	6.51968	0.284942	0.000116077	0.0325368	Distal Intergenic	17	49611507	49619988	8482	2	100415784	NR_033486	93183	Gm17830	scrmbl
chr2	68250208	68250358	6.52572	6.74022	6.27366	0.282263	0.000116482	0.0325368	Intron (NM_016866/53416, intron 1 of 17)	2	68040791	68302325	261535	2	53416	NM_016866	51967	Stk39	scrmbl
chr14	66732233	66732383	7.94751	8.12683	7.7427	0.264871	0.000116817	0.0325368	Distal Intergenic	14	66872700	66970911	98212	1	11549	NM_001271759	-140317	Adra1a	scrmbl
chr7	117963937	117964087	7.55491	7.72604	7.36072	0.258724	0.000117619	0.0325368	Distal Intergenic	7	117922325	117926145	3821	2	102638546	NM_001384141	-37792	Gm35083	scrmbl
chr2	49269523	49269673	7.38735	7.57786	7.16779	0.271431	0.000120682	0.0325368	Distal Intergenic	2	49341498	49441621	100124	1	227867	NM_172663	-71825	Epc2	scrmbl
chr14	80263607	80263757	6.85354	7.06928	6.59976	0.282363	0.000120779	0.0325368	Distal Intergenic	14	80237742	80260581	22840	1	380924	NM_001351947	25865	Olfm4	scrmbl
chr18	55828963	55829113	7.02303	7.22846	6.7834	0.277207	0.000122358	0.0325368	Distal Intergenic	18	55021117	55125663	104547	2	269023	NM_001360787	-703300	Zfp608	scrmbl
chr2	127379565	127379715	7.44556	7.64492	7.21416	0.274853	0.000123532	0.0325368	Intron (NM_138750/192212, intron 8 of 23)	2	127368873	127383337	14465	2	192212	NM_138750	3622	Prom2	scrmbl
chr1	131971615	131971765	7.72217	7.89053	7.53153	0.256171	0.000124282	0.0325368	Intron (NM_172510/213006, intron 7 of 10)	1	131954359	131995800	41442	2	213006	NM_172510	24035	Mfsd4a	scrmbl
chr11	52988259	52988409	7.49492	7.68164	7.2804	0.270192	0.000125873	0.0325368	Intron (NM_177059/320027, intron 6 of 15)	11	53002278	53010883	8606	2	790909	NR_046047	22474	Gm11186	scrmbl
chr6	107144812	107144962	6.6424	6.87229	6.3688	0.285894	0.000126058	0.0325368	Distal Intergenic	6	107506687	107547189	40503	1	16979	NM_008516	-361725	Lrrn1	scrmbl
chr6	119365680	119365830	8.31207	8.45588	8.15234	0.234382	0.000126465	0.0325368	Promoter (<=1kb)	6	119330111	119365695	35585	2	68465	NM_001355692	0	Adipor2	scrmbl
chr11	121279164	121279314	8.94561	9.08564	8.79052	0.230412	0.000128495	0.0325368	Promoter (<=1kb)	11	121246947	121279077	32131	2	217371	NM_139147	-87	Rab40b	scrmbl
chr12	56392635	56392785	8.33478	8.4816	8.1713	0.235178	0.000128816	0.0325368	Promoter (<=1kb)	12	56375091	56392679	17589	2	217588	NM_145442	0	Mbip	scrmbl
chr8	3657937	3658087	6.68959	6.90187	6.44061	0.279703	0.000131534	0.0325957	Intron (NM_001163749/69697, intron 14 of 16)	8	3660090	3671296	11207	2	67439	NM_026156	13209	Xab2	scrmbl
chr5	37320581	37320731	7.55393	7.731	7.35204	0.262478	0.000131886	0.0325957	Exon (NM_001370827/381634, exon 4 of 14)	5	37310473	37372997	62525	1	381634	NM_001370827	10108	Gm1043	scrmbl
chr7	111822558	111822708	7.57485	7.74074	7.38736	0.249226	0.000136981	0.0334947	Promoter (2-3kb)	7	111825043	111953182	128140	1	320878	NM_001193305	-2335	Mical2	scrmbl
chr6	125066862	125067012	7.90816	8.0566	7.74267	0.239477	0.000139667	0.033792	Distal Intergenic	6	125072944	125107554	34611	1	107932	NM_001346610	-5932	Chd4	scrmbl
chr6	88948930	88949080	7.22268	7.40366	7.0157	0.262607	0.000143549	0.0343696	Distal Intergenic	6	88879233	88889222	9990	1	24100	NM_011906	69697	Tpra1	scrmbl
chr4	43656443	43656593	8.3256	8.46416	8.1723	0.227846	0.000145174	0.0344003	Promoter (<=1kb)	4	43654227	43656445	2219	2	68917	NM_026871	0	Hint2	scrmbl
chr12	117402922	117403072	7.40305	7.59691	7.17903	0.270288	0.000147437	0.0345801	Distal Intergenic	12	117480146	117723472	243327	1	217944	NM_175930	-77074	Rapgef5	scrmbl
chr13	24760778	24760928	8.58259	8.72461	8.42505	0.229047	0.000148989	0.0345911	Distal Intergenic	13	24766172	24917789	151618	1	193385	NM_001286100	-5244	Ripor2	scrmbl
chr16	63638141	63638291	6.95402	7.16551	6.70611	0.277706	0.000151718	0.0348723	Intron (NM_001362452/13837, intron 2 of 16)	16	63363895	63684538	320644	2	13837	NM_001362452	46247	Epha3	scrmbl
chr3	141104041	141104191	6.94637	7.18703	6.65738	0.283465	0.000155627	0.035266	Distal Intergenic	3	141171325	141540685	369361	1	22253	NM_001293561	-67134	Unc5c	scrmbl
chr6	86041713	86041863	7.74018	7.89605	7.56541	0.245071	0.000156499	0.035266	Intron (NM_001271860/11519, intron 1 of 12)	6	86055030	86086449	31420	1	11519	NM_001271861	-13167	Add2	scrmbl
chr8	125161248	125161398	8.53655	8.67961	8.37773	0.229806	0.000162397	0.0360108	Promoter (<=1kb)	8	125095788	125160675	64888	2	209966	NM_171824	-573	Pgbd5	scrmbl
chr3	124407030	124407180	6.62564	6.86884	6.33295	0.282591	0.000165514	0.0360108	Distal Intergenic	3	124366869	124374740	7872	2	384775	NR_160692	-32290	1700003H04Rik	scrmbl
chr16	41817387	41817537	6.75723	7.00402	6.45933	0.282851	0.000166509	0.0360108	Intron (NM_001361281/268890, intron 5 of 8)	16	42123725	42123832	108	2	102466172	NR_105858	306295	Mir6540	scrmbl
chr6	114120626	114120776	6.99934	7.19186	6.77711	0.26604	0.000166671	0.0360108	Intron (NM_172890/243616, intron 4 of 13)	6	114108202	114226847	118646	1	243616	NM_172890	12424	Slc6a11	scrmbl
chr1	54945689	54945839	6.38519	6.61537	6.11118	0.280321	0.000167638	0.0360108	Intron (NM_001081433/329154, intron 1 of 27)	1	54684499	54965546	281048	2	329154	NM_001081433	19707	Ankrd44	scrmbl
chr2	55325777	55325927	7.80184	7.9631	7.62025	0.245534	0.000171628	0.0365267	Promoter (<=1kb)	2	55325982	55488157	162176	1	16519	NM_001304810	-55	Kcnj3	scrmbl
chr7	135182164	135182314	7.50394	7.67401	7.3111	0.252581	0.000173842	0.0365711	Intron (NM_001316678/19267, intron 1 of 19)	7	135195210	135288023	92814	1	19267	NM_001316680	-12896	Ptpre	scrmbl
chr6	18749009	18749159	6.67323	6.87948	6.4325	0.273423	0.000175515	0.0365711	Distal Intergenic	6	18848634	18854051	5418	1	76522	NM_133939	-99475	Lsm8	scrmbl
chr19	23958118	23958268	7.0767	7.28125	6.83829	0.272332	0.00017742	0.0365711	Intron (NM_001114174/381217, intron 6 of 10)	19	23950114	24008383	58270	2	381217	NM_001114174	50115	Fam189a2	scrmbl
chr18	13523516	13523666	7.6224	7.79198	7.4302	0.252734	0.000179586	0.0365711	Distal Intergenic	18	13641448	13654544	13097	1	102640755	NR_166721	-117782	Gm36747	scrmbl
chr7	24927067	24927217	7.01357	7.20839	6.78827	0.269627	0.00018012	0.0365711	Promoter (<=1kb)	7	24928148	24929689	1542	1	77124	NR_046001	-931	9130221H12Rik	scrmbl
chr13	37888110	37888260	6.38613	6.61985	6.10708	0.279444	0.000186774	0.0365711	Distal Intergenic	13	38010014	38119510	109497	1	68750	NM_026830	-121754	Rreb1	scrmbl
chr11	114605441	114605591	7.2471	7.44456	7.01827	0.269044	0.000187502	0.0365711	Intron (NM_053273/117160, intron 13 of 13)	11	114618245	114648715	30471	1	432611	NM_001034878	-12654	Dnai2	scrmbl
chr2	91073946	91074096	7.90016	8.09325	7.67717	0.266405	0.000188497	0.0365711	Distal Intergenic	2	91067491	91068702	1212	1	606735	NR_015464	6455	A330069E16Rik	scrmbl
chr16	13015289	13015439	7.84656	7.99219	7.68456	0.232554	0.000190176	0.0365711	Distal Intergenic	16	13074345	13235393	161049	1	239719	NM_001122667	-58906	Mrtfb	scrmbl
chr4	27426046	27426196	6.43682	6.66159	6.17045	0.276816	0.00019451	0.0365711	Distal Intergenic	4	26635820	26705449	69630	2	75360	NR_040656	-720597	4930548K13Rik	scrmbl
chr13	49574552	49574702	8.36312	8.50482	8.20598	0.228994	0.000196785	0.0365711	Promoter (<=1kb)	13	49574699	49616536	41838	1	75678	NR_075085	0	Ippk	scrmbl
chr13	25546421	25546571	7.60913	7.77368	7.42337	0.24675	0.000197044	0.0365711	Distal Intergenic	13	25436022	25453979	17958	2	22360	NM_009513	-92442	Nrsn1	scrmbl
chr4	118118092	118118242	6.45555	6.67377	6.19833	0.274062	0.000197319	0.0365711	Intron (NM_011213/19268, intron 5 of 32)	4	118065410	118148594	83185	2	19268	NM_011213	30352	Ptprf	scrmbl
chr10	77837705	77837855	8.57948	8.71088	8.4349	0.217079	0.000197619	0.0365711	5' UTR	10	77822781	77845641	22861	2	18641	NM_001358793	7786	Pfkl	scrmbl
chr19	53851139	53851289	7.19108	7.3688	6.98836	0.256653	0.000200731	0.0365711	Intron (NM_001170847/73713, intron 13 of 13)	19	53880662	53918292	37631	1	18569	NM_011050	-29373	Pdcd4	scrmbl
chr10	111603010	111603160	6.58938	6.80936	6.3297	0.274903	0.000202835	0.0365711	Distal Intergenic	10	111690426	111710281	19856	2	629206	NR_046029	107121	Gm20758	scrmbl
chr10	74515979	74516129	7.10697	7.33301	6.83881	0.276036	0.000203486	0.0365711	Distal Intergenic	10	74803009	74852738	49730	1	14687	NM_010311	-286880	Gnaz	scrmbl
chr2	117217583	117217733	7.83531	8.01232	7.63349	0.2566	0.000203563	0.0365711	Distal Intergenic	2	117110465	117173358	62894	2	19419	NM_011246	-44225	Rasgrp1	scrmbl
chr1	92108112	92108262	9.09492	9.23531	8.93938	0.225739	0.000203601	0.0365711	Promoter (<=1kb)	1	91856501	92108063	251563	2	208727	NM_207225	-49	Hdac4	scrmbl
chr2	172234013	172234163	6.65205	6.87744	6.3848	0.276702	0.000203659	0.0365711	Promoter (1-2kb)	2	172235564	172275672	40109	1	320664	NM_001080820	-1401	Cass4	scrmbl
chr8	69630551	69630701	7.43575	7.60425	7.24494	0.24899	0.000208836	0.03721	Intron (NM_001370971/211134, intron 1 of 3)	8	69585311	69636850	51540	2	211134	NM_001370971	6149	Lzts1	scrmbl
chr9	61584441	61584591	6.85222	7.05344	6.61832	0.268367	0.000213655	0.0375102	Distal Intergenic	9	61820565	61821792	1228	2	56040	NM_018853	237201	Rplp1	scrmbl
chr8	91860774	91860924	9.45614	9.58261	9.31751	0.211002	0.000214804	0.0375102	Promoter (<=1kb)	8	91850127	91860655	10529	2	14339	NM_001358935	-119	Aktip	scrmbl
chr14	63117562	63117712	7.68378	7.83929	7.50946	0.242502	0.0002181	0.0375102	Intron (NM_175546/268752, intron 1 of 11)	14	63102991	63103100	110	1	102465311	NR_105860	14571	Mir6541	scrmbl
chr11	59948918	59949068	7.57923	7.74236	7.39526	0.245175	0.000219958	0.0375102	Distal Intergenic	11	59861440	59937315	75876	2	18618	NM_001290012	-11603	Pemt	scrmbl
chr1	154588616	154588766	6.62582	6.83399	6.38245	0.271254	0.000220255	0.0375102	Intron (NM_009782/12290, intron 1 of 46)	1	154268265	154601666	333402	2	12290	NM_009782	12900	Cacna1e	scrmbl
chr9	61480997	61481147	6.74168	6.95652	6.48915	0.271813	0.000220662	0.0375102	Distal Intergenic	9	61279648	61325779	46132	1	21887	NM_009389	201349	Tle3	scrmbl
chr11	58292952	58293102	6.35289	6.5841	6.07743	0.275687	0.000221944	0.0375102	Distal Intergenic	11	58311937	58316849	4913	1	69864	NM_027239	-18835	1810065E05Rik	scrmbl
chr7	144750961	144751111	8.33254	8.48174	8.1661	0.233909	0.000231341	0.038813	Intron (NR_132643/233979, intron 19 of 22)	7	144759560	144761856	2297	2	100040049	NM_001369202	10745	Smim38	scrmbl
chr6	145335734	145335884	8.00587	8.16785	7.82338	0.244138	0.000235753	0.0389964	Promoter (2-3kb)	6	145333351	145337949	4599	1	381827	NR_003625	2383	1700073E17Rik	scrmbl
chr7	81439166	81439316	7.38063	7.56181	7.17338	0.258601	0.000235828	0.0389964	Promoter (<=1kb)	7	81431935	81439203	7269	2	67290	NM_001370770	0	3110040N11Rik	scrmbl
chr17	84892686	84892836	6.8335	7.06069	6.56372	0.272657	0.000244007	0.0398759	Intron (NM_001357986/213556, intron 16 of 29)	17	84933903	84962992	29090	1	213575	NM_172256	-41067	Dync2li1	scrmbl
chr15	73482779	73482929	6.62598	6.83121	6.38664	0.268377	0.000244616	0.0398759	Intron (NM_001357747/106068, intron 1 of 7)	15	73449273	73489173	39901	2	106068	NM_001357747	6244	Slc45a4	scrmbl
chr2	92258339	92258489	7.26003	7.42753	7.0705	0.248537	0.000246695	0.0399315	Intron (NR_040621/320507, intron 3 of 3)	2	92233991	92264414	30424	2	12953	NM_009963	5925	Cry2	scrmbl
chr9	37119386	37119536	9.15502	9.29135	9.00444	0.221159	0.000248448	0.0399341	Promoter (<=1kb)	9	37119519	37134524	15006	1	66279	NM_025464	0	Tmem218	scrmbl
chr12	4730021	4730171	7.68288	7.85583	7.48634	0.250118	0.000253123	0.0402316	Intron (NM_001198968/20403, intron 29 of 39)	12	4763805	4788439	24635	2	74855	NM_029107	58268	Fam228a	scrmbl
chr17	8800562	8800712	6.89956	7.09461	6.67395	0.263768	0.000254577	0.0402316	Intron (NM_001290707/23984, intron 1 of 22)	17	8745633	9205480	459848	1	23984	NM_001290707	54929	Pde10a	scrmbl
chr18	75044064	75044214	7.20391	7.37453	7.01038	0.248748	0.000255592	0.0402316	Distal Intergenic	18	75072393	75094334	21942	2	16891	NM_010720	50120	Lipg	scrmbl
chr3	85298499	85298649	6.81023	7.0189	6.56618	0.265654	0.0002573	0.0402316	Distal Intergenic	3	85224826	85239334	14509	1	73283	NR_040542	73673	1700036G14Rik	scrmbl
chr7	127070151	127070301	8.81564	8.93866	8.68114	0.206526	0.000261124	0.0405537	Promoter (<=1kb)	7	127070786	127075930	5145	1	233895	NM_145589	-485	Prr14	scrmbl
chr14	54433384	54433534	6.65382	6.85903	6.4145	0.266106	0.000263815	0.0406966	Distal Intergenic	14	54472942	54491386	18445	2	13135	NM_001113358	57852	Dad1	scrmbl
chr4	120129169	120129319	6.95101	7.13856	6.73539	0.256174	0.00026922	0.0412534	Intron (NM_194060/329934, intron 1 of 1)	4	120124275	120144458	20184	2	329934	NM_194060	15139	Foxo6	scrmbl
chr9	62670964	62671114	8.36868	8.5092	8.21299	0.225135	0.000271384	0.0413097	Intron (NM_176922/319480, intron 18 of 29)	9	62699111	62718930	19820	2	14155	NM_010193	47816	Fem1b	scrmbl
chr7	30259154	30259304	8.66849	8.803	8.52014	0.219102	0.00027463	0.0414633	Promoter (<=1kb)	7	30254866	30259071	4206	2	75660	NM_029377	-83	Lin37	scrmbl
chr1	90831689	90831839	6.56971	6.80331	6.29084	0.26959	0.000276001	0.0414633	Distal Intergenic	1	90842822	90878864	36043	1	171531	NM_053015	-10983	Mlph	scrmbl
chr3	20830759	20830909	6.8859	7.09111	6.64658	0.262384	0.000285302	0.0425822	Distal Intergenic	3	20368637	20421341	52705	2	11608	NM_175086	-409418	Agtr1b	scrmbl
chr7	55500046	55500196	7.5801	7.75416	7.38211	0.251221	0.000288413	0.0427369	Intron (NM_001164661/20430, intron 1 of 31)	7	55491819	55582381	90563	1	20430	NM_011370	8227	Cyfip1	scrmbl
chr1	37717463	37717613	8.4185	8.55002	8.27378	0.214407	0.000294577	0.0427369	Intron (NM_028096/72097, intron 1 of 9)	1	37650757	37758892	108136	2	72097	NM_028096	41279	Cracdl	scrmbl
chr5	129970620	129970770	9.09332	9.22199	8.95204	0.212297	0.000296927	0.0427369	Promoter (<=1kb)	5	129970950	130015533	44584	1	69568	NM_001001327	-180	Vkorc1l1	scrmbl
chr13	93137147	93137297	7.06993	7.24895	6.86552	0.251516	0.000298611	0.0427369	Distal Intergenic	13	93209812	93211263	1452	1	100502942	NR_036451	-72515	Gm4814	scrmbl
chr3	101356183	101356333	7.70075	7.8552	7.52776	0.234199	0.000301598	0.0427369	Intron (NM_207205/78908, intron 7 of 10)	3	101284441	101370376	85936	1	78908	NM_207205	71742	Igsf3	scrmbl
chr15	99623427	99623577	8.69578	8.82504	8.55379	0.213128	0.00030194	0.0427369	Promoter (<=1kb)	15	99623499	99626017	2519	1	66379	NM_183256	0	Cox14	scrmbl
chr5	142803481	142803631	8.3686	8.50895	8.21311	0.221639	0.000302849	0.0427369	Promoter (<=1kb)	5	142740545	142803417	62873	2	231861	NM_178242	-64	Tnrc18	scrmbl
chr13	76166726	76166876	8.5652	8.69741	8.41964	0.213825	0.000303655	0.0427369	Promoter (<=1kb)	13	76149654	76166831	17178	2	218341	NM_001131069	0	Rfesd	scrmbl
chr7	142142111	142142261	6.81488	7.01146	6.58723	0.261273	0.000304722	0.0427369	Distal Intergenic	7	142129267	142131883	2617	2	14955	NR_130974	-10228	H19	scrmbl
chr14	25883656	25883806	8.96099	9.09307	8.81559	0.215173	0.000305887	0.0427369	Intron (NM_013469/11744, intron 12 of 14)	14	25877085	25887213	10129	1	100039484	NR_164330	6571	NA	scrmbl
chr2	91793938	91794088	7.4787	7.65143	7.28243	0.248431	0.000309413	0.0427369	Promoter (<=1kb)	2	91763167	91793908	30742	2	104418	NM_138306	-30	Dgkz	scrmbl
chr7	4529424	4529574	6.9873	7.17675	6.76914	0.256612	0.000309575	0.0427369	Exon (NM_001033548/436022, exon 9 of 12)	7	4521304	4525527	4224	2	21954	NM_009406	-3897	Tnni3	scrmbl
chr14	76652075	76652225	8.85684	8.97828	8.72422	0.201969	0.000314045	0.0427369	Promoter (<=1kb)	14	76652401	76745205	92805	1	21807	NM_001310646	-176	Tsc22d1	scrmbl
chr4	52530730	52530880	7.30337	7.48394	7.09691	0.252708	0.000316009	0.0427369	Distal Intergenic	4	52596274	52612429	16156	1	68274	NM_026652	-65394	Toporsl	scrmbl
chr11	119406832	119406982	7.16431	7.34444	6.95843	0.253743	0.000318481	0.0427369	Distal Intergenic	11	119382446	119402291	19846	1	338371	NM_177394	24386	Endov	scrmbl
chr14	52122182	52122332	8.76312	8.90079	8.61091	0.219779	0.000322824	0.0427369	Promoter (<=1kb)	14	52122299	52129325	7027	1	52535	NM_001029990	0	Mettl17	scrmbl
chr12	55510783	55510933	7.30314	7.47329	7.1102	0.246814	0.000323802	0.0427369	Distal Intergenic	12	55536194	55539432	3239	2	18035	NM_010907	28499	Nfkbia	scrmbl
chr2	32872096	32872246	7.97747	8.12491	7.81323	0.228305	0.00032847	0.0427369	Promoter (<=1kb)	2	32862993	32872095	9103	2	56017	NR_151461	-1	Slc2a8	scrmbl
chr5	86144691	86144841	6.59406	6.81263	6.33636	0.263927	0.000328905	0.0427369	Distal Intergenic	5	86159884	86213442	53559	2	12617	NM_001345902	68601	Cenpc1	scrmbl
chr5	35286702	35286852	7.78028	7.93432	7.60782	0.232672	0.000329998	0.0427369	Distal Intergenic	5	35248836	35263043	14208	2	16976	NM_013587	-23659	Lrpap1	scrmbl
chr12	40135866	40136016	6.69704	6.91386	6.44177	0.265356	0.000330503	0.0427369	Intron (NM_001146196/20259, intron 4 of 15)	12	40088076	40091297	3222	1	100043606	NR_166749	47790	Arl4aos	scrmbl
chr13	54841812	54841962	9.88249	9.99559	9.75976	0.193109	0.000332436	0.0427369	Promoter (<=1kb)	13	54827212	54841773	14562	2	105239	NR_027396	-39	Rnf44	scrmbl
chr3	87463408	87463558	6.83118	7.01976	6.61418	0.254991	0.000333899	0.0427369	Intron (NM_001370856/546801, intron 5 of 5)	3	87457364	87468412	11049	1	546801	NM_001370856	6044	Etv3l	scrmbl
chr10	79639611	79639761	8.69212	8.8391	8.52844	0.227718	0.000335142	0.0427369	Intron (NM_001161747/18483, intron 1 of 7)	10	79629406	79656730	27325	1	18483	NM_023128	10205	Palm	scrmbl
chr4	97838728	97838878	6.90591	7.11268	6.66446	0.26236	0.000336008	0.0427369	Intron (NM_001122952/18027, intron 2 of 10)	4	97665863	98007113	341251	1	18027	NM_010905	172865	Nfia	scrmbl
chr13	19042536	19042686	6.77046	6.96281	6.54846	0.258035	0.0003376	0.0427369	Intron (NM_172120/218035, intron 25 of 28)	13	19132521	19335089	202569	1	218038	NM_001289546	-89835	Amph	scrmbl
chr1	102281047	102281197	7.33591	7.54398	7.0927	0.261824	0.000338035	0.0427369	Distal Intergenic	1	101083493	101102927	19435	1	100504525	NR_037989	1197554	Gm20268	scrmbl
chr4	130593503	130593653	7.77375	7.91677	7.61498	0.227431	0.0003384	0.0427369	Distal Intergenic	4	130640627	130663459	22833	1	16792	NM_010686	-46974	Laptm5	scrmbl
chr4	59756688	59756838	6.83344	7.02389	6.61397	0.256806	0.000343844	0.0429251	Distal Intergenic	4	59769647	59783855	14209	2	66209	NM_001013577	27017	Inip	scrmbl
chr10	79616066	79616216	9.41043	9.52769	9.2828	0.198433	0.000344364	0.0429251	Promoter (2-3kb)	10	79613108	79618464	5357	1	83554	NM_031380	2958	Fstl3	scrmbl
chr7	111840915	111841065	7.88344	8.04087	7.70671	0.236492	0.000345858	0.0429251	Intron (NM_001193305/320878, intron 2 of 25)	7	111825043	111954401	129359	1	320878	NM_177282	15872	Mical2	scrmbl
chr12	10322150	10322300	6.69939	6.9118	6.4502	0.26286	0.000348186	0.0429251	Distal Intergenic	12	10419971	10440173	20203	1	70881	NM_001310582	-97671	Nt5c1b	scrmbl
chrX	72097520	72097670	7.48986	7.65289	7.30604	0.241231	0.000351462	0.0429251	Distal Intergenic	20	72108393	72111797	3405	1	245468	NM_153169	-10723	Pnma3	scrmbl
chr5	125074019	125074169	7.25601	7.42913	7.05924	0.246104	0.00035343	0.0429251	Distal Intergenic	5	125080512	125089611	9100	1	73121	NM_028443	-6343	Rflna	scrmbl
chr10	34294508	34294658	8.06467	8.22005	7.89052	0.234501	0.00035549	0.0429251	Promoter (<=1kb)	10	34179605	34294547	114943	2	319638	NM_001347463	0	Nt5dc1	scrmbl
chr9	44161895	44162045	6.80333	6.99461	6.58276	0.256516	0.000359588	0.0429251	Promoter (<=1kb)	9	44158609	44162761	4153	2	170761	NM_133226	716	Pdzd3	scrmbl
chr8	110678939	110679089	6.57695	6.78489	6.33391	0.261011	0.000361029	0.0429251	Intron (NM_212447/73608, intron 2 of 2)	8	110674541	110688837	14297	2	73608	NM_212447	9748	Marveld3	scrmbl
chr4	128503861	128504011	8.92747	9.05141	8.79186	0.205492	0.000362193	0.0429251	Promoter (<=1kb)	4	128477332	128503891	26560	2	269585	NM_177758	0	Zscan20	scrmbl
chr14	51181836	51181986	6.4672	6.67516	6.22413	0.260635	0.000363854	0.0429251	Promoter (<=1kb)	14	51181760	51190869	9110	1	18950	NM_013632	76	Pnp	scrmbl
chr6	113253958	113254108	6.60864	6.83665	6.3377	0.264868	0.00036583	0.0429251	Intron (NM_001362182/97287, intron 17 of 17)	6	113259268	113282532	23265	1	211232	NM_170673	-5160	Cpne9	scrmbl
chr16	23059529	23059679	7.76157	7.91999	7.58358	0.237288	0.000367908	0.0429251	Intron (NM_145933/20440, intron 1 of 7)	16	23044771	23179100	134330	1	20440	NM_001252505	14758	St6gal1	scrmbl
chr14	51561587	51561737	7.51944	7.69969	7.31341	0.249713	0.000372603	0.0429251	Intron (NR_045736/75377, intron 4 of 4)	14	51554792	51582946	28155	2	75377	NR_045736	21209	4930597G03Rik	scrmbl
chr7	44817241	44817391	6.78099	6.96722	6.56712	0.252658	0.000372868	0.0429251	Intron (NM_182993/72961, intron 1 of 11)	7	44813345	44825563	12219	1	72961	NM_182993	3896	Slc17a7	scrmbl
chr14	52481944	52482094	8.01492	8.165	7.84739	0.230146	0.000373122	0.0429251	Intron (NM_201637/67772, intron 1 of 37)	14	52435608	52495217	59610	2	67772	NM_201637	13123	Chd8	scrmbl
chr15	79680610	79680760	7.83313	7.99647	7.6489	0.239489	0.000374762	0.0429251	Intron (NM_030689/73340, intron 1 of 4)	15	79670552	79688910	18359	2	73340	NM_030689	8150	Nptxr	scrmbl
chr7	16609038	16609188	9.46023	9.57649	9.33376	0.196639	0.000374806	0.0429251	Promoter (<=1kb)	7	16609242	16621226	11985	1	629378	NM_001081655	-54	Dact3	scrmbl
chr7	4091183	4091333	6.82415	7.01559	6.60337	0.25373	0.000375373	0.0429251	Intron (NR_033568/77323, intron 6 of 8)	7	4010072	4066203	56132	2	52855	NM_178611	-24980	Lair1	scrmbl
chr9	64718480	64718630	8.77248	8.89111	8.64321	0.200537	0.000378418	0.0430419	Promoter (<=1kb)	9	64718293	64826949	108657	1	102442	NM_001162917	187	Dennd4a	scrmbl
chr9	54575792	54575942	6.62795	6.82654	6.39758	0.257769	0.000380139	0.0430419	Distal Intergenic	9	54512281	54569169	56889	2	94180	NM_053178	-6623	Acsbg1	scrmbl
chr6	137911977	137912127	7.18303	7.3715	6.96618	0.252378	0.000389202	0.0433498	Distal Intergenic	6	137960588	138056914	96327	2	277898	NM_177787	144787	Slc15a5	scrmbl
chr9	37166503	37166653	7.51981	7.70138	7.31205	0.250084	0.000389902	0.0433498	Promoter (<=1kb)	9	37140445	37167034	26590	2	56857	NM_001145960	381	Slc37a2	scrmbl
chr6	124896753	124896903	8.51799	8.64654	8.37686	0.208639	0.00039121	0.0433498	Promoter (1-2kb)	6	124890638	124894909	4272	2	69202	NM_026988	-1844	Ptms	scrmbl
chr1	6390891	6391041	7.09582	7.27913	6.88577	0.251956	0.000393688	0.0433498	Distal Intergenic	1	6429555	6464955	35401	1	620393	NM_001195732	-38514	Alkal1	scrmbl
chr6	90296901	90297051	6.40057	6.6352	6.12022	0.263744	0.000395155	0.0433498	Intron (NM_027928/71797, intron 1 of 2)	6	90285333	90302167	16835	2	71797	NM_027928	5116	Chst13	scrmbl
chr1	125652119	125652269	7.22742	7.40224	7.02846	0.246754	0.000395969	0.0433498	Intron (NM_027677/71111, intron 1 of 1)	1	125604733	125801598	196866	1	71111	NM_027677	47386	Gpr39	scrmbl
chr7	140058767	140058917	6.82217	7.01411	6.60071	0.256274	0.000397641	0.0433498	Distal Intergenic	7	140046116	140047078	963	1	258056	NM_001011815	12651	Olfr533	scrmbl
chr8	125234471	125234621	8.08854	8.23557	7.92482	0.227096	0.000402352	0.0433498	Distal Intergenic	8	125247506	125278746	31241	1	76332	NM_029746	-12885	Cog2	scrmbl
chr17	27450279	27450429	6.5863	6.78881	6.35065	0.257187	0.000405025	0.0433498	Distal Intergenic	17	27454049	27467040	12992	2	319720	NR_131118	16611	9630028I04Rik	scrmbl
chr2	129139167	129139317	8.38399	8.52667	8.22564	0.223869	0.000405932	0.0433498	Promoter (<=1kb)	2	129139290	129149746	10457	1	100503468	NR_040371	0	Gm14023	scrmbl
chr2	45815951	45816101	7.49372	7.67841	7.28187	0.250902	0.000406524	0.0433498	Distal Intergenic	2	45586617	45588459	1843	1	69405	NR_040497	229334	1700019E08Rik	scrmbl
chr15	100730293	100730443	6.9102	7.0961	6.69676	0.251202	0.000406883	0.0433498	Distal Intergenic	15	100768526	100943819	175294	1	20273	NM_001077499	-38083	Scn8a	scrmbl
chr2	29717237	29717387	8.2708	8.41671	8.10847	0.226903	0.000407377	0.0433498	Promoter (<=1kb)	2	29717401	29735008	17608	1	68205	NM_026615	-14	Urm1	scrmbl
chr10	82498541	82498691	7.41623	7.59831	7.20779	0.248837	0.000409877	0.0434148	Intron (NM_029102/74782, intron 4 of 9)	10	82486267	82526484	40218	2	74782	NM_029102	27793	Glt8d2	scrmbl
chr10	39984091	39984241	7.4302	7.59794	7.24036	0.240631	0.000414944	0.0437499	Intron (NM_001114332/72472, intron 1 of 5)	10	39909531	40018250	108720	2	72472	NM_001114332	34009	Slc16a10	scrmbl
chr19	6352697	6352847	7.3937	7.57813	7.18219	0.25083	0.000420954	0.0439923	Distal Intergenic	19	6356487	6375682	19196	1	240505	NM_001033342	-3640	Cdc42bpg	scrmbl
chr1	155318483	155318633	6.59659	6.81329	6.3415	0.260101	0.00042107	0.0439923	Distal Intergenic	1	155151403	155293190	141788	2	19775	NM_011273	-25293	Xpr1	scrmbl
chr4	107201911	107202061	6.75866	6.97847	6.49924	0.260546	0.000428412	0.0443008	Intron (NM_001205156/230584, intron 6 of 8)	4	107225244	107273542	48299	1	72787	NM_028355	-23183	Ndc1	scrmbl
chr5	124181673	124181823	7.76928	7.91745	7.60412	0.228522	0.000430091	0.0443008	Distal Intergenic	5	124142704	124170323	27620	2	330192	NM_177876	-11350	Vps37b	scrmbl
chr4	124469271	124469421	7.3548	7.52388	7.16324	0.244299	0.000430331	0.0443008	Exon (NR_045819/108809, exon 3 of 3)	4	124462972	124469331	6360	1	108809	NR_045819	6299	4933407E24Rik	scrmbl
chr4	155493556	155493706	7.71658	7.86363	7.55282	0.228858	0.000433124	0.0443008	Promoter (<=1kb)	4	155493647	155506453	12807	1	544678	NM_001166029	0	Cfap74	scrmbl
chr12	117867534	117867684	7.07239	7.24811	6.87226	0.245848	0.000438703	0.0443008	Intron (NM_010060/13411, intron 74 of 81)	12	117807596	117842441	34846	1	217946	NM_146040	59938	Cdca7l	scrmbl
chr11	118103026	118103176	7.8935	8.04142	7.72866	0.227911	0.00043886	0.0443008	Promoter (<=1kb)	11	118054996	118103557	48562	2	19157	NM_001112700	381	Cyth1	scrmbl
chr2	164837184	164837334	6.5771	6.7729	6.35048	0.253307	0.000439101	0.0443008	Intron (NM_001355480/57138, intron 21 of 25)	2	164809908	164841651	31744	1	57138	NM_020333	27276	Slc12a5	scrmbl
chrX	100576178	100576328	8.42723	8.56266	8.27775	0.216665	0.000441488	0.0443008	Promoter (<=1kb)	20	100576341	100645395	69055	1	270627	NM_001290729	-13	Taf1	scrmbl
chr8	71060999	71061149	7.19275	7.36072	7.00262	0.242563	0.000442895	0.0443008	Promoter (<=1kb)	8	71050140	71060964	10825	2	76900	NR_164178	-35	Ssbp4	scrmbl
chr1	119432478	119432628	8.601	8.73101	8.45811	0.210139	0.000443297	0.0443008	Promoter (<=1kb)	1	119398035	119432512	34478	2	64143	NM_022327	0	Ralb	scrmbl
chr8	126535692	126535842	8.3354	8.47834	8.17672	0.222179	0.000446459	0.0443326	Intron (NM_175561/270109, intron 21 of 33)	8	126460942	126474974	14033	1	66566	NM_025636	74750	Ntpcr	scrmbl
chr15	93743722	93743872	7.79405	7.9547	7.61324	0.234559	0.000447473	0.0443326	Distal Intergenic	15	93802737	93824992	22256	2	77248	NR_045737	81120	9430014N10Rik	scrmbl
chr17	81810272	81810422	6.707	6.93563	6.43519	0.26043	0.000449981	0.0443898	Intron (NM_001112798/20541, intron 2 of 8)	17	81680534	82045816	365283	2	20541	NM_001112798	235394	Slc8a1	scrmbl
chr3	85276250	85276400	8.13211	8.28272	7.96392	0.228682	0.000453028	0.0444993	Distal Intergenic	3	85224826	85239334	14509	1	73283	NR_040542	51424	1700036G14Rik	scrmbl
chr19	21249484	21249634	8.18132	8.31398	8.03521	0.211397	0.000461382	0.0451271	Promoter (<=1kb)	19	21249642	21264204	14563	1	22682	NM_009551	-8	Zfand5	scrmbl
chr12	108039306	108039456	6.63256	6.84389	6.38488	0.256245	0.000465933	0.0452604	Distal Intergenic	12	107876662	107969673	93012	2	58208	NM_021399	-69633	Bcl11b	scrmbl
chr3	86979934	86980084	6.43835	6.66417	6.17051	0.259072	0.000467792	0.0452604	Distal Intergenic	3	86903143	86906636	3494	2	12479	NR_166722	-73298	Cd1d1	scrmbl
chr8	45931016	45931166	6.79645	6.98031	6.58568	0.249448	0.000469545	0.0452604	Distal Intergenic	8	45960825	46280943	320119	1	234214	NM_001205219	-29659	Sorbs2	scrmbl
chr11	98622094	98622244	7.64462	7.81207	7.45517	0.239455	0.000472685	0.0452604	Promoter (1-2kb)	11	98595423	98620245	24823	2	23989	NM_011869	-1849	Med24	scrmbl
chr5	65356859	65357009	9.32418	9.4451	9.1922	0.20031	0.000473782	0.0452604	Promoter (<=1kb)	5	65357039	65401929	44891	1	213081	NM_001359880	-30	Wdr19	scrmbl
chr10	79868279	79868429	6.66236	6.85767	6.4364	0.251294	0.000476895	0.0452604	Distal Intergenic	10	79871787	79875493	3707	2	66420	NM_025554	7064	Polr2e	scrmbl
chr5	63327002	63327152	7.66103	7.82407	7.47718	0.232406	0.000478256	0.0452604	Distal Intergenic	5	62968999	63045661	76663	1	100322896	NM_001170705	358003	Dthd1	scrmbl
chr10	104135131	104135281	7.38229	7.55494	7.18613	0.243574	0.000478498	0.0452604	Distal Intergenic	10	104123130	104123237	108	1	102465222	NR_105838	12001	Mir6411	scrmbl
chr11	119989612	119989762	8.89144	9.0226	8.74715	0.210907	0.000482571	0.0454586	Promoter (<=1kb)	11	119989760	119991250	1491	1	208501	NM_001110242	0	Ndufaf8	scrmbl
chr6	58897867	58898017	7.20081	7.36788	7.01182	0.237178	0.00049307	0.046258	Distal Intergenic	6	58882218	58884111	1894	2	58243	NM_021432	-13756	Nap1l5	scrmbl
chr14	122115889	122116039	8.81253	8.93822	8.67482	0.205406	0.000495377	0.0462856	Promoter (<=1kb)	14	122116018	122258447	142430	1	68889	NM_026861	0	Ubac2	scrmbl
chr9	35399903	35400053	6.4638	6.70342	6.17631	0.258285	0.000501105	0.0466312	Intron (NM_021339/57810, intron 15 of 18)	9	35420518	35429565	9048	2	115487164	NM_001378295	29512	Gm1113	scrmbl
chr12	40879435	40879585	6.80631	7.00204	6.57979	0.250273	0.000512281	0.047479	Intron (NM_172803/238130, intron 43 of 52)	12	41074089	42002371	928283	1	93757	NM_053122	-194504	Immp2l	scrmbl
chr2	73435516	73435666	8.35298	8.48958	8.20208	0.21572	0.00051942	0.047858	Intron (NR_040623/329427, intron 1 of 3)	2	73426870	73446356	19487	1	329427	NR_040623	8646	Chn1os3	scrmbl
chr17	56632777	56632927	9.64142	9.76782	9.50286	0.204992	0.000521135	0.047858	Promoter (<=1kb)	17	56633050	56710774	77725	1	193796	NM_001357909	-123	Kdm4b	scrmbl
chr17	94362024	94362174	6.91406	7.11107	6.68583	0.251645	0.00052264	0.047858	Distal Intergenic	17	95030018	95057447	27430	2	76781	NM_001357135	695273	Mettl4	scrmbl
chr14	22801429	22801579	6.51308	6.73439	6.25157	0.256563	0.000526064	0.047858	Intron (NM_028275/76633, intron 5 of 6)	14	22557242	22592866	35625	2	74896	NR_046307	-208563	4930405A10Rik	scrmbl
chr12	98927813	98927963	6.63333	6.83158	6.40343	0.251517	0.000526781	0.047858	Intron (NM_001364378/76260, intron 8 of 13)	12	98886833	98949497	62665	1	76260	NM_198311	40980	Ttc8	scrmbl
chr11	118683479	118683629	7.5921	7.74698	7.41858	0.229394	0.00053065	0.0480196	Intron (NM_001024931/52897, intron 2 of 14)	11	118380586	118651867	271282	2	52897	NM_001285438	-31612	Rbfox3	scrmbl
chr9	61612979	61613129	7.29833	7.4707	7.10254	0.240662	0.000537388	0.0483468	Distal Intergenic	9	61820565	61821792	1228	2	56040	NM_018853	208663	Rplp1	scrmbl
chr11	44401262	44401412	6.85395	7.04988	6.62717	0.249093	0.000538472	0.0483468	Distal Intergenic	11	44409783	44456347	46565	1	74315	NM_028862	-8371	Rnf145	scrmbl
chr14	55798075	55798225	8.97587	9.08676	8.85574	0.188503	0.000541947	0.0484694	Promoter (<=1kb)	14	55798380	55807522	9143	1	28199	NM_001199009	-155	Dcaf11	scrmbl
chr1	101738065	101738215	6.69676	6.89365	6.4687	0.249356	0.000547108	0.0487336	Distal Intergenic	1	101083493	101102927	19435	1	100504525	NR_037989	654572	Gm20268	scrmbl
chr13	19077229	19077379	7.53069	7.69725	7.34236	0.237215	0.000553594	0.0487336	Distal Intergenic	13	19132521	19335089	202569	1	218038	NM_001289546	-55142	Amph	scrmbl
chr1	141983097	141983247	6.53164	6.73577	6.2938	0.252763	0.000556539	0.0487336	Distal Intergenic	1	143245593	143272323	26731	2	102638756	NR_168345	1289076	Gm35244	scrmbl
chr14	123457106	123457256	6.54279	6.73364	6.32279	0.248169	0.000557696	0.0487336	Distal Intergenic	14	123406598	123413588	6991	1	380934	NR_045144	50508	AA536875	scrmbl
chr11	90088995	90089145	7.53665	7.70665	7.34392	0.238694	0.000560061	0.0487336	Distal Intergenic	11	90140302	90169399	29098	1	67468	NM_026178	-51157	Mmd	scrmbl
chr10	127023408	127023558	8.03421	8.18406	7.86696	0.226801	0.000560066	0.0487336	Promoter (1-2kb)	10	127018390	127024641	6252	2	52666	NM_001358557	1083	Arhgef25	scrmbl
chr2	30775963	30776113	7.22628	7.40497	7.02229	0.245226	0.000562212	0.0487336	Distal Intergenic	2	30779483	30793309	13827	2	64292	NM_022415	17196	Ptges	scrmbl
chr10	25875514	25875664	6.73984	6.95573	6.48587	0.253955	0.000564921	0.0487336	Intron (NM_001358814/77220, intron 2 of 2)	10	25954153	25955345	1193	1	100040851	NR_028030	-78489	Gm9767	scrmbl
chr7	101312822	101312972	8.30359	8.4356	8.15826	0.212979	0.000566518	0.0487336	Promoter (<=1kb)	7	101312958	101439375	126418	1	20480	NM_009191	0	Clpb	scrmbl
chr15	31536272	31536422	6.91976	7.09308	6.72274	0.242648	0.00056872	0.0487336	Distal Intergenic	15	31456045	31531183	75139	2	223455	NM_172606	-5089	Marchf6	scrmbl
chr9	35481379	35481529	8.02189	8.16284	7.86567	0.218888	0.000572252	0.0487336	Promoter (<=1kb)	9	35472117	35481365	9249	2	76832	NM_029762	-14	Hyls1	scrmbl
chr14	31552667	31552817	8.29734	8.42534	8.15688	0.206708	0.000574662	0.0487336	Promoter (<=1kb)	14	31421972	31552372	130401	2	105522	NM_001024604	-295	Ankrd28	scrmbl
chr9	74860118	74860268	8.2147	8.34532	8.07107	0.209131	0.000574846	0.0487336	Promoter (<=1kb)	9	74860162	74939750	79589	1	235493	NM_001359816	0	Fam214a	scrmbl
chr1	43176712	43176862	7.78983	7.95019	7.6094	0.233731	0.000575449	0.0487336	Intron (NM_010212/14200, intron 3 of 5)	1	43162231	43203121	40891	2	14200	NM_010212	26259	Fhl2	scrmbl
chr19	6514898	6515048	6.84008	7.02378	6.62951	0.245953	0.000577049	0.0487336	Intron (NM_001205234/18190, intron 7 of 22)	19	6468786	6583247	114462	1	18190	NM_020253	46112	Nrxn2	scrmbl
chr1	31492981	31493131	6.66971	6.90451	6.38913	0.254884	0.000578824	0.0487336	Distal Intergenic	1	31303928	31307142	3215	1	226957	NR_015347	189053	Gm4850	scrmbl
chr10	111026120	111026270	7.21086	7.37883	7.02073	0.236876	0.000581023	0.0487402	Intron (NM_001003717/237542, intron 1 of 22)	10	111021491	111021559	69	1	114482793	NR_162778	4629	Mir12180	scrmbl
chr16	17972425	17972575	8.38067	8.52544	8.21973	0.221236	0.000583753	0.0487911	Distal Intergenic	16	17982953	17983034	82	2	102465189	NR_105785	10459	Mir6366	scrmbl
chr18	35904414	35904564	8.45504	8.58251	8.3152	0.205249	0.000591038	0.049221	Promoter (<=1kb)	18	35904612	35940225	35614	1	56550	NM_019912	-48	Ube2d2a	scrmbl
chr3	95532137	95532287	9.27372	9.38942	9.14793	0.193201	0.000597464	0.049334	Promoter (<=1kb)	3	95532291	95537804	5514	1	56205	NM_001026212	-4	Ensa	scrmbl
chr1	141896001	141896151	6.65393	6.84247	6.43698	0.247171	0.00059825	0.049334	Distal Intergenic	1	140497914	140584140	86227	2	75910	NR_040604	-1311861	4930590L20Rik	scrmbl
chr9	67624511	67624661	6.58242	6.79781	6.32914	0.252969	0.000598833	0.049334	Distal Intergenic	9	67634999	67635062	64	2	102466824	NR_106100	10401	Mir7241	scrmbl
chr16	16748947	16749097	8.57103	8.70303	8.42573	0.209526	0.000605956	0.0494193	Distal Intergenic	16	16714333	16745239	30907	1	68606	NM_176833	34614	Ppm1f	scrmbl
chr16	48207490	48207640	7.75154	7.92978	7.54813	0.241985	0.000607484	0.0494193	Distal Intergenic	16	48219816	48232779	12964	2	433023	NR_015373	25139	Gm5485	scrmbl
chr4	129518177	129518327	8.89364	9.01983	8.75534	0.205808	0.000607572	0.0494193	Promoter (<=1kb)	4	129513067	129517701	4635	2	66264	NM_025455	-476	Ccdc28b	scrmbl
chr4	138142188	138142338	7.67181	7.82016	7.50643	0.222509	0.00060847	0.0494193	Distal Intergenic	4	138121403	138123769	2367	2	625638	NM_001081672	-18419	Fam43b	scrmbl
chr18	46665835	46665985	6.55837	6.76159	6.32175	0.249775	0.000615898	0.0497653	Distal Intergenic	18	46637673	46659038	21366	2	240263	NM_173423	-6797	Fem1c	scrmbl
chr2	156890638	156890788	7.56769	7.7175	7.40051	0.226319	0.000624544	0.0497653	Intron (NM_001164663/320706, intron 3 of 14)	2	156852362	156921185	68824	2	320706	NM_001164663	30397	Soga1	scrmbl
chr10	123032854	123033004	8.17126	8.30327	8.02595	0.208812	0.000624941	0.0497653	Promoter (<=1kb)	10	122940911	123032924	92014	2	14479	NM_001301628	0	Usp15	scrmbl
chr5	5041090	5041240	7.56743	7.72668	7.3884	0.231483	0.00062634	0.0497653	Intron (NM_001310448/18647, intron 9 of 13)	5	4803839	4808216	4378	2	14362	NM_021457	-232874	Fzd1	scrmbl
chr7	26966138	26966288	7.87218	8.03891	7.68364	0.234442	0.000627768	0.0497653	Exon (NM_010950/18223, exon 5 of 10)	7	26958186	26981575	23390	1	18223	NM_010950	7952	Numbl	scrmbl
chr16	91526024	91526174	9.4348	9.55321	9.30579	0.194593	0.000632389	0.0497653	Promoter (<=1kb)	16	91526259	91629240	102982	1	16443	NM_001110276	-85	Itsn1	scrmbl
chr2	115518899	115519049	7.61509	7.77733	7.43226	0.2317	0.000636105	0.0497653	Intron (NM_001145898/399568, intron 10 of 10)	2	115469206	115469294	89	1	100316703	NR_035476	49693	Mir1951	scrmbl
chr12	27982421	27982571	6.54817	6.75485	6.30686	0.249177	0.000636515	0.0497653	Distal Intergenic	12	27384267	27392717	8451	2	20666	NM_009234	-589704	Sox11	scrmbl
chr1	69532589	69532739	6.6843	6.90261	6.42696	0.251552	0.000641251	0.0497653	Distal Intergenic	1	69570366	69725119	154754	2	22779	NM_011770	192380	Ikzf2	scrmbl
chr6	72416690	72416840	8.65326	8.77359	8.52198	0.1963	0.000641354	0.0497653	Promoter (<=1kb)	6	72409780	72416539	6760	2	232087	NM_145569	-151	Mat2a	scrmbl
chr12	51164828	51164978	8.27035	8.41142	8.11397	0.21768	0.000644521	0.0497653	Distal Intergenic	12	51051939	51109326	57388	1	75494	NR_126468	112889	1700008C04Rik	scrmbl
chr1	66591628	66591778	7.34078	7.54304	7.10546	0.248165	0.000646391	0.0497653	Intron (NM_001368824/329178, intron 21 of 64)	1	66507093	66738309	231217	1	329178	NM_175510	84535	Unc80	scrmbl
chr6	135876310	135876460	7.28837	7.45932	7.0944	0.236678	0.000646794	0.0497653	Intron (NM_001363750/14812, intron 5 of 14)	6	135635911	135660389	24479	1	75024	NR_126088	240399	4930425L21Rik	scrmbl
chr3	129672180	129672330	7.94604	8.08285	7.79488	0.212796	0.000647438	0.0497653	Promoter (<=1kb)	3	129672255	129689474	17220	1	66350	NM_001286948	0	Pla2g12a	scrmbl
chr11	56060489	56060639	7.7479	7.91246	7.56213	0.234729	0.000647822	0.0497653	Distal Intergenic	11	55915816	55931813	15998	2	216749	NM_153079	-128676	Nmur2	scrmbl
chr14	55756459	55756609	8.33808	8.48982	8.16849	0.22555	0.000648668	0.0497653	3' UTR	14	55756435	55761709	5275	2	18185	NM_008736	5100	Nrl	scrmbl
chr17	87979794	87979944	8.25682	8.38872	8.11164	0.210807	0.000649536	0.0497653	Promoter (<=1kb)	17	87979960	88031141	51182	1	17685	NM_008628	-16	Msh2	scrmbl
chr7	131230731	131230881	7.1044	7.26886	6.91876	0.234845	0.000654295	0.0499634	Distal Intergenic	7	131162223	131173621	11399	1	12237	NM_001317350	68508	Bub3	scrmbl

## Sheet: Suppl. Data 8b
Supplementary Data 8b. Egr1 Knockdown Differentially Accessible Regions - Group*Sex Interaction*
*Likelihood ratio test was used for this analysis
seqnames	start	end	L2FC	pvalue	annotation	geneChr	geneStart	geneEnd	geneLength	geneStrand	geneId	transcriptId	distanceToTSS	geneSymbol	cluster
chr1	101284115	101284265	1.90147	0.0240393	Distal Intergenic	1	101083493	101102927	19435	1	100504525	NR_037989	200622	Gm20268	2
chr1	10258963	10259113	-1.31862	0.0368316	Exon (NM_001102430/211673, exon 13 of 38)	1	10207732	10302895	95164	2	211673	NM_001102430	43782	Arfgef1	3
chr1	104062243	104062393	-2.15278	0.00915686	Distal Intergenic	1	104696245	104923206	226962	1	23836	NM_011800	-633852	Cdh20	3
chr1	106317570	106317720	0.871377	0.0325553	Exon (NM_133821/98432, exon 16 of 17)	1	106474226	106474361	136	2	102466254	NR_106164	156641	Mir3473f	2
chr1	10941748	10941898	1.23076	0.0127938	Distal Intergenic	1	11063689	11373906	310218	1	109294	NM_029525	-121791	Prex2	1
chr1	109913316	109913466	1.05196	0.0361072	Promoter (1-2kb)	1	109911453	110067633	156181	1	241201	NM_172853	1863	Cdh7	2
chr1	110309928	110310078	1.28545	0.0435211	Distal Intergenic	1	109911453	110067633	156181	1	241201	NM_172853	398475	Cdh7	2
chr1	110626942	110627092	-1.83697	0.0148794	Distal Intergenic	1	110816056	110905323	89268	2	227485	NM_001081386	278231	Cdh19	3
chr1	111475210	111475360	1.23395	0.040003	Distal Intergenic	1	111786432	111792648	6217	2	319901	NM_001081316	317288	Dsel	2
chr1	112340265	112340415	1.03202	0.0476181	Intron (NR_157044/102635484, intron 1 of 4)	1	112305059	112344648	39590	2	102635484	NR_157044	4233	Gm32810	1
chr1	114347071	114347221	1.30532	0.0100875	Distal Intergenic	1	115612467	116515052	902586	1	636808	NM_001077425	-1265246	Cntnap5a	2
chr1	114456349	114456499	1.96424	0.00426779	Distal Intergenic	1	115612467	116515052	902586	1	636808	NM_001077425	-1155968	Cntnap5a	1
chr1	115983424	115983574	1.55208	0.00923908	Intron (NM_001077425/636808, intron 3 of 23)	1	115612467	116515052	902586	1	636808	NM_001371013	370957	Cntnap5a	1
chr1	116060354	116060504	0.792206	0.00698113	Intron (NM_001077425/636808, intron 7 of 23)	1	115612467	116515052	902586	1	636808	NM_001371013	447887	Cntnap5a	2
chr1	118754422	118754572	-0.945292	0.0102038	Distal Intergenic	1	118881950	118882029	80	1	102465176	NR_105764	-127378	Mir6346	3
chr1	119236624	119236774	0.96186	0.0390404	Distal Intergenic	1	119343193	119349978	6786	2	16324	NM_008381	113204	Inhbb	2
chr1	12087151	12087301	-2.37948	3.43037e-05	Distal Intergenic	1	12496210	12496330	121	1	102465961	NR_105759	-408909	Mir6341	3
chr1	121976046	121976196	-1.40773	0.0073128	Distal Intergenic	1	122132874	122179909	47036	1	102638832	NR_151524	-156678	Gm28590	3
chr1	124684574	124684724	-1.51206	0.00720077	Distal Intergenic	1	125320642	125363464	42823	2	74117	NM_001205385	678740	Actr3	3
chr1	126120561	126120711	-0.802582	0.0465229	Intron (NM_172484/210356, intron 5 of 14)	1	125795359	125840665	45307	2	72585	NM_001311089	-279896	Lypd1	3
chr1	126351036	126351186	1.79073	0.0031403	Intron (NM_172484/210356, intron 2 of 14)	1	125841373	126420664	579292	2	210356	NM_172484	69478	Nckap5	1
chr1	127033733	127033883	-0.826829	0.0032959	Distal Intergenic	1	127132723	127410709	277987	1	107895	NM_145128	-98840	Mgat5	3
chr1	127240053	127240203	1.1293	0.0491195	Intron (NM_145128/107895, intron 3 of 17)	1	127132723	127410709	277987	1	107895	NM_145128	107330	Mgat5	2
chr1	127536247	127536397	1.04627	0.0391254	Intron (NM_028135/72160, intron 2 of 7)	1	127418079	127605758	187680	2	72160	NM_028135	69361	Tmem163	1
chr1	127988802	127988952	1.14138	0.0455915	Intron (NM_027678/226409, intron 2 of 20)	1	127966264	127966759	496	1	19943	NM_009081	22538	Rpl28	1
chr1	128842653	128842803	-1.27675	0.0459071	Distal Intergenic	1	128515936	128520036	4101	2	12767	NM_009911	-322617	Cxcr4	3
chr1	129300938	129301088	1.21757	0.0266467	Intron (NM_172485/210417, intron 1 of 27)	1	129201041	130147015	945975	1	210417	NM_172485	99897	Thsd7b	2
chr1	129530131	129530281	-0.741428	0.0259815	Intron (NM_172485/210417, intron 3 of 27)	1	129201041	130147015	945975	1	210417	NM_172485	329090	Thsd7b	3
chr1	129640570	129640720	-0.718747	0.0447841	Intron (NM_172485/210417, intron 7 of 27)	1	129201041	130147015	945975	1	210417	NM_172485	439529	Thsd7b	3
chr1	130355453	130355603	-1.4195	0.0322792	Intron (NR_151525/102640368, intron 2 of 3)	1	130316265	130350780	34516	2	13137	NM_007827	-4673	Cd55b	5
chr1	130697662	130697812	-3.03264	1.11864e-05	Intron (NR_151623/433347, intron 2 of 3)	1	130694121	130712170	18050	1	433347	NR_151623	3541	Gm28856	3
chr1	131064900	131065050	0.715269	0.0443128	Promoter (<=1kb)	1	131056178	131065971	9794	2	226419	NM_145508	921	Dyrk3	1
chr1	131109845	131109995	0.649743	0.0176657	Exon (NM_001311094/54354, exon 2 of 5)	1	131104147	131127922	23776	2	54354	NM_001311094	17927	Rassf5	2
chr1	132127079	132127229	-0.853972	0.0465595	Promoter (1-2kb)	1	132125826	132125922	97	1	723818	NR_029777	1253	Mir135b	3
chr1	132826885	132827035	-0.88989	0.0255745	Intron (NM_010732/16980, intron 1 of 1)	1	132808093	132867743	59651	1	16980	NM_010732	18792	Lrrn2	5
chr1	133124000	133124150	-0.75248	0.0492435	Distal Intergenic	1	133173835	133231173	57339	1	240753	NM_001160268	-49685	Plekha6	5
chr1	135800804	135800954	-2.12091	0.000194603	3' UTR	1	135768599	135779999	11401	1	21956	NM_001130176	32205	Tnnt2	3
chr1	136553429	136553579	0.884573	0.00605656	Promoter (<=1kb)	1	136552639	136558129	5491	1	226442	NM_177643	790	Zfp281	1
chr1	138184289	138184439	-1.36638	0.00132806	Distal Intergenic	1	138201476	138217200	15725	1	338375	NM_177397	-17037	Atp6v1g3	3
chr1	13919153	13919303	-1.96288	0.00158186	Distal Intergenic	1	13855909	13857153	1245	2	433273	NR_004447	-62000	Gm5523	3
chr1	139202009	139202159	-1.15416	0.043364	Intron (NM_133239/170788, intron 5 of 11)	1	139125992	139304814	178823	2	170788	NM_133239	102655	Crb1	3
chr1	139274521	139274671	1.14688	0.0492729	Intron (NM_133239/170788, intron 1 of 11)	1	139125992	139304814	178823	2	170788	NM_133239	30143	Crb1	2
chr1	139671197	139671347	-1.30111	0.0241596	Intron (NM_001029977/214403, intron 5 of 14)	1	139625657	139708977	83321	2	214403	NM_001029977	37630	Cfhr4	3
chr1	140410343	140410493	1.04479	0.00563294	Intron (NM_001081027/240776, intron 13 of 27)	1	140497914	140584140	86227	2	75910	NR_040604	173647	4930590L20Rik	2
chr1	14079328	14079478	1.17421	0.0299442	Distal Intergenic	1	13855909	13857153	1245	2	433273	NR_004447	-222175	Gm5523	2
chr1	141692070	141692220	1.46768	0.0239306	Distal Intergenic	1	140497914	140584140	86227	2	75910	NR_040604	-1107930	4930590L20Rik	2
chr1	144249725	144249875	1.40218	0.0494528	Distal Intergenic	1	144120407	144124842	4436	2	50778	NM_015811	-124883	Rgs1	2
chr1	146600704	146600854	1.20069	0.0341903	Intron (NM_001357571/215378, intron 5 of 8)	1	146373425	146778210	404786	1	215378	NM_001145807	227279	Brinp3	2
chr1	14808621	14808771	1.26796	0.0264584	Distal Intergenic	1	14823571	14826190	2620	2	17681	NM_001360810	17419	Msc	1
chr1	149614736	149614886	-1.17119	0.013814	Distal Intergenic	1	149705370	149798190	92821	2	18783	NM_001305632	183304	Pla2g4a	3
chr1	151957804	151957954	-0.847072	0.0387465	Intron (NM_197990/69399, intron 1 of 5)	1	151760275	151966071	205797	2	69399	NM_197990	8117	1700025G04Rik	3
chr1	152162535	152162685	0.681814	0.0424526	Distal Intergenic	1	152246486	152262433	15948	2	66637	NM_025677	99748	Tsen15	2
chr1	153086056	153086206	-1.49945	0.00359173	Distal Intergenic	1	152998502	153062193	63692	2	16782	NM_008485	-23863	Lamc2	3
chr1	153163871	153164021	-0.696388	0.0258099	Intron (NM_010683/226519, intron 1 of 27)	1	153094668	153208532	113865	2	226519	NM_010683	44511	Lamc1	4
chr1	153262560	153262710	0.593575	0.0293185	Distal Intergenic	1	153279932	153289979	10048	2	626058	NR_033736	27269	E330020D12Rik	2
chr1	154565231	154565381	-0.7694	0.0489215	Intron (NM_009782/12290, intron 3 of 46)	1	154268265	154601666	333402	2	12290	NM_009782	36285	Cacna1e	3
chr1	154914536	154914686	-1.16653	0.00769177	Distal Intergenic	1	154939193	154959010	19818	2	671336	NR_151545	44324	Gm9530	3
chr1	155521666	155521816	0.815956	0.0339603	Intron (NM_028250/72482, intron 6 of 7)	1	155433866	155562979	129114	1	72482	NM_028250	87800	Acbd6	2
chr1	155735074	155735224	1.55334	0.0127903	Intron (NM_001039184/74081, intron 36 of 37)	1	155653901	155688645	34745	2	104009	NM_023268	-46429	Qsox1	2
chr1	156091050	156091200	-1.19868	0.0391212	Exon (NM_001134741/214575, exon 15 of 18)	1	156082866	156130918	48053	2	214575	NM_001134741	39718	Tdrd5	5
chr1	156674802	156674952	1.11848	0.0305813	Intron (NM_028333/72713, intron 2 of 4)	1	156666593	156688651	22059	1	72713	NM_028333	8209	Angptl1	2
chr1	15711882	15712032	-1.52585	0.00634384	Intron (NM_001098528/98741, intron 2 of 2)	1	15875870	15914276	38407	1	21749	NM_001286628	-163838	Terf1	3
chr1	157565236	157565386	-1.49243	0.043468	Distal Intergenic	1	157353740	157395994	42255	1	89867	NM_001159986	211496	Sec16b	3
chr1	158111563	158111713	1.52947	0.0125042	Intron (NM_207583/240843, intron 2 of 7)	1	158072839	158183830	110992	2	240843	NM_207583	72117	Brinp2	1
chr1	158217386	158217536	1.65611	0.0266014	Intron (NM_001205204/11899, intron 1 of 22)	1	158189874	158519356	329483	1	11899	NM_007495	27512	Astn1	1
chr1	159360916	159361066	0.675348	0.039567	Intron (NM_022312/21960, intron 1 of 22)	1	159351339	159752492	401154	1	21960	NM_022312	9577	Tnr	2
chr1	159766993	159767143	-1.69747	0.0094373	Distal Intergenic	1	159869271	159871887	2617	2	105243991	NR_168324	104744	Gm37294	3
chr1	161097115	161097265	-1.243	0.0303851	Distal Intergenic	1	161067682	161078780	11099	2	11758	NR_130150	-18335	Prdx6	3
chr1	162133041	162133191	-0.811299	0.0498816	Intron (NM_001038619/103967, intron 10 of 20)	1	162050937	162051046	110	1	387210	NR_029796	82104	Mir214	3
chr1	16328751	16328901	-0.704013	0.0341549	Intron (NM_001111272/29819, intron 11 of 12)	1	16176106	16202774	26669	1	98711	NM_133832	152645	Rdh10	3
chr1	164875681	164875831	1.01286	0.0257806	Distal Intergenic	1	164894186	164919499	25314	2	75857	NR_040480	43668	4930568G15Rik	1
chr1	165365080	165365230	-0.802676	0.0127413	Intron (NM_001357427/271639, intron 13 of 33)	1	165312752	165404342	91591	1	271639	NM_173029	52328	Adcy10	5
chr1	165497309	165497459	-1.24789	0.0333107	Intron (NM_001038846/226594, intron 1 of 5)	1	165419750	165462110	42361	2	68481	NM_001083897	-35199	Mpzl1	3
chr1	165998611	165998761	-1.18234	0.0402021	Distal Intergenic	1	165957790	165994079	36290	1	59290	NM_021610	40821	Gpa33	3
chr1	166893683	166893833	-0.95682	0.0299093	Intron (NM_001160261/226610, intron 1 of 2)	1	166828986	166918871	89886	1	226610	NM_175461	64697	Fam78b	3
chr1	167649720	167649870	1.45063	0.013462	Intron (NM_033652/110648, intron 3 of 7)	1	167517127	167676302	159176	1	110648	NM_033652	132593	Lmx1a	2
chr1	167889349	167889499	-1.54395	0.0337838	Distal Intergenic	1	167946933	168259738	312806	2	18514	NM_008783	370239	Pbx1	4
chr1	169564032	169564182	1.22965	0.0302141	Distal Intergenic	1	169569046	169575211	6166	2	19736	NM_009062	11029	Rgs4	2
chr1	170164343	170164493	-1.13948	0.00864908	Intron (NR_154593/70729, intron 6 of 9)	1	170136388	170139694	3307	1	76925	NM_001039593	27955	Spata46	3
chr1	170333960	170334110	-0.958736	0.00740015	Intron (NR_154593/70729, intron 2 of 9)	1	170143036	170384679	241644	2	70729	NR_154593	50569	Nos1ap	3
chr1	170376772	170376922	-0.91703	0.00154749	Intron (NR_154593/70729, intron 1 of 9)	1	170143036	170384679	241644	2	70729	NR_154593	7757	Nos1ap	3
chr1	171874570	171874720	0.693972	0.0389424	Distal Intergenic	1	171879859	171885163	5305	2	18071	NM_010916	10443	Nhlh1	1
chr1	171899268	171899418	0.629973	0.036157	Intron (NM_021607/59287, intron 8 of 16)	1	171910096	171949899	39804	1	12847	NM_009938	-10678	Copa	2
chr1	172277922	172278072	1.67622	0.0177145	Distal Intergenic	1	172302927	172305976	3050	1	98365	NM_029612	-24855	Slamf9	2
chr1	172466562	172466712	-1.1287	0.0370091	Distal Intergenic	1	172458336	172460541	2206	2	68440	NM_026725	-6021	Dusp23	3
chr1	174392444	174392594	1.41769	0.0477059	Intron (NM_019445/54418, intron 2 of 17)	1	174329391	174650295	320905	1	54418	NM_019445	63053	Fmn2	1
chr1	175259038	175259188	-1.09252	0.0080179	Intron (NM_001199003/24012, intron 2 of 17)	1	174886642	175320111	433470	2	24012	NM_001199003	60923	Rgs7	3
chr1	175913712	175913862	-0.856064	0.0357854	Intron (NM_001195816/319455, intron 3 of 9)	1	175789872	176041508	251637	2	319455	NM_001195816	127646	Pld5	3
chr1	176362114	176362264	0.675556	0.00891702	Distal Intergenic	1	176257677	176354835	97159	2	102640488	NR_151528	-7279	Gm36536	2
chr1	176807873	176808023	-0.612344	0.015449	Intron (NM_029756/76816, intron 16 of 17)	1	176662190	176663699	1510	2	15365	NR_037996	-144174	Hmga2-ps1	3
chr1	176902739	176902889	-1.49552	0.02454	Intron (NM_011785/23797, intron 7 of 12)	1	176847642	177076333	228692	2	23797	NM_011785	173444	Akt3	3
chr1	177453835	177453985	-1.17499	0.0394327	Distal Intergenic	1	177469108	177470509	1402	2	75589	NR_037994	16524	2310043L19Rik	3
chr1	183485833	183485983	0.986298	0.0285236	Intron (NR_151520/102637191, intron 1 of 2)	1	183481174	183541943	60770	1	102637191	NR_151520	4659	Gm34068	1
chr1	186947605	186947755	-1.00513	0.00629841	Promoter (<=1kb)	1	186947708	186966538	18831	1	67769	NM_001357648	0	Gpatch2	5
chr1	186983196	186983346	0.6874	0.0204593	Intron (NM_001357646/67769, intron 5 of 7)	1	186947940	187083626	135687	1	67769	NM_001357645	35256	Gpatch2	2
chr1	18828771	18828921	0.736068	0.0199339	Distal Intergenic	1	19173246	19238811	65566	1	226896	NM_153154	-344325	Tfap2d	2
chr1	18923682	18923832	0.698674	0.0407273	Distal Intergenic	1	19173246	19238811	65566	1	226896	NM_153154	-249414	Tfap2d	2
chr1	189371910	189372060	-1.73009	0.00553565	Distal Intergenic	1	189372811	189420283	47473	2	108000	NM_001081363	48223	Cenpf	3
chr1	190039635	190039785	1.44327	0.0472625	Distal Intergenic	1	190135845	190149342	13498	1	433390	NR_151624	-96060	Gm29678	1
chr1	190496248	190496398	-1.54435	0.0307151	Distal Intergenic	1	190505076	190643967	138892	2	320119	NM_178775	147569	Rps6kc1	3
chr1	191273168	191273318	0.832984	0.0289496	Exon (NM_001305233/76843, exon 15 of 16)	1	191269468	191307656	38189	2	76843	NM_001305233	34338	Dtl	1
chr1	191998079	191998229	-1.01408	0.0257786	Intron (NM_001038607/16510, intron 6 of 10)	1	191873085	192192467	319383	1	16510	NM_010600	124994	Kcnh1	3
chr1	193656090	193656240	1.91997	0.00810734	Distal Intergenic	1	193894495	193905067	10573	2	74942	NR_040477	248827	4930503O07Rik	2
chr1	194334616	194334766	1.6347	0.013242	Intron (NM_008882/18845, intron 3 of 31)	1	194302137	194499176	197040	1	18845	NM_008882	32479	Plxna2	2
chr1	194879462	194879612	1.70421	0.0166831	Distal Intergenic	1	194819120	194859027	39908	2	12902	NM_007758	-20435	Cr2	2
chr1	23993047	23993197	-1.20037	0.0412384	Distal Intergenic	1	23884706	23961462	76757	2	98366	NM_028534	-31585	Smap1	3
chr1	26671947	26672097	1.31662	0.0366548	Distal Intergenic	1	26720882	26726541	5660	2	210940	NM_001033764	54444	4931408C20Rik	2
chr1	27344594	27344744	1.08685	0.0463246	Distal Intergenic	1	27923127	27941268	18142	1	433281	NR_151583	-578383	Gm5524	2
chr1	29291084	29291234	0.912266	0.043544	Distal Intergenic	1	29460569	29460693	125	1	102465174	NR_105760	-169335	Mir6342	2
chr1	30301575	30301725	-1.52457	0.00649236	Distal Intergenic	1	30160094	30177917	17824	2	102633704	NR_157039	-123658	Gm31465	4
chr1	30455799	30455949	1.30221	0.042081	Distal Intergenic	1	30160094	30177917	17824	2	102633704	NR_157039	-277882	Gm31465	1
chr1	3052037	3052187	1.23914	0.0497866	Distal Intergenic	1	3284705	3741721	457017	2	497097	NM_001011874	689534	Xkr4	1
chr1	30812869	30813019	-1.7625	0.00140995	Distal Intergenic	1	30841423	30902337	60915	2	213109	NM_001081080	89318	Phf3	3
chr1	31523258	31523408	-0.906946	0.0408191	Distal Intergenic	1	31303928	31307142	3215	1	226957	NR_015347	219330	Gm4850	3
chr1	33604980	33605130	1.66044	0.00917446	Intron (NM_008922/19076, intron 7 of 13)	1	33492889	33708875	215987	2	19076	NM_008922	103745	Prim2	1
chr1	3380339	3380489	0.695862	0.0264691	Intron (NM_001011874/497097, intron 2 of 2)	1	3284705	3741721	457017	2	497097	NM_001011874	361232	Xkr4	2
chr1	3469402	3469552	1.25707	0.0413891	Intron (NM_001011874/497097, intron 2 of 2)	1	3284705	3741721	457017	2	497097	NM_001011874	272169	Xkr4	1
chr1	35627099	35627249	-1.42952	0.0240527	Distal Intergenic	1	36107481	36145527	38047	1	50785	NM_015818	-480232	Hs6st1	3
chr1	35848240	35848390	1.21875	0.0433848	Distal Intergenic	1	36107481	36145527	38047	1	50785	NM_015818	-259091	Hs6st1	1
chr1	35903431	35903581	-1.26393	0.0152672	Distal Intergenic	1	36107481	36145527	38047	1	50785	NM_015818	-203900	Hs6st1	3
chr1	36048224	36048374	-1.12582	0.0453488	Distal Intergenic	1	36107481	36145527	38047	1	50785	NM_015818	-59107	Hs6st1	3
chr1	36798397	36798547	1.05953	0.0184986	Promoter (2-3kb)	1	36800879	36821901	21023	1	22637	NM_009539	-2332	Zap70	2
chr1	37312370	37312520	0.985803	0.0385763	Distal Intergenic	1	37338919	37449821	110903	1	269180	NM_001290797	-26399	Inpp4a	1
chr1	37407946	37408096	-0.79147	0.0478693	Promoter (<=1kb)	1	37408298	37443523	35226	1	269180	NM_001290798	-202	Inpp4a	4
chr1	38508329	38508479	-1.61512	0.00659589	Intron (NM_001290814/16764, intron 4 of 21)	1	38215072	38666325	451254	2	16764	NM_001290814	157846	Aff3	3
chr1	38778234	38778384	-1.54423	0.0129513	Distal Intergenic	1	38832750	38875768	43019	2	381338	NM_001029878	97384	Lonrf2	3
chr1	39074992	39075142	0.840232	0.0426919	Distal Intergenic	1	39026895	39036317	9423	1	68833	NM_026850	48097	Pdcl3	1
chr1	39415959	39416109	1.24593	0.0459627	Exon (NM_018775/54610, exon 16 of 20)	1	39406932	39410991	4060	1	114641	NM_053257	9027	Rpl31	1
chr1	42282185	42282335	-1.9793	0.0196308	Distal Intergenic	1	42723698	42783951	60254	1	108167623	NR_168293	-441363	Gm20646	5
chr1	42760598	42760748	-1.31318	0.0213018	Intron (NR_168293/108167623, intron 1 of 2)	1	42746223	42752614	6392	2	66620	NR_110495	-7984	Pantr2	3
chr1	43227587	43227737	-1.90452	0.0212876	Intron (NM_001289533/14200, intron 1 of 5)	1	43162231	43235921	73691	2	14200	NM_001289533	8184	Fhl2	3
chr1	43574955	43575105	0.771088	0.0468861	Intron (NM_010879/17974, intron 3 of 4)	1	43484911	43609678	124768	1	17974	NM_010879	90044	Nck2	2
chr1	43907822	43907972	1.11662	0.017649	Distal Intergenic	1	43786121	43866999	80879	2	67883	NR_160751	-40823	Uxs1	2
chr1	45666071	45666221	-1.49949	0.000265859	Distal Intergenic	1	45413491	45542442	128952	2	12832	NM_007737	-123629	Col5a2	3
chr1	46565951	46566101	1.48434	0.0100294	Intron (NM_001310335/100101919, intron 15 of 64)	1	46464678	46846637	381960	1	100101919	NM_001310335	101273	Dnah7c	2
chr1	47042995	47043145	-0.800986	0.0274777	Distal Intergenic	1	46846704	46964936	118233	2	227059	NM_001356417	-78059	Slc39a10	3
chr1	47317907	47318057	1.2385	0.0355778	Distal Intergenic	1	47506180	47506284	105	2	102466969	NR_105768	188227	Mir6350	1
chr1	5083176	5083326	1.19635	0.0260564	Intron (NM_001290372/58175, intron 1 of 4)	1	4979799	5088957	109159	2	58175	NM_001290372	5631	Rgs20	2
chr1	51689646	51689796	0.624557	0.0301024	Distal Intergenic	1	51548664	51635877	87214	2	100045066	NR_151621	-53769	Gm17767	2
chr1	52299884	52300034	-0.702041	0.0206688	Distal Intergenic	1	52224440	52272391	47952	2	14660	NM_001113383	-27493	Gls	5
chr1	53929684	53929834	1.05692	0.0496029	Intron (NM_001001883/329152, intron 15 of 28)	1	53888583	53888654	72	1	102465783	NR_106149	41101	Mir7681	2
chr1	54506630	54506780	-1.03902	0.00524906	Distal Intergenic	1	54481731	54495945	14215	2	102637189	NM_001378419	-10685	Gm34066	3
chr1	56444840	56444990	0.910001	0.0420208	Distal Intergenic	1	56675210	56676610	1401	2	71066	NM_027661	231620	Hsfy2	2
chr1	56967983	56968133	0.903489	0.049462	Intron (NM_139146/212712, intron 3 of 10)	1	56833140	57010493	177354	2	212712	NM_139146	42360	Satb2	2
chr1	58148823	58148973	-1.29286	0.0469212	Distal Intergenic	1	58152295	58239611	87317	1	71724	NM_023617	-3322	Aox3	4
chr1	59254865	59255015	1.05331	0.0246039	Exon (NM_001159948/74018, exon 4 of 34)	1	59201915	59276252	74338	2	74018	NM_001159948	21237	Als2	2
chr1	62789940	62790090	-0.633511	0.0300458	Intron (NM_001077406/18187, intron 7 of 15)	1	62830077	62833891	3815	2	74992	NR_040601	43801	4930487H11Rik	3
chr1	64722322	64722472	-1.59164	0.0239181	Intron (NR_038009/69941, intron 1 of 1)	1	64719028	64729818	10791	2	69941	NR_038009	7346	2810408I11Rik	4
chr1	66244810	66244960	-0.730571	0.0395649	Intron (NM_001039934/17756, intron 2 of 14)	1	66214488	66481742	267255	1	17756	NM_008632	30322	Map2	3
chr1	66500099	66500249	-0.900113	0.0256402	Distal Intergenic	1	66507093	66738309	231217	1	329178	NM_001368824	-6844	Unc80	3
chr1	66817171	66817321	-1.16735	0.0300852	Exon (NM_001122738/68691, exon 3 of 15)	1	66758407	66847953	89547	2	68691	NM_001357157	30632	Kansl1l	3
chr1	6900039	6900189	1.10445	0.0443927	Intron (NM_001244692/240690, intron 14 of 23)	1	6800275	6931164	130890	1	240690	NR_045189	99764	St18	2
chr1	73038184	73038334	1.55111	0.026605	Distal Intergenic	1	73054234	73055058	825	2	21958	NM_009407	16724	Tnp1	2
chr1	7363275	7363425	1.18995	0.0288115	Distal Intergenic	1	7159144	7243852	84709	1	319263	NM_183028	204131	Pcmtd1	2
chr1	74082367	74082517	0.950932	0.0218933	Intron (NM_001289895/21961, intron 3 of 32)	1	73949391	74163707	214317	2	21961	NM_001289895	81190	Tns1	2
chr1	75110214	75110364	-0.899251	0.0431265	Promoter (<=1kb)	1	75102186	75110534	8349	2	22626	NM_194333	170	Slc23a3	3
chr1	75647880	75648030	-2.48899	2.66759e-05	Distal Intergenic	1	75523106	75535727	12622	1	20536	NM_001357150	124774	Slc4a3	3
chr1	76369276	76369426	1.01982	0.040645	Distal Intergenic	1	76465770	76478665	12896	1	620079	NR_038012	-96344	Gm17751	2
chr1	77346236	77346386	-0.783113	0.0372608	3' UTR	1	77473290	77473405	116	2	102465180	NR_105770	127019	Mir6352	3
chr1	77508907	77509057	-1.03681	0.0365331	Distal Intergenic	1	77343822	77491725	147904	2	13838	NM_007936	-17182	Epha4	3
chr1	79649675	79649825	-0.677737	0.0430707	Promoter (<=1kb)	1	79584593	79649689	65097	2	252903	NM_183027	0	Ap1s3	5
chr1	8089800	8089950	0.836194	0.0298721	Distal Intergenic	1	7159144	7243852	84709	1	319263	NM_183028	930656	Pcmtd1	2
chr1	81196856	81197006	-1.0996	0.0484518	Intron (NM_001356399/241134, intron 4 of 6)	1	81055124	81319479	264356	1	241134	NM_001356397	141732	Nyap2	3
chr1	83998959	83999109	-1.35489	0.00500317	Distal Intergenic	1	84196570	84196682	113	2	102465181	NR_105771	197573	Mir6353	3
chr1	84106367	84106517	0.871782	0.0443341	Intron (NM_001003948/98496, intron 2 of 2)	1	84196570	84196682	113	2	102465181	NR_105771	90165	Mir6353	1
chr1	85886111	85886261	-0.835926	0.036636	Promoter (2-3kb)	1	85867259	85888777	21519	2	227326	NM_001033290	2516	Gpr55	4
chr1	86148726	86148876	1.33834	0.0348351	Intron (NM_027456/78795, intron 19 of 20)	1	86082502	86206006	123505	1	78795	NM_030184	66224	Armc9	1
chr1	86929184	86929334	-1.02439	0.0362022	Intron (NM_001172157/208718, intron 14 of 21)	1	87014413	87017650	3238	2	11650	NM_007433	88316	Alppl2	3
chr1	87516995	87517145	-0.94566	0.0295992	Intron (NM_001160163/23956, intron 2 of 3)	1	87522272	87525562	3291	1	23956	NM_015750	-5127	Neu2	3
chr1	87535607	87535757	-0.696178	0.0303253	Distal Intergenic	1	87548034	87648232	100199	1	16331	NM_001110192	-12277	Inpp5d	3
chr1	87587396	87587546	-1.16626	0.0299328	Intron (NM_001110192/16331, intron 2 of 26)	1	87548034	87648232	100199	1	16331	NR_122078	39362	Inpp5d	4
chr1	88925068	88925218	1.81427	0.00717451	Distal Intergenic	1	88943835	88949932	6098	1	73475	NR_040471	-18617	1700067G17Rik	1
chr1	89091307	89091457	-2.28035	0.00369978	Distal Intergenic	1	88998137	89082809	84673	1	98402	NM_133816	93170	Sh3bp4	3
chr1	89536552	89536702	-2.02545	9.54948e-06	Intron (NM_001037136/347722, intron 2 of 16)	1	89604229	89611614	7386	2	74403	NR_015540	74912	4933400F21Rik	3
chr1	90831689	90831839	-0.601725	0.0175543	Distal Intergenic	1	90842822	90878864	36043	1	171531	NM_053015	-10983	Mlph	3
chr1	91750237	91750387	1.24197	0.0301087	Intron (NM_007855/13345, intron 1 of 1)	1	91729183	91775756	46574	1	13345	NM_007855	21054	Twist2	2
chr1	92991614	92991764	-0.6576	0.0458664	Intron (NM_001294150/16560, intron 14 of 46)	1	92943177	93010202	67026	2	16560	NM_001294150	18438	Kif1a	3
chr1	93929474	93929624	1.12402	0.0299901	Intron (NM_001039219/619597, intron 5 of 7)	1	93918227	93939261	21035	1	619597	NM_001039219	11247	Gal3st2c	2
chr1	94599509	94599659	0.586654	0.031037	Distal Intergenic	1	94725167	94730197	5031	1	74689	NR_040473	-125508	4930440C22Rik	2
chr1	95592199	95592349	1.21081	0.00491872	Promoter (2-3kb)	1	95515407	95595319	79913	2	20452	NM_009183	2970	St8sia4	2
chr1	96351763	96351913	-1.52361	0.0276795	Distal Intergenic	1	96539782	96590298	50517	2	75159	NR_040478	238385	4930533P14Rik	3
chr1	9711556	9711706	1.45789	0.019646	Distal Intergenic	1	9631058	9701317	70260	2	72481	NR_015470	-10239	2610203C22Rik	2
chr1	97551019	97551169	-0.657265	0.0383393	Distal Intergenic	1	97571627	97589401	17775	2	52392	NM_001355072	38232	Macir	5
chr10	100692550	100692700	-1.7025	0.0175492	Distal Intergenic	10	100543397	100577497	34101	2	102639396	NR_152765	-115053	Gm35722	4
chr10	101071117	101071267	1.1584	0.0228774	Distal Intergenic	10	101517348	102227329	709982	1	67569	NM_001205098	-446081	Mgat4c	2
chr10	102031814	102031964	-1.54328	0.0209151	Intron (NM_001205098/67569, intron 3 of 7)	10	101994940	102227329	232390	1	67569	NM_001162369	36874	Mgat4c	5
chr10	105028092	105028242	-1.10615	0.0252969	Intron (NM_177368/278279, intron 11 of 11)	10	105023525	105410340	386816	2	278279	NM_177368	382098	Tmtc2	3
chr10	105411230	105411380	0.627552	0.00902987	Promoter (<=1kb)	10	105410412	105419731	9320	1	327812	NR_038032	818	Gm15663	2
chr10	106494782	106494932	0.938873	0.0342694	Intron (NM_001205341/327814, intron 3 of 31)	10	106468389	106769329	300941	1	327814	NM_001359698	26393	Ppfia2	2
chr10	106674468	106674618	-0.90637	0.0458392	Intron (NM_001205341/327814, intron 13 of 31)	10	106468389	106769329	300941	1	327814	NM_001359698	206079	Ppfia2	3
chr10	10711119	10711269	1.1773	0.0243467	Intron (NM_001114333/14816, intron 3 of 9)	10	10626790	10633875	7086	1	78056	NR_046010	84329	4930567K20Rik	2
chr10	107254452	107254602	0.739593	0.0199719	Intron (NM_001033223/108030, intron 5 of 5)	10	107318769	107321995	3227	2	17877	NM_008656	67393	Myf5	2
chr10	107650153	107650303	-0.670008	0.023989	Intron (NM_001177567/628870, intron 29 of 57)	10	107350225	107555802	205578	2	237523	NM_001370987	-94351	Ptprq	3
chr10	107875936	107876086	-0.844097	0.0376955	Distal Intergenic	10	107782506	107813693	31188	1	628877	NR_131147	93430	Gm29685	3
chr10	107990460	107990610	1.58564	0.014925	Distal Intergenic	10	107997959	108115846	117888	1	17931	NM_001368736	-7349	Ppp1r12a	1
chr10	10823392	10823542	0.684833	0.0291836	Intron (NM_001114333/14816, intron 2 of 9)	10	10561803	10958075	396273	2	14816	NM_001114333	134533	Grm1	2
chr10	108364302	108364452	-0.692388	0.0390401	Intron (NM_001358501/20979, intron 9 of 10)	10	108253112	108287477	34366	1	102640148	NR_155870	111190	Gm36283	5
chr10	108515886	108516036	-1.05365	0.0113258	Intron (NM_001358501/20979, intron 4 of 10)	10	108534905	108536021	1117	2	368203	NM_203660	19985	Gm5136	3
chr10	108827381	108827531	-1.16747	0.0238765	Intron (NM_001358501/20979, intron 1 of 10)	10	108333511	108844972	511462	2	20979	NM_001358501	17441	Syt1	4
chr10	108941792	108941942	-0.954715	0.0142335	Distal Intergenic	10	108333511	108846836	513326	2	20979	NM_009306	-94956	Syt1	3
chr10	111144897	111145047	-1.41578	0.0208646	Distal Intergenic	10	111134540	111137597	3058	1	71769	NM_027914	10357	Bbs10	3
chr10	111383956	111384106	-1.03631	0.0168764	Distal Intergenic	10	111342147	111344510	2364	1	21664	NM_009344	41809	Phlda1	4
chr10	11199403	11199553	-1.09323	0.0286157	Distal Intergenic	10	11219189	11333221	114033	1	13853	NM_010146	-19636	Epm2a	3
chr10	114750020	114750170	1.28281	0.011274	Distal Intergenic	10	114234725	114638207	403483	2	237553	NM_146241	-111813	Trhde	2
chr10	11536235	11536385	-1.05681	0.010415	Distal Intergenic	10	11484968	11486182	1215	1	30058	NM_013898	51267	Timm8a1	3
chr10	115735990	115736140	-0.722676	0.0354769	Distal Intergenic	10	115653189	115685798	32610	1	216350	NM_146010	82801	Tspan8	3
chr10	115966417	115966567	1.1698	0.0253761	Intron (NM_011217/19279, intron 2 of 13)	10	115979803	116110834	131032	1	19279	NM_001161837	-13236	Ptprr	2
chr10	116646787	116646937	0.766397	0.0349821	Intron (NM_001033333/237558, intron 13 of 24)	10	116565158	116575665	10508	1	75878	NR_131036	81629	4930579P08Rik	1
chr10	118849771	118849921	-1.28651	0.017674	Distal Intergenic	10	118864195	118886404	22210	2	102636674	NR_152787	36483	Gm33677	4
chr10	119252298	119252448	1.24534	0.039727	Promoter (2-3kb)	10	119249349	119262769	13421	1	67081	NR_040578	2949	1700025F24Rik	1
chr10	119260204	119260354	-1.21744	0.0278196	Intron (NR_040578/67081, intron 3 of 3)	10	119249349	119262769	13421	1	67081	NR_040578	10855	1700025F24Rik	4
chr10	121505128	121505278	-1.06949	0.00491032	Exon (NM_177335/216393, exon 5 of 13)	10	121477606	121529819	52214	1	216393	NM_177335	27522	D930020B18Rik	3
chr10	122589888	122590038	1.36774	0.00785493	Intron (NM_176919/319468, intron 1 of 8)	10	122515220	122515320	101	1	102466884	NR_106182	74668	Mir8104	1
chr10	123713104	123713254	-2.585	0.000513628	Distal Intergenic	10	124304979	124360393	55415	1	75030	NR_028310	-591725	4930503E24Rik	3
chr10	125907282	125907432	1.06877	0.0482004	Distal Intergenic	10	125802088	125851228	49141	1	320398	NM_177152	105194	Lrig3	1
chr10	12594269	12594419	-2.1377	0.000906956	Intron (NM_011682/22288, intron 18 of 73)	10	12257932	12737479	479548	2	22288	NM_011682	143060	Utrn	3
chr10	126356976	126357126	-1.13829	0.0257221	Distal Intergenic	10	126207844	126210201	2358	1	66334	NR_166080	149132	1700025K04Rik	3
chr10	126606442	126606592	-1.15024	0.0395626	Distal Intergenic	10	126624720	126629579	4860	2	75813	NR_131015	22987	4930484H19Rik	4
chr10	12762121	12762271	-1.26662	0.00730658	Distal Intergenic	10	12257932	12737479	479548	2	22288	NM_011682	-24642	Utrn	3
chr10	128012435	128012585	0.620054	0.0405176	Promoter (<=1kb)	10	127965339	128012437	47099	2	56516	NM_019711	0	Rbms2	1
chr10	12936147	12936297	-1.25247	0.00873188	Promoter (<=1kb)	10	12936278	12960452	24175	1	105245108	NR_168593	0	Gm40602	3
chr10	129413035	129413185	0.957144	0.0337603	Distal Intergenic	10	129406526	129407488	963	1	258375	NM_146378	6509	Olfr794	2
chr10	13463732	13463882	-1.04634	0.0173543	Distal Intergenic	10	13399689	13428886	29198	2	56535	NM_019961	-34846	Pex3	3
chr10	13935361	13935511	0.87688	0.034318	Intron (NM_001358783/15273, intron 2 of 12)	10	13842123	14027122	185000	1	15273	NM_010437	93238	Hivep2	2
chr10	15602736	15602886	1.3229	0.0404762	Distal Intergenic	10	15667525	15682813	15289	1	77538	NR_131087	-64639	C330004P14Rik	2
chr10	17956655	17956805	1.63322	0.0237977	Intron (NM_001111065/19707, intron 1 of 18)	10	17931688	18000903	69216	1	19707	NM_009048	24967	Reps1	1
chr10	19988246	19988396	1.02156	0.0346765	Intron (NM_008580/26408, intron 21 of 29)	10	20024666	20157336	132671	1	17761	NM_001198635	-36270	Map7	1
chr10	20033198	20033348	-0.948041	0.0487388	Intron (NM_001198635/17761, intron 1 of 17)	10	20024666	20157336	132671	1	17761	NM_008635	8532	Map7	3
chr10	21652033	21652183	0.945927	0.0308429	Distal Intergenic	10	21566744	21569877	3134	1	432436	NR_045843	85289	Gm5420	2
chr10	21729667	21729817	-1.1543	0.0364215	Distal Intergenic	10	21758083	21875801	117719	1	20393	NM_001161845	-28266	Sgk1	3
chr10	22174731	22174881	1.28846	0.0180299	Intron (NM_009016/19368, intron 6 of 9)	10	22182681	22190047	7367	1	606736	NR_015465	-7800	C920009B18Rik	2
chr10	23092790	23092940	1.11738	0.0204264	Intron (NM_001347372/14051, intron 3 of 18)	10	22978861	23225788	246928	2	14051	NM_001347372	132848	Eya4	2
chr10	24280916	24281066	-1.37252	0.0196736	Intron (NR_163910/102638890, intron 3 of 4)	10	24099415	24178681	79267	1	59012	NM_021509	181501	Moxd1	3
chr10	25711033	25711183	1.75068	0.0126289	Promoter (2-3kb)	10	25655212	25713335	58124	2	73803	NR_045349	2152	4930401C15Rik	1
chr10	25954880	25955030	0.732395	0.00489506	Promoter (<=1kb)	10	25867081	25954950	87870	2	77220	NM_029881	0	Tmem200a	1
chr10	26514190	26514340	-0.891595	0.0400796	Distal Intergenic	10	26549442	26550647	1206	2	667572	NR_033633	36307	Gm8709	5
chr10	26877654	26877804	-1.37627	0.0206553	Intron (NM_008481/16773, intron 55 of 63)	10	26648508	26794644	146137	1	73910	NM_176837	229146	Arhgap18	3
chr10	26917949	26918099	0.643701	0.0481065	Intron (NM_008481/16773, intron 46 of 63)	10	26648508	26794644	146137	1	73910	NM_176837	269441	Arhgap18	2
chr10	27052999	27053149	0.848653	0.046916	Intron (NM_008481/16773, intron 28 of 63)	10	27265862	27273221	7360	1	75855	NR_131034	-212713	4930579H20Rik	2
chr10	28255917	28256067	1.40989	0.0382424	Intron (NM_001359355/19272, intron 6 of 33)	10	28544356	28615302	70947	1	210757	NR_131208	-288289	Themis	1
chr10	28267289	28267439	-1.19922	0.0329774	Intron (NM_001359355/19272, intron 7 of 33)	10	28544356	28615302	70947	1	210757	NR_131208	-276917	Themis	3
chr10	28455266	28455416	1.24161	0.0420251	Intron (NM_001359355/19272, intron 25 of 33)	10	28544356	28615302	70947	1	210757	NR_131208	-88940	Themis	2
chr10	28774502	28774652	1.10097	0.0408223	Distal Intergenic	10	28848284	28862302	14019	2	67719	NM_026336	87650	2310057J18Rik	2
chr10	28895930	28896080	-1.31017	0.0319446	Distal Intergenic	10	28848284	28862302	14019	2	67719	NM_026336	-33628	2310057J18Rik	5
chr10	29035845	29035995	-1.25521	0.0447262	Intron (NM_026138/67412, intron 4 of 6)	10	29019992	29075624	55633	1	67412	NM_026138	15853	Soga3	3
chr10	30102391	30102541	1.93835	0.0177527	Distal Intergenic	10	30072005	30076536	4532	2	66311	NM_001109747	-25855	Cenpw	1
chr10	30729935	30730085	1.45228	0.0401397	Distal Intergenic	10	30708355	30718779	10425	2	15214	NM_013904	-11156	Hey2	2
chr10	30927390	30927540	0.999596	0.0407651	Distal Intergenic	10	30708355	30718779	10425	2	15214	NM_013904	-208611	Hey2	2
chr10	31568728	31568878	1.20866	0.0333786	Intron (NM_001013411/432450, intron 6 of 6)	10	31377883	31485721	107839	2	268291	NM_001146349	-83007	Rnf217	2
chr10	34594872	34595022	-1.04676	0.0380605	Distal Intergenic	10	34359396	34487226	127831	1	14302	NM_010237	235476	Frk	5
chr10	34849335	34849485	1.02489	0.0384605	Distal Intergenic	10	34359396	34487226	127831	1	14302	NM_010237	489939	Frk	2
chr10	35118680	35118830	1.11798	0.0244975	Distal Intergenic	10	35584687	35587887	3201	2	100041585	NM_007444	469057	Amd2	2
chr10	38895296	38895446	-1.43391	0.0316537	Intron (NM_010681/16775, intron 4 of 37)	10	38841511	38986184	144674	1	16775	NM_010681	53785	Lama4	3
chr10	39197347	39197497	0.633227	0.0262542	Distal Intergenic	10	39243712	39245608	1897	2	102633901	NR_168582	48111	Gm31616	2
chr10	41698700	41698850	-1.08064	0.00742304	Intron (NM_001162908/140742, intron 1 of 9)	10	41686570	41784432	97863	1	140742	NM_001162908	12130	Sesn1	3
chr10	41860361	41860511	-1.27007	0.0390674	Intron (NM_001034858/213402, intron 5 of 17)	10	41790987	41894378	103392	2	213402	NM_001034858	33867	Armc2	3
chr10	42108986	42109136	-1.33778	0.0194194	Intron (NM_001376967/56484, intron 2 of 3)	10	42057841	42152691	94851	2	56484	NM_001376967	43555	Foxo3	3
chr10	43239244	43239394	-1.49653	0.0011943	Intron (NM_027772/71365, intron 3 of 7)	10	43355136	43391413	36278	1	331623	NM_199028	-115742	Bend3	3
chr10	4355051	4355201	0.682766	0.0371596	Intron (NM_001358796/66084, intron 12 of 13)	10	4317074	4338108	21035	2	381990	NM_001033466	-16943	Zbtb2	1
chr10	45005255	45005405	-0.906859	0.024764	Intron (NM_011156/19072, intron 10 of 14)	10	44943312	45038847	95536	1	19072	NM_011156	61943	Prep	3
chr10	45859858	45860008	0.712166	0.0271382	Distal Intergenic	10	45683800	45728114	44315	1	320363	NR_040624	176058	D030045P18Rik	1
chr10	46207816	46207966	0.849606	0.0198194	Distal Intergenic	10	45683800	45728114	44315	1	320363	NR_040624	524016	D030045P18Rik	2
chr10	46415722	46415872	-1.96647	0.00736592	Distal Intergenic	10	45683800	45728114	44315	1	320363	NR_040624	731922	D030045P18Rik	3
chr10	47923010	47923160	0.924824	0.0292051	Distal Intergenic	10	48969776	49664010	694235	2	14806	NM_001358866	1740850	Grik2	2
chr10	48300952	48301102	1.49759	0.00589772	Distal Intergenic	10	48969776	49664010	694235	2	14806	NM_001358866	1362908	Grik2	2
chr10	48319954	48320104	1.45881	0.0300427	Distal Intergenic	10	48969776	49664010	694235	2	14806	NM_001358866	1343906	Grik2	2
chr10	53342544	53342694	1.03718	0.0271132	Distal Intergenic	10	53364368	53390640	26273	1	105245158	NR_169148	-21674	Gm40650	1
chr10	54673517	54673667	0.602485	0.0425684	Distal Intergenic	10	53952018	53957177	5160	1	100502920	NR_038016	721499	Gm16998	2
chr10	55074739	55074889	1.51862	0.0137985	Distal Intergenic	10	55983013	55992976	9964	1	73390	NM_001163833	-908124	Msl3l2	2
chr10	57039252	57039402	-1.20483	0.0415625	Distal Intergenic	10	57354479	57362449	7971	2	74928	NR_045353	323047	4930467K11Rik	3
chr10	58167718	58167868	-0.776219	0.0273221	Intron (NM_001359115/110829, intron 1 of 10)	10	58159369	58260513	101145	1	110829	NM_026148	8349	Lims1	3
chr10	58446895	58447045	1.29453	0.0307611	Intron (NM_010100/13608, intron 6 of 11)	10	58436610	58511518	74909	2	13608	NM_010100	64473	Edar	2
chr10	60215403	60215553	-0.838419	0.0269808	Intron (NM_001252635/22295, intron 33 of 68)	10	60235505	60239337	3833	1	100302688	NM_001164374	-19952	Gm17455	5
chr10	60311062	60311212	1.65915	0.00669252	Intron (NM_001252635/22295, intron 12 of 68)	10	60235505	60239337	3833	1	100302688	NM_001164374	75557	Gm17455	1
chr10	62836471	62836621	-1.24366	0.00781617	Intron (NM_027425/70432, intron 11 of 17)	10	62850443	62856079	5637	2	432467	NM_001347457	19458	Hnrnph3	3
chr10	64178817	64178967	-1.18441	0.0300707	Intron (NM_177612/216033, intron 9 of 17)	10	63764276	63926034	161759	2	216028	NM_178678	-252783	Lrrtm3	3
chr10	65570024	65570174	0.830001	0.0352003	Distal Intergenic	10	65711567	65744018	32452	2	102632897	NR_155764	173844	Gm30853	2
chr10	66747785	66747935	1.38844	0.0317834	Distal Intergenic	10	66747969	66756163	8195	2	68488	NR_138560	8228	1110002J07Rik	1
chr10	68160014	68160164	0.755254	0.0467671	Distal Intergenic	10	68154895	68156972	2078	2	75148	NR_045357	-3042	4930545H06Rik	2
chr10	68442822	68442972	-1.73498	0.00574336	Distal Intergenic	10	68266786	68377705	110920	2	73287	NM_028491	-65117	Cabcoco1	3
chr10	69410256	69410406	-0.774928	0.0140035	Intron (NM_146005/11735, intron 1 of 42)	10	69369538	69863266	493729	1	11735	NM_170730	40718	Ank3	3
chr10	69526578	69526728	-0.598626	0.0175809	Intron (NM_146005/11735, intron 1 of 42)	10	69369538	69863266	493729	1	11735	NM_170730	157040	Ank3	3
chr10	69815570	69815720	0.880108	0.0494852	Intron (NM_146005/11735, intron 34 of 42)	10	69761362	69863266	101905	1	11735	NM_170687	54208	Ank3	1
chr10	69978618	69978768	-1.51749	2.00797e-05	Intron (NM_001111121/76551, intron 2 of 8)	10	69932951	70029030	96080	1	76551	NM_001111121	45667	Ccdc6	3
chr10	70342632	70342782	-1.11741	0.0166507	Intron (NM_001143777/71721, intron 6 of 14)	10	70276740	70394562	117823	1	71721	NM_024244	65892	Fam13c	3
chr10	7146798	7146948	1.28631	0.0342039	Intron (NM_172546/215748, intron 1 of 12)	10	7069062	7162237	93176	2	215748	NM_172546	15289	Cnksr3	1
chr10	74239074	74239224	-1.11311	0.00595543	Intron (NM_001142747/11994, intron 19 of 26)	10	74803009	74852738	49730	1	14687	NM_010311	-563785	Gnaz	3
chr10	75115367	75115517	0.98266	0.0426005	Intron (NM_153406/74392, intron 12 of 15)	10	75152711	75170626	17916	1	11540	NM_009630	-37194	Adora2a	1
chr10	75664442	75664592	-0.642089	0.0312424	Distal Intergenic	10	75650778	75658377	7600	2	75886	NM_029472	-6065	Gstt4	3
chr10	83454921	83455071	-1.25252	0.00030687	Intron (NM_145220/216190, intron 8 of 20)	10	83435898	83484528	48631	2	216190	NM_145220	29457	Appl2	3
chr10	83672295	83672445	1.08835	0.0466082	Distal Intergenic	10	83558729	83598626	39898	1	69784	NM_001145198	113566	1500009L16Rik	2
chr10	85223589	85223739	1.00465	0.0464272	Promoter (<=1kb)	10	85222678	85496156	273479	1	74007	NM_028709	911	Btbd11	1
chr10	86009779	86009929	-1.47457	0.0427852	Intron (NM_013722/27204, intron 6 of 13)	10	85931718	85949449	17732	1	78170	NR_038024	78061	4930486F22Rik	3
chr10	86316773	86316923	-0.685206	0.0225432	Intron (NM_013722/27204, intron 1 of 13)	10	85884610	86334760	450151	2	27204	NM_013722	17837	Syn3	3
chr10	89721086	89721236	-1.44049	0.0195132	Intron (NM_001128086/77531, intron 1 of 24)	10	89709371	90809162	1099792	1	77531	NM_001359241	11715	Anks1b	3
chr10	9041805	9041955	-0.689372	0.0299085	Distal Intergenic	10	8597983	8761814	163832	2	70097	NM_175155	-279991	Sash1	5
chr10	90565565	90565715	-0.843391	0.0266372	Intron (NM_001128086/77531, intron 17 of 24)	10	90665516	90809162	143647	1	77531	NM_001347054	-99801	Anks1b	4
chr10	91265160	91265310	-1.25877	0.0482217	Distal Intergenic	10	91044356	91056481	12126	2	102633753	NR_151510	-208679	4930534H03Rik	3
chr10	91383015	91383165	-1.29371	0.01708	Distal Intergenic	10	91044356	91056481	12126	2	102633753	NR_151510	-326534	4930534H03Rik	3
chr10	91448091	91448241	-1.34705	0.00373538	Distal Intergenic	10	91724691	91789442	64752	1	102633867	NR_152729	-276450	Gm31592	3
chr10	91472685	91472835	-1.48589	0.00951648	Distal Intergenic	10	91724691	91789442	64752	1	102633867	NR_152729	-251856	Gm31592	3
chr10	91484011	91484161	-1.63505	0.0121951	Distal Intergenic	10	91724691	91789442	64752	1	102633867	NR_152729	-240530	Gm31592	3
chr10	91550789	91550939	-1.37053	0.0173056	Distal Intergenic	10	91724691	91789442	64752	1	102633867	NR_152729	-173752	Gm31592	3
chr10	91566125	91566275	-1.36951	0.0223627	Distal Intergenic	10	91724691	91789442	64752	1	102633867	NR_152729	-158416	Gm31592	3
chr10	9287112	9287262	-1.90468	0.00395861	Distal Intergenic	10	9503003	9550952	47950	2	320825	NM_177271	263690	Samd5	3
chr10	92980480	92980630	0.845761	0.0431135	Distal Intergenic	10	92996738	93077204	80467	1	237459	NM_146239	-16108	Cdk17	2
chr10	9304953	9305103	-1.53346	0.00785844	Distal Intergenic	10	9503003	9550952	47950	2	320825	NM_177271	245849	Samd5	3
chr10	95548116	95548266	-1.2447	0.0445694	Distal Intergenic	10	95566188	95575225	9038	1	102641383	NR_166667	-17922	Gm47708	3
chr10	96563398	96563548	-0.902828	0.0489808	Distal Intergenic	10	96452863	96458673	5811	1	12226	NM_007569	110535	Btg1	3
chr10	96958676	96958826	1.22242	0.0187305	Distal Intergenic	10	96871630	96896921	25292	1	75301	NR_045358	87046	4930556N09Rik	1
chr10	97272668	97272818	-0.720993	0.0368234	Distal Intergenic	10	97259340	97259424	85	1	100628616	NR_039547	13328	Mir3966	3
chr10	97585253	97585403	-0.938668	0.0246436	Intron (NR_130993/78127, intron 2 of 2)	10	97550634	97589564	38931	1	78127	NR_130993	34619	4930525C09Rik	3
chr10	97675427	97675577	1.10241	0.0411238	Intron (NR_033537/100038699, intron 2 of 4)	10	97550634	97589564	38931	1	78127	NR_130993	124793	4930525C09Rik	2
chr10	98657776	98657926	-0.924887	0.0293584	Distal Intergenic	10	98750504	98862006	111503	1	67972	NM_001359506	-92578	Atp2b1	5
chr10	98790221	98790371	-0.702942	0.0469416	Intron (NM_001359506/67972, intron 1 of 21)	10	98751014	98862006	110993	1	67972	NM_001359507	39207	Atp2b1	3
chr10	99477765	99477915	0.737088	0.0265598	Promoter (<=1kb)	10	99474593	99477782	3190	2	100417125	NR_038018	0	Gm18409	1
chr11	100177997	100178147	-1.40347	0.000911278	Distal Intergenic	11	100153708	100160777	7070	2	68239	NM_212483	-17220	Krt42	3
chr11	100641047	100641197	-0.651747	0.0169171	Exon (NM_001081194/380728, exon 8 of 17)	11	100631204	100650604	19401	2	380728	NM_001081194	9407	Kcnh4	3
chr11	101518373	101518523	0.695465	0.00665919	Promoter (<=1kb)	11	101518192	101518378	187	1	19848	NR_004414	181	Rnu2-10	2
chr11	101993422	101993572	-1.12848	0.0253831	Promoter (1-2kb)	11	101990757	101992145	1389	2	19064	NM_008918	-1277	Ppy	3
chr11	103269267	103269417	-1.26491	0.00768447	Intron (NM_183034/353047, intron 6 of 11)	11	103250199	103254518	4320	2	544817	NM_183288	-14749	Arhgap27	3
chr11	103965639	103965789	-1.63261	0.0106618	Distal Intergenic	11	104023607	104066349	42743	1	12921	NM_001313928	-57818	Crhr1	3
chr11	104564332	104564482	1.66317	0.00949092	Distal Intergenic	11	104498826	104561297	62472	1	16416	NM_016780	65506	Itgb3	2
chr11	105683422	105683572	-1.24775	0.0450768	Intron (NM_181071/77097, intron 6 of 25)	11	105824528	105835313	10786	2	13056	NM_001356374	151741	Cyb561	5
chr11	105796442	105796592	-0.922086	0.034767	Intron (NM_181071/77097, intron 18 of 25)	11	105824528	105835313	10786	2	13056	NM_001356374	38721	Cyb561	5
chr11	107249442	107249592	-1.22988	0.0212248	Intron (NM_001359616/71795, intron 1 of 8)	11	107226750	107235629	8880	1	102640379	NR_166849	22692	Gm11716	3
chr11	107744067	107744217	-0.891507	0.0421946	Distal Intergenic	11	107765431	107802188	36758	2	140723	NM_080644	57971	Cacng5	4
chr11	107820656	107820806	-1.71167	0.00221824	Distal Intergenic	11	107765431	107805881	40451	2	140723	NM_001199301	-14775	Cacng5	3
chr11	108240503	108240653	1.59331	0.0116415	Distal Intergenic	11	107824213	108234714	410502	2	18750	NM_011101	-5789	Prkca	1
chr11	108940559	108940709	-0.953576	0.0246153	Distal Intergenic	11	109030117	109035195	5079	2	268498	NR_037978	94486	E030025P04Rik	5
chr11	108988852	108989002	-1.34836	0.0158161	Distal Intergenic	11	109030117	109035195	5079	2	268498	NR_037978	46193	E030025P04Rik	3
chr11	11125340	11125490	1.05455	0.00837426	Intron (NM_177033/319922, intron 3 of 3)	11	11064016	11213526	149511	1	319922	NM_177033	61324	Vwc2	1
chr11	112262319	112262469	1.12272	0.0379873	Distal Intergenic	11	112554753	112602182	47430	2	217294	NR_024085	339713	BC006965	2
chr11	112354068	112354218	-1.28956	0.00633881	Distal Intergenic	11	112554753	112602182	47430	2	217294	NR_024085	247964	BC006965	3
chr11	113282586	113282736	-1.44364	0.0140916	Intron (NM_001166503/69806, intron 5 of 9)	11	113135681	113456641	320961	2	69806	NM_001166503	173905	Slc39a11	3
chr11	113378559	113378709	-1.28675	0.0404375	Intron (NM_001166503/69806, intron 4 of 9)	11	113135681	113456641	320961	2	69806	NM_001166503	77932	Slc39a11	3
chr11	113694478	113694628	-1.00637	0.0423067	Intron (NM_172800/237979, intron 38 of 44)	11	113677000	113678521	1522	1	105243583	NR_168674	17478	Gm39468	3
chr11	114043701	114043851	-0.82517	0.0296373	Distal Intergenic	11	114076264	114077575	1312	2	102633312	NR_166725	33724	1700001J04Rik	3
chr11	114143320	114143470	1.77303	0.0222929	Promoter (<=1kb)	11	114142669	114144498	1830	1	100038601	NR_167695	651	Gm11691	1
chr11	114856155	114856305	-1.40171	0.0371582	Distal Intergenic	11	114846931	114851333	4403	2	387565	NM_001368239	-4822	Cd300c	3
chr11	116908433	116908583	-0.872978	0.00935686	Distal Intergenic	11	116925883	116931345	5463	2	102636988	NR_165620	22762	Gm11728	4
chr11	116995238	116995388	-0.802365	0.040257	Distal Intergenic	11	117005994	117019589	13596	1	74136	NR_029459	-10606	Sec14l1	3
chr11	117555296	117555446	1.26735	0.0306552	Intron (NM_198022/217351, intron 1 of 21)	11	117545115	117654266	109152	1	217351	NM_198022	10181	Tnrc6c	1
chr11	117716647	117716797	-0.924178	0.0374471	Promoter (<=1kb)	11	117716745	117728060	11316	1	71562	NM_001363159	0	Afmid	3
chr11	118421642	118421792	1.0157	0.0402092	Intron (NM_001285438/52897, intron 3 of 13)	11	118367658	118380032	12375	1	217364	NR_153103	53984	Engase	1
chr11	118505079	118505229	-0.66506	0.0380346	Intron (NM_001285438/52897, intron 2 of 13)	11	118367658	118380032	12375	1	217364	NR_153103	137421	Engase	3
chr11	118571603	118571753	-0.768524	0.033668	Intron (NM_001285438/52897, intron 1 of 13)	11	118380586	118651867	271282	2	52897	NM_001285438	80114	Rbfox3	3
chr11	120915203	120915353	-1.92768	0.0164212	Distal Intergenic	11	120927575	120930304	2730	2	12516	NM_009854	14951	Cd7	3
chr11	120929804	120929954	-1.25326	0.0194008	Promoter (<=1kb)	11	120927575	120930304	2730	2	12516	NM_009854	350	Cd7	3
chr11	121593194	121593344	-0.844224	0.0427165	Promoter (<=1kb)	11	121593253	121608215	14963	1	210029	NM_144797	0	Metrnl	3
chr11	12365435	12365585	-0.947389	0.0358572	Intron (NM_001282993/12808, intron 1 of 13)	11	12186676	12362140	175465	2	12808	NM_001282994	-3295	Cobl	3
chr11	13062604	13062754	-0.976706	0.0494779	Distal Intergenic	11	12186676	12414960	228285	2	12808	NM_172496	-647644	Cobl	3
chr11	14026964	14027114	-1.41697	0.0466746	Intron (NR_131011/75280, intron 2 of 3)	11	14022103	14129041	106939	2	75280	NR_131011	101927	4930554G24Rik	5
chr11	16294732	16294882	-1.37747	0.0223729	Distal Intergenic	11	16210591	16234551	23961	1	211739	NR_156694	84141	Vstm2a	3
chr11	16957916	16958066	-0.941761	0.0352302	Promoter (<=1kb)	11	16921206	16958718	37513	2	56193	NM_019549	652	Plek	3
chr11	17401571	17401721	0.662387	0.0175671	Distal Intergenic	11	17207688	17219176	11489	1	57316	NM_001330649	193883	C1d	2
chr11	23002461	23002611	1.26617	0.0471615	Distal Intergenic	11	22963387	22973742	10356	1	73873	NM_028672	39074	Fam161a	1
chr11	23990236	23990386	1.58678	0.0249132	Distal Intergenic	11	24028056	24118435	90380	1	14025	NM_001242934	-37670	Bcl11a	2
chr11	24417543	24417693	-1.22761	0.000996033	Distal Intergenic	11	24431909	24519951	88043	1	71316	NR_045857	-14216	4933430M04Rik	3
chr11	24434001	24434151	0.674208	0.0410504	Promoter (2-3kb)	11	24431909	24519951	88043	1	71316	NR_045857	2092	4933430M04Rik	1
chr11	24629724	24629874	-1.74934	0.00169428	Distal Intergenic	11	24671006	24680722	9717	2	100038617	NR_033491	50848	Gm10466	3
chr11	27056018	27056168	-1.09657	0.0398609	Distal Intergenic	11	26735108	26737859	2752	1	654472	NR_002890	320910	Gm12070	5
chr11	27184727	27184877	-1.38567	0.0236517	Distal Intergenic	11	26735108	26737859	2752	1	654472	NR_002890	449619	Gm12070	5
chr11	28415069	28415219	-1.17964	0.0309324	Intron (NM_001166661/216613, intron 2 of 3)	11	28335684	28534324	198641	2	216613	NM_001166661	119105	Ccdc85a	3
chr11	29946264	29946414	1.27058	0.0224491	Intron (NM_146016/237711, intron 2 of 41)	11	29693051	29976033	282983	2	237711	NM_146016	29619	Eml6	2
chr11	31248336	31248486	1.41183	0.0289413	Distal Intergenic	11	31309441	31320061	10621	2	20856	NM_011491	71575	Stc2	1
chr11	31590862	31591012	-1.18293	0.021194	Distal Intergenic	11	31615150	31621862	6713	2	69556	NM_001024919	30850	Bod1	4
chr11	32290593	32290743	-1.34356	0.0345144	Distal Intergenic	11	32297840	32378188	80349	1	268396	NM_177364	-7097	Sh3pxd2b	3
chr11	32712885	32713035	1.04624	0.0420031	Distal Intergenic	11	32770376	32774594	4219	2	69351	NM_027050	61559	Smim23	2
chr11	32949378	32949528	-0.772845	0.0313206	Distal Intergenic	11	32861548	32876217	14670	2	102639552	NR_166841	-73161	Gm12111	5
chr11	33055139	33055289	1.04383	0.0433935	Distal Intergenic	11	33066978	33097400	30423	2	14172	NM_008005	42111	Fgf18	1
chr11	35503529	35503679	-0.784865	0.0303756	Intron (NM_011412/20564, intron 14 of 35)	11	35507643	35507752	110	1	723924	NR_029799	-3964	Mir218-2	4
chr11	36198121	36198271	-0.594315	0.0296974	Intron (NM_001290702/23964, intron 3 of 27)	11	35729226	35871354	142129	2	211652	NM_170779	-326767	Wwc1	5
chr11	36607978	36608128	-1.26476	0.0211209	Intron (NM_001290702/23964, intron 2 of 27)	11	35897483	36835068	937586	2	23964	NM_001290702	226940	Tenm2	3
chr11	37960580	37960730	-1.14556	0.0124948	Distal Intergenic	11	37549816	37563993	14178	1	100039148	NR_131154	410764	Gm12128	3
chr11	3933563	3933713	-0.88845	0.0408829	Promoter (<=1kb)	11	3933636	3949328	15693	1	53897	NM_001177703	0	Gal3st1	3
chr11	40965386	40965536	1.49151	0.0149527	Distal Intergenic	11	40639379	40646113	6735	2	12450	NM_009831	-319273	Ccng1	2
chr11	42950419	42950569	-1.07466	0.0071848	Distal Intergenic	11	43040704	43153112	112409	1	319767	NM_176999	-90135	Atp10b	3
chr11	43058362	43058512	-1.34971	0.018834	Intron (NM_176999/319767, intron 3 of 22)	11	43040704	43153112	112409	1	319767	NM_176999	17658	Atp10b	4
chr11	44142757	44142907	-1.20782	0.019918	Distal Intergenic	11	44290890	44305504	14615	1	16160	NM_001303244	-147983	Il12b	3
chr11	44152589	44152739	1.36004	0.0260546	Distal Intergenic	11	44290890	44305504	14615	1	16160	NM_001303244	-138151	Il12b	1
chr11	44453372	44453522	-0.745735	0.0388474	Intron (NM_028862/74315, intron 10 of 10)	11	44477144	44482056	4913	1	75389	NR_126460	-23622	4930597A21Rik	5
chr11	49003768	49003918	-1.11995	0.00267357	Promoter (<=1kb)	11	49003604	49004584	981	2	258334	NM_146337	666	Olfr1396	3
chr11	49487722	49487872	0.842897	0.0277381	Distal Intergenic	11	49477467	49481159	3693	2	105244158	NM_001378508	-6563	1700024J04Rik	2
chr11	50418865	50419015	-0.84242	0.0456008	Distal Intergenic	11	50492912	50698400	205489	1	216725	NM_175643	-73897	Adamts2	3
chr11	5078248	5078398	1.8847	0.0113821	Intron (NM_001371004/140703, intron 12 of 13)	11	5056265	5100074	43810	2	140703	NM_001371004	21676	Emid1	1
chr11	51272002	51272152	-1.22457	0.00450878	Intron (NM_153393/237759, intron 2 of 28)	11	51180747	51474752	294006	1	237759	NM_153393	91255	Col23a1	3
chr11	51518338	51518488	-0.765037	0.00628581	Exon (NM_025346/66089, exon 4 of 10)	11	51510600	51514545	3946	1	52530	NR_157294	7738	Nhp2	3
chr11	52328178	52328328	-1.16847	0.000280783	Distal Intergenic	11	52287255	52299550	12296	1	213673	NM_153117	40923	9530068E07Rik	3
chr11	52425585	52425735	0.812318	0.0285823	Distal Intergenic	11	52287255	52299550	12296	1	213673	NM_153117	138330	9530068E07Rik	1
chr11	56405918	56406068	-1.60686	0.0417945	Distal Intergenic	11	55915816	55931813	15998	2	216749	NM_153079	-474105	Nmur2	5
chr11	56683651	56683801	-0.996114	0.0246123	Distal Intergenic	11	56902444	57221070	318627	1	14799	NM_001113325	-218643	Gria1	3
chr11	57189065	57189215	-0.692948	0.0341335	Intron (NM_001113325/14799, intron 13 of 15)	11	57373816	57409470	35655	2	67726	NM_001168667	220255	Fam114a2	3
chr11	57361955	57362105	-0.99678	0.0427789	Distal Intergenic	11	57373816	57409470	35655	2	67726	NM_001168667	47365	Fam114a2	3
chr11	5753749	5753899	0.67402	0.00848676	Promoter (<=1kb)	11	5751637	5753796	2160	2	56012	NM_018870	0	Pgam2	2
chr11	57644541	57644691	-1.35683	0.0103924	Intron (NM_134189/171212, intron 4 of 11)	11	57686325	57692293	5969	2	76516	NR_131042	47602	2010001A14Rik	3
chr11	58070526	58070676	0.679569	0.0381385	Downstream (<=300bp)	11	58074669	58081024	6356	1	631323	NM_001135115	-3993	Gm12250	1
chr11	59223784	59223934	0.692221	0.04246	3' UTR	11	59197756	59224378	26623	1	216795	NM_139298	26028	Wnt9a	1
chr11	59822988	59823138	-1.28703	0.02598	Distal Intergenic	11	59812325	59812715	391	1	69854	NR_130986	10663	1810063I02Rik	3
chr11	6028811	6028961	-0.739087	0.0391976	Distal Intergenic	11	5919666	6015748	96083	2	12323	NM_007595	-13063	Camk2b	3
chr11	6124905	6125055	0.769525	0.0325272	Promoter (1-2kb)	11	6122508	6123331	824	2	100042173	NR_029471	-1574	Rps15a-ps6	2
chr11	63023374	63023524	-1.39983	0.0076565	Promoter (<=1kb)	11	63023395	63050373	26979	1	18858	NM_001302259	0	Pmp22	5
chr11	64979877	64980027	1.3959	0.0133577	Intron (NM_001099288/216831, intron 1 of 19)	11	64892865	65053787	160923	2	216831	NM_001099288	73760	Arhgap44	1
chr11	64994975	64995125	-1.28635	0.0109451	Intron (NM_001099288/216831, intron 1 of 19)	11	64892865	65053787	160923	2	216831	NM_001099288	58662	Arhgap44	3
chr11	66350569	66350719	-1.35463	0.0232122	Intron (NM_001034874/380702, intron 2 of 4)	11	66102551	66416952	314402	2	380702	NM_001034874	66233	Shisa6	3
chr11	67345792	67345942	0.851795	0.0360361	Distal Intergenic	11	67423824	67579818	155995	1	14457	NM_008088	-77882	Gas7	1
chr11	67429503	67429653	-1.57655	0.000383672	Intron (NM_008088/14457, intron 1 of 13)	11	67423824	67579818	155995	1	14457	NM_008088	5679	Gas7	3
chr11	67798691	67798841	-1.02071	0.016228	Intron (NM_001291049/216835, intron 2 of 14)	11	67745349	67812979	67631	2	216835	NM_001291049	14138	Usp43	3
chr11	71649141	71649291	-0.979674	0.0485199	Intron (NM_001357960/216881, intron 1 of 8)	11	71641841	71680475	38635	1	216881	NM_001357965	7300	Wscd1	3
chr11	71761888	71762038	-1.41148	0.0148753	Distal Intergenic	11	71819297	71830948	11652	2	73816	NR_045942	68910	4930401O10Rik	3
chr11	71975276	71975426	-1.17923	0.0248652	Intron (NM_001024927/327958, intron 4 of 19)	11	71933328	71938196	4869	1	109212	NM_144526	41948	Pimreg	3
chr11	72590059	72590209	1.42717	0.0127304	Intron (NM_009671/11736, intron 1 of 24)	11	72580828	72662972	82145	1	11736	NM_009671	9231	Ankfy1	2
chr11	74317245	74317395	0.686754	0.0387173	Intron (NM_001364131/380711, intron 7 of 23)	11	74255497	74256435	939	1	258153	NM_001011851	61748	Olfr412	1
chr11	74466882	74467032	-0.702001	0.0289632	Intron (NM_001015046/380711, intron 1 of 24)	11	74274183	74481012	206830	2	380711	NM_001015046	13980	Rap1gap2	3
chr11	75309967	75310117	1.35168	0.0134521	Intron (NM_011340/20317, intron 1 of 7)	11	75300855	75313449	12595	2	20317	NM_011340	3332	Serpinf1	2
chr11	75410800	75410950	-1.15292	0.0447799	Intron (NM_001004157/380713, intron 4 of 10)	11	75404367	75417406	13040	1	380713	NM_001004157	6433	Scarf1	3
chr11	75686902	75687052	-0.628607	0.00125666	Promoter (<=1kb)	11	75659096	75686886	27791	2	13447	NM_007873	-16	Doc2b	3
chr11	75768600	75768750	-1.01089	0.0418578	Intron (NM_029548/380714, intron 4 of 7)	11	75721818	75801885	80068	2	380714	NM_029548	33135	Rph3al	3
chr11	75794854	75795004	-2.16813	4.82802e-05	Intron (NM_029548/380714, intron 3 of 7)	11	75721818	75801885	80068	2	380714	NM_029548	6881	Rph3al	3
chr11	78696522	78696672	-1.38219	0.0316026	Distal Intergenic	11	78717421	78734725	17305	1	66274	NM_001076681	-20749	Lyrm9	4
chr11	81560275	81560425	-1.12097	0.036185	Intron (NM_001034013/11418, intron 1 of 9)	11	81478185	81484917	6733	1	102634628	NR_167971	82090	Gm11418	3
chr11	81760527	81760677	1.14418	0.0315922	Intron (NR_038010/71388, intron 2 of 4)	11	81751503	81785408	33906	1	71388	NR_038010	9024	5530401A14Rik	2
chr11	81877851	81878001	-0.795644	0.0452316	Distal Intergenic	11	80770991	81859222	1088232	2	11418	NM_001034013	-18629	Asic2	3
chr11	81926404	81926554	-1.07053	0.0327416	Promoter (<=1kb)	11	81926403	81928278	1876	1	20296	NM_011333	1	Ccl2	3
chr11	82330902	82331052	-1.24902	0.0371162	Intron (NM_001304439/270893, intron 5 of 8)	11	82279726	82337187	57462	1	270893	NM_001304439	51176	Tmem132e	3
chr11	83285989	83286139	0.789136	0.0115552	Intron (NM_001035854/71770, intron 20 of 21)	11	83299963	83311865	11903	1	276952	NM_001361566	-13824	Rasl10b	2
chr11	83341506	83341656	-0.974956	0.031519	Intron (NM_001320300/118453, intron 3 of 7)	11	83331594	83353866	22273	2	118453	NM_001320300	12210	Mmp28	3
chr11	84085709	84085859	-0.99114	0.0436811	Promoter (<=1kb)	11	84086264	84292477	206214	1	107476	NM_133360	-405	Acaca	3
chr11	86464713	86464863	-1.17907	0.0331701	Distal Intergenic	11	86474893	86474984	92	2	387140	NR_029738	10121	Mir21a	3
chr11	86863581	86863731	-1.14386	0.0438996	Intron (NM_001005341/77864, intron 1 of 4)	11	86827251	86884588	57338	2	77864	NM_001005341	20857	Ypel2	4
chr11	87353315	87353465	0.710244	0.0419	Promoter (<=1kb)	11	87353112	87353329	218	1	19861	NR_002843	203	Snord3b4	1
chr11	87502481	87502631	-1.02408	0.0267972	Exon (NM_001357901/170749, exon 15 of 18)	11	87507990	87550368	42379	1	327992	NM_001045527	-5359	Hsf5	3
chr11	88031026	88031176	-1.24826	0.00642531	Intron (NM_198013/103841, intron 1 of 10)	11	88060391	88084966	24576	1	103841	NM_001172099	-29215	Cuedc1	3
chr11	88081819	88081969	-1.83981	0.00586693	Promoter (2-3kb)	11	88084932	88102333	17402	1	64656	NM_001291270	-2963	Mrps23	3
chr11	89123797	89123947	-1.23499	0.0381778	Distal Intergenic	11	89191464	89193385	1922	2	18121	NM_008711	69438	Nog	5
chr11	89655991	89656141	1.23321	0.0370592	Distal Intergenic	11	89281049	89587762	306714	2	382543	NM_001327810	-68229	Ankfn1	2
chr11	8997038	8997188	0.790155	0.00609419	Promoter (1-2kb)	11	8998592	9019354	20763	1	626870	NM_001037928	-1404	Gm11992	2
chr11	91224010	91224160	1.04098	0.0268188	Distal Intergenic	11	91466112	91468381	2270	2	73470	NM_028547	244221	Kif2b	1
chr11	92103431	92103581	-1.43227	0.00501923	Distal Intergenic	11	91466112	91468381	2270	2	73470	NM_028547	-635050	Kif2b	3
chr11	92594957	92595107	-2.5987	0.000497054	Distal Intergenic	11	92989192	93492577	503386	1	72605	NM_001361707	-394085	Car10	3
chr11	92790212	92790362	-1.23539	0.0412836	Distal Intergenic	11	92989192	93492577	503386	1	72605	NM_001361707	-198830	Car10	5
chr11	93461581	93461731	0.887089	0.0427432	Intron (NM_001361707/72605, intron 5 of 9)	11	93750069	93776592	26524	2	217109	NM_001013375	314861	Utp18	2
chr11	94112161	94112311	-0.755982	0.0382494	Distal Intergenic	11	94102280	94106318	4039	1	22057	NM_009427	9881	Tob1	4
chr11	94304478	94304628	-0.728767	0.0448079	Intron (NM_001112813/12291, intron 32 of 34)	11	94234121	94283816	49696	2	76408	NM_029600	-20662	Abcc3	3
chr11	94772135	94772285	-1.04148	0.0303533	Distal Intergenic	11	94735657	94740419	4763	2	432591	NM_001205037	-31716	Gm11544	3
chr11	95248709	95248859	-0.809062	0.0472903	Intron (NM_172543/215512, intron 1 of 7)	11	95227844	95272698	44855	1	215512	NM_172543	20865	Fam117a	3
chr11	95367320	95367470	-0.702216	0.0063312	Intron (NM_001359107/20747, intron 5 of 9)	11	95400672	95405391	4720	2	104079	NM_130858	37921	Nxph3	4
chr11	95416201	95416351	-1.40777	0.00461769	Distal Intergenic	11	95400672	95405391	4720	2	104079	NM_130858	-10810	Nxph3	3
chr11	9551228	9551378	1.0513	0.0101426	Intron (NM_178259/268379, intron 55 of 61)	11	9141942	9634259	492318	1	268379	NM_178259	409286	Abca13	2
chr11	96922962	96923112	-1.19366	0.00703548	Promoter (2-3kb)	11	96920778	96924786	4009	1	217140	NM_146027	2184	Scrn2	3
chr11	96927095	96927245	-1.32282	0.00410829	Intron (NM_027026/69297, intron 4 of 7)	11	96925428	96932195	6768	2	69297	NM_027026	4950	Lrrc46	3
chr11	97357397	97357547	-0.814981	0.0344584	Exon (NM_021493/58996, exon 11 of 19)	11	97340986	97393226	52241	1	58996	NM_021493	16411	Arhgap23	3
chr11	97835909	97836059	-0.932734	0.00265474	Intron (NM_001163608/72324, intron 7 of 13)	11	97814063	97877272	63210	2	72324	NM_001163608	41213	Plxdc1	3
chr12	100111632	100111782	0.662265	0.0434946	Intron (NM_001377383/217827, intron 3 of 12)	12	100091709	100125908	34200	2	217827	NM_001377383	14126	Nrde2	2
chr12	100280275	100280425	-0.671321	0.0136657	Intron (NM_001033213/104718, intron 19 of 19)	12	100242868	100267167	24300	1	100038713	NR_045741	37407	Gm10432	3
chr12	100456132	100456282	-1.51126	0.0269534	Intron (NM_001033213/104718, intron 3 of 19)	12	100267029	100487081	220053	2	104718	NM_001033213	30799	Ttc7b	3
chr12	100924398	100924548	0.768702	0.0306959	Intron (NM_026681/68339, intron 10 of 29)	12	100952888	100967363	14476	1	102640764	NR_166871	-28340	Gm36756	1
chr12	101816469	101816619	-1.52384	0.0239051	Intron (NM_028446/109181, intron 16 of 20)	12	101712824	101785378	72555	2	23876	NM_011812	-31091	Fbln5	5
chr12	102048874	102049024	-2.07471	1.93284e-05	Distal Intergenic	12	102094986	102233392	138407	1	238384	NM_001362345	-45962	Slc24a4	3
chr12	102214482	102214632	-0.847068	0.0433857	Intron (NM_001362345/238384, intron 12 of 16)	12	102249333	102357113	107781	1	217835	NM_177620	-34701	Rin3	3
chr12	102778842	102778992	-1.76441	0.0251595	Exon (NM_001377026/238386, exon 4 of 11)	12	102724234	102743960	19727	1	66622	NM_025666	54608	Ubr7	3
chr12	102889056	102889206	-1.72378	0.0132694	Distal Intergenic	12	102865565	102866793	1229	1	75483	NM_001039049	23491	Cox8c	3
chr12	103238476	103238626	-0.976536	0.0113514	Distal Intergenic	12	103163167	103208405	45239	2	170952	NM_133364	-30071	Prima1	3
chr12	103961710	103961860	-0.775596	0.0207737	Distal Intergenic	12	103946502	103956216	9715	2	380780	NM_001166350	-5494	Serpina11	3
chr12	104026536	104026686	-0.928736	0.0306138	Distal Intergenic	12	103995028	104010702	15675	2	68054	NM_026535	-15834	Serpina12	5
chr12	104213996	104214146	-0.626417	0.0234879	Promoter (<=1kb)	12	104214155	104220664	6510	1	546546	NR_033450	-9	Serpina3h	3
chr12	104818451	104818601	-0.73718	0.0483877	Intron (NM_001040682/94040, intron 1 of 12)	12	104729373	104831335	101963	2	94040	NM_001040682	12734	Clmn	3
chr12	105233686	105233836	-1.50554	0.0273406	Distal Intergenic	12	105183014	105188996	5983	2	21432	NR_110339	-44690	Tcl1	3
chr12	106074278	106074428	1.02502	0.0209387	Distal Intergenic	12	106061075	106065279	4205	2	102635247	NR_168018	-8999	Gm32635	2
chr12	106495534	106495684	1.2532	0.00491707	Distal Intergenic	12	106408911	106413925	5015	2	76639	NR_036593	-81609	1700121N20Rik	2
chr12	107152743	107152893	-0.775592	0.0153598	Distal Intergenic	12	106920069	106922191	2123	2	105245067	NR_166741	-230552	Gm16087	3
chr12	107664812	107664962	1.19364	0.0362769	Distal Intergenic	12	107690002	107701747	11746	2	74968	NR_045973	36785	4930465M20Rik	2
chr12	108338085	108338235	-1.21288	0.0490217	Promoter (<=1kb)	12	108337412	108505823	168412	1	68519	NM_001286346	673	Eml1	3
chr12	108345148	108345298	0.656434	0.00821661	Intron (NM_001286346/68519, intron 1 of 21)	12	108337412	108505823	168412	1	68519	NM_001286346	7736	Eml1	2
chr12	108513199	108513349	-0.859616	0.0376731	Intron (NR_045751/100504467, intron 1 of 4)	12	108520979	108654774	133796	1	14026	NM_001163394	-7630	Evl	3
chr12	108531259	108531409	1.22459	0.0491341	Intron (NM_001163394/14026, intron 1 of 13)	12	108502661	108521877	19217	2	100504467	NR_045753	-9382	Gm16596	1
chr12	108768395	108768545	-1.0869	0.0468194	Intron (NM_009537/22632, intron 1 of 4)	12	108759223	108786074	26852	1	22632	NM_009537	9172	Yy1	4
chr12	108831094	108831244	-1.0441	0.0366803	Intron (NM_001164488/22375, intron 8 of 9)	12	108817055	108822741	5687	1	104910	NM_001012310	14039	Slc25a47	3
chr12	108976337	108976487	-1.1173	0.0127562	Intron (NM_177602/212198, intron 4 of 6)	12	108998108	109019024	20917	2	380785	NM_001374203	42537	Begain	3
chr12	111317020	111317170	-0.841965	0.0378291	Intron (NM_183016/217866, intron 1 of 36)	12	111259406	111344152	84747	2	217866	NM_183016	26982	Cdc42bpb	3
chr12	111320095	111320245	1.21188	0.019126	Intron (NM_183016/217866, intron 1 of 36)	12	111259406	111344152	84747	2	217866	NM_183016	23907	Cdc42bpb	1
chr12	111408775	111408925	-1.81007	0.00482785	Promoter (<=1kb)	12	111409095	111421452	12358	1	21928	NM_009396	-170	Tnfaip2	5
chr12	117178037	117178187	-0.881991	0.034283	Intron (NM_011215/19276, intron 15 of 22)	12	117214437	117214505	69	1	387171	NR_029563	-36250	Mir153	3
chr12	117262311	117262461	-1.88751	0.00240859	Intron (NR_044987/432713, intron 1 of 2)	12	117198141	117300632	102492	2	432713	NR_044987	38171	Gm5441	3
chr12	119413959	119414109	-1.17687	0.0461204	Exon (NM_001163136/238455, exon 3 of 4)	12	119407145	119430667	23523	1	238455	NM_001163136	6814	Macc1	3
chr12	12231055	12231205	-1.72973	2.15233e-05	Distal Intergenic	12	12312178	12430966	118789	1	76820	NM_001146119	-80973	Cyria	3
chr12	12364064	12364214	-0.82374	0.0316119	Intron (NM_001146119/76820, intron 2 of 11)	12	12312178	12430966	118789	1	76820	NM_029758	51886	Cyria	3
chr12	12834123	12834273	-0.696032	0.0407725	Distal Intergenic	12	12878051	12879249	1199	1	102638640	NR_168469	-43778	Gm35155	3
chr12	13179803	13179953	-1.57175	0.0358523	Distal Intergenic	12	13269308	13299175	29868	2	104721	NM_134040	119222	Ddx1	5
chr12	13829899	13830049	1.25598	0.0383402	Distal Intergenic	12	13657790	13677647	19858	2	102639399	NR_136761	-152252	Gm35725	2
chr12	14484343	14484493	-1.78565	0.0289889	Distal Intergenic	12	14311535	14335685	24151	1	791361	NR_045003	172808	Gm16497	3
chr12	14861206	14861356	0.894948	0.02848	Distal Intergenic	12	15046390	15100390	54001	2	73972	NR_045960	239034	4930448C13Rik	2
chr12	14975456	14975606	1.61008	0.0224636	Distal Intergenic	12	15046390	15100390	54001	2	73972	NR_045960	124784	4930448C13Rik	2
chr12	15466387	15466537	0.907884	0.0413569	Distal Intergenic	12	15046390	15100390	54001	2	73972	NR_045960	-365997	4930448C13Rik	2
chr12	16056837	16056987	1.10625	0.033658	Distal Intergenic	12	15841728	15866786	25059	2	217410	NM_144551	-190051	Trib2	2
chr12	16183445	16183595	1.25299	0.0371961	Distal Intergenic	12	15841728	15866786	25059	2	217410	NM_144551	-316659	Trib2	2
chr12	16310599	16310749	1.25214	0.0233446	Distal Intergenic	12	16585670	16639771	54102	2	14245	NM_001130412	329022	Lpin1	1
chr12	16404802	16404952	-1.50619	0.0159464	Distal Intergenic	12	16585670	16639771	54102	2	14245	NM_001130412	234819	Lpin1	5
chr12	16715097	16715247	-1.08895	0.0413812	Distal Intergenic	12	16703471	16710237	6767	1	18217	NM_008747	11626	Ntsr2	3
chr12	17047148	17047298	-0.778924	0.0300028	Promoter (2-3kb)	12	17038649	17050119	11471	2	217430	NM_172574	2821	Pqlc3	4
chr12	21481228	21481378	0.868862	0.0462554	Distal Intergenic	12	21467883	21471065	3183	1	100043407	NR_166748	13345	Gm4419	2
chr12	26831621	26831771	-0.609313	0.047256	Distal Intergenic	12	26864370	26884550	20181	2	74668	NR_146399	52779	4933409F18Rik	3
chr12	27298629	27298779	-0.748952	0.00653545	Distal Intergenic	12	27190795	27210515	19721	2	636791	NR_045870	-88114	Gm9866	3
chr12	29218066	29218216	-1.58132	0.000449566	Intron (NR_154987/102633526, intron 3 of 3)	12	29191928	29249767	57840	1	102633526	NR_154987	26138	Gm31333	3
chr12	29393368	29393518	1.11157	0.031594	Distal Intergenic	12	29578383	29973208	394826	1	17933	NM_001093775	-184865	Myt1l	1
chr12	29829010	29829160	-1.04611	0.00622959	Intron (NM_001093775/17933, intron 5 of 24)	12	29725629	29736444	10816	2	328075	NR_046080	-92566	C630031E19Rik	3
chr12	30058878	30059028	-0.900526	0.0240877	Intron (NM_181395/69675, intron 19 of 22)	12	29988035	30067657	79623	1	69675	NM_181395	70843	Pxdn	3
chr12	30336997	30337147	0.618856	0.0426292	Intron (NM_001324519/268534, intron 6 of 16)	12	30224556	30423374	198819	2	268534	NM_172951	86227	Sntg2	2
chr12	30682924	30683074	0.870867	0.0433588	Distal Intergenic	12	30634442	30641218	6777	1	211986	NM_172049	48482	Tmem18	2
chr12	30929555	30929705	1.045	0.0156207	Distal Intergenic	12	30934323	30943855	9533	1	100294583	NM_001159743	-4618	Alkal2	2
chr12	31922521	31922671	1.08392	0.0422212	Intron (NM_001163126/238123, intron 16 of 22)	12	31976454	32000244	23791	2	73389	NM_001361928	77573	Hbp1	2
chr12	32188386	32188536	-1.61927	0.00986982	Distal Intergenic	12	32223396	32258469	35074	2	30955	NM_001146201	69933	Pik3cg	3
chr12	32295933	32296083	-1.00408	0.0479233	Distal Intergenic	12	32223396	32258658	35263	2	30955	NR_157094	-37275	Pik3cg	3
chr12	32920373	32920523	-1.61285	0.0212939	Distal Intergenic	12	32874115	32876907	2793	1	100504486	NR_045032	46258	Gdap10	3
chr12	33506368	33506518	-0.733964	0.0465649	Distal Intergenic	12	33479623	33489379	9757	1	28071	NM_172253	26745	Polr1f	3
chr12	34537078	34537228	1.19765	0.0289775	Intron (NM_001271386/79221, intron 4 of 27)	12	34421496	34578888	157393	2	79221	NM_024124	41660	Hdac9	2
chr12	34653229	34653379	-1.79478	0.000368707	Intron (NM_001271386/79221, intron 3 of 27)	12	34421496	34578888	157393	2	79221	NM_024124	-74341	Hdac9	3
chr12	37716110	37716260	1.09806	0.0275361	Distal Intergenic	12	37930173	38684238	754066	1	217480	NM_001361688	-213913	Dgkb	2
chr12	38651011	38651161	0.594436	0.0423208	Intron (NM_001361688/217480, intron 22 of 24)	12	38602808	38664520	61713	2	73867	NR_045943	13359	4930428E07Rik	2
chr12	3887407	3887557	-0.714391	0.0155133	Intron (NM_007872/13435, intron 2 of 22)	12	3909293	3912244	2952	2	100038522	NR_045884	24687	Dnmt3aos	3
chr12	39655104	39655254	-1.18572	0.0314176	Distal Intergenic	12	40083290	40087375	4086	2	11861	NM_007487	432121	Arl4a	3
chr12	39912239	39912389	-1.95487	0.0320184	Distal Intergenic	12	40083290	40087375	4086	2	11861	NM_007487	174986	Arl4a	4
chr12	40401992	40402142	-1.35736	0.0207957	Intron (NM_172575/246196, intron 5 of 12)	12	40365045	40495789	130745	2	246196	NM_172575	93647	Zfp277	5
chr12	4061918	4062068	-0.703348	0.0494965	Intron (NM_001082483/668212, intron 1 of 22)	12	4012554	4088915	76362	2	668212	NM_001082483	26847	Efr3b	4
chr12	43165703	43165853	1.14732	0.0448903	Distal Intergenic	12	43013824	43081000	67177	2	102636207	NR_148724	-84703	Gm33340	2
chr12	45979124	45979274	-1.67344	0.00104141	Distal Intergenic	12	44899269	45121266	221998	2	217517	NM_144552	-857858	Stxbp6	3
chr12	46380264	46380414	-2.49638	9.17075e-08	Distal Intergenic	12	46744681	46865550	120870	2	664883	NM_001364634	485136	Nova1	3
chr12	49618591	49618741	-2.34449	0.00509292	Distal Intergenic	12	49523776	49527645	3870	2	69054	NR_045472	-90946	1810007C17Rik	3
chr12	51034533	51034683	-0.859543	0.0181952	Distal Intergenic	12	51051939	51109326	57388	1	75494	NR_126468	-17256	1700008C04Rik	3
chr12	54096841	54096991	0.682872	0.0286817	Intron (NM_001370960/27386, intron 8 of 10)	12	54225767	54250660	24894	2	112407	NM_028133	153669	Egln3	1
chr12	59668223	59668373	0.925858	0.0373239	Distal Intergenic	12	59247441	59266269	18829	2	70611	NM_001033156	-401954	Fbxo33	2
chr12	65418648	65418798	1.08929	0.0251395	Distal Intergenic	12	65272291	65275228	2938	1	70948	NM_027614	146357	Wdr20rt	2
chr12	67137399	67137549	1.01592	0.0238175	Intron (NM_001193266/320772, intron 1 of 16)	12	66512833	67269323	756491	2	320772	NM_001193266	131774	Mdga2	2
chr12	6766418	6766568	0.880121	0.0384758	Distal Intergenic	12	7422039	7430330	8292	2	73575	NR_045045	663762	1700101O22Rik	2
chr12	70350905	70351055	-0.683103	0.0374826	Intron (NM_001110202/94090, intron 1 of 11)	12	70291311	70394388	103078	2	94090	NM_001110202	43333	Trim9	4
chr12	71581143	71581293	-1.30862	0.0377656	Distal Intergenic	12	71587381	71602907	15527	1	73815	NR_045941	-6088	4930404H11Rik	3
chr12	72756856	72757006	0.621012	0.0390772	Distal Intergenic	12	72697127	72711602	14476	2	66375	NM_025522	-45254	Dhrs7	2
chr12	7278259	7278409	0.783971	0.0477368	Distal Intergenic	12	7422039	7430330	8292	2	73575	NR_045045	151921	1700101O22Rik	1
chr12	72868022	72868172	0.897001	0.0422987	Distal Intergenic	12	72807985	72841714	33730	1	19042	NM_008910	60037	Ppm1a	1
chr12	76234716	76234866	-0.760385	0.0393786	Distal Intergenic	12	76167193	76224033	56841	2	13983	NR_104386	-10683	Esr2	3
chr12	76279904	76280054	-1.63038	0.0231093	Intron (NM_019784/80384, intron 3 of 9)	12	76245461	76293520	48060	2	80384	NM_019784	13466	Tex21	3
chr12	76347256	76347406	-1.2281	0.000353701	Intron (NM_138745/108156, intron 17 of 27)	12	76371665	76380925	9261	1	238276	NM_001101471	-24259	Akap5	3
chr12	76540217	76540367	-0.894692	0.0259443	Distal Intergenic	12	76579908	76579986	79	2	100628604	NR_039597	39619	Mir5135	5
chr12	76655157	76655307	0.955047	0.0267719	Exon (NM_013675/20741, exon 21 of 36)	12	76593746	76594699	954	2	100504549	NR_046044	-60458	AI463170	2
chr12	77145662	77145812	-1.61346	0.0208482	Distal Intergenic	12	76985943	77009022	23080	2	17187	NM_001361663	-136640	Max	3
chr12	77586636	77586786	0.870534	0.0264405	Distal Intergenic	12	77456915	77522770	65856	1	53618	NM_001252616	129721	Fut8	2
chr12	77740961	77741111	-1.70352	0.000558455	Distal Intergenic	12	77456915	77522770	65856	1	53618	NM_001252616	284046	Fut8	3
chr12	81666274	81666424	1.09	0.0372097	Distal Intergenic	12	81678023	81714331	36309	1	69480	NM_001033149	-11599	Ttc9	2
chr12	81773123	81773273	0.797081	0.0398167	Intron (NM_001174107/338372, intron 8 of 10)	12	81761724	81827944	66221	2	338372	NM_001174107	54671	Map3k9	2
chr12	81797635	81797785	-1.34639	0.0174934	Intron (NM_001174107/338372, intron 2 of 10)	12	81761724	81827944	66221	2	338372	NM_001174107	30159	Map3k9	4
chr12	83068371	83068521	1.02718	0.0315699	Intron (NM_001310478/50779, intron 3 of 17)	12	82979294	82985929	6636	2	74283	NR_046045	-82442	1700085C21Rik	1
chr12	83369307	83369457	-0.98478	0.0440779	Intron (NM_001267625/70127, intron 5 of 10)	12	83260525	83534510	273986	2	70127	NM_001267625	165053	Dpf3	4
chr12	84219810	84219960	-0.823746	0.0433737	Exon (NM_001163502/238317, exon 2 of 13)	12	84195946	84240789	44844	2	238317	NM_001163502	20829	Mideas	3
chr12	8461138	8461288	1.01631	0.008397	Distal Intergenic	12	8547661	8550009	2349	2	11852	NM_007483	88721	Rhob	2
chr12	85335334	85335484	-0.784308	0.0203262	Promoter (<=1kb)	12	85335365	85346132	10768	1	72350	NM_172414	0	Zc2hc1c	3
chr12	85827992	85828142	0.868758	0.0444377	Intron (NM_145447/217721, intron 1 of 9)	12	85800755	85806231	5477	2	105244960	NR_168514	-21761	Gm40478	2
chr12	86903641	86903791	-1.0131	0.0127146	Distal Intergenic	12	86927477	86931588	4112	2	238330	NM_145836	27797	Irf2bpl	3
chr12	87033521	87033671	-1.03021	0.00238167	Intron (NM_001080943/238331, intron 2 of 2)	12	87027537	87037352	9816	2	238331	NM_001080943	3681	Zdhhc22	3
chr12	87352894	87353044	-1.24002	0.0275974	3' UTR	12	87325412	87346479	21068	2	217738	NM_001290302	-6415	Ism2	3
chr12	88434801	88434951	-1.89581	0.0159275	Distal Intergenic	12	88407617	88409003	1387	2	74926	NR_166713	-25798	4930473H19Rik	5
chr12	92556353	92556503	-0.958798	0.0432417	Distal Intergenic	12	91772817	91815931	43115	2	20338	NM_011344	-740422	Sel1l	4
chr12	94083103	94083253	-0.986632	0.0390482	Distal Intergenic	12	93894112	93894238	127	1	102466888	NR_106201	188991	Mir8099-2	5
chr12	95711237	95711387	1.01524	0.039107	Intron (NM_201518/399558, intron 1 of 1)	12	95659000	95751987	92988	1	399558	NM_201518	52237	Flrt2	1
chr12	97591254	97591404	-1.56949	0.00564103	Distal Intergenic	12	98042616	98074852	32237	2	102638980	NR_168899	483448	Gm47415	3
chr12	9952146	9952296	0.93851	0.0427509	Distal Intergenic	12	9624442	9631500	7059	1	23967	NM_011859	327704	Osr1	2
chr13	100068156	100068306	1.26411	0.023962	Distal Intergenic	13	100034991	100037191	2201	2	27220	NM_013732	-30965	Cartpt	1
chr13	101091496	101091646	-0.659569	0.0296886	Distal Intergenic	13	100939156	100969935	30780	2	69048	NM_022885	-121561	Slc30a5	3
chr13	101677434	101677584	-0.826703	0.00927704	Promoter (<=1kb)	13	101674447	101677102	2656	2	105245613	NR_168907	-332	Gm50503	3
chr13	102197946	102198096	1.28446	0.0278683	Distal Intergenic	13	101817271	101904725	87455	2	18708	NM_001077495	-293221	Pik3r1	2
chr13	102974052	102974202	-1.00886	0.042163	Intron (NM_175171/328329, intron 5 of 28)	13	102896763	102898404	1642	1	76624	NR_130318	77289	1700099I09Rik	3
chr13	103287305	103287455	-0.81213	0.0211591	Intron (NM_175171/328329, intron 2 of 28)	13	102868996	103471000	602005	2	328329	NM_175171	183545	Mast4	3
chr13	105415098	105415248	1.30208	0.049847	Intron (NM_001360890/71816, intron 1 of 7)	13	105284002	105429522	145521	2	71816	NM_027934	14274	Rnf180	2
chr13	106684239	106684389	1.31842	0.0339209	Distal Intergenic	13	106970230	106972810	2581	2	113523645	NM_001378597	288421	Lrrc70	2
chr13	107092668	107092818	1.17721	0.0305441	Intron (NM_025447/66254, intron 10 of 11)	13	107083637	107096732	13096	1	66254	NM_025447	9031	Dimt1	1
chr13	107405622	107405772	-1.7537	0.00826365	Distal Intergenic	13	107550663	107551267	605	2	621156	NR_004438	145495	Apoo-ps	3
chr13	107894985	107895135	0.934475	0.0321781	Intron (NM_145456/67263, intron 4 of 13)	13	107823932	107828703	4772	1	72257	NR_045900	71053	1700006H21Rik	1
chr13	10803773	10803923	0.920319	0.0186274	Distal Intergenic	13	9926649	10410839	484191	2	12671	NM_033269	-392934	Chrm3	2
chr13	108118440	108118590	0.994301	0.0362765	Distal Intergenic	13	108181008	108185680	4673	1	75616	NM_001048250	-62418	Smim15	1
chr13	111369077	111369227	0.839183	0.0371682	Distal Intergenic	13	111348003	111365965	17963	2	73129	NR_045908	-3112	3110015C05Rik	1
chr13	111505750	111505900	-1.47703	0.0185552	Distal Intergenic	13	111391547	111394283	2737	1	238880	NM_175497	114203	Actbl2	3
chr13	111760812	111760962	1.23756	0.0333491	Distal Intergenic	13	111822712	111855128	32417	1	218613	NM_172593	-61750	Mier3	2
chr13	112065530	112065680	-0.885843	0.0321214	Distal Intergenic	13	112004470	112008471	4002	1	102636620	NR_130345	61060	Gm15326	3
chr13	113346166	113346316	-1.27038	0.0408024	Promoter (<=1kb)	13	113346193	113354638	8446	1	71690	NM_023612	0	Esm1	5
chr13	113853432	113853582	-1.29109	0.0192913	Distal Intergenic	13	113799432	113800212	781	2	56534	NM_019960	-53220	Hspb3	4
chr13	113913831	113913981	-1.6685	0.00404657	Distal Intergenic	13	113931044	114293997	362954	1	218639	NM_172595	-17063	Arl15	3
chr13	114139188	114139338	-1.76908	0.00461951	Intron (NM_172595/218639, intron 4 of 4)	13	114260884	114288128	27245	2	319803	NR_045836	148790	A430090L17Rik	3
chr13	114336504	114336654	-0.675404	0.00656034	Distal Intergenic	13	114260884	114288128	27245	2	319803	NR_045836	-48376	A430090L17Rik	3
chr13	114498723	114498873	0.903733	0.0339062	Intron (NM_010887/17993, intron 1 of 4)	13	114424331	114524630	100300	2	17993	NM_010887	25757	Ndufs4	2
chr13	11587570	11587720	1.68991	0.0039313	Intron (NM_023868/20191, intron 97 of 104)	13	11536938	11540568	3631	1	664793	NR_027813	50632	Zp4-ps	1
chr13	117121020	117121170	0.931826	0.0414544	Intron (NM_001081009/52552, intron 3 of 26)	13	116987380	117162067	174688	2	52552	NM_001081009	40897	Parp8	1
chr13	118083497	118083647	0.841564	0.042025	Intron (NM_010408/15165, intron 6 of 7)	13	117843300	117856547	13248	2	71100	NR_045508	-226950	4933413L06Rik	1
chr13	119035184	119035334	1.04358	0.0424339	Distal Intergenic	13	118851235	118929109	77875	1	14165	NM_008002	183949	Fgf10	2
chr13	120204792	120204942	0.777113	0.0419234	Intron (NM_175538/245269, intron 1 of 3)	13	120216929	120234670	17742	1	105245650	NR_168716	-11987	Gm41077	1
chr13	12346584	12346734	1.14861	0.038344	Intron (NM_033268/11472, intron 1 of 20)	13	12284313	12355613	71301	2	11472	NM_033268	8879	Actn2	1
chr13	13723521	13723671	-1.123	0.0246595	Distal Intergenic	13	13764994	13952025	187032	1	17101	NM_010748	-41323	Lyst	3
chr13	18455767	18455917	0.794692	0.0283975	Intron (NM_175006/218030, intron 3 of 8)	13	18259532	18274787	15256	2	73992	NR_046032	-180980	4930448F12Rik	1
chr13	18466231	18466381	1.17296	0.0252811	Intron (NM_175006/218030, intron 3 of 8)	13	18259532	18274787	15256	2	73992	NR_046032	-191444	4930448F12Rik	2
chr13	20335605	20335755	-1.58687	0.0195889	Intron (NM_080288/140580, intron 1 of 21)	13	20274677	20792523	517847	1	140580	NM_080288	60928	Elmo1	3
chr13	20466587	20466737	-1.05649	0.0117549	Intron (NM_080288/140580, intron 9 of 21)	13	20657160	20792526	135367	1	140580	NM_198093	-190423	Elmo1	5
chr13	20785070	20785220	1.11852	0.0369055	Intron (NM_080288/140580, intron 21 of 21)	13	20657160	20792526	135367	1	140580	NM_198093	127910	Elmo1	1
chr13	23846135	23846285	-2.09567	0.00985984	Distal Intergenic	13	23867456	23867942	487	2	319164	NM_178189	21657	H2ac6	3
chr13	23895651	23895801	1.55312	0.0224097	Promoter (<=1kb)	13	23886017	23894837	8821	2	15216	NM_010424	-814	Hfe	2
chr13	24590248	24590398	1.23006	0.00940074	Intron (NM_001111110/12763, intron 2 of 16)	13	24599105	24661272	62168	1	12763	NM_001284520	-8707	Cmah	2
chr13	25328277	25328427	1.27999	0.04289	Intron (NM_177577/195208, intron 7 of 9)	13	25239987	25394689	154703	1	195208	NM_177577	88290	Dcdc2a	2
chr13	25862314	25862464	-0.986154	0.0445169	Distal Intergenic	13	26105019	26150299	45281	2	100503530	NR_045062	287835	Gm11351	3
chr13	26054065	26054215	0.670758	0.0397212	Distal Intergenic	13	26105019	26150299	45281	2	100503530	NR_045062	96084	Gm11351	2
chr13	28737192	28737342	1.41845	0.00937309	Intron (NR_045053/72518, intron 7 of 8)	13	28894764	28894856	93	2	102466635	NR_105787	157514	Mir6368	2
chr13	29762723	29762873	1.30702	0.0497304	Intron (NR_131896/68916, intron 9 of 16)	13	29375729	30039656	663928	2	68916	NR_131896	276783	Cdkal1	1
chr13	30197355	30197505	-1.21577	0.033992	Distal Intergenic	13	30090558	30170046	79489	2	13557	NM_010093	-27309	E2f3	5
chr13	30225828	30225978	1.09357	0.0486033	Distal Intergenic	13	30090558	30170046	79489	2	13557	NM_010093	-55782	E2f3	1
chr13	30596816	30596966	-1.24935	0.0284801	Distal Intergenic	13	30520339	30566850	46512	1	11607	NM_177322	76477	Agtr1a	5
chr13	30685922	30686072	-1.16764	0.0380423	Distal Intergenic	13	30724295	30729299	5005	2	66694	NM_025710	43227	Uqcrfs1	5
chr13	31115726	31115876	1.23896	0.0424747	Intron (NM_001360093/66482, intron 5 of 28)	13	31130559	31131744	1186	2	210554	NM_153072	15868	Hus1b	2
chr13	31661690	31661840	1.1906	0.0125154	Distal Intergenic	13	31742153	31744957	2805	1	15220	NM_008239	-80313	Foxq1	2
chr13	35614504	35614654	-1.37067	0.0293656	Distal Intergenic	13	35394643	35396031	1389	2	75543	NR_126478	-218473	1700019C18Rik	4
chr13	36630467	36630617	1.68712	0.0171377	Intron (NM_001039189/69955, intron 5 of 5)	13	36909600	36914663	5064	2	68404	NM_001374754	284046	Nrn1	1
chr13	39280176	39280326	1.20489	0.0097387	Distal Intergenic	13	39116108	39144855	28748	2	108652	NM_001170431	-135321	Slc35b3	2
chr13	39947624	39947774	-1.02976	0.0434979	Promoter (2-3kb)	13	39925266	39944860	19595	2	105245474	NR_167936	-2764	Gm40923	5
chr13	40432204	40432354	-1.46363	0.0280375	Intron (NM_172143/218165, intron 3 of 18)	13	40155358	40441487	286130	2	218165	NM_172143	9133	Ofcc1	3
chr13	40981255	40981405	-2.57728	0.000710433	Distal Intergenic	13	41013244	41114368	101125	1	14538	NM_023887	-31839	Gcnt2	3
chr13	42180875	42181025	-1.4839	0.0189458	Distal Intergenic	13	42205497	42338502	133006	1	110521	NM_007772	-24472	Hivep1	3
chr13	44552145	44552295	-1.07297	0.0356169	Distal Intergenic	13	44593203	44611043	17841	1	69491	NR_045489	-40908	1700029N11Rik	3
chr13	45430656	45430806	1.058	0.043008	Distal Intergenic	13	45543218	45565416	22199	1	218203	NM_153789	-112412	Mylip	2
chr13	46677149	46677299	-0.871266	0.048901	Intron (NM_026056/67252, intron 1 of 12)	13	46655379	46803757	148379	1	67252	NM_026056	21770	Cap2	3
chr13	49266207	49266357	-1.93508	3.6343e-05	Intron (NM_001290313/75607, intron 2 of 29)	13	49189778	49301804	112027	2	75607	NM_001290313	35447	Wnk2	3
chr13	49281595	49281745	-0.881381	0.0154651	Intron (NM_001290313/75607, intron 2 of 29)	13	49189778	49301804	112027	2	75607	NM_001290313	20059	Wnk2	4
chr13	49283437	49283587	-0.590749	0.0310383	Intron (NM_001290313/75607, intron 2 of 29)	13	49189778	49301804	112027	2	75607	NM_001290313	18217	Wnk2	3
chr13	51563173	51563323	-1.26985	0.0265464	Promoter (<=1kb)	13	51562654	51576833	14180	1	13610	NM_010101	519	S1pr3	3
chr13	5157568	5157718	0.753415	0.0362043	Distal Intergenic	13	4642489	4659163	16675	2	56043	NM_018859	-498405	Akr1e1	2
chr13	51588648	51588798	-1.06579	0.0483704	Intron (NM_009167/20418, intron 11 of 11)	13	51562654	51576833	14180	1	13610	NM_010101	25994	S1pr3	5
chr13	51597105	51597255	0.808332	0.0351178	Intron (NM_009167/20418, intron 10 of 11)	13	51562654	51576833	14180	1	13610	NM_010101	34451	S1pr3	1
chr13	51884110	51884260	-1.0504	0.0441325	Intron (NM_001378318/20354, intron 1 of 18)	13	51855284	51893482	38199	2	20354	NM_001378315	9222	Sema4d	5
chr13	52098581	52098731	-0.903001	0.0303825	Distal Intergenic	13	52000711	52002510	1800	1	23882	NM_011817	97870	Gadd45g	3
chr13	52693531	52693681	-1.00748	0.0400173	Distal Intergenic	13	52658411	52684872	26462	2	68203	NM_001024474	-8659	Diras2	3
chr13	53485498	53485648	-1.22086	0.0214216	Distal Intergenic	13	53263353	53440160	176808	2	26564	NM_013846	-45338	Ror2	3
chr13	54722759	54722909	-0.585544	0.0464294	Promoter (<=1kb)	13	54722860	54730576	7717	1	56795	NM_001377082	0	Arl10	5
chr13	55078110	55078260	0.612009	0.0491459	Promoter (<=1kb)	13	55074556	55078074	3519	2	75193	NR_167670	-36	4930526F13Rik	2
chr13	55255663	55255813	0.635897	0.0312069	Promoter (2-3kb)	13	55253135	55282881	29747	1	26919	NR_166190	2528	Zfp346	1
chr13	57237320	57237470	-1.05936	0.0214393	Distal Intergenic	13	57111657	57118959	7303	1	105245515	NR_168711	125663	Gm40962	3
chr13	59004058	59004208	-0.640836	0.0438942	Intron (NM_008745/18212, intron 6 of 12)	13	58955511	59281784	326274	1	18212	NM_001025074	48547	Ntrk2	3
chr13	59121295	59121445	0.766818	0.0269985	Intron (NM_001282961/18212, intron 12 of 17)	13	59214338	59221528	7191	2	102637438	NR_168904	100083	Gm53063	1
chr13	59178515	59178665	0.928809	0.0379162	Intron (NM_001282961/18212, intron 13 of 17)	13	59214338	59221528	7191	2	102637438	NR_168904	42863	Gm53063	2
chr13	5920693	5920843	1.28907	0.0174094	Distal Intergenic	13	5911488	5920392	8905	1	23849	NM_011803	9205	Klf6	1
chr13	59279340	59279490	-1.27752	0.0463342	3' UTR	13	59292073	59293649	1577	2	102637520	NR_168643	14159	Gm34307	3
chr13	59383820	59383970	1.08435	0.0232245	Distal Intergenic	13	59292073	59293649	1577	2	102637520	NR_168643	-90171	Gm34307	2
chr13	5947892	5948042	-1.17911	0.0378404	Distal Intergenic	13	5911488	5920392	8905	1	23849	NM_011803	36404	Klf6	3
chr13	6133359	6133509	1.00563	0.0291301	Distal Intergenic	13	5911488	5920392	8905	1	23849	NM_011803	221871	Klf6	2
chr13	6136525	6136675	0.98285	0.0378735	Distal Intergenic	13	5911488	5920392	8905	1	23849	NM_011803	225037	Klf6	1
chr13	6301136	6301286	1.19761	0.017239	Distal Intergenic	13	6598193	6630072	31880	1	69617	NM_001360106	-296907	Pitrm1	2
chr13	63283922	63284072	0.859308	0.0462143	Intron (NM_001289924/72061, intron 5 of 16)	13	63387843	63450691	62849	1	72061	NR_110520	-103771	Aopep	2
chr13	6374129	6374279	-1.40715	0.0102635	Distal Intergenic	13	6598193	6630072	31880	1	69617	NM_001360106	-223914	Pitrm1	4
chr13	6469633	6469783	1.42768	0.021216	Distal Intergenic	13	6598193	6630072	31880	1	69617	NM_001360106	-128410	Pitrm1	2
chr13	69112225	69112375	-1.41042	0.0124049	Intron (NM_153534/210044, intron 2 of 24)	13	68768162	69147660	379499	2	210044	NM_153534	35285	Adcy2	4
chr13	69478678	69478828	-1.48176	0.000939463	Distal Intergenic	13	69289322	69292084	2763	1	102638947	NR_166905	189356	Gm26844	3
chr13	70392080	70392230	1.13415	0.0431008	Intron (NR_036596/75086, intron 2 of 3)	13	70380941	70396241	15301	1	75086	NR_036596	11139	4930520P13Rik	2
chr13	71396910	71397060	1.10076	0.0282684	Distal Intergenic	13	71255208	71255328	121	1	100316804	NR_130325	141702	Mir466f-4	2
chr13	72347065	72347215	-1.04645	0.00814735	Distal Intergenic	13	72106351	72111842	5492	2	16371	NM_010573	-235223	Irx1	3
chr13	72638186	72638336	-0.948449	0.0195255	Distal Intergenic	13	72771585	72776683	5099	2	328287	NR_030701	138347	Gm20554	3
chr13	73898400	73898550	-1.42396	0.0301166	Distal Intergenic	13	73911779	73964873	53095	1	20499	NM_001360694	-13229	Slc12a7	3
chr13	75106523	75106673	-1.0707	0.0438192	Distal Intergenic	13	75237976	75282978	45003	1	18548	NM_013628	-131303	Pcsk1	5
chr13	76129255	76129405	-1.38915	0.0311414	Intron (NM_029343/75571, intron 3 of 4)	13	76115858	76147087	31230	1	75571	NM_029343	13397	Spata9	3
chr13	76394679	76394829	-1.30979	0.0354208	Intron (NM_001370926/238726, intron 4 of 9)	13	76349827	76420063	70237	2	238726	NM_001370926	25234	Fam81b	3
chr13	76452856	76453006	0.761675	0.0496088	Distal Intergenic	13	76349827	76420063	70237	2	238726	NM_001370926	-32793	Fam81b	2
chr13	76577735	76577885	-0.765834	0.0265512	Intron (NM_030174/78771, intron 1 of 20)	13	76532258	77181401	649144	1	78771	NM_030174	45477	Mctp1	3
chr13	76613423	76613573	-1.30589	0.04958	Intron (NM_030174/78771, intron 1 of 20)	13	76532258	77181401	649144	1	78771	NM_030174	81165	Mctp1	3
chr13	81714822	81714972	1.23201	0.0339675	Intron (NM_054053/110789, intron 14 of 89)	13	81243187	81781263	538077	2	110789	NM_054053	66291	Adgrv1	2
chr13	8249653	8249803	1.09626	0.0417859	Distal Intergenic	13	8252902	8810478	557577	1	94191	NM_001289530	-3099	Adarb2	2
chr13	83225300	83225450	-1.48432	0.0101468	Distal Intergenic	13	82846394	82846452	59	2	100628621	NR_039537	-378848	Mir3961	3
chr13	84524238	84524388	-1.6348	0.0253999	Distal Intergenic	13	84370415	84444085	73671	1	72745	NR_155262	153823	Tmem161b	3
chr13	89542919	89543069	-1.13996	0.0484158	Distal Intergenic	13	89688755	89759951	71197	1	12950	NM_013500	-145686	Hapln1	3
chr13	90180832	90180982	1.66034	0.0352353	Intron (NM_028012/108138, intron 3 of 7)	13	89997033	90237727	240695	2	108138	NM_028012	56745	Xrcc4	1
chr13	91242465	91242615	1.09749	0.00728213	Intron (NM_025770/66795, intron 3 of 7)	13	91083468	91372106	288639	2	66795	NM_025770	129491	Atg10	1
chr13	91542503	91542653	1.50318	0.00187244	Distal Intergenic	13	91517109	91536204	19096	2	320297	NR_045161	-6299	A830009L08Rik	2
chr13	91876278	91876428	1.18111	0.0394704	Intron (NR_015501/373852, intron 1 of 1)	13	91889640	91934267	44628	1	74156	NM_028790	-13212	Acot12	2
chr13	92122373	92122523	-0.826446	0.0276898	Intron (NM_009027/19418, intron 15 of 26)	13	92001506	92025004	23499	2	76722	NM_198415	-97369	Ckmt2	3
chr13	92190413	92190563	-1.21224	0.0476475	Intron (NM_009027/19418, intron 1 of 26)	13	92028526	92268336	239811	2	19418	NM_009027	77773	Rasgrf2	3
chr13	93692691	93692841	-1.78005	0.00226635	Distal Intergenic	13	93566605	93636316	69712	2	57748	NM_021310	-56375	Jmy	3
chr13	9493269	9493419	1.23913	0.0364167	Intron (NM_001081426/208440, intron 1 of 36)	13	9326561	9718962	392402	1	208440	NM_001081426	166708	Dip2c	2
chr13	9603029	9603179	-0.880984	0.0234866	Intron (NM_001081426/208440, intron 7 of 36)	13	9734872	9813846	78975	2	66505	NM_001347471	210667	Zmynd11	5
chr13	99604895	99605045	-1.19511	0.00329367	Intron (NM_008634/17755, intron 2 of 6)	13	99557972	99653110	95139	2	17755	NM_008634	48065	Map1b	3
chr13	99898489	99898639	-0.618201	0.021099	Distal Intergenic	13	100034991	100037191	2201	2	27220	NM_001081493	138552	Cartpt	3
chr13	99986202	99986352	0.736474	0.0311965	Distal Intergenic	13	100034991	100037191	2201	2	27220	NM_001081493	50839	Cartpt	1
chr14	100181920	100182070	-0.638324	0.0426049	Intron (NM_010636/16597, intron 4 of 6)	14	100108076	100387232	279157	2	16597	NM_010636	205162	Klf12	3
chr14	10512294	10512444	-0.95293	0.0209607	Intron (NM_008981/19270, intron 3 of 29)	14	10227722	10279820	52099	2	19270	NM_001347593	-232474	Ptprg	3
chr14	105382966	105383116	1.25309	0.0493612	Intron (NM_001368685/74213, intron 9 of 21)	14	105344190	105414750	70561	2	74213	NM_001368685	31634	Rbm26	2
chr14	105803480	105803630	-1.2402	0.0398947	Distal Intergenic	14	105826983	105831363	4381	1	380930	NR_102319	-23353	9330188P03Rik	4
chr14	106040666	106040816	-1.87727	0.00551934	Distal Intergenic	14	106129381	106134253	4873	2	24064	NM_011897	93437	Spry2	3
chr14	106744420	106744570	-0.931571	0.00237231	Distal Intergenic	14	106654621	106723954	69334	2	73631	NR_045938	-20466	1700128A07Rik	3
chr14	10838765	10838915	-1.15016	0.03924	Intron (NM_008981/19270, intron 1 of 29)	14	10227724	10916220	688497	2	19270	NM_008981	77305	Ptprg	3
chr14	108765124	108765274	1.04809	0.0127062	Distal Intergenic	14	109147421	109151671	4251	2	76965	NM_199065	386397	Slitrk1	2
chr14	112468011	112468161	-1.07367	0.0294553	Distal Intergenic	14	111913459	111920576	7118	1	75409	NM_001378770	554552	Slitrk5	3
chr14	113707529	113707679	-1.70487	0.00282746	Distal Intergenic	14	115069397	115098759	29363	1	75822	NR_045661	-1361718	4930524C18Rik	3
chr14	115092166	115092316	0.935009	0.0273723	Intron (NR_045661/75822, intron 3 of 5)	14	115069397	115098759	29363	1	75822	NR_045661	22769	4930524C18Rik	1
chr14	116442018	116442168	1.08183	0.0426201	Intron (NM_175500/103978, intron 7 of 7)	14	117162709	118216941	1054233	1	23888	NM_001079844	-720541	Gpc6	2
chr14	118166110	118166260	-1.17234	0.01885	Intron (NM_001079844/23888, intron 7 of 9)	14	118191155	118191259	105	2	102465148	NR_105747	24999	Mir6239	4
chr14	118872909	118873059	0.792909	0.041883	Intron (NM_001163675/239273, intron 4 of 30)	14	118720104	118914343	194240	2	239273	NM_001163675	41284	Abcc4	2
chr14	119298239	119298389	-0.961194	0.0115252	Intron (NM_001081252/66435, intron 12 of 38)	14	119336377	119352486	16110	1	102635192	NR_153786	-37988	Gm16835	3
chr14	120915989	120916139	2.3553	0.00388961	Distal Intergenic	14	120715873	120744604	28732	1	76108	NM_029519	200116	Rap2a	1
chr14	121377768	121377918	-1.47782	0.00757458	Intron (NM_134082/223254, intron 2 of 26)	14	121272986	121521138	248153	1	223254	NM_134082	104782	Farp1	3
chr14	123533615	123533765	-0.815197	0.0361932	Intron (NM_177393/338370, intron 34 of 43)	14	123406598	123413588	6991	1	380934	NR_045144	127017	AA536875	3
chr14	123554463	123554613	-1.24536	0.0370979	Exon (NM_177393/338370, exon 25 of 44)	14	123406598	123413588	6991	1	380934	NR_045144	147865	AA536875	5
chr14	14320610	14320760	-0.728522	0.0302313	Intron (NM_001360313/218699, intron 13 of 17)	14	14296781	14303782	7002	1	68263	NM_024221	23829	Pdhb	3
chr14	14585339	14585489	0.683576	0.0443243	Intron (NM_001081427/286940, intron 7 of 45)	14	14518186	14651816	133631	2	286940	NM_001081427	66327	Flnb	2
chr14	19778406	19778556	-1.32151	0.0408094	Distal Intergenic	14	19801325	19861855	60531	1	18074	NM_008695	-22769	Nid2	3
chr14	20842755	20842905	-0.843697	0.0256852	Promoter (1-2kb)	14	20784941	20844156	59216	2	12325	NM_001039138	1251	Camk2g	4
chr14	22525796	22525946	-1.27568	0.0310777	Intron (NM_028275/76633, intron 2 of 6)	14	22557242	22592866	35625	2	74896	NR_046307	66920	4930405A10Rik	3
chr14	23197217	23197367	-1.07225	0.0488565	Distal Intergenic	14	23088263	23144639	56377	2	791307	NR_033550	-52578	Gm10248	5
chr14	23660206	23660356	-2.06807	0.000349815	Intron (NM_001253358/16531, intron 3 of 30)	14	23348762	24054273	705512	2	16531	NM_001253358	393917	Kcnma1	3
chr14	24070979	24071129	-1.29245	0.0035575	Distal Intergenic	14	24055059	24055905	847	1	78019	NR_131107	15920	4930519K11Rik	3
chr14	24264093	24264243	0.895156	0.0097825	Intron (NM_001163513/71228, intron 1 of 31)	14	24184021	24295988	111968	2	71228	NM_001163513	31745	Dlg5	1
chr14	24278951	24279101	-1.48447	0.0161393	Intron (NM_001163513/71228, intron 1 of 31)	14	24184021	24295988	111968	2	71228	NM_001163513	16887	Dlg5	3
chr14	24457629	24457779	-1.29373	0.0473876	Distal Intergenic	14	24498762	24537126	38365	2	218832	NM_001081247	79347	Polr3a	3
chr14	24558435	24558585	-1.16874	0.0397162	Distal Intergenic	14	24540821	24547028	6208	1	20088	NM_001360586	17614	Rps24	3
chr14	24761512	24761662	1.17368	0.0261802	Distal Intergenic	14	24540821	24547028	6208	1	20088	NM_001360586	220691	Rps24	2
chr14	24972801	24972951	1.27327	0.00843503	Distal Intergenic	14	25109685	25113354	3670	1	102634576	NR_153781	-136734	Gm32123	2
chr14	25655032	25655182	-1.10478	0.00155629	Intron (NM_001310666/328365, intron 17 of 23)	14	25694594	25700890	6297	1	105675	NM_134084	-39412	Ppif	3
chr14	25780587	25780737	-1.241	0.0321943	Distal Intergenic	14	25712068	25769496	57429	2	71918	NM_001101433	-11091	Zcchc24	3
chr14	26950934	26951084	-0.728564	0.0305196	Intron (NM_001289686/71704, intron 3 of 12)	14	26959967	27125868	165902	1	71704	NM_027871	-8883	Arhgef3	4
chr14	27614462	27614612	-0.654846	0.0414524	Intron (NM_001347497/238988, intron 5 of 19)	14	27344364	28200496	856133	1	238988	NM_177814	270098	Erc2	5
chr14	27769032	27769182	1.13544	0.0377405	Intron (NM_001347497/238988, intron 14 of 19)	14	27344364	28200496	856133	1	238988	NM_177814	424668	Erc2	1
chr14	27790054	27790204	1.03814	0.0231206	Intron (NM_001347497/238988, intron 14 of 19)	14	28227430	28249404	21975	1	22418	NM_009524	-437226	Wnt5a	2
chr14	27873057	27873207	-0.899253	0.0152208	Intron (NM_001347497/238988, intron 16 of 19)	14	28227430	28249404	21975	1	22418	NM_009524	-354223	Wnt5a	3
chr14	29361335	29361485	-1.0877	0.0252111	Intron (NM_009785/12294, intron 2 of 37)	14	28626900	29443821	816922	2	12294	NM_009785	82336	Cacna2d3	5
chr14	29391693	29391843	-0.765784	0.0344838	Intron (NM_009785/12294, intron 2 of 37)	14	28626900	29443821	816922	2	12294	NM_009785	51978	Cacna2d3	5
chr14	30309102	30309252	-1.33289	0.0390136	Distal Intergenic	14	30294106	30294165	60	1	100526475	NR_037237	14996	Mir3076	3
chr14	30696332	30696482	-0.618636	0.00596921	Intron (NM_001308328/23955, intron 7 of 13)	14	30673334	30710781	37448	1	23955	NM_011849	22998	Nek4	5
chr14	31278031	31278181	1.81102	0.0417653	Intron (NM_009937/382864, intron 1 of 16)	14	31245041	31299340	54300	2	382864	NM_009937	21159	Colq	1
chr14	32254503	32254653	-0.829473	0.04891	Intron (NM_001081221/319955, intron 5 of 20)	14	32235478	32302947	67470	1	319955	NM_001081221	19025	Ercc6	3
chr14	32938882	32939032	-0.944723	0.0490839	Promoter (<=1kb)	14	32938780	33091893	153114	1	239027	NM_153800	102	Arhgap22	3
chr14	34458634	34458784	0.829175	0.0427876	Exon (NM_001004436/218914, exon 13 of 19)	14	34394928	34396625	1698	2	115488304	NR_165636	-62009	5830448L01Rik	2
chr14	34608778	34608928	-1.46342	0.00103103	Intron (NM_008166/14803, intron 2 of 15)	14	34616566	34616663	98	1	723847	NR_029774	-7638	Mir346	3
chr14	34869223	34869373	-1.36578	0.0435897	Intron (NM_008166/14803, intron 4 of 15)	14	34616566	34616663	98	1	723847	NR_029774	252657	Mir346	3
chr14	34907483	34907633	-1.253	0.0157915	Intron (NM_008166/14803, intron 4 of 15)	14	34616566	34616663	98	1	723847	NR_029774	290917	Mir346	3
chr14	36373151	36373301	1.27212	0.0347708	Distal Intergenic	14	36596893	36641492	44600	2	72972	NM_001347503	268191	Ccser2	1
chr14	38828831	38828981	-0.991543	0.0367198	Intron (NM_001190187/18183, intron 1 of 9)	14	38620259	38680751	60493	1	75170	NR_045713	208572	Nrg3os	5
chr14	40633623	40633773	-1.2627	0.0119096	Intron (NM_001316748/52588, intron 6 of 8)	14	40582341	40623630	41290	2	328381	NM_001368701	-9993	Sh2d4b	4
chr14	40826853	40827003	-1.73759	0.0102678	Promoter (<=1kb)	14	40826990	40846385	19396	1	11720	NM_133653	0	Mat1a	3
chr14	4478800	4478950	-1.65698	0.00705971	Intron (NM_009380/21834, intron 1 of 6)	14	4431608	4488052	56445	2	21834	NM_009380	9102	Thrb	5
chr14	47090648	47090798	1.35482	0.0230899	Intron (NM_001360454/68755, intron 4 of 5)	14	47069591	47091655	22065	1	68755	NM_026832	21057	Cgrrf1	1
chr14	47273393	47273543	-2.30081	0.000202932	Intron (NM_001037221/74480, intron 3 of 12)	14	47306434	47343274	36841	1	74480	NM_001310544	-32891	Samd4	3
chr14	48604651	48604801	-0.870499	0.0431704	Distal Intergenic	14	48683580	48752587	69008	1	218989	NM_001310584	-78779	Tmem260	3
chr14	48733567	48733717	1.38954	0.0289711	Intron (NM_001310584/218989, intron 11 of 16)	14	48683809	48752587	68779	1	218989	NR_132324	49758	Tmem260	2
chr14	48745070	48745220	1.4706	0.021097	Intron (NM_001310584/218989, intron 15 of 16)	14	48683809	48752587	68779	1	218989	NR_132324	61261	Tmem260	2
chr14	48967643	48967793	1.3331	0.00825905	Intron (NR_029384/606497, intron 4 of 4)	14	48906745	49030805	124061	1	606497	NR_029384	60898	Otx2os1	2
chr14	49874969	49875119	-1.13893	0.0491987	Distal Intergenic	14	49535977	49763294	227318	2	75288	NM_029238	-111675	Slc35f4	3
chr14	51064171	51064321	-1.18404	0.00212748	Exon (NM_009351/21745, exon 51 of 55)	14	51045373	51058758	13386	1	11546	NM_009632	18798	Parp2	3
chr14	54692860	54693010	0.741299	0.0408609	Distal Intergenic	14	54701604	54707748	6145	1	65107	NM_022993	-8594	Lrp10	1
chr14	55188308	55188458	-1.7501	0.0126239	Promoter (1-2kb)	14	55186517	55186599	83	2	387204	NR_029724	-1709	Mir208a	3
chr14	56143099	56143249	1.00413	0.0476877	Distal Intergenic	14	56134742	56137689	2948	2	654795	NM_001082975	-5410	Sdr39u1	1
chr14	56889143	56889293	-1.48512	0.0017431	Intron (NM_001145978/328417, intron 32 of 34)	14	56905705	56934886	29182	1	75339	NM_001360072	-16412	Mphosph8	3
chr14	57717889	57718039	1.39596	0.0257318	Intron (NM_009376/21821, intron 18 of 25)	14	57762286	57780623	18338	1	239114	NM_145837	-44247	Il17d	2
chr14	60902336	60902486	-1.50429	0.00736015	Intron (NM_001033272/219140, intron 1 of 12)	14	60872154	61002005	129852	1	219140	NM_001033272	30182	Spata13	3
chr14	61728410	61728560	-1.65741	0.0107798	Promoter (1-2kb)	14	61730137	61737831	7695	1	75349	NR_045714	-1577	4930556J02Rik	3
chr14	62700787	62700937	-1.48825	0.0243466	Distal Intergenic	14	62630119	62693738	63620	2	239134	NM_172810	-7049	Gucy1b2	3
chr14	62878471	62878621	1.01516	0.0288464	Distal Intergenic	14	62901116	62929692	28577	1	319433	NM_001199945	-22495	Serpine3	1
chr14	64214395	64214545	-1.11497	0.0404766	Intron (NM_026359/67750, intron 2 of 3)	14	64208571	64225229	16659	2	67750	NM_026359	10684	4930578I06Rik	3
chr14	64216274	64216424	-0.892544	0.00773246	Intron (NM_026359/67750, intron 2 of 3)	14	64208571	64225229	16659	2	67750	NM_026359	8805	4930578I06Rik	3
chr14	64415338	64415488	-0.970211	0.0142109	Intron (NM_001253716/110265, intron 5 of 5)	14	64353739	64365079	11341	1	78569	NR_167725	61599	9630015K15Rik	3
chr14	64501651	64501801	-0.618682	0.039939	Intron (NM_001253716/110265, intron 3 of 5)	14	64353739	64365079	11341	1	78569	NR_167725	147912	9630015K15Rik	3
chr14	65409698	65409848	-1.28642	0.0324766	Promoter (<=1kb)	14	65409766	65422786	13021	1	105245784	NR_166862	0	Gm41177	4
chr14	65559614	65559764	-0.964567	0.0420856	3' UTR	14	65596125	65636379	40255	1	380912	NM_199029	-36361	Zfp395	3
chr14	66082831	66082981	0.973419	0.0464755	Intron (NM_145944/67179, intron 2 of 8)	14	66074751	66104053	29303	1	67179	NM_145944	8080	Ccdc25	1
chr14	66467388	66467538	-0.800241	0.043507	Intron (NM_001162365/19229, intron 1 of 30)	14	66390706	66451273	60568	2	19229	NM_001360233	-16115	Ptk2b	3
chr14	67672563	67672713	-1.50515	0.0214132	Distal Intergenic	14	67569491	67635191	65701	2	73977	NR_045961	-37372	4930438E09Rik	3
chr14	68461699	68461849	-1.68459	0.0248479	Distal Intergenic	14	68356994	68362453	5460	2	18040	NM_008691	-99246	Nefm	3
chr14	70240481	70240631	0.598686	0.0390339	Intron (NM_028560/73523, intron 4 of 6)	14	70314766	70320062	5297	1	13655	NM_001289925	-74135	Egr3	1
chr14	70932840	70932990	-1.45938	0.0340017	Intron (NM_001359888/65246, intron 8 of 27)	14	70899566	70945475	45910	2	65246	NM_001359888	12485	Xpo7	3
chr14	71713207	71713357	1.1241	0.046987	Distal Intergenic	14	71658452	71659064	613	1	73857	NR_166771	54755	4930429C20Rik	2
chr14	72617527	72617677	-2.037	0.00238614	Distal Intergenic	14	72775393	72947443	172051	2	319448	NM_207636	329766	Fndc3a	3
chr14	72753941	72754091	1.10317	0.00840245	Distal Intergenic	14	72775393	72947443	172051	2	319448	NM_207636	193352	Fndc3a	2
chr14	72815943	72816093	-2.04595	0.00122791	Intron (NM_207636/319448, intron 7 of 25)	14	72775393	72947443	172051	2	319448	NM_207636	131350	Fndc3a	3
chr14	7341333	7341483	1.08747	0.0198154	Distal Intergenic	14	7463070	7648948	185879	2	674895	NM_001195229	307465	Nek10	2
chr14	73967679	73967829	0.927772	0.047312	Distal Intergenic	14	74005302	74005408	107	2	19862	NR_003027	37579	Rnu6	2
chr14	75547164	75547314	1.26036	0.04721	Exon (NM_001359875/67302, exon 7 of 19)	14	75521813	75581866	60054	1	67302	NM_026083	25351	Zc3h13	1
chr14	77151050	77151200	-1.31102	0.0316772	Distal Intergenic	14	77261641	77274057	12417	2	210808	NM_172488	122857	Lacc1	3
chr14	77579146	77579296	-1.29786	0.0295861	Intron (NM_001253759/239188, intron 3 of 19)	14	77716923	77744308	27386	2	629678	NR_033141	165012	Gm6994	3
chr14	79800390	79800540	1.7331	0.0230003	Intron (NM_007920/13709, intron 3 of 8)	14	79825100	79868237	43138	1	67955	NM_026474	-24560	Sugt1	1
chr14	80849416	80849566	0.823011	0.0201187	Distal Intergenic	14	80237742	80260581	22840	1	380924	NM_001351947	611674	Olfm4	2
chr14	84495258	84495408	0.732835	0.0384938	Distal Intergenic	14	84283871	84312730	28860	2	102635012	NR_153783	-182528	Gm32455	2
chr14	86536941	86537091	1.15248	0.0470428	Promoter (<=1kb)	14	86501582	86537358	35777	2	102635491	NR_166898	267	Gm32815	2
chr14	90226589	90226739	-1.30203	0.0395353	Distal Intergenic	14	90133660	90136883	3224	1	328451	NR_002862	92929	Gm5088	3
chr14	9212377	9212527	1.80955	0.0176276	Intron (NR_121588/328354, intron 2 of 3)	14	9185125	9312375	127251	1	328354	NR_121588	27252	Gm5087	1
chr14	93512317	93512467	-0.935494	0.04453	Intron (NM_001081377/211712, intron 4 of 4)	14	93251136	94128105	876970	2	211712	NM_001081377	615638	Pcdh9	5
chr14	93688840	93688990	1.3338	0.00984155	Intron (NM_001081377/211712, intron 3 of 4)	14	93251136	94128105	876970	2	211712	NM_001081377	439115	Pcdh9	2
chr14	94433215	94433365	1.3848	0.038513	Distal Intergenic	14	93251136	94128115	876980	2	211712	NM_001346722	-305100	Pcdh9	2
chr14	9468314	9468464	-0.594812	0.0275368	Distal Intergenic	14	9646684	10097200	450517	1	27062	NM_001042617	-178220	Cadps	3
chr14	98816813	98816963	1.33951	0.0462264	Distal Intergenic	14	98024282	98407201	382920	2	13134	NM_007826	-409612	Dach1	1
chr15	102557156	102557306	-0.81459	0.0430766	Distal Intergenic	15	102565907	102568906	3000	1	100043600	NR_166829	-8601	Gm4544	3
chr15	103215635	103215785	0.815108	0.0181123	Distal Intergenic	15	103216662	103218865	2204	2	80910	NM_030720	3080	Gpr84	2
chr15	10655394	10655544	0.663327	0.0266417	Intron (NM_030690/75646, intron 2 of 17)	15	10600379	10611737	11359	1	100038608	NR_033541	55015	Gm10389	2
chr15	10676796	10676946	0.765835	0.0473544	Intron (NM_030690/75646, intron 2 of 17)	15	10569064	10713626	144563	2	75646	NM_030690	36680	Rai14	2
chr15	11019719	11019869	-1.44861	0.0383127	Intron (NM_053077/22293, intron 3 of 6)	15	11033803	11038054	4252	2	239336	NM_178717	18185	Rxfp3	3
chr15	12300311	12300461	-1.81289	0.0148293	Distal Intergenic	15	12321582	12351353	29772	1	66629	NM_025673	-21121	Golph3	3
chr15	14665298	14665448	1.27324	0.0360846	Distal Intergenic	15	13028785	13173761	144977	2	12563	NM_007666	-1491537	Cdh6	2
chr15	16011588	16011738	-1.36582	0.0279845	Distal Intergenic	15	16729001	16857224	128224	1	12565	NM_009869	-717263	Cdh9	3
chr15	16923458	16923608	-1.0949	0.0493576	Distal Intergenic	15	16729001	16857224	128224	1	12565	NM_009869	194457	Cdh9	3
chr15	18211309	18211459	1.1104	0.00397725	Intron (NR_045711/70886, intron 7 of 11)	15	18078223	18369713	291491	2	70886	NR_045711	158254	4921515E04Rik	2
chr15	19094277	19094427	-1.42855	0.00593194	Distal Intergenic	15	19185459	19203415	17957	1	102639102	NR_155419	-91032	Gm35496	3
chr15	21153802	21153952	0.804898	0.0468526	Intron (NM_001008420/215654, intron 1 of 11)	15	21111538	21589619	478082	1	215654	NM_001008420	42264	Cdh12	2
chr15	21836350	21836500	-0.929397	0.0364193	Distal Intergenic	15	21111538	21589619	478082	1	215654	NM_001008420	724812	Cdh12	5
chr15	25441151	25441301	1.08292	0.0390782	Intron (NR_168931/432939, intron 1 of 3)	15	25414278	25452504	38227	1	432939	NR_027376	26873	Gm48957	2
chr15	27877630	27877780	0.917043	0.0479938	Intron (NM_001081302/223435, intron 10 of 56)	15	27730735	28025934	295200	2	223435	NM_001081302	148154	Trio	1
chr15	29078033	29078183	-1.72272	0.0047964	Distal Intergenic	15	29713477	29713550	74	2	100628607	NR_039542	635367	Mir3964	3
chr15	30473051	30473201	-1.36713	0.0328743	Intron (NM_001355502/18163, intron 2 of 21)	15	30172680	31029489	856810	1	18163	NM_008729	300371	Ctnnd2	3
chr15	30559338	30559488	0.995576	0.0272117	Intron (NM_001355502/18163, intron 3 of 21)	15	30172680	31029489	856810	1	18163	NM_008729	386658	Ctnnd2	2
chr15	31151093	31151243	-0.617622	0.0172957	Distal Intergenic	15	31224531	31274484	49954	1	223453	NM_146057	-73288	Dap	3
chr15	32585715	32585865	1.39199	0.00696175	Intron (NM_009154/20356, intron 11 of 22)	15	32757569	32773298	15730	2	105245909	NR_155440	187433	Gm41289	2
chr15	33688563	33688713	-0.80897	0.0314245	Promoter (<=1kb)	15	33684021	33688029	4009	2	239364	NM_001085421	-534	Tspyl5	3
chr15	34017022	34017172	-1.2262	0.0330391	Distal Intergenic	15	34082865	34143682	60818	1	67154	NM_001357925	-65693	Mtdh	5
chr15	34705507	34705657	1.02158	0.04385	Distal Intergenic	15	34572945	34678852	105908	2	223473	NM_145469	-26655	Nipal2	2
chr15	34829798	34829948	0.864427	0.0291911	Distal Intergenic	15	34837501	34843553	6053	1	16539	NM_181317	-7553	Kcns2	1
chr15	36591233	36591383	-1.14674	0.0257146	Distal Intergenic	15	36595902	36609217	13316	2	18458	NM_008774	17834	Pabpc1	3
chr15	38602540	38602690	0.835629	0.0347792	Distal Intergenic	15	38549588	38595178	45591	2	69679	NR_045757	-7362	2310043O21Rik	2
chr15	38672618	38672768	-0.945942	0.0247137	Intron (NM_025494/66335, intron 1 of 12)	15	38662148	38692688	30541	1	66335	NM_025494	10470	Atp6v1c1	5
chr15	40203251	40203401	-0.806346	0.0400029	Distal Intergenic	15	40026003	40031472	5470	1	102636151	NR_155349	177248	Gm33301	3
chr15	4130359	4130509	1.33253	0.033536	Intron (NM_024188/67041, intron 11 of 16)	15	4049593	4056888	7296	2	414066	NR_028266	-73471	BC037032	1
chr15	41972175	41972325	0.957542	0.0395868	Distal Intergenic	15	41728689	41733116	4428	2	223513	NM_175456	-239059	Abra	2
chr15	42539645	42539795	-0.902225	0.017699	Promoter (<=1kb)	15	42288063	42540373	252311	2	11600	NM_001286062	578	Angpt1	3
chr15	42807042	42807192	1.15553	0.0244941	Distal Intergenic	15	42884191	43034214	150024	2	239405	NM_001357956	227022	Rspo2	1
chr15	43405283	43405433	-0.99338	0.0182149	Distal Intergenic	15	43340625	43391173	50549	1	66736	NM_025736	64658	Emc2	5
chr15	44203184	44203334	0.760409	0.0479196	Distal Intergenic	15	44291507	44301081	9575	1	223527	NM_175009	-88173	Eny2	2
chr15	44715267	44715417	1.45982	0.00365443	Distal Intergenic	15	44744790	44748139	3350	1	239410	NR_033609	-29373	A930017M01Rik	1
chr15	44881621	44881771	0.607412	0.0488328	Distal Intergenic	15	44969680	44978330	8651	2	67498	NM_026200	96559	Kcnv1	2
chr15	49244130	49244280	0.684045	0.0367699	Distal Intergenic	15	47444034	48655385	1211352	2	239420	NM_001081391	-588745	Csmd3	2
chr15	49263400	49263550	-1.35945	0.0465004	Distal Intergenic	15	47444034	48655385	1211352	2	239420	NM_001081391	-608015	Csmd3	5
chr15	50855198	50855348	0.690132	0.0442014	Distal Intergenic	15	50518155	50753437	235283	2	83925	NM_032000	-101761	Trps1	2
chr15	51917951	51918101	-1.05728	0.0062327	Distal Intergenic	15	51903503	51909118	5616	1	239435	NM_175503	14448	Aard	3
chr15	52926249	52926399	-1.42938	0.00150403	Distal Intergenic	15	52931659	53209579	277921	2	14042	NM_010162	283180	Ext1	3
chr15	53009070	53009220	0.835762	0.0484318	Intron (NM_010162/14042, intron 1 of 10)	15	52931659	53209579	277921	2	14042	NM_010162	200359	Ext1	1
chr15	53827715	53827865	-1.88402	0.0142578	Distal Intergenic	15	53325197	53765832	440636	2	320679	NM_177225	-61883	Samd12	3
chr15	57342318	57342468	1.70066	0.0105873	Promoter (1-2kb)	15	57107163	57341021	233859	2	210463	NM_172378	-1297	Slc22a22	2
chr15	57626097	57626247	-0.99707	0.0197747	5' UTR	15	57558063	57703228	145166	1	387609	NM_199449	68034	Zhx2	3
chr15	59169724	59169874	-1.33758	0.0266056	Distal Intergenic	15	59178797	59183862	5066	1	100416830	NR_045613	-8923	Zfp572	4
chr15	60868402	60868552	-1.59853	0.0133968	Distal Intergenic	15	60789438	60793119	3682	2	117586	NM_001081067	-75283	A1bg	3
chr15	61428682	61428832	0.80143	0.0274246	Distal Intergenic	15	61571133	61646300	75168	2	432956	NR_040350	217468	D030024E09Rik	2
chr15	62825205	62825355	-0.662133	0.0203736	Distal Intergenic	15	63286246	63351457	65212	2	432958	NR_045279	526102	Gm20740	3
chr15	63911550	63911700	-0.738698	0.033614	Intron (NM_001360038/223601, intron 1 of 11)	15	63800943	63931613	130671	2	223601	NM_001360038	19913	Cyrib	3
chr15	64254532	64254682	-0.613483	0.0226179	Promoter (<=1kb)	15	63958689	64254768	296080	2	13196	NM_001276461	86	Asap1	3
chr15	64320528	64320678	-1.06419	0.0012514	Distal Intergenic	15	63958689	64254768	296080	2	13196	NM_010026	-65760	Asap1	3
chr15	64328187	64328337	1.62539	0.0226561	Distal Intergenic	15	63958689	64254768	296080	2	13196	NM_010026	-73419	Asap1	2
chr15	64414228	64414378	-1.04665	0.0460242	Distal Intergenic	15	63958689	64254768	296080	2	13196	NM_010026	-159460	Asap1	3
chr15	64432994	64433144	-1.74586	0.0073419	Distal Intergenic	15	63958689	64254768	296080	2	13196	NM_010026	-178226	Asap1	4
chr15	64434476	64434626	-0.879493	0.01666	Distal Intergenic	15	63958689	64254768	296080	2	13196	NM_010026	-179708	Asap1	3
chr15	65439963	65440113	-1.08911	0.0232956	Distal Intergenic	15	65658869	65745661	86793	1	76740	NM_001356582	-218756	Efr3a	3
chr15	6655110	6655260	0.770299	0.00966959	Intron (NM_001278269/23880, intron 2 of 16)	15	6633908	6683784	49877	2	102632231	NR_155272	28524	Gm2245	2
chr15	66870333	66870483	-1.44178	0.0182974	Distal Intergenic	15	66801167	66841490	40324	2	17988	NM_008681	-28843	Ndrg1	3
chr15	66903895	66904045	-0.897904	0.0369809	Distal Intergenic	15	66801167	66841490	40324	2	17988	NM_008681	-62405	Ndrg1	3
chr15	66996741	66996891	-1.2057	0.0379153	Intron (NM_009177/20442, intron 3 of 8)	15	66974724	67048731	74008	2	20442	NM_009177	51840	St3gal1	5
chr15	67021752	67021902	-1.54782	0.000853693	Intron (NM_009177/20442, intron 2 of 8)	15	66974724	67048731	74008	2	20442	NM_009177	26829	St3gal1	3
chr15	67093330	67093480	-0.767458	0.00806757	Distal Intergenic	15	67098618	67248943	150326	1	69334	NR_045140	-5138	1700012I11Rik	3
chr15	67483861	67484011	0.729844	0.0194624	Distal Intergenic	15	67098618	67248943	150326	1	69334	NR_045140	385243	1700012I11Rik	2
chr15	67994594	67994744	0.709767	0.0433859	Intron (NM_001145888/380993, intron 11 of 15)	15	67955587	68130705	175119	2	380993	NM_001145888	135961	Zfat	2
chr15	68090028	68090178	-1.05626	0.0231422	Intron (NM_001145888/380993, intron 2 of 15)	15	67955587	68130705	175119	2	380993	NM_001145888	40527	Zfat	3
chr15	6982102	6982252	-1.92848	0.0130785	Distal Intergenic	15	6843058	6903794	60737	2	18414	NM_011019	-78308	Osmr	3
chr15	70256619	70256769	-1.47987	0.00665081	Distal Intergenic	15	69796082	69950053	153972	1	100503580	NR_045071	460537	Gm19782	3
chr15	70971081	70971231	0.608428	0.049631	Distal Intergenic	15	71317527	71599687	282161	2	70363	NM_177819	628456	Fam135b	2
chr15	7114367	7114517	0.812877	0.0350631	Distal Intergenic	15	7159053	7214824	55772	1	16880	NM_001113386	-44536	Lifr	2
chr15	71265166	71265316	0.670844	0.0280478	Distal Intergenic	15	71317527	71599687	282161	2	70363	NM_177819	334371	Fam135b	2
chr15	71494752	71494902	0.823141	0.0265192	Intron (NM_177819/70363, intron 1 of 19)	15	71317527	71599687	282161	2	70363	NM_177819	104785	Fam135b	2
chr15	72262782	72262932	-1.04106	0.017133	Distal Intergenic	15	72127199	72127305	107	2	19862	NR_003027	-135477	Rnu6	3
chr15	72513746	72513896	-1.26634	0.0175831	Intron (NM_029640/76510, intron 20 of 21)	15	72378836	72419548	40713	2	223604	NM_001033876	-94198	Kcnk9	3
chr15	72543391	72543541	-1.09451	0.0392042	Intron (NM_029640/76510, intron 20 of 21)	15	72378836	72419548	40713	2	223604	NM_001033876	-123843	Kcnk9	3
chr15	73504265	73504415	0.811539	0.0108308	Distal Intergenic	15	73449273	73496593	47321	2	106068	NM_001033219	-7672	Slc45a4	2
chr15	74028504	74028654	-1.46803	0.00608115	Distal Intergenic	15	73658785	73711520	52736	2	268816	NM_001368162	-316984	Mroh5	3
chr15	74273210	74273360	-0.611922	0.0497497	Distal Intergenic	15	74284971	74359495	74525	2	102634630	NR_144499	86135	Gm32168	4
chr15	74432931	74433081	-0.688843	0.0120055	Intron (NM_001359759/107831, intron 17 of 30)	15	74388045	74461313	73269	1	107831	NM_174991	44886	Adgrb1	3
chr15	74714493	74714643	-1.2971	0.0380397	Promoter (1-2kb)	15	74706741	74713492	6752	2	110115	NM_001033229	-1001	Cyp11b1	5
chr15	75663115	75663265	-1.05165	0.00975686	Intron (NM_172121/223642, intron 4 of 11)	15	75617350	75620170	2821	2	378435	NM_194350	-42945	Mafa	5
chr15	75997641	75997791	-1.56149	0.0145456	Intron (NM_144848/223650, intron 1 of 2)	15	75973337	76004395	31059	2	223650	NM_144848	6604	Eppk1	3
chr15	76350669	76350819	0.835285	0.0326513	Intron (NM_013481/12181, intron 3 of 15)	15	76341638	76343668	2031	1	20289	NM_198885	9031	Scx	1
chr15	76643268	76643418	1.53059	0.00515319	Intron (NM_001168288/223666, intron 2 of 11)	15	76605665	76608045	2381	2	223665	NM_176828	-35223	C030006K11Rik	1
chr15	77164020	77164170	1.25081	0.0133196	Intron (NM_001110827/93686, intron 1 of 13)	15	76963190	77191253	228064	2	93686	NM_001110827	27083	Rbfox2	1
chr15	77948625	77948775	-2.59127	1.62937e-06	Intron (NM_007583/12300, intron 1 of 3)	15	77877823	78003480	125658	2	12300	NM_007583	54705	Cacng2	3
chr15	80371847	80371997	0.849194	0.0376346	Intron (NM_001163189/383075, intron 4 of 5)	15	80315772	80322804	7033	2	102633578	NR_155275	-49043	Gm31369	2
chr15	81677451	81677601	1.22665	0.0255142	Intron (NM_001081016/20286, intron 22 of 22)	15	81684992	81686814	1823	2	100504312	NR_155271	9213	Gm17597	1
chr15	81971589	81971739	-1.53366	0.00806293	Intron (NM_028897/74369, intron 11 of 30)	15	81966677	82011012	44336	1	74369	NM_001310435	4912	Mei1	4
chr15	83704227	83704377	-0.985506	0.049522	Intron (NM_172610/223726, intron 3 of 6)	15	83669030	83742675	73646	1	223726	NM_001359131	35197	Mpped1	3
chr15	86312784	86312934	-1.59817	0.0107035	Intron (NM_145476/223754, intron 11 of 12)	15	86161876	86382704	220829	1	223754	NM_001358062	150908	Tbc1d22a	3
chr15	86651996	86652146	-0.69778	0.0339599	Distal Intergenic	15	86981694	87138224	156531	1	77961	NR_167712	-329548	A930027H12Rik	3
chr15	87349704	87349854	1.07976	0.0195056	Distal Intergenic	15	87428500	87643566	215067	1	106014	NM_001252310	-78646	Tafa5	2
chr15	87816890	87817040	0.907463	0.0483979	Distal Intergenic	15	87680051	87680144	94	2	102465209	NR_105817	-136746	Mir6393	2
chr15	87904614	87904764	-1.17037	0.03824	Distal Intergenic	15	87680051	87680144	94	2	102465209	NR_105817	-224470	Mir6393	3
chr15	88334896	88335046	-1.39945	0.0432396	Distal Intergenic	15	88199075	88256852	57778	1	328579	NR_045281	135821	B230214G05Rik	3
chr15	88994440	88994590	-0.938963	0.0425488	Intron (NM_001163319/328580, intron 4 of 24)	15	88983301	89007353	24053	2	328580	NM_001163319	12763	Tubgcp6	5
chr15	89021734	89021884	0.655399	0.0395094	Intron (NM_013871/29857, intron 2 of 11)	15	89014787	89024906	10120	2	29857	NM_013871	3022	Mapk12	1
chr15	89024276	89024426	-0.686526	0.00935417	Promoter (<=1kb)	15	89014787	89024906	10120	2	29857	NM_013871	480	Mapk12	3
chr15	90008318	90008468	-1.92868	0.000315037	Distal Intergenic	15	90108514	90114757	6244	1	380959	NM_001033441	-100046	Alg10b	3
chr15	90190932	90191082	1.0982	0.0419805	Distal Intergenic	15	90237913	90252647	14735	1	102640415	NR_155426	-46831	Gm36480	2
chr15	90702464	90702614	-2.05063	0.00263483	Distal Intergenic	15	90775599	90782679	7081	2	20738	NR_033583	80065	Spn-ps	3
chr15	91444558	91444708	1.0704	0.0455586	Intron (NM_001033633/239606, intron 1 of 9)	15	91151894	91457464	305571	2	239606	NM_001033633	12756	Slc2a13	2
chr15	92892230	92892380	-1.18247	0.0421957	Distal Intergenic	15	93137611	93173060	35450	2	223827	NM_001346785	280680	Gxylt1	3
chr15	92987394	92987544	0.98867	0.0189325	Distal Intergenic	15	93137611	93173060	35450	2	223827	NM_001346785	185516	Gxylt1	2
chr15	94828745	94828895	0.587021	0.0420192	Intron (NM_178789/320709, intron 4 of 7)	15	94995503	95047199	51697	2	100043315	NR_015482	218304	LOC100043315	2
chr15	97079031	97079181	-1.04209	0.018027	Distal Intergenic	15	97058896	97065125	6230	2	102635594	NR_155279	-13906	Gm32885	3
chr15	98410714	98410864	-1.03783	0.0108002	Distal Intergenic	15	98417598	98417715	118	2	100217417	NR_034051	6851	Snora34	5
chr16	10128600	10128750	-1.08976	0.0333016	Intron (NM_007929/13731, intron 1 of 4)	16	10099613	10131832	32220	2	13731	NM_007929	3082	Emp2	5
chr16	12207402	12207552	-2.12385	0.000287952	Distal Intergenic	16	11801977	12088768	286792	1	72555	NM_028277	405425	Shisa9	3
chr16	12330667	12330817	-1.68407	0.028284	Distal Intergenic	16	12629254	12666517	37264	1	75493	NR_040507	-298437	1700003L19Rik	4
chr16	12335356	12335506	1.24331	0.0472391	Distal Intergenic	16	12629254	12666517	37264	1	75493	NR_040507	-293748	1700003L19Rik	2
chr16	12770383	12770533	-1.33577	0.0174363	Distal Intergenic	16	12629254	12666517	37264	1	75493	NR_040507	141129	1700003L19Rik	3
chr16	13185105	13185255	-0.752384	0.0138856	Intron (NM_001122667/239719, intron 3 of 16)	16	13176285	13235393	59109	1	239719	NM_153588	8820	Mrtfb	3
chr16	13900909	13901059	-1.55673	0.0112422	Intron (NM_144518/67254, intron 2 of 5)	16	13927030	13977138	50109	2	223989	NM_001081154	76079	Marf1	3
chr16	17069586	17069736	-1.36352	0.0409406	Intron (NM_178922/58180, intron 1 of 2)	16	17051451	17081294	29844	1	58180	NM_178922	18135	Hic2	5
chr16	17620782	17620932	-1.04716	0.00583181	Exon (NM_153790/224024, exon 4 of 11)	16	17615146	17626157	11012	1	224024	NM_153790	5636	Scarf2	3
chr16	17666830	17666980	-0.799745	0.0498397	Intron (NM_001109750/13356, intron 7 of 9)	16	17653140	17656050	2911	2	80733	NM_030558	-10780	Car15	3
chr16	18205909	18206059	-1.03764	0.0123478	Intron (NM_001272029/11877, intron 2 of 18)	16	18210428	18225824	15397	1	11877	NM_001272031	-4369	Arvcf	3
chr16	18461144	18461294	-0.800581	0.0410351	Distal Intergenic	16	18440561	18448688	8128	2	18951	NM_213614	-12456	Septin5	3
chr16	22059553	22059703	1.50077	0.0235976	Distal Intergenic	16	22063302	22084755	21454	2	20462	NM_001330554	25052	Tra2b	1
chr16	22437598	22437748	-0.891686	0.00463644	Intron (NM_001346673/110197, intron 2 of 23)	16	22424076	22424182	107	1	102465962	NR_105781	13522	Mir6362	3
chr16	22530306	22530456	1.56631	0.0202986	Distal Intergenic	16	22285319	22475981	190663	2	110197	NM_138650	-54325	Dgkg	1
chr16	25901633	25901783	1.32544	0.045004	Intron (NM_173379/210530, intron 1 of 14)	16	25778034	25924563	146530	2	210530	NM_173379	22780	P3h2	1
chr16	26695738	26695888	-1.49666	0.016534	Distal Intergenic	16	26775985	26786995	11011	2	239789	NM_001285916	91107	Gmnc	3
chr16	27459142	27459292	-1.42851	0.0451047	Distal Intergenic	16	27668682	27744880	76199	1	100038623	NR_033475	-209390	Gm10823	3
chr16	28669746	28669896	-1.06482	0.00820042	Intron (NM_177718/239796, intron 1 of 1)	16	28644928	28748450	103523	2	239796	NM_177718	78554	Mb21d2	5
chr16	28802259	28802409	-1.98398	0.00653995	Distal Intergenic	16	28644928	28748450	103523	2	239796	NM_177718	-53809	Mb21d2	3
chr16	28854408	28854558	-1.80757	0.00123963	Distal Intergenic	16	28644928	28748450	103523	2	239796	NM_177718	-105958	Mb21d2	3
chr16	29524543	29524693	1.4942	0.012912	Distal Intergenic	16	29632368	29633851	1484	1	108168307	NR_164311	-107675	Gm46567	1
chr16	30748080	30748230	-1.1782	0.00805505	Distal Intergenic	16	30632980	30633086	107	1	19862	NR_003027	115100	Rnu6	3
chr16	30767261	30767411	-1.53322	0.0278245	Distal Intergenic	16	30774321	30900250	125930	2	268880	NM_198626	132839	Xxylt1	4
chr16	30790985	30791135	-1.06672	0.0084974	Intron (NM_198626/268880, intron 3 of 3)	16	30774321	30900250	125930	2	268880	NM_198626	109115	Xxylt1	3
chr16	30824507	30824657	-1.0822	0.0378143	Intron (NM_198626/268880, intron 3 of 3)	16	30774321	30900250	125930	2	268880	NM_198626	75593	Xxylt1	3
chr16	30888503	30888653	-2.68983	2.0152e-05	Intron (NM_198626/268880, intron 1 of 3)	16	30774321	30900250	125930	2	268880	NM_198626	11597	Xxylt1	3
chr16	31716117	31716267	-0.756682	0.0252218	3' UTR	16	31697628	31717837	20210	1	30060	NM_013900	18489	Meltf	3
chr16	32755004	32755154	-1.25097	0.0284855	Intron (NM_001081255/70144, intron 1 of 20)	16	32734470	32836399	101930	1	70144	NM_001310674	20534	Lrch3	5
chr16	32953669	32953819	-0.977057	0.0304892	Distal Intergenic	16	32925731	32925815	85	1	100316698	NR_035469	27938	Mir1947	5
chr16	33522382	33522532	-1.67716	0.0162448	Intron (NM_175256/77446, intron 1 of 14)	16	33504836	33588565	83730	1	77446	NM_175256	17546	Heg1	3
chr16	34133940	34134090	0.978664	0.0499402	Intron (NM_177357/545156, intron 7 of 59)	16	33789443	34334397	544955	2	545156	NM_177357	200307	Kalrn	1
chr16	34218371	34218521	-0.766713	0.0498135	Intron (NM_177357/545156, intron 1 of 59)	16	33789443	34334397	544955	2	545156	NM_177357	115876	Kalrn	3
chr16	35070113	35070263	0.848054	0.0260343	Intron (NM_001012765/224129, intron 2 of 20)	16	34975234	35126113	150880	1	224129	NM_001012765	94879	Adcy5	1
chr16	36590645	36590795	-1.32308	0.0383475	Intron (NM_021301/57738, intron 7 of 21)	16	36570526	36605324	34799	2	57738	NM_021301	14529	Slc15a2	3
chr16	37438248	37438398	0.606471	0.0145125	Intron (NM_013547/15233, intron 9 of 13)	16	37467964	37474730	6767	2	68194	NM_026610	36332	Ndufb4	2
chr16	37467528	37467678	1.1384	0.0392352	Distal Intergenic	16	37467964	37474730	6767	2	68194	NM_026610	7052	Ndufb4	1
chr16	38510989	38511139	-1.80096	0.0040519	Intron (NM_020260/12549, intron 1 of 11)	16	38418705	38533397	114693	2	12549	NM_020260	22258	Arhgap31	3
chr16	38525993	38526143	-1.1058	0.0294696	Intron (NM_020260/12549, intron 1 of 11)	16	38418705	38533397	114693	2	12549	NM_020260	7254	Arhgap31	5
chr16	38766900	38767050	-0.782275	0.0139095	Intron (NM_170599/207683, intron 1 of 6)	16	38722707	38847519	124813	1	207683	NM_170599	44193	Igsf11	3
chr16	41000004	41000154	-0.594314	0.037123	Intron (NM_001361281/268890, intron 2 of 8)	16	41353188	42002042	648855	1	268890	NM_001347236	-353034	Lsamp	5
chr16	41580758	41580908	-1.13448	0.0172232	Intron (NM_001361281/268890, intron 3 of 8)	16	41353188	42002042	648855	1	268890	NM_001347236	227570	Lsamp	3
chr16	41721283	41721433	-1.79373	0.00128319	Intron (NM_001361281/268890, intron 4 of 8)	16	41353188	42002042	648855	1	268890	NM_001347236	368095	Lsamp	3
chr16	41756160	41756310	-1.57008	0.000202374	Intron (NM_001361281/268890, intron 4 of 8)	16	42123725	42123832	108	2	102466172	NR_105858	367522	Mir6540	3
chr16	4248185	4248335	-1.57529	0.0008987	Distal Intergenic	16	4102750	4238362	135613	2	11515	NM_009624	-9823	Adcy9	3
chr16	42495543	42495693	-1.10246	0.0106197	Distal Intergenic	16	42546065	42695950	149886	2	75722	NR_040521	200257	4932412D23Rik	3
chr16	42524649	42524799	0.835636	0.042889	Distal Intergenic	16	42546065	42695950	149886	2	75722	NR_040521	171151	4932412D23Rik	2
chr16	43159498	43159648	-1.22669	0.0382706	Intron (NM_001285805/56490, intron 4 of 10)	16	43166246	43184029	17784	2	791329	NR_167987	24381	Gm9968	5
chr16	43635193	43635343	0.893074	0.0399218	Intron (NM_007877/13490, intron 3 of 6)	16	43582584	43643295	60712	1	13490	NM_007877	52609	Drd3	2
chr16	4425783	4425933	-0.904057	0.0134735	Intron (NM_031184/83396, intron 1 of 6)	16	4412577	4433821	21245	1	83396	NM_031184	13206	Glis2	3
chr16	44322243	44322393	-1.00592	0.047681	Intron (NM_172506/117606, intron 4 of 18)	16	44378409	44378492	84	2	100526478	NR_037242	56099	Mir3081	3
chr16	44440268	44440418	-1.07244	0.0388626	Distal Intergenic	16	44305408	44379233	73826	2	117606	NM_172506	-61035	Boc	3
chr16	45456302	45456452	-0.836291	0.0320097	Intron (NM_145389/212998, intron 3 of 5)	16	45447211	45474481	27271	2	212998	NM_145389	18029	BC016579	3
chr16	5160238	5160388	-0.966362	0.00585845	Intron (NR_169081/105246064, intron 1 of 2)	16	5124702	5270119	145418	1	105246064	NR_169081	35536	Gm41414	3
chr16	5181215	5181365	-0.816193	0.0242064	Intron (NR_169081/105246064, intron 1 of 2)	16	5124702	5270119	145418	1	105246064	NR_169081	56513	Gm41414	3
chr16	53609067	53609217	-1.46544	0.00947755	Distal Intergenic	16	52619871	52636107	16237	2	73820	NR_040495	-972960	4930404A05Rik	3
chr16	55735159	55735309	0.963292	0.0247736	Exon (NM_028815/74201, exon 9 of 11)	16	55660316	55715642	55327	2	385658	NM_001134457	-19517	Nxpe3	1
chr16	58425515	58425665	-1.393	0.045466	Distal Intergenic	16	58434049	58437341	3293	2	328695	NM_001033404	11676	Ftdc1	3
chr16	60118641	60118791	0.751348	0.0253033	Intron (NM_007938/13840, intron 3 of 17)	16	59473846	60425894	952049	2	13840	NM_007938	307103	Epha6	2
chr16	6248984	6249134	-0.971112	0.0163449	Intron (NM_001359723/268859, intron 2 of 15)	16	5793451	5816360	22910	1	68238	NR_045799	455533	1700123O21Rik	3
chr16	63377255	63377405	0.947513	0.0453016	Intron (NM_001362452/13837, intron 15 of 16)	16	63363895	63684538	320644	2	13837	NM_001362452	307133	Epha3	1
chr16	74030622	74030772	0.929595	0.0430872	Intron (NM_001358490/268902, intron 1 of 27)	16	74138878	74138955	78	2	751561	NR_030464	108183	Mir691	2
chr16	75408787	75408937	-1.40094	0.0273232	Distal Intergenic	16	75389779	75399713	9935	1	224344	NM_198302	19008	Rbm11	5
chr16	7615145	7615295	-2.11849	0.00024717	Distal Intergenic	16	8227140	8243000	15861	2	74720	NM_029070	627705	Tmem114	3
chr16	76703435	76703585	0.764472	0.0344233	Distal Intergenic	16	76801116	76807769	6654	2	76601	NR_040573	104184	1700041M19Rik	2
chr16	78214727	78214877	-1.39139	0.00864741	Distal Intergenic	16	78156748	78174069	17322	2	12228	NM_001297747	-40658	Btg3	3
chr16	83105196	83105346	1.47269	0.0285819	Distal Intergenic	16	84168031	84172393	4363	1	75247	NR_040567	-1062685	4930553E22Rik	1
chr16	84792577	84792727	-1.36447	0.010757	Intron (NM_001198823/11820, intron 13 of 17)	16	84769099	84776339	7241	1	100038614	NR_045889	23478	Gm10791	3
chr16	85021319	85021469	1.08535	0.0445203	Distal Intergenic	16	84751324	84970595	219272	2	11820	NM_007471	-50724	App	2
chr16	85415271	85415421	-1.85779	0.0386617	Distal Intergenic	16	85253131	85347261	94131	2	224405	NM_144853	-68010	Cyyr1	3
chr16	86809742	86809892	-1.13515	0.0397612	Distal Intergenic	16	86921924	86925327	3404	2	102635567	NR_153792	115435	Gm32865	3
chr16	8862441	8862591	-1.95836	0.0104398	Distal Intergenic	16	8647964	8676788	28825	1	69053	NM_001081400	214477	1810013L24Rik	5
chr16	89387703	89387853	-0.802129	0.0215546	Distal Intergenic	16	89367064	89368071	1008	2	16693	NM_001113406	-19632	Krtap11-1	3
chr16	89585526	89585676	-1.20333	0.0317408	3' UTR	16	89583999	89615240	31242	2	21844	NM_001145887	29564	Tiam1	3
chr16	9286698	9286848	-1.25658	0.0426809	Distal Intergenic	16	9385766	9813677	427912	2	14811	NM_008170	526829	Grin2a	3
chr16	93525021	93525171	-1.33184	0.014652	Promoter (1-2kb)	16	93526987	93607476	80490	1	70028	NM_001357118	-1816	Dop1b	3
chr16	94237840	94237990	-0.926211	0.0178872	Intron (NM_009441/22129, intron 31 of 45)	16	94165311	94171874	6564	2	56176	NM_019543	-65966	Pigp	5
chr16	94877562	94877712	1.65035	0.0209879	Distal Intergenic	16	94632589	94798555	165967	2	16522	NM_001025585	-79007	Kcnj6	1
chr16	95550466	95550616	0.878052	0.028688	Distal Intergenic	16	95503274	95522093	18820	1	23872	NM_011809	47192	Ets2	2
chr16	9558774	9558924	-1.00409	0.0486309	Intron (NM_008170/14811, intron 4 of 13)	16	9385766	9813677	427912	2	14811	NM_008170	254753	Grin2a	3
chr16	95698939	95699089	-1.40013	0.0253903	Promoter (<=1kb)	16	95632323	95699913	67591	2	69776	NR_040485	824	1600002D24Rik	3
chr16	96380279	96380429	-1.55522	0.0138429	Distal Intergenic	16	96268806	96326993	58188	1	18546	NM_008791	111473	Pcp4	3
chr16	96556445	96556595	-0.592182	0.0417744	Intron (NM_031174/13508, intron 11 of 32)	16	96268806	96326993	58188	1	18546	NM_008791	287639	Pcp4	5
chr16	97094596	97094746	-0.808161	0.0481309	Distal Intergenic	16	97157928	97244136	86209	1	56175	NM_019517	-63182	Bace2	3
chr17	12365217	12365367	-0.798177	0.0473286	Intron (NM_026644/68262, intron 1 of 8)	17	12338171	12438527	100357	1	68262	NM_026644	27046	Agpat4	5
chr17	12635264	12635414	-0.94452	0.0229261	Intron (NM_008877/18815, intron 17 of 18)	17	12597496	12638271	40776	1	18815	NM_008877	37768	Plg	3
chr17	14074250	14074400	-0.886585	0.0050741	Intron (NM_010806/17356, intron 19 of 32)	17	13936698	13981665	44968	2	21646	NM_022311	-92585	Tcte2	3
chr17	15586037	15586187	-1.05392	0.0301518	Distal Intergenic	17	15587616	15596085	8470	2	13388	NM_007865	9898	Dll1	3
chr17	15853539	15853689	-1.62426	0.0229808	Promoter (1-2kb)	17	15852050	15861364	9315	1	71008	NR_045431	1489	4933401D09Rik	3
chr17	16427586	16427736	-1.2051	0.0249087	Distal Intergenic	17	16024923	16051508	26586	2	68799	NM_001372256	-376078	Rgmb	5
chr17	24268119	24268269	-1.00004	0.0476772	3' UTR	17	24257217	24264923	7707	1	213171	NM_175440	10902	Prss27	5
chr17	24275081	24275231	-1.80785	0.00845179	Intron (NM_027008/69259, intron 4 of 5)	17	24266694	24292459	25766	2	69259	NM_027008	17228	Kctd5	3
chr17	24457955	24458105	-0.825098	0.0414232	Promoter (1-2kb)	17	24459858	24459921	64	2	102465582	NR_105930	1816	Mir6965	5
chr17	24900197	24900347	-0.775447	0.0486546	Exon (NM_001348231/213753, exon 12 of 12)	17	24904066	24908923	4858	2	20974	NM_011522	8576	Syngr3	3
chr17	25849403	25849553	-1.06781	0.000804724	Intron (NM_029624/76483, intron 4 of 10)	17	25798148	25881800	83653	1	76483	NR_045520	51255	Lmf1	3
chr17	26294374	26294524	-0.804501	0.036978	Distal Intergenic	17	26208010	26288492	80483	2	215445	NM_001162869	-5882	Rab11fip3	3
chr17	26661325	26661475	-1.13198	0.00414174	3' UTR	17	26633833	26665294	31462	1	240055	NM_001081656	27492	Neurl1b	3
chr17	27236988	27237138	-0.66761	0.041261	Promoter (<=1kb)	17	27237009	27255351	18343	1	70772	NM_001251881	0	Ggnbp1	5
chr17	28249560	28249710	-0.662236	0.0175663	Intron (NM_001286040/224650, intron 12 of 24)	17	28285725	28298738	13014	2	21463	NM_001374620	49028	Tcp11	3
chr17	28291854	28292004	-1.10419	0.00634684	Intron (NM_001357681/21463, intron 4 of 9)	17	28285725	28298738	13014	2	21463	NM_001374620	6734	Tcp11	3
chr17	28482640	28482790	-0.707524	0.0450504	Intron (NM_011145/19015, intron 2 of 7)	17	28490682	28492137	1456	1	69050	NR_045427	-7892	1810013A23Rik	3
chr17	29374712	29374862	-1.06721	0.00948701	Distal Intergenic	17	29333155	29367950	34796	1	442827	NM_001364848	41557	Rab44	3
chr17	29465683	29465833	-0.614177	0.0496592	Distal Intergenic	17	29375495	29456764	81270	2	240058	NM_153166	-8919	Cpne5	3
chr17	29930350	29930500	-1.06558	0.030392	Intron (NM_001163741/68597, intron 1 of 4)	17	29914951	29935991	21041	2	68597	NM_001163741	5491	Ccdc167	3
chr17	31036481	31036631	1.02019	0.0262938	Intron (NM_013811/13417, intron 83 of 92)	17	31120841	31155484	34644	1	14652	NM_021332	-84210	Glp1r	2
chr17	31584864	31585014	1.02628	0.0419026	Distal Intergenic	17	31605208	31695283	90076	1	18585	NM_001163748	-20194	Pde9a	2
chr17	32294300	32294450	-1.12466	0.0230101	Distal Intergenic	17	32295057	32310397	15341	2	435518	NR_027316	15947	Pdxk-ps	3
chr17	34296689	34296839	0.833319	0.0476792	Distal Intergenic	17	34311353	34314208	2856	1	15001	NM_008206	-14514	H2-Oa	1
chr17	42676615	42676765	-1.39363	0.0198358	Intron (NM_028474/627626, intron 2 of 3)	17	42627491	42818632	191142	1	627626	NM_001355270	49124	Ptchd4	4
chr17	42738996	42739146	-1.24498	0.023492	Intron (NM_028474/627626, intron 3 of 3)	17	42627491	42818632	191142	1	627626	NM_001355270	111505	Ptchd4	3
chr17	43133747	43133897	1.19439	0.0368703	Intron (NM_009847/12488, intron 9 of 17)	17	43103842	43187315	83474	2	12488	NM_009847	53418	Cd2ap	1
chr17	43403297	43403447	-0.691616	0.0457519	Distal Intergenic	17	43456932	43469182	12251	2	545207	NR_045155	65735	E130008D07Rik	5
chr17	43588223	43588373	-0.754641	0.0487571	Intron (NM_133776/77596, intron 1 of 15)	17	43581238	43635297	54060	1	77596	NM_133776	6985	Adgrf1	3
chr17	4591361	4591511	0.866874	0.0448916	Distal Intergenic	17	4685255	4687752	2498	1	75117	NR_130984	-93744	4930517M08Rik	2
chr17	45937819	45937969	-0.705056	0.0492597	Distal Intergenic	17	45911893	45913028	1136	2	653016	NM_001177469	-24791	Mymx	3
chr17	46478108	46478258	0.793259	0.0482466	Exon (NM_001145979/56055, exon 10 of 12)	17	46472990	46480296	7307	1	56055	NM_001357745	5118	Gtpbp2	2
chr17	46906387	46906537	-0.740518	0.00745158	Intron (NM_175168/71461, intron 1 of 19)	17	46875377	46940430	65054	2	71461	NM_175168	33893	Ptk7	5
chr17	48117344	48117494	-0.974516	0.0357771	Distal Intergenic	17	48096669	48103341	6673	1	21425	NM_011549	20675	Tfeb	3
chr17	50127412	50127562	-1.04658	0.0206899	Promoter (1-2kb)	17	50124650	50128833	4184	2	102632654	NR_168028	1271	Gm16555	3
chr17	50646022	50646172	-1.61577	0.00326687	Distal Intergenic	17	50586421	50600648	14228	2	13164	NM_010021	-45374	Dazl	3
chr17	50974809	50974959	-1.338	0.0326555	Intron (NM_013880/224860, intron 4 of 5)	17	51005553	51006913	1361	1	654432	NR_002700	-30594	Gm7334	3
chr17	52070751	52070901	-1.30594	0.0352869	Intron (NM_001163630/20230, intron 9 of 10)	17	52043215	52119082	75868	2	20230	NM_001163630	48181	Satb1	3
chr17	52268559	52268709	-1.10863	0.0205845	Intron (NR_045095/100504169, intron 2 of 2)	17	52189755	52272285	82531	1	100504169	NR_045095	78804	Gm20098	3
chr17	54670112	54670262	-1.6875	0.0197715	Intron (NR_045825/69418, intron 1 of 2)	17	54659611	54677102	17492	2	69418	NR_045825	6840	1700025K24Rik	3
chr17	54780808	54780958	1.19996	0.0378928	Distal Intergenic	17	54659611	54677102	17492	2	69418	NR_045825	-103706	1700025K24Rik	2
chr17	55043056	55043206	-0.96472	0.0439956	Distal Intergenic	17	54659611	54677102	17492	2	69418	NR_045825	-365954	1700025K24Rik	5
chr17	55601855	55602005	0.872537	0.00969605	Distal Intergenic	17	55752383	55821582	69200	1	240119	NM_001347403	-150378	St6gal2	2
chr17	5715973	5716123	1.57081	0.0306927	Intron (NM_146073/224454, intron 2 of 8)	17	5848932	5853515	4584	1	78512	NR_045081	-132809	3300005D01Rik	2
chr17	58776033	58776183	1.17413	0.0414744	Distal Intergenic	17	59185803	59298370	112568	2	69239	NM_027001	522187	Pdzph1	2
chr17	62852464	62852614	-0.654634	0.0372855	Distal Intergenic	17	62909952	63188312	278361	2	13640	NM_010109	335698	Efna5	3
chr17	62885513	62885663	1.73615	0.00603038	Distal Intergenic	17	62909952	63188312	278361	2	13640	NM_010109	302649	Efna5	2
chr17	65659007	65659157	-2.07262	0.00649072	Intron (NM_001360185/381107, intron 11 of 12)	17	65563000	65817052	254053	2	381107	NM_001360185	157895	Tmem232	3
chr17	65668615	65668765	1.53445	0.00563927	Intron (NM_001360185/381107, intron 11 of 12)	17	65563000	65817052	254053	2	381107	NM_001360185	148287	Tmem232	2
chr17	66573938	66574088	-0.738138	0.019425	Distal Intergenic	17	66430515	66459169	28655	1	320209	NM_001348292	143423	Ddx11	3
chr17	71466847	71466997	0.893017	0.0279295	Distal Intergenic	17	71490527	71556813	66287	1	64898	NM_001357791	-23530	Lpin2	2
chr17	71947778	71947928	-1.21698	0.0292203	Promoter (<=1kb)	17	71947884	71947951	68	1	100217456	NR_028551	0	Snord53	4
chr17	73825543	73825693	-0.921704	0.016647	Intron (NM_027864/71685, intron 9 of 14)	17	73613459	73706291	92833	2	381122	NM_001033444	-119252	Capn13	4
chr17	7469384	7469534	-1.106	0.0420723	Intron (NM_011299/20112, intron 1 of 20)	17	7437514	7570714	133201	1	20112	NM_011299	31870	Rps6ka2	5
chr17	74877700	74877850	-1.09322	0.0374399	Intron (NM_007566/12211, intron 7 of 72)	17	74835290	75010351	175062	1	12211	NM_007566	42410	Birc6	5
chr17	76093402	76093552	-1.16629	0.0498823	Distal Intergenic	17	76168018	76196034	28017	1	100043885	NR_033456	-74466	Gm4710	5
chr17	76924054	76924204	1.40926	0.0300874	Distal Intergenic	17	76168018	76196034	28017	1	100043885	NR_033456	756036	Gm4710	2
chr17	76932232	76932382	1.29449	0.0186687	Distal Intergenic	17	76168018	76196034	28017	1	100043885	NR_033456	764214	Gm4710	1
chr17	78972536	78972686	0.651384	0.0457351	Intron (NM_011500/268980, intron 10 of 17)	17	78957342	79043990	86649	2	268980	NM_011500	71304	Strn	2
chr17	79217394	79217544	-1.50713	0.0474951	Promoter (2-3kb)	17	79192316	79214421	22106	2	73671	NM_001163625	-2973	Sult6b1	4
chr17	80256951	80257101	-0.697851	0.0451937	Distal Intergenic	17	80155819	80203552	47734	2	56298	NM_178050	-53399	Atl2	3
chr17	80639940	80640090	1.16508	0.0418807	Intron (NM_001145452/381112, intron 1 of 17)	17	80614836	80696118	81283	1	381112	NM_001145452	25104	Arhgef33	2
chr17	81148495	81148645	-1.01646	0.0132388	Distal Intergenic	17	81204222	81234893	30672	1	320784	NR_131128	-55577	C230072F16Rik	3
chr17	81152928	81153078	-0.778976	0.0441787	Distal Intergenic	17	81204222	81234893	30672	1	320784	NR_131128	-51144	C230072F16Rik	3
chr17	83585203	83585353	-0.932741	0.00821782	Distal Intergenic	17	83522712	83532498	9787	1	106522	NM_134117	62491	Pkdcc	3
chr17	83849912	83850062	-0.988824	0.00224138	Distal Intergenic	17	83809346	83821762	12417	2	20463	NM_009187	-28150	Cox7a2l	5
chr17	84039608	84039758	0.693315	0.0487924	Intron (NM_001171053/116871, intron 3 of 13)	17	84013613	84131144	117532	1	116871	NM_001379390	25995	Mta3	2
chr17	84221377	84221527	-1.65847	0.0213981	Distal Intergenic	17	84225363	84229038	3676	1	72285	NR_166916	-3836	1810073O08Rik	3
chr17	84404032	84404182	1.46898	0.0162527	Distal Intergenic	17	84386088	84397303	11216	1	74473	NR_045458	17944	4933433H22Rik	2
chr17	84836902	84837052	-1.10014	0.0198223	Intron (NM_001357986/213556, intron 2 of 29)	17	84819323	84929570	110248	1	213556	NM_177606	17579	Plekhh2	5
chr17	84874511	84874661	1.17798	0.0245426	Intron (NM_001357986/213556, intron 8 of 29)	17	84819323	84929570	110248	1	213556	NM_177606	55188	Plekhh2	2
chr17	84899005	84899155	1.34064	0.0381869	Exon (NM_001357986/213556, exon 20 of 30)	17	84933903	84962992	29090	1	213575	NM_172256	-34748	Dync2li1	2
chr17	86651318	86651468	-0.815667	0.019443	Intron (NM_011104/18754, intron 1 of 14)	17	86592595	86594606	2012	2	72104	NR_045435	-56712	2010106C02Rik	5
chr17	87630760	87630910	-1.03771	0.00867822	Intron (NM_028639/225049, intron 8 of 19)	17	87590314	87689198	98885	1	225049	NM_028639	40446	Ttc7	3
chr17	88936567	88936717	-0.831676	0.0361561	Promoter (2-3kb)	17	88933983	88953152	19170	1	77057	NM_029858	2584	Ston1	3
chr17	9703515	9703665	0.957621	0.046749	Distal Intergenic	17	9885426	9888633	3208	2	67543	NM_001163836	184968	Pabpc6	2
chr17	9962675	9962825	-1.62315	0.0241709	Distal Intergenic	17	9969681	9994795	25115	2	71092	NR_045433	31970	4930452A19Rik	3
chr18	11128981	11129131	-1.01815	0.0353647	Distal Intergenic	18	11049929	11052567	2639	2	68434	NR_105022	-76414	Gata6os	5
chr18	12354139	12354289	-0.83405	0.0168819	Intron (NM_008720/18145, intron 3 of 24)	18	12322751	12369443	46693	2	18145	NM_008720	15154	Npc1	3
chr18	13026127	13026277	-0.648023	0.0497072	Intron (NM_207530/64291, intron 12 of 27)	18	12888369	13013036	124668	2	64291	NM_001252489	-13091	Osbpl1a	3
chr18	13530198	13530348	1.4943	0.0225855	Distal Intergenic	18	13641448	13654544	13097	1	102640755	NR_166721	-111100	Gm36747	2
chr18	15403483	15403633	-2.11207	0.0021525	Distal Intergenic	18	15101742	15284503	182762	2	106931	NM_134112	-118980	Kctd1	3
chr18	16135293	16135443	-1.25858	0.00743544	Distal Intergenic	18	15584978	15893214	308237	2	71367	NM_199055	-242079	Chst9	3
chr18	16921759	16921909	0.975497	0.0257822	Intron (NM_007664/12558, intron 1 of 15)	18	16721934	16942303	220370	2	12558	NM_007664	20394	Cdh2	2
chr18	16964184	16964334	-1.46609	0.0242112	Distal Intergenic	18	16949464	16955840	6377	1	328906	NR_045399	14720	Gm15328	3
chr18	20699668	20699818	-0.600743	0.0140645	Intron (NM_007883/13511, intron 1 of 14)	18	20691131	20737583	46453	1	13511	NM_007883	8537	Dsg2	3
chr18	20933730	20933880	0.637505	0.0372071	Distal Intergenic	18	20817656	20879461	61806	2	56386	NM_019737	-54269	B4galt6	2
chr18	21594984	21595134	0.674474	0.0298194	Distal Intergenic	18	21260399	21433196	172798	2	381126	NM_001033445	-161788	Garem1	1
chr18	23462309	23462459	-1.16341	0.0192807	Intron (NM_001285813/13527, intron 1 of 21)	18	23443077	23792776	349700	1	13527	NM_001285813	19232	Dtna	3
chr18	25246053	25246203	-1.25417	0.0188667	Intron (NM_001289654/225288, intron 19 of 24)	18	25269096	25299022	29927	2	66648	NM_001142697	52819	Tpgs2	3
chr18	25632336	25632486	-1.11909	0.00253241	Intron (NM_001362337/108013, intron 8 of 12)	18	25610677	25812805	202129	2	108013	NM_001362337	180319	Celf4	3
chr18	27675485	27675635	1.13474	0.0258626	Distal Intergenic	18	28693217	29131229	438013	1	320624	NR_045398	-1017582	4930474G06Rik	1
chr18	29431928	29432078	1.11711	0.0354453	Distal Intergenic	18	29575253	29599160	23908	1	78199	NR_045395	-143175	4930527G23Rik	1
chr18	29562343	29562493	1.06093	0.0444346	Intron (NR_045391/78058, intron 7 of 7)	18	29575253	29599160	23908	1	78199	NR_045395	-12760	4930527G23Rik	2
chr18	33498347	33498497	-1.04606	0.0484547	Distal Intergenic	18	33570072	33596687	26616	2	27528	NM_001267717	98190	Nrep	3
chr18	36273804	36273954	-1.07514	0.0138894	Intron (NM_001167891/100042150, intron 1 of 9)	18	36239256	36243007	3752	1	74966	NR_015571	34548	4930471G03Rik	3
chr18	36310620	36310770	-1.42142	0.0121032	Intron (NM_001167891/100042150, intron 1 of 9)	18	36147634	36330444	182811	2	100042150	NM_001167891	19674	Nrg2	4
chr18	39791941	39792091	-1.443	0.0230716	Distal Intergenic	18	39906550	39909135	2586	1	18459	NM_011033	-114459	Pabpc2	3
chr18	40473995	40474145	-1.04619	0.0429796	Intron (NM_001371041/383348, intron 2 of 2)	18	40373889	40391819	17931	2	102633199	NR_168033	-82176	Gm31087	4
chr18	40534985	40535135	-1.37856	0.00451993	Intron (NM_001371041/383348, intron 2 of 2)	18	40373889	40391819	17931	2	102633199	NR_168033	-143166	Gm31087	3
chr18	40618293	40618443	-1.1183	0.0461896	Intron (NM_001371041/383348, intron 2 of 2)	18	40373889	40391819	17931	2	102633199	NR_168033	-226474	Gm31087	3
chr18	42291556	42291706	-1.44792	0.00592021	3' UTR	18	42311740	42329774	18035	2	69401	NM_027072	38068	Plac8l1	3
chr18	42330758	42330908	1.14139	0.0126357	Promoter (<=1kb)	18	42311740	42329774	18035	2	69401	NM_027072	-984	Plac8l1	1
chr18	42793760	42793910	1.39064	0.0218855	Intron (NM_027531/72930, intron 7 of 8)	18	42710946	42712717	1772	2	240239	NM_181543	-81043	Gpr151	2
chr18	42838103	42838253	1.11937	0.0248004	Intron (NM_027531/72930, intron 4 of 8)	18	42710946	42712717	1772	2	240239	NM_181543	-125386	Gpr151	1
chr18	43146400	43146550	-1.11599	0.0219758	Intron (NM_028392/72930, intron 1 of 8)	18	42778286	43192536	414251	2	72930	NM_028392	45986	Ppp2r2b	3
chr18	44499657	44499807	0.867558	0.0108195	Distal Intergenic	18	44513567	44558036	44470	1	70640	NM_027490	-13760	Dcp2	2
chr18	44571310	44571460	-0.898371	0.0071052	Intron (NM_001085374/328949, intron 15 of 16)	18	44513567	44558036	44470	1	70640	NM_027490	57743	Dcp2	3
chr18	44678151	44678301	-1.36245	0.0312941	Intron (NM_001085374/328949, intron 1 of 16)	18	44794732	44809338	14607	1	626275	NR_026853	-116431	A930012L18Rik	4
chr18	4655344	4655494	-1.27318	0.0158598	Intron (NM_001081963/240185, intron 2 of 3)	18	4634929	4682869	47941	1	240185	NM_001081963	20415	Jcad	3
chr18	4858760	4858910	1.10925	0.0475844	Distal Intergenic	18	4812486	4850959	38474	1	100038439	NR_045881	46274	Gm10556	2
chr18	49500734	49500884	1.18545	0.0438866	Distal Intergenic	18	49656356	49657507	1152	1	67321	NR_033785	-155472	1700044K03Rik	2
chr18	51581118	51581268	0.917469	0.0354267	Distal Intergenic	18	51250970	51437713	186744	1	71373	NM_001081224	330148	Prr16	2
chr18	52842441	52842591	1.68004	0.0173855	Distal Intergenic	18	52826751	52828665	1915	1	14625	NM_010293	15690	Gykl1	2
chr18	57585153	57585303	-1.00275	0.0389042	Distal Intergenic	18	57601558	57611206	9649	1	629147	NM_001134697	-16255	Ctxn3	5
chr18	57647954	57648104	-1.11985	0.0415375	Intron (NR_015541/74916, intron 1 of 1)	18	57637494	57666824	29331	2	74916	NR_015541	18720	1700066O22Rik	3
chr18	57741357	57741507	-0.936055	0.0182938	Intron (NM_001311063/75444, intron 5 of 5)	18	57765151	57771657	6507	2	70157	NR_045360	30150	2210409D07Rik	3
chr18	57911245	57911395	-1.27087	0.0332579	Promoter (1-2kb)	18	57907236	57913067	5832	2	100503033	NR_152224	1672	Gm19519	5
chr18	58572696	58572846	0.760003	0.0207268	Distal Intergenic	18	58541975	58560855	18881	1	115488904	NR_166728	30721	Gm52334	2
chr18	58881516	58881666	-1.76079	0.0146402	Distal Intergenic	18	58969435	59186750	217316	1	240322	NM_175506	-87769	Adamts19	5
chr18	59999676	59999826	-0.681295	0.033353	Promoter (1-2kb)	18	59958503	59997793	39291	2	102638742	NR_165277	-1883	Gm35234	3
chr18	60862520	60862670	1.04535	0.0477567	Promoter (1-2kb)	18	60817566	60860638	43073	2	15531	NM_001348103	-1882	Ndst1	1
chr18	61669515	61669665	0.88588	0.0376525	Promoter (<=1kb)	18	61626865	61669607	42743	2	328967	NM_177828	0	Arhgef37	1
chr18	61727422	61727572	1.24553	0.0156974	Distal Intergenic	18	61760680	61765758	5079	2	102639254	NR_166690	38186	Gm35607	1
chr18	62604645	62604795	1.07161	0.0347773	Intron (NM_001364957/15562, intron 5 of 5)	18	62637130	62676923	39794	2	107035	NM_001361091	72128	Fbxo38	2
chr18	63069023	63069173	-1.12218	0.0427456	Intron (NM_133237/494504, intron 2 of 4)	18	63055398	63086885	31488	1	494504	NM_133237	13625	Apcdd1	4
chr18	63318026	63318176	-1.18356	0.0415107	Intron (NM_001039485/667742, intron 3 of 53)	18	63143284	63520254	376971	2	667742	NM_001039485	202078	Piezo2	5
chr18	64383256	64383406	-1.33648	0.0312283	Intron (NR_045366/73588, intron 1 of 5)	18	64387430	64409215	21786	1	20451	NM_009182	-4024	St8sia3	4
chr18	64705367	64705517	-1.87648	0.00263376	Intron (NM_001001488/54670, intron 8 of 27)	18	64632727	64649586	16860	2	70223	NM_027350	-55781	Nars	3
chr18	65268570	65268720	1.03329	0.0111091	Intron (NM_001114386/83814, intron 5 of 30)	18	65156598	65350897	194300	1	83814	NM_031881	111972	Nedd4l	2
chr18	66034264	66034414	-1.16775	0.0329041	Distal Intergenic	18	65996412	66027826	31415	2	102631870	NR_166834	-6438	Gm30094	3
chr18	66356176	66356326	-1.30283	0.0250755	Intron (NM_178793/320924, intron 2 of 10)	18	66352335	66352404	70	2	751558	NR_030467	-3772	Mir694	3
chr18	66732480	66732630	1.58097	0.00858899	Distal Intergenic	18	66637249	66644808	7560	1	100503565	NR_040528	95231	Gm9926	1
chr18	67670151	67670301	1.0603	0.022052	Intron (NM_176832/68166, intron 2 of 13)	18	67621279	67682243	60965	2	68166	NM_176832	11942	Spire1	2
chr18	68330238	68330388	1.04179	0.0273016	Intron (NM_172631/52662, intron 3 of 5)	18	68361017	68388620	27604	1	52662	NM_001357444	-30629	Ldlrad4	1
chr18	68652863	68653013	0.926516	0.0279272	Distal Intergenic	18	68539970	68562391	22422	2	17200	NM_008560	-90472	Mc2r	2
chr18	68845483	68845633	-1.16208	0.0123364	Distal Intergenic	18	68872471	68872572	102	1	102465183	NR_105774	-26838	Mir6356	3
chr18	69244572	69244722	0.959039	0.0330334	Distal Intergenic	18	69155270	69155344	75	2	102465187	NR_105780	-89228	Mir145b	2
chr18	69736790	69736940	0.783048	0.0188942	Intron (NM_013685/21413, intron 8 of 19)	18	69479231	69821038	341808	1	21413	NM_001361128	257559	Tcf4	1
chr18	69835386	69835536	-1.88592	0.000105997	Distal Intergenic	18	70058630	70102555	43926	1	381175	NM_201362	-223094	Ccdc68	3
chr18	69855984	69856134	-1.51329	0.00137571	Distal Intergenic	18	70058630	70102555	43926	1	381175	NM_201362	-202496	Ccdc68	3
chr18	69857781	69857931	-1.35805	0.0420385	Distal Intergenic	18	70058630	70102555	43926	1	381175	NM_201362	-200699	Ccdc68	3
chr18	69905011	69905161	1.23394	0.0348303	Distal Intergenic	18	70058630	70102555	43926	1	381175	NM_201362	-153469	Ccdc68	1
chr18	69947848	69947998	-1.47397	0.00347098	Distal Intergenic	18	70058630	70102555	43926	1	381175	NM_201362	-110632	Ccdc68	3
chr18	69967437	69967587	-0.605286	0.0449458	Distal Intergenic	18	70058630	70102555	43926	1	381175	NM_201362	-91043	Ccdc68	3
chr18	73914589	73914739	-1.52912	0.00847416	Intron (NM_145494/107029, intron 12 of 15)	18	73868109	73887550	19442	2	114615	NM_053255	-27039	Elac1	3
chr18	74506262	74506412	-1.64331	0.00864932	Distal Intergenic	18	74575690	74904548	328859	1	17919	NM_201600	-69278	Myo5b	3
chr18	75506761	75506911	0.870843	0.0367056	Intron (NM_001042660/17131, intron 2 of 3)	18	75500436	75529005	28570	1	17131	NM_001042660	6325	Smad7	1
chr18	75877163	75877313	-1.17831	0.0134895	Distal Intergenic	18	75564291	75830767	266477	2	269037	NM_201354	-46396	Ctif	5
chr18	76894624	76894774	1.45338	0.0150901	Distal Intergenic	18	76944100	76988037	43938	1	664805	NM_001109743	-49326	Skor2	2
chr18	77599706	77599856	-0.867887	0.0118577	Intron (NM_001164504/225743, intron 1 of 7)	18	77543806	77652832	109027	2	225743	NM_001164504	52976	Rnf165	3
chr18	77627509	77627659	-1.26818	0.00963297	Intron (NM_001164504/225743, intron 1 of 7)	18	77543806	77652832	109027	2	225743	NM_001164504	25173	Rnf165	3
chr18	78287133	78287283	-1.10159	0.0011186	Intron (NM_207651/27411, intron 3 of 21)	18	78226456	78249655	23200	2	27411	NM_001110274	-37478	Slc14a2	3
chr18	78493908	78494058	-1.60365	0.00144137	Intron (NM_207651/27411, intron 2 of 21)	18	78520082	78523931	3850	1	74367	NR_167721	-26024	4931439C15Rik	3
chr18	78501970	78502120	-0.884775	0.00684613	Intron (NM_207651/27411, intron 2 of 21)	18	78520082	78523931	3850	1	74367	NR_167721	-17962	4931439C15Rik	3
chr18	78515762	78515912	-1.8781	0.0112287	Intron (NM_207651/27411, intron 2 of 21)	18	78520082	78523931	3850	1	74367	NR_167721	-4170	4931439C15Rik	3
chr18	7910533	7910683	-1.13595	0.0235659	Exon (NM_001282093/225131, exon 7 of 14)	18	7869713	7929028	59316	1	225131	NM_001360956	40820	Wac	3
chr18	79379848	79379998	1.57116	0.035857	Distal Intergenic	18	78793593	79153659	360067	2	240427	NM_053099	-226189	Setbp1	2
chr18	80852154	80852304	-0.716915	0.0236204	Intron (NM_001201569/50771, intron 11 of 29)	18	80690650	80756286	65637	2	18018	NM_001164109	-95868	Nfatc1	4
chr18	82673399	82673549	-1.63796	0.00169937	Intron (NM_001374229/329002, intron 9 of 30)	18	82611720	82711040	99321	2	329002	NM_001374229	37491	Zfp236	3
chr18	82695466	82695616	-1.45788	0.0136998	Intron (NM_001374229/329002, intron 3 of 30)	18	82611720	82711040	99321	2	329002	NM_001374229	15424	Zfp236	3
chr18	84892508	84892658	-1.15186	0.0496143	Intron (NM_001348159/109672, intron 3 of 5)	18	84869463	84897996	28534	1	109672	NM_025797	23045	Cyb5a	3
chr18	85122395	85122545	-0.785683	0.00965468	Distal Intergenic	18	84970241	84999598	29358	1	50764	NM_001367965	152154	Fbxo15	3
chr18	85419067	85419217	-1.15703	0.0291531	Distal Intergenic	18	85683208	85684949	1742	2	102634790	NR_166703	265732	Gm32291	3
chr18	86332219	86332369	1.07228	0.0344498	Distal Intergenic	18	86413077	86523580	110504	1	246317	NM_001360910	-80708	Neto1	2
chr18	86659138	86659288	0.807484	0.0399638	Distal Intergenic	18	86729186	86736408	7223	1	12405	NM_001302356	-69898	Cbln2	2
chr18	86722981	86723131	-1.59198	0.0146591	Distal Intergenic	18	86729186	86736408	7223	1	12405	NM_001302356	-6055	Cbln2	3
chr18	88692382	88692532	1.36686	0.0336151	Distal Intergenic	18	88883293	88912331	29039	2	54607	NM_018821	219799	Socs6	1
chr18	9006840	9006990	-2.01428	0.0120007	Distal Intergenic	18	9212856	9216201	3346	1	14370	NM_008058	-205866	Fzd8	3
chr18	9305546	9305696	-0.772183	0.0381725	Distal Intergenic	18	9278607	9282809	4203	2	225152	NM_153086	-22737	Gjd4	3
chr19	10142212	10142362	-1.10526	0.0228213	Distal Intergenic	19	10160252	10174236	13985	1	76267	NM_146094	-17890	Fads1	4
chr19	11267075	11267225	1.39345	0.0134332	Intron (NR_045317/75138, intron 1 of 2)	19	11251230	11261177	9948	2	269063	NM_183190	-5898	Ms4a5	1
chr19	14138670	14138820	0.913796	0.0482208	Distal Intergenic	19	13896386	13897336	951	1	258151	NM_001011850	242284	Olfr1505	2
chr19	16156965	16157115	-0.931774	0.0271903	Intron (NM_008139/14682, intron 1 of 6)	19	16141474	16142215	742	2	117997401	NR_169088	-14750	Gm53055	3
chr19	17549732	17549882	1.13111	0.0266287	Exon (NM_001190483/18552, exon 16 of 38)	19	17371407	17378713	7307	1	54391	NM_019437	178325	Rfk	2
chr19	17910154	17910304	0.814334	0.0433504	Distal Intergenic	19	17535523	17814996	279474	2	18552	NM_001163144	-95158	Pcsk5	2
chr19	18083141	18083291	-0.792406	0.0293837	Distal Intergenic	19	17535523	17814996	279474	2	18552	NM_001163144	-268145	Pcsk5	5
chr19	18346104	18346254	-1.63201	0.00214085	Distal Intergenic	19	18557728	18609177	51450	2	20409	NM_017375	262923	Ostf1	3
chr19	18572926	18573076	0.962358	0.0428922	Intron (NM_017375/20409, intron 3 of 9)	19	18557728	18609177	51450	2	20409	NM_017375	36101	Ostf1	2
chr19	20371093	20371243	-1.17844	0.0236527	Distal Intergenic	19	20350798	20368035	17238	2	16952	NM_010730	-3058	Anxa1	3
chr19	20482875	20483025	1.39564	0.0202402	Intron (NM_001361503/11668, intron 2 of 16)	19	20470079	20533774	63696	1	320092	NR_015502	12796	E030003E18Rik	2
chr19	22940254	22940404	-0.784179	0.0415092	Intron (NM_001035239/226025, intron 21 of 24)	19	22893324	22972774	79451	1	226025	NM_001362508	46930	Trpm3	3
chr19	24246069	24246219	-0.695437	0.0131275	Intron (NM_008044/14297, intron 3 of 4)	19	24236909	24257954	21046	2	14297	NM_008044	11735	Fxn	3
chr19	24393292	24393442	-0.993188	0.0373812	Promoter (<=1kb)	19	24393373	24408058	14686	1	102637283	NR_167710	0	Pip5k1bos	4
chr19	26849715	26849865	1.20119	0.047616	Distal Intergenic	19	26863325	26866047	2723	1	329047	NM_001033407	-13460	Gm815	1
chr19	29248610	29248760	-0.775327	0.0414027	Exon (NM_001048177/16452, exon 3 of 24)	19	29229203	29290492	61290	1	16452	NM_008413	19407	Jak2	4
chr19	29963987	29964137	0.771989	0.0257232	Distal Intergenic	19	29981190	29983420	2231	1	66745	NM_025741	-17053	Trpd52l3	2
chr19	30067696	30067846	0.805924	0.0404276	Intron (NM_144873/109113, intron 14 of 15)	19	30007913	30071124	63212	1	109113	NM_144873	59783	Uhrf2	1
chr19	31009105	31009255	1.52128	0.0285073	Intron (NM_011160/19091, intron 3 of 17)	19	31060241	31063992	3752	1	83410	NM_031249	-50986	Cstf2t	1
chr19	32912359	32912509	-1.59486	0.0235382	Distal Intergenic	19	32734977	32803560	68584	1	19211	NM_008960	177382	Pten	3
chr19	33296336	33296486	-2.02514	0.00103358	Intron (NM_001368833/67795, intron 4 of 6)	19	33369201	33395776	26576	1	102631731	NR_166828	-72715	Gm29998	3
chr19	33317680	33317830	-1.89144	0.000119336	Intron (NM_001368833/67795, intron 4 of 6)	19	33369201	33395776	26576	1	102631731	NR_166828	-51371	Gm29998	3
chr19	3459061	3459211	-1.5572	0.0137753	Distal Intergenic	19	3459915	3464544	4630	2	14419	NM_001329667	5333	Gal	3
chr19	35553578	35553728	-2.18707	0.000104108	Distal Intergenic	19	35812621	35901978	89358	2	329056	NR_152130	348250	A830019P07Rik	3
chr19	36298590	36298740	-1.38796	0.0113722	Distal Intergenic	19	36325729	36438370	112642	1	76073	NM_001368690	-26989	Pcgf5	3
chr19	36514480	36514630	0.756498	0.0338461	Distal Intergenic	19	36532039	36598535	66497	1	226098	NM_001163471	-17409	Hectd2	2
chr19	36776476	36776626	1.24693	0.028196	Distal Intergenic	19	36811632	36870877	59246	1	74493	NM_001163635	-35006	Tnks2	2
chr19	36896508	36896658	-0.692259	0.00384885	Promoter (<=1kb)	19	36894950	36896999	2050	2	72514	NM_028263	341	Fgfbp3	3
chr19	37243255	37243405	-0.909477	0.000183266	Promoter (1-2kb)	19	37235826	37241494	5669	2	77059	NR_040299	-1761	4931408D14Rik	5
chr19	37260667	37260817	-0.828601	0.000232886	Intron (NM_031156/15925, intron 19 of 24)	19	37235826	37241494	5669	2	77059	NR_040299	-19173	4931408D14Rik	3
chr19	37287539	37287689	-1.12834	0.0160643	Intron (NM_031156/15925, intron 10 of 24)	19	37235826	37241494	5669	2	77059	NR_040299	-46045	4931408D14Rik	5
chr19	42215012	42215162	-1.47782	0.00322817	Distal Intergenic	19	42236017	42258787	22771	1	71146	NM_001141983	-20855	Golga7b	3
chr19	42626454	42626604	1.67817	0.00554278	Distal Intergenic	19	42580718	42601245	20528	2	67573	NM_053083	-25209	Loxl4	1
chr19	44682865	44683015	1.22376	0.0234685	Promoter (<=1kb)	19	44674192	44683919	9728	2	102639186	NR_167899	904	Gm26644	2
chr19	45889763	45889913	-1.42043	0.00766837	Intron (NM_198296/71617, intron 20 of 25)	19	45780785	45804502	23718	2	80906	NM_145704	-85261	Kcnip2	3
chr19	47378123	47378273	1.50209	0.011539	Intron (NM_001164717/14218, intron 3 of 13)	19	47248613	47452850	204238	2	14218	NM_001164717	74577	Sh3pxd2a	1
chr19	48112384	48112534	-0.845997	0.00996168	Distal Intergenic	19	48194464	48793944	599481	1	66673	NM_025696	-81930	Sorcs3	3
chr19	49096353	49096503	-1.64037	0.00448342	Distal Intergenic	19	48194464	48793944	599481	1	66673	NM_025696	901889	Sorcs3	3
chr19	5189817	5189967	-0.817248	0.0331579	Intron (NM_001362451/107975, intron 20 of 24)	19	5157774	5168326	10553	2	16594	NR_045528	-21491	Klc2	3
chr19	52954898	52955048	-1.18246	0.00905678	Distal Intergenic	19	52911612	52915362	3751	1	100043450	NR_030678	43286	AA387883	3
chr19	53342469	53342619	-1.3005	0.00809042	Intron (NM_001008542/17859, intron 3 of 5)	19	53318839	53361724	42886	1	17859	NM_001008543	23630	Mxi1	3
chr19	53798135	53798285	-0.639944	0.0167658	Intron (NM_001170847/73713, intron 1 of 13)	19	53880662	53918292	37631	1	18569	NM_011050	-82377	Pdcd4	3
chr19	54133956	54134106	1.2227	0.0456464	Distal Intergenic	19	54033690	54037413	3724	1	11551	NM_007417	100266	Adra2a	2
chr19	54194103	54194253	1.14716	0.0423413	Distal Intergenic	19	54033690	54037413	3724	1	11551	NM_007417	160413	Adra2a	2
chr19	55209797	55209947	-0.699037	0.0431792	Intron (NM_001081076/73707, intron 12 of 20)	19	55186531	55206004	19474	2	73707	NM_001371012	-3793	Gucy2g	3
chr19	55256192	55256342	-1.77868	0.00488464	Intron (NM_027976/433256, intron 1 of 21)	19	55241801	55285060	43260	1	433256	NM_027976	14391	Acsl5	3
chr19	55351194	55351344	-1.8754	0.000251757	Intron (NM_001360432/53611, intron 3 of 7)	19	55304489	55615893	311405	1	53611	NM_016862	46705	Vti1a	3
chr19	55410406	55410556	-1.20337	0.0118652	Intron (NM_001360432/53611, intron 5 of 7)	19	55304489	55615893	311405	1	53611	NM_016862	105917	Vti1a	4
chr19	56465833	56465983	-1.32133	0.00865265	Intron (NM_001164263/226245, intron 8 of 12)	19	56450069	56475161	25093	1	226245	NM_172641	15764	Plekhs1	3
chr19	57363702	57363852	1.30313	0.00624466	Intron (NM_145505/226252, intron 5 of 16)	19	57349441	57378026	28586	1	226252	NM_145505	14261	Fhip2a	1
chr19	58510242	58510392	-1.13644	0.0231955	Intron (NM_001373968/75645, intron 2 of 7)	19	58500416	58541536	41121	1	75645	NM_029372	9826	Ccdc172	3
chr19	58914015	58914165	0.698703	0.0444023	Intron (NM_001327998/73442, intron 2 of 12)	19	58900105	58900191	87	2	100526480	NR_037247	-13824	Mir3086	2
chr19	60396972	60397122	-1.00957	0.0423652	Distal Intergenic	19	60455171	60456742	1572	2	226278	NM_201615	59620	Prlhr	3
chr19	6578303	6578453	-0.918174	0.00157368	Intron (NM_001205234/18190, intron 22 of 22)	19	6585886	6593100	7215	2	20521	NM_009203	14647	Slc22a12	3
chr19	7288179	7288329	-0.935022	0.0121433	Intron (NM_001080388/13728, intron 1 of 16)	19	7275050	7281728	6679	1	102639888	NR_167892	13129	Gm17227	3
chr2	10170169	10170319	1.37186	0.0290749	Intron (NM_172471/209378, intron 2 of 13)	2	10158354	10261340	102987	1	209378	NM_172471	11815	Itih5	2
chr2	103515642	103515792	-1.16904	0.0440716	Intron (NM_178890/99382, intron 3 of 16)	2	103551603	103591615	40013	2	98956	NM_153126	75823	Nat10	5
chr2	103783957	103784107	0.586137	0.0235193	Distal Intergenic	2	103788340	103812223	23884	1	16909	NM_001142337	-4233	Lmo2	1
chr2	104509307	104509457	-1.93563	0.00207698	Distal Intergenic	2	104540652	104543248	2597	1	622282	NR_166704	-31195	Gm6306	4
chr2	107188890	107189040	0.831519	0.0384952	Distal Intergenic	2	107120934	107128849	7916	1	16492	NM_021275	67956	Kcna4	2
chr2	107400095	107400245	-1.96736	0.000897276	Distal Intergenic	2	107120934	107128849	7916	1	16492	NM_021275	279161	Kcna4	3
chr2	107766326	107766476	-1.26615	0.021442	Distal Intergenic	2	107120934	107128849	7916	1	16492	NM_021275	645392	Kcna4	4
chr2	108120564	108120714	-0.79518	0.0179851	Distal Intergenic	2	108852891	108855883	2993	1	102631935	NR_166444	-732177	Gm13923	3
chr2	108415247	108415397	-1.14114	0.0306783	Distal Intergenic	2	108852891	108855883	2993	1	102631935	NR_166444	-437494	Gm13923	5
chr2	11018074	11018224	-0.860226	0.0472136	Distal Intergenic	2	11177193	11306037	128845	1	18761	NM_008859	-158969	Prkcq	3
chr2	110660021	110660171	1.09955	0.0473945	Intron (NM_001355244/228432, intron 1 of 23)	2	110485546	110670404	184859	2	228432	NM_001355244	10233	Ano3	2
chr2	112788111	112788261	-0.829923	0.03544	Intron (NM_001319156/20192, intron 6 of 103)	2	112461727	113047428	585702	2	20192	NM_001319156	259167	Ryr3	5
chr2	11363324	11363474	-1.50639	0.0104128	Intron (NR_040615/77543, intron 1 of 2)	2	11344300	11348917	4618	1	100503147	NR_040369	19024	Gm13293	4
chr2	113634226	113634376	1.27767	0.00632446	Intron (NM_009162/20394, intron 2 of 5)	2	113606658	113659436	52779	2	20394	NM_009162	25060	Scg5	2
chr2	114591675	114591825	-0.96463	0.0174152	Distal Intergenic	2	114684377	114874419	190043	1	102633438	NR_166464	-92552	Gm13974	5
chr2	115772559	115772709	-1.1433	0.0454402	Intron (NM_001159569/17536, intron 8 of 12)	2	115691745	115895100	203356	2	17536	NM_001159569	122391	Meis2	4
chr2	115786106	115786256	1.43802	0.0199986	Intron (NM_001159569/17536, intron 8 of 12)	2	115691745	115895100	203356	2	17536	NM_001159569	108844	Meis2	2
chr2	116473831	116473981	-1.9646	0.00256699	Distal Intergenic	2	116709186	116722980	13795	1	67356	NM_001355572	-235205	Tmco5	3
chr2	116516770	116516920	-1.83896	0.0121971	Distal Intergenic	2	116709186	116722980	13795	1	67356	NM_001355572	-192266	Tmco5	3
chr2	11664195	11664345	-1.2433	0.0132204	Intron (NM_008367/16184, intron 1 of 7)	2	11647603	11698005	50403	1	16184	NM_008367	16592	Il2ra	3
chr2	116664411	116664561	-1.74243	0.006993	Distal Intergenic	2	116709186	116722980	13795	1	67356	NM_001355572	-44625	Tmco5	3
chr2	116803121	116803271	0.791095	0.0162341	Distal Intergenic	2	116730633	116743272	12640	1	320975	NR_040336	72488	D330050G23Rik	2
chr2	117110621	117110771	1.03722	0.0374875	3' UTR	2	117080220	117102021	21802	1	68215	NM_026620	30401	Fam98b	2
chr2	117242092	117242242	0.961293	0.0370992	Distal Intergenic	2	117110465	117173358	62894	2	19419	NM_011246	-68734	Rasgrp1	2
chr2	119389608	119389758	-1.56555	0.01857	Intron (NM_019769/56398, intron 1 of 6)	2	119378188	119417503	39316	1	56398	NM_019769	11420	Chp1	4
chr2	119532698	119532848	-0.941662	0.0405533	Intron (NM_030112/76246, intron 3 of 17)	2	119505549	119565888	60340	1	76246	NM_030112	27149	Rtf1	5
chr2	119627882	119628032	-0.668115	0.0295645	Promoter (<=1kb)	2	119628221	119648584	20364	1	22174	NM_001290800	-189	Tyro3	3
chr2	119874649	119874799	-0.63944	0.0181263	Intron (NM_001370938/640524, intron 66 of 66)	2	119863914	119873513	9600	1	211429	NM_145378	10735	Pla2g4b	3
chr2	119906910	119907060	-0.721293	0.0462992	Exon (NM_001370938/640524, exon 11 of 67)	2	119871974	119919394	47421	2	640524	NM_001370938	12334	Sptbn5	3
chr2	120601142	120601292	-0.654216	0.0326669	Intron (NM_001024856/140810, intron 10 of 15)	2	120546635	120561998	15364	2	68968	NM_026891	-39144	Cdan1	3
chr2	121160099	121160249	1.50037	0.0223504	Intron (NM_178795/327655, intron 25 of 29)	2	121141042	121181494	40453	2	327655	NM_178795	21245	Ppip5k1	1
chr2	122420248	122420398	-1.53743	0.0317872	Distal Intergenic	2	122424954	122441758	16805	2	67092	NM_025961	21360	Gatm	3
chr2	123252140	123252290	-1.81752	0.00770581	Distal Intergenic	2	122623919	122651471	27553	1	59010	NM_021507	628221	Sqor	3
chr2	123762442	123762592	0.619615	0.0406173	Distal Intergenic	2	123931889	124509709	577821	1	214968	NM_001290997	-169297	Sema6d	1
chr2	124351427	124351577	-0.655208	0.039554	Intron (NM_001290997/214968, intron 5 of 20)	2	124452216	124509709	57494	1	214968	NM_001291000	-100639	Sema6d	3
chr2	128175435	128175585	-0.629086	0.0317695	Intron (NR_028589/100043424, intron 1 of 2)	2	128264606	128266487	1882	1	100043729	NR_166620	-89021	Gm14010	3
chr2	128275588	128275738	1.44796	0.00415508	Distal Intergenic	2	128214028	128271271	57244	2	100043424	NR_028591	-4317	Morrbid	2
chr2	129159995	129160145	-1.76556	0.00756094	Distal Intergenic	2	129141530	129151892	10363	2	16175	NM_010554	-8103	Il1a	3
chr2	129881645	129881795	-1.13113	0.00611042	Intron (NM_009374/21818, intron 9 of 12)	2	129858212	129858328	117	2	102466628	NR_105757	-23317	Mir6339	3
chr2	130098783	130098933	0.752437	0.0364368	Intron (NM_138655/192140, intron 17 of 19)	2	130116332	130121233	4902	1	67134	NM_024193	-17399	Nop56	2
chr2	130570980	130571130	-1.5761	0.00948863	Intron (NM_001311147/228602, intron 28 of 36)	2	130526028	130539439	13412	2	269356	NM_001081162	-31541	Slc4a11	3
chr2	130580034	130580184	-1.08586	0.00336776	Intron (NM_001311147/228602, intron 25 of 36)	2	130526028	130539439	13412	2	269356	NM_001081162	-40595	Slc4a11	3
chr2	130607452	130607602	-0.821937	0.0271223	Intron (NM_001311147/228602, intron 19 of 36)	2	130643886	130646021	2136	2	100043766	NR_024097	38419	Gm14057	3
chr2	130882252	130882402	0.679018	0.0412054	Promoter (<=1kb)	2	130882239	130882318	80	2	102465606	NR_105969	0	Mir6973b	1
chr2	132369218	132369368	1.01491	0.0442284	Distal Intergenic	2	132332648	132365977	33330	1	70371	NR_028286	36570	1700026D11Rik	1
chr2	136244629	136244779	-1.66922	0.0279388	Distal Intergenic	2	135923008	136229887	306880	2	241656	NM_172858	-14742	Pak5	3
chr2	136404357	136404507	-1.18519	0.0204018	Distal Intergenic	2	136374241	136397774	23534	1	319196	NM_175667	30116	Ankef1	3
chr2	136909814	136909964	-1.17985	0.0380894	3' UTR	2	136923371	136958440	35070	2	16449	NM_013822	48476	Jag1	3
chr2	138005686	138005836	-1.4948	0.0106364	Distal Intergenic	2	138098504	138129342	30839	1	228662	NM_001025431	-92668	Btbd3	3
chr2	138586861	138587011	-2.40071	0.000103919	Distal Intergenic	2	138661849	138661927	79	1	100316816	NR_035477	-74838	Mir1952	4
chr2	140459242	140459392	-1.86011	0.00401315	Intron (NM_001013802/72899, intron 3 of 18)	2	140500118	140513396	13279	2	71436	NM_001172160	54004	Flrt3	3
chr2	14075441	14075591	0.627818	0.0436529	Exon (NR_038162/70957, exon 2 of 2)	2	14075144	14078745	3602	2	70957	NR_038162	3154	Stamos	2
chr2	140971202	140971352	1.92959	0.00783502	Intron (NM_001013802/72899, intron 5 of 18)	2	140500118	140513396	13279	2	71436	NM_178382	-457806	Flrt3	2
chr2	141191732	141191882	-1.67968	0.038516	Intron (NM_001013802/72899, intron 5 of 18)	2	141482410	141482516	107	1	19862	NR_003027	-290528	Rnu6	5
chr2	141540389	141540539	-2.04188	0.000221616	Intron (NM_001013802/72899, intron 6 of 18)	2	141482410	141482516	107	1	19862	NR_003027	57979	Rnu6	3
chr2	142011331	142011481	-2.17538	0.000563142	Intron (NM_001013802/72899, intron 8 of 18)	2	141482410	141482516	107	1	19862	NR_003027	528921	Rnu6	3
chr2	142014784	142014934	-1.48919	0.00229553	Intron (NM_001013802/72899, intron 8 of 18)	2	141482410	141482516	107	1	19862	NR_003027	532374	Rnu6	3
chr2	143026646	143026796	-1.2948	0.0196611	Distal Intergenic	2	142920313	142923633	3321	1	57329	NM_020595	106333	Otor	3
chr2	143299953	143300103	-1.50848	0.0237064	Distal Intergenic	2	143388053	143658202	270150	1	18549	NM_008792	-87950	Pcsk2	3
chr2	144139482	144139632	1.12087	0.0218114	Distal Intergenic	2	144112824	144123147	10324	1	74528	NM_028984	26658	Mgme1	2
chr2	144326106	144326256	1.1439	0.0185939	Intron (NM_001360361/241688, intron 13 of 19)	2	144307096	144308652	1557	1	171588	NR_038065	19010	NA	1
chr2	144547846	144547996	-1.25831	0.0177141	Intron (NM_025314/66044, intron 4 of 5)	2	144441873	144610667	168795	1	66044	NM_025314	105973	Dtd1	3
chr2	145107815	145107965	1.45192	0.014329	Intron (NM_001356497/94249, intron 2 of 16)	2	145084531	145484085	399555	1	94249	NM_053195	23284	Slc24a3	2
chr2	145259818	145259968	-1.23728	0.0247302	Intron (NM_001356497/94249, intron 2 of 16)	2	145391375	145396902	5528	2	627302	NM_001037929	136934	Gm14092	5
chr2	145473634	145473784	1.52884	0.0382407	Intron (NM_001356497/94249, intron 15 of 16)	2	145543115	145595592	52478	1	408057	NR_033220	-69331	BC039771	1
chr2	145893377	145893527	0.66134	0.0104894	Intron (NM_001369121/78774, intron 17 of 26)	2	145776704	146056952	280249	1	78774	NM_001369121	116673	Cfap61	2
chr2	14689178	14689328	0.679589	0.0316363	Intron (NM_023116/12296, intron 2 of 13)	2	14725453	14727433	1981	1	625342	NR_028497	-36125	Gm13315	2
chr2	148092038	148092188	-1.28295	0.0338331	Distal Intergenic	2	148237297	148238684	1388	1	20608	NM_009219	-145109	Sstr4	3
chr2	14879131	14879281	-0.998654	0.020951	Promoter (<=1kb)	2	14878467	14992719	114253	1	12296	NM_001309519	664	Cacnb2	3
chr2	14905927	14906077	-1.39502	0.0190261	Intron (NM_023116/12296, intron 3 of 13)	2	14878467	14992719	114253	1	12296	NM_001309519	27460	Cacnb2	3
chr2	149387745	149387895	0.945915	0.0205007	Distal Intergenic	2	149247169	149252198	5030	1	58214	NM_021405	140576	Cst10	2
chr2	152609661	152609811	1.2372	0.0190614	Intron (NM_001289739/12048, intron 2 of 4)	2	152596093	152606957	10865	1	84682	NM_053091	13568	Cox4i2	2
chr2	15295529	15295679	-1.64828	0.0109593	Distal Intergenic	2	15060131	15087267	27137	1	75869	NM_029466	235398	Arl5b	3
chr2	153401807	153401957	0.990281	0.039109	Distal Intergenic	2	153249381	153371891	122511	2	329540	NM_001134300	-29916	Nol4l	1
chr2	15365746	15365896	0.957807	0.0228616	Distal Intergenic	2	15531290	16260368	729079	1	102635496	NM_001310455	-165394	Malrd1	2
chr2	155630364	155630514	0.831043	0.0196089	Intron (NM_010808/17391, intron 1 of 8)	2	155617262	155660286	43025	1	17391	NM_010808	13102	Mmp24	1
chr2	156506380	156506530	-0.905083	0.0263132	Intron (NM_001277186/228836, intron 1 of 12)	2	156455617	156606283	150667	1	228836	NM_146128	50763	Dlgap4	3
chr2	156568756	156568906	-0.778408	0.0352137	Intron (NM_001277186/228836, intron 7 of 12)	2	156563199	156606283	43085	1	228836	NM_001042487	5557	Dlgap4	3
chr2	156583959	156584109	-0.777509	0.0211564	Intron (NM_001277186/228836, intron 7 of 12)	2	156563199	156606283	43085	1	228836	NM_001042487	20760	Dlgap4	5
chr2	157180668	157180818	1.09	0.0381754	Promoter (1-2kb)	2	157171416	157179346	7931	2	14601	NM_001329683	-1322	Ghrh	1
chr2	158092632	158092782	0.698573	0.0280586	Distal Intergenic	2	158085424	158085485	62	2	102466240	NR_106156	-7147	Mir7685	2
chr2	158585798	158585948	-0.733992	0.0149326	Intron (NM_153089/228852, intron 3 of 10)	2	158610019	158628557	18539	1	71878	NM_027975	-24071	Fam83d	3
chr2	158717166	158717316	-0.752488	0.0493305	Distal Intergenic	2	158636727	158700140	63414	1	71715	NM_145742	80439	Dhx35	3
chr2	159413880	159414030	-1.81511	0.044894	Distal Intergenic	2	159789261	159823209	33949	1	71081	NR_040498	-375231	4933416E03Rik	3
chr2	160996473	160996623	-1.3668	0.0405883	Distal Intergenic	2	160788898	160951006	162109	2	71389	NR_126509	-45467	Chd6	3
chr2	161700858	161701008	-1.10913	0.0349423	Intron (NM_001291149/19281, intron 9 of 30)	2	162232733	162235866	3134	1	77645	NR_040617	-531725	Ptprtos	3
chr2	16233269	16233419	-1.8621	0.0487942	Intron (NM_001310455/102635496, intron 37 of 38)	2	16361115	16760650	399536	1	67448	NM_026162	-127696	Plxdc2	3
chr2	162695544	162695694	-0.916273	0.0178392	Distal Intergenic	2	162773428	162779040	5613	1	67996	NM_026499	-77734	Srsf6	5
chr2	162728977	162729127	-1.92097	0.00430408	Distal Intergenic	2	162773428	162779040	5613	1	67996	NM_026499	-44301	Srsf6	3
chr2	162730753	162730903	-0.946179	0.0181567	Distal Intergenic	2	162773428	162779040	5613	1	67996	NM_026499	-42525	Srsf6	3
chr2	16300860	16301010	-1.85916	0.0143611	Distal Intergenic	2	16361115	16760650	399536	1	67448	NM_026162	-60105	Plxdc2	4
chr2	166484696	166484846	-0.704689	0.0258344	Intron (NM_177782/277360, intron 3 of 39)	2	166408265	166555752	147488	2	277360	NM_177782	70906	Prex1	3
chr2	166568940	166569090	-0.860172	0.0340109	Distal Intergenic	2	166408265	166555752	147488	2	277360	NM_177782	-13188	Prex1	3
chr2	166995305	166995455	-0.80383	0.025586	Intron (NM_008420/16500, intron 1 of 1)	2	166937889	167030738	92850	2	16500	NM_008420	35283	Kcnb1	3
chr2	167575509	167575659	-1.94635	0.00371883	Distal Intergenic	2	167533097	167539333	6237	1	329562	NR_015500	42412	A530013C23Rik	3
chr2	167807951	167808101	0.784801	0.03337	Intron (NM_011201/19246, intron 3 of 8)	2	167774247	167821305	47059	1	19246	NM_011201	33704	Ptpn1	2
chr2	167960481	167960631	0.794122	0.0397214	Distal Intergenic	2	167994523	167996433	1911	2	77017	NR_040327	35802	E130018N17Rik	1
chr2	168698699	168698849	-1.26941	0.0459733	Distal Intergenic	2	168735251	168754523	19273	2	22722	NM_001370946	55674	Zfp64	3
chr2	168891879	168892029	-1.4821	0.00514757	Distal Intergenic	2	168820189	168820826	638	1	75508	NR_040326	71690	1700017J07Rik	4
chr2	168967485	168967635	-0.966237	0.0425253	Distal Intergenic	2	168820189	168820826	638	1	75508	NR_040326	147296	1700017J07Rik	3
chr2	168993798	168993948	-1.14794	0.0182755	Distal Intergenic	2	168820189	168820826	638	1	75508	NR_040326	173609	1700017J07Rik	3
chr2	169021616	169021766	-1.77168	0.00851351	Distal Intergenic	2	168820189	168820826	638	1	75508	NR_040326	201427	1700017J07Rik	3
chr2	169449236	169449386	-1.36605	0.0310165	Distal Intergenic	2	169474429	169730424	255996	1	228911	NM_080455	-25043	Tshz2	4
chr2	169475565	169475715	-1.6838	0.0193173	Promoter (1-2kb)	2	169474429	169914670	440242	1	228911	NM_177659	1136	Tshz2	3
chr2	169600010	169600160	-2.10485	0.00034669	Intron (NM_080455/228911, intron 1 of 1)	2	169474429	169914670	440242	1	228911	NM_177659	125581	Tshz2	3
chr2	169625401	169625551	-1.65744	0.0141882	Intron (NM_080455/228911, intron 1 of 1)	2	169474429	169914670	440242	1	228911	NM_177659	150972	Tshz2	3
chr2	169666418	169666568	-1.48567	0.0208774	Intron (NM_080455/228911, intron 1 of 1)	2	169803933	169805107	1175	2	446211	NR_131974	138539	AY702102	3
chr2	169701119	169701269	-1.97807	0.000272753	Intron (NM_080455/228911, intron 1 of 1)	2	169803933	169805107	1175	2	446211	NR_131974	103838	AY702102	3
chr2	170061932	170062082	-1.11915	0.0392428	Distal Intergenic	2	170034368	170035973	1606	2	100502923	NR_157067	-25959	Gm17619	3
chr2	170289708	170289858	0.962462	0.048639	Distal Intergenic	2	170188911	170269765	80855	2	76960	NM_029815	-19943	Bcas1	2
chr2	171493885	171494035	-1.36985	0.0400109	Distal Intergenic	2	171798799	171804719	5921	2	75655	NR_040509	310684	1700028P15Rik	4
chr2	172696169	172696319	-1.73083	0.0251575	Distal Intergenic	2	172709805	172782114	72310	2	12162	NM_007557	85795	Bmp7	5
chr2	172980556	172980706	-0.598625	0.0486195	Distal Intergenic	2	172983705	172989925	6221	2	102640678	NR_168322	9219	Gm36691	5
chr2	173099553	173099703	1.26646	0.042473	Intron (NM_022995/65112, intron 1 of 3)	2	173066258	173118326	52069	2	65112	NM_022995	18623	Pmepa1	2
chr2	17661890	17662040	-1.2126	0.0211252	Intron (NR_156125/74103, intron 1 of 5)	2	17347484	17674976	327493	2	74103	NR_156125	12936	Nebl	3
chr2	177759857	177760007	-0.742504	0.0465368	Promoter (<=1kb)	2	177760768	177980285	219518	1	74189	NM_001177789	-761	Phactr3	3
chr2	179240811	179240961	-0.693205	0.0431075	Intron (NM_001316723/12561, intron 2 of 5)	2	179084224	179541168	456945	1	12561	NM_009867	156587	Cdh4	3
chr2	179432623	179432773	-0.849966	0.0401817	Intron (NM_001316723/12561, intron 3 of 5)	2	179553939	179618439	64501	2	228980	NM_001081092	185666	Taf4	4
chr2	179573775	179573925	-1.37497	0.0292226	Exon (NM_001081092/228980, exon 7 of 15)	2	179553939	179618439	64501	2	228980	NM_001081092	44514	Taf4	3
chr2	18194423	18194573	0.991701	0.00429968	Intron (NM_010804/17354, intron 14 of 22)	2	18180594	18184292	3699	2	108168725	NR_165806	-10131	Gm13351	1
chr2	19397844	19397994	-0.703077	0.0109189	Intron (NM_029619/76467, intron 3 of 4)	2	19376447	19399781	23335	1	76467	NM_029619	21397	Msrb2	5
chr2	19791739	19791889	-1.03768	0.0482736	Distal Intergenic	2	19660617	19662708	2092	2	100041244	NR_033642	-129031	Gm3230	5
chr2	20286847	20286997	0.736058	0.0343802	Distal Intergenic	2	20294724	20815346	520623	1	208618	NM_001081006	-7727	Etl4	2
chr2	20917425	20917575	-1.15853	0.0347693	Intron (NM_001081364/71435, intron 2 of 23)	2	20852730	20972532	119803	2	71435	NM_001081364	54957	Arhgap21	5
chr2	21712268	21712418	-1.67884	0.0113359	Intron (NM_001004761/241263, intron 5 of 10)	2	21372378	21835353	462976	1	241263	NM_001004761	339890	Gpr158	3
chr2	21857817	21857967	-1.54681	0.00815774	Distal Intergenic	2	22232314	22508264	275951	1	667663	NM_148413	-374347	Myo3a	3
chr2	25397059	25397209	1.27876	0.0169015	Distal Intergenic	2	25388662	25391731	3070	2	69379	NM_001271777	-5328	C8g	1
chr2	25956669	25956819	-0.887083	0.00287999	Intron (NM_001037098/67991, intron 2 of 5)	2	25945548	25982408	36861	2	67991	NM_001037098	25589	Nacc2	3
chr2	26113473	26113623	-1.01676	0.019364	Intron (NM_001302956/227638, intron 5 of 11)	2	26099136	26127411	28276	2	227638	NM_001302956	13788	Qsox2	5
chr2	27069207	27069357	-0.739332	0.0299175	Intron (NM_138942/13166, intron 9 of 11)	2	27055519	27073216	17698	1	13166	NM_138942	13688	Dbh	3
chr2	27527504	27527654	-1.07066	0.033158	Distal Intergenic	2	27567213	27653331	86119	1	20181	NM_011305	-39559	Rxra	3
chr2	27898207	27898357	1.65725	0.00874741	Intron (NM_015734/12831, intron 43 of 65)	2	27966491	27974890	8400	2	14134	NM_010190	76533	Fcnb	1
chr2	28194155	28194305	-0.772733	0.0150357	Distal Intergenic	2	28095701	28120748	25048	1	56177	NM_019498	98454	Olfm1	3
chr2	28325517	28325667	-0.811792	0.046576	Distal Intergenic	2	28336858	28345520	8663	1	241289	NM_001005420	-11191	Ppp1r26	4
chr2	29125921	29126071	-0.644795	0.0324772	Intron (NM_001305805/171171, intron 1 of 7)	2	29084738	29138111	53374	2	171171	NM_001305805	12040	Ntng2	5
chr2	29240392	29240542	-1.24653	0.0179081	Intron (NM_029615/68975, intron 2 of 4)	2	29236822	29414802	177981	1	68975	NM_026896	3570	Med27	3
chr2	30226625	30226775	0.625154	0.0166365	Exon (NM_198304/227699, exon 32 of 44)	2	30234789	30249328	14540	2	227700	NM_001289709	22553	Sh3glb2	2
chr2	30893011	30893161	-0.948135	0.0143608	Exon (NM_028846/74270, exon 6 of 25)	2	30872291	30912667	40377	1	74270	NM_028846	20720	Usp20	3
chr2	31006498	31006648	0.603711	0.0426	Intron (NM_001038700/14269, intron 1 of 14)	2	30916218	30986512	70295	2	14269	NM_001177650	-19986	Fnbp1	2
chr2	3158204	3158354	-1.06196	0.0317936	Intron (NM_001310434/269233, intron 1 of 7)	2	3119722	3228838	109117	1	269233	NM_001347067	38482	Fam171a1	3
chr2	32676626	32676776	-0.941758	0.0466105	Promoter (2-3kb)	2	32667425	32674417	6993	2	227736	NM_025619	-2209	Cfap157	3
chr2	33070442	33070592	-0.755965	0.0113797	Intron (NM_001290570/241308, intron 7 of 16)	2	33105973	33137726	31754	1	26360	NM_011923	-35381	Angptl2	3
chr2	36074900	36075050	-1.22528	0.0333534	Intron (NM_026422/67871, intron 6 of 6)	2	36081958	36083741	1784	1	108168747	NR_166059	-6908	Gm46735	5
chr2	37807823	37807973	1.41622	0.0194094	Intron (NM_001362973/227801, intron 13 of 22)	2	37666261	37689115	22855	1	241324	NM_001163566	141562	Crb2	1
chr2	38326814	38326964	-1.40228	0.0409949	Distal Intergenic	2	38401709	38477502	75794	1	59126	NM_021606	-74745	Nek6	4
chr2	4201012	4201162	1.34873	0.0292897	Intron (NM_001347086/209630, intron 2 of 24)	2	4157674	4618854	461181	1	209630	NM_172475	43338	Frmd4a	2
chr2	43212651	43212801	-1.22679	0.0454767	Distal Intergenic	2	43018752	43021657	2906	1	102632051	NR_166451	193899	Gm30225	3
chr2	44284343	44284493	1.1331	0.0451217	3' UTR	2	43949250	43955336	6087	2	320872	NR_040622	-329007	Arhgap15os	1
chr2	44846366	44846516	1.2515	0.0307006	Distal Intergenic	2	44454424	44817729	363306	2	227835	NM_001362986	-28637	Gtdc1	2
chr2	44949117	44949267	0.771239	0.0496892	Intron (NM_001289521/24136, intron 1 of 8)	2	44913112	44913189	78	2	100628598	NR_039591	-35928	Mir5129	1
chr2	45136603	45136753	0.781182	0.0397007	Distal Intergenic	2	44873524	45007454	133931	2	24136	NM_001355288	-129149	Zeb2	2
chr2	48010552	48010702	1.39958	0.0203919	Intron (NR_166463/102633236, intron 3 of 5)	2	47952232	48347277	395046	2	102633236	NR_166463	336575	Gm13481	2
chr2	48512999	48513149	-1.53422	0.0060978	Distal Intergenic	2	47952232	48347277	395046	2	102633236	NR_166463	-165722	Gm13481	3
chr2	48657889	48658039	-1.13028	0.0303844	Distal Intergenic	2	48704121	48793276	89156	1	11480	NM_007396	-46082	Acvr2a	4
chr2	5142670	5142820	-1.37186	0.0263825	Promoter (<=1kb)	2	5142587	5235677	93091	1	74186	NM_028804	83	Ccdc3	5
chr2	52394899	52395049	-0.646185	0.0380581	Intron (NM_001285427/12298, intron 2 of 13)	2	52318332	52448623	130292	2	12298	NM_001285427	53574	Cacnb4	3
chr2	5267258	5267408	-0.911202	0.0465404	Distal Intergenic	2	5142587	5235677	93091	1	74186	NM_028804	124671	Ccdc3	5
chr2	52889605	52889755	1.00864	0.0177954	Intron (NM_172409/71409, intron 1 of 26)	2	52747880	53024214	276335	1	71409	NM_172409	141725	Fmnl2	2
chr2	53128298	53128448	1.1299	0.0357605	Distal Intergenic	2	53082096	53109233	27138	1	65103	NM_022989	46202	Arl6ip6	2
chr2	5474432	5474582	0.902284	0.0444192	Intron (NM_001290376/227541, intron 2 of 10)	2	5298268	5680857	382590	2	227541	NM_001290376	206275	Camk1d	2
chr2	5623456	5623606	-0.846413	0.0375777	Intron (NM_001290376/227541, intron 1 of 10)	2	5298268	5680857	382590	2	227541	NM_001290376	57251	Camk1d	5
chr2	56935834	56935984	-1.37161	0.0442058	Distal Intergenic	2	56997238	57005050	7813	2	18227	NM_013613	69066	Nr4a2	5
chr2	57913576	57913726	-1.32615	0.0463956	Intron (NM_172855/241391, intron 3 of 9)	2	57888167	57929183	41017	1	241391	NM_172855	25409	Galnt5	3
chr2	5940101	5940251	-1.4139	0.0441848	Intron (NM_001081131/209692, intron 1 of 16)	2	5902871	5947603	44733	2	209692	NM_001081131	7352	Dhtkd1	3
chr2	59431423	59431573	-0.699546	0.0236539	Distal Intergenic	2	59442386	59676557	234172	1	66860	NM_198294	-10813	Tanc1	3
chr2	61387125	61387275	-1.00019	0.0473981	Distal Intergenic	2	61408901	61484513	75613	1	21353	NM_001374667	-21626	Tank	4
chr2	61798169	61798319	-1.02117	0.0119809	Distal Intergenic	2	61876859	62157087	280229	1	94229	NM_001242378	-78540	Slc4a10	5
chr2	62187741	62187891	-1.57942	0.0211545	Intron (NM_010074/13482, intron 16 of 25)	2	62160417	62242575	82159	2	13482	NM_010074	54684	Dpp4	3
chr2	62320151	62320301	1.71873	0.0272639	Distal Intergenic	2	62304874	62313997	9124	2	14526	NM_008100	-6154	Gcg	1
chr2	62404748	62404898	-0.807468	0.0389104	Promoter (<=1kb)	2	62331280	62404365	73086	2	14089	NM_007986	-383	Fap	4
chr2	6299043	6299193	-1.56176	0.0291596	Intron (NR_040333/320132, intron 4 of 6)	2	6327568	6448631	121064	1	98910	NM_001080548	-28375	Usp6nl	3
chr2	63157213	63157363	0.742633	0.0368717	Distal Intergenic	2	62533290	63014631	481342	2	170738	NM_133207	-142582	Kcnh7	2
chr2	63283324	63283474	0.725837	0.0324108	Distal Intergenic	2	63355807	63405632	49826	2	667257	NR_152174	122158	Gm8541	2
chr2	6492601	6492751	0.870463	0.0492252	Distal Intergenic	2	6357547	6448631	91085	1	98910	NM_181399	135054	Usp6nl	2
chr2	6541227	6541377	1.12272	0.00922611	Distal Intergenic	2	6357547	6448631	91085	1	98910	NM_181399	183680	Usp6nl	2
chr2	67335915	67336065	-1.1425	0.0138148	Exon (NM_001083919/241431, exon 5 of 9)	2	67276346	67356950	80605	1	241431	NM_001024618	59569	Xirp2	3
chr2	68087994	68088144	-1.67236	0.00215142	Intron (NM_016866/53416, intron 16 of 17)	2	67935016	67953226	18211	1	26877	NM_020283	152978	B3galt1	3
chr2	68156868	68157018	-1.67215	0.00681749	Intron (NM_016866/53416, intron 10 of 17)	2	68040791	68302325	261535	2	53416	NM_016866	145307	Stk39	3
chr2	69405424	69405574	1.68103	0.00834789	Intron (NM_001081088/14725, intron 1 of 78)	2	69254679	69416373	161695	2	14725	NM_001081088	10799	Lrp2	2
chr2	6973294	6973444	-1.44706	0.0282107	Intron (NM_001110229/14007, intron 1 of 14)	2	6927513	6933533	6021	2	68144	NR_027890	-39761	5031426D15Rik	3
chr2	69845037	69845187	-1.072	0.0306628	Intron (NM_001303033/68795, intron 33 of 38)	2	69869470	70259539	390070	1	329421	NM_177376	-24283	Myo3b	3
chr2	7114975	7115125	-1.01758	0.0321829	Intron (NM_001110232/14007, intron 2 of 15)	2	6544510	7086113	541604	2	14007	NM_001160292	-28862	Celf2	3
chr2	72008068	72008218	0.892356	0.0156238	Intron (NM_001204165/56508, intron 8 of 30)	2	72115981	72272954	156974	1	65964	NM_023057	-107763	Map3k20	2
chr2	7238352	7238502	-1.20203	0.000712089	Intron (NM_001110232/14007, intron 1 of 15)	2	6544510	7086113	541604	2	14007	NM_001160292	-152239	Celf2	3
chr2	72432588	72432738	-0.651752	0.0467179	Distal Intergenic	2	72533854	72559812	25959	1	74541	NR_040503	-101116	8430437L04Rik	5
chr2	75398905	75399055	0.884214	0.0493154	Distal Intergenic	2	75478311	75489281	10971	2	105244210	NR_166130	90226	Gm39859	2
chr2	76368506	76368656	-1.57973	0.0149657	Intron (NM_001290733/99031, intron 4 of 26)	2	76329350	76371874	42525	1	99031	NM_001290735	39156	Osbpl6	4
chr2	76687020	76687170	-1.66473	0.021389	Exon (NM_001385708/22138, exon 125 of 349)	2	76534326	76812890	278565	2	22138	NM_001385708	125720	Ttn	3
chr2	76895715	76895865	0.689944	0.00947914	Intron (NM_001025576/545428, intron 8 of 23)	2	76534328	76812891	278564	2	22138	NM_028004	-82824	Ttn	2
chr2	76902060	76902210	-2.25773	0.00214394	Intron (NM_001025576/545428, intron 8 of 23)	2	76534328	76812891	278564	2	22138	NM_028004	-89169	Ttn	3
chr2	77051438	77051588	-0.668595	0.0112065	Intron (NM_175465/228071, intron 5 of 17)	2	76840250	77000979	160730	2	545428	NM_001025576	-50459	Ccdc141	3
chr2	77110896	77111046	-0.616811	0.0293956	Promoter (<=1kb)	2	77010684	77110936	100253	2	228071	NM_175465	0	Sestd1	3
chr2	7739236	7739386	0.722302	0.0396242	Distal Intergenic	2	6544510	7401009	856500	2	14007	NM_001110231	-338227	Celf2	1
chr2	78439079	78439229	-1.40577	0.0133886	Distal Intergenic	2	78699391	78750927	51537	1	22193	NM_009454	-260162	Ube2e3	3
chr2	79188319	79188469	0.728262	0.0131552	Intron (NM_001048176/228094, intron 4 of 12)	2	79162835	79259332	96498	2	228094	NM_001048176	70863	Cerkl	2
chr2	8017773	8017923	-1.03903	0.0141747	Distal Intergenic	2	6544510	7401009	856500	2	14007	NM_001110231	-616764	Celf2	3
chr2	81923843	81923993	1.12354	0.0434324	Intron (NM_175513/241514, intron 1 of 3)	2	81884002	82090222	206221	1	241514	NM_175513	39841	Zfp804a	2
chr2	8331285	8331435	-1.82003	0.00126603	Distal Intergenic	2	8951747	8980744	28998	1	102633034	NR_168337	-620312	Gm30957	3
chr2	83591951	83592101	0.946282	0.0377321	Intron (NM_008402/16410, intron 4 of 29)	2	83554741	83637261	82521	1	16410	NM_008402	37210	Itgav	2
chr2	8588252	8588402	-1.29195	0.0369408	Distal Intergenic	2	8951747	8980744	28998	1	102633034	NR_168337	-363345	Gm30957	3
chr2	87960300	87960450	-1.29232	0.049565	Distal Intergenic	2	87953706	87955337	1632	2	258644	NM_146650	-4963	Olfr1166	4
chr2	90266000	90266150	0.974062	0.0345557	3' UTR	2	90230984	90232018	1035	1	258330	NM_146263	35016	Olfr1274	2
chr2	90972754	90972904	-1.10461	0.0363439	Intron (NM_001177720/228355, intron 31 of 34)	2	90948489	90966861	18373	1	17868	NM_008653	24265	Mybpc3	3
chr2	92254171	92254321	0.854302	0.0171149	Intron (NR_040621/320507, intron 3 of 3)	2	92233991	92264414	30424	2	12953	NM_009963	10093	Cry2	1
chr2	95206568	95206718	-1.64939	0.0415734	Distal Intergenic	2	94559359	94561051	1693	2	102636406	NR_168282	-645517	Gm13793	3
chr2	95566259	95566409	-1.65157	0.0127116	Distal Intergenic	2	96148514	97462009	1313496	1	241568	NM_001289742	-582105	Lrrc4c	3
chr2	96096639	96096789	-1.68363	0.00769171	Distal Intergenic	2	96148514	97462009	1313496	1	241568	NM_001289742	-51725	Lrrc4c	3
chr2	96113380	96113530	1.28094	0.0324005	Distal Intergenic	2	96148514	97462009	1313496	1	241568	NM_001289742	-34984	Lrrc4c	1
chr2	97130220	97130370	-0.787651	0.0409047	Intron (NM_001289742/241568, intron 5 of 7)	2	97298002	97462009	164008	1	241568	NM_001289744	-167632	Lrrc4c	5
chr2	9737281	9737431	-1.29058	0.0206383	Distal Intergenic	2	9861889	9883411	21523	2	14462	NM_001355110	145980	Gata3	3
chr3	100320018	100320168	2.10803	0.00165747	Distal Intergenic	3	100333721	100345070	11350	1	73806	NR_040543	-13553	4930406D18Rik	2
chr3	100570578	100570728	-1.52768	0.0382389	Intron (NM_010763/17156, intron 1 of 12)	3	100469521	100592789	123269	2	17156	NM_010763	22061	Man1a2	3
chr3	101003185	101003335	-0.935468	0.0246015	Intron (NM_011197/19221, intron 1 of 8)	3	100947552	101017482	69931	2	19221	NM_011197	14147	Ptgfrn	4
chr3	101424674	101424824	1.4256	0.035973	Distal Intergenic	3	101483535	101512023	28489	2	11928	NM_144900	87199	Atp1a1	2
chr3	102110588	102110738	-0.862232	0.0209063	Promoter (1-2kb)	3	102063216	102112009	48794	2	229658	NM_177545	1271	Vangl1	5
chr3	102279640	102279790	-1.03309	0.0462285	Distal Intergenic	3	102377235	102428329	51095	1	18049	NM_001112698	-97445	Ngf	3
chr3	103527275	103527425	1.48817	0.0305558	Intron (NM_001276677/54524, intron 3 of 6)	3	103483442	103552883	69442	1	54524	NM_001276680	43833	Syt6	2
chr3	10447626	10447776	-1.4012	0.0211004	Intron (NM_025519/66371, intron 1 of 4)	3	10432033	10456065	24033	1	66371	NM_025519	15593	Chmp4c	3
chr3	105143783	105143933	-2.01859	0.00149749	Distal Intergenic	3	104974160	104986122	11963	1	75269	NM_029228	169623	4930564D02Rik	3
chr3	106402774	106402924	-1.37982	0.0332964	Intron (NM_001093754/72121, intron 8 of 11)	3	106393356	106410346	16991	1	72121	NM_028110	9418	Dennd2d	5
chr3	107275432	107275582	-1.53077	0.000180412	Distal Intergenic	3	107233426	107240605	7180	2	229700	NM_001045807	-34827	Rbm15	3
chr3	107917738	107917888	0.869897	0.0189466	Distal Intergenic	3	107919576	107925134	5559	2	14862	NM_001374678	7246	Gstm1	2
chr3	107977744	107977894	0.895236	0.0403935	Distal Intergenic	3	107981375	107992718	11344	2	109674	NM_001346665	14824	Ampd2	1
chr3	108552003	108552153	1.07493	0.0426383	3' UTR	3	108561229	108586156	24928	1	229725	NM_145543	-9076	Clcc1	2
chr3	108601729	108601879	-0.742718	0.0191514	Intron (NM_029522/76123, intron 10 of 14)	3	108585954	108629615	43662	2	76123	NM_029522	27736	Gpsm2	3
chr3	108882406	108882556	-0.97369	0.038412	3' UTR	3	108847873	108868092	20220	1	66715	NM_001078646	34533	Henmt1	3
chr3	112269066	112269216	1.68789	0.017163	Distal Intergenic	3	111789219	111989317	200099	1	625585	NR_045362	479847	Gm6602	2
chr3	113682243	113682393	1.25659	0.0465426	Distal Intergenic	3	113824189	114014405	190217	1	12814	NM_007729	-141796	Col11a1	2
chr3	114701304	114701454	1.52481	0.00462266	Intron (NM_153458/229759, intron 1 of 5)	3	114698284	114919413	221130	1	229759	NM_001286750	3020	Olfm3	2
chr3	115963616	115963766	-1.71689	0.0308001	Distal Intergenic	3	115903669	115923337	19669	2	22329	NM_011693	-40279	Vcam1	3
chr3	116838061	116838211	-0.65052	0.0181609	Distal Intergenic	3	116854171	116871414	17244	2	433646	NR_038029	33203	1700061I17Rik	5
chr3	120234975	120235125	-1.37996	0.00541481	Distal Intergenic	3	120247983	120680381	432399	2	320739	NR_130170	445256	6530403H02Rik	3
chr3	121468997	121469147	-2.31206	0.000143529	Intron (NM_001033814/619318, intron 3 of 5)	3	121464412	121476631	12220	1	619318	NM_001033814	4585	4930432M17Rik	3
chr3	122284366	122284516	-1.43711	0.0030221	Intron (NM_013867/29815, intron 3 of 11)	3	122277218	122323840	46623	1	29815	NM_001355264	7148	Bcar3	3
chr3	123940791	123940941	0.93079	0.0484774	Distal Intergenic	3	124114686	124116909	2224	1	229801	NM_146140	-173745	Tram1l1	2
chr3	124746106	124746256	-1.50429	0.0297907	Distal Intergenic	3	124366869	124374740	7872	2	384775	NR_160692	-371366	1700003H04Rik	5
chr3	126409099	126409249	-1.5116	0.0434084	Intron (NM_001293666/108058, intron 2 of 14)	3	126390600	126639975	249376	1	108058	NM_023813	18499	Camk2d	3
chr3	127596506	127596656	-0.758153	0.0469985	Distal Intergenic	3	127584306	127592043	7738	1	211550	NM_001356430	12200	Tifa	5
chr3	128865559	128865709	2.1665	0.0057891	Distal Intergenic	3	128993527	129013243	19717	1	18741	NM_001042504	-127818	Pitx2	2
chr3	129724062	129724212	-1.57321	0.000738268	Intron (NM_001293644/66815, intron 3 of 6)	3	129695064	129707761	12698	1	12368	NM_009811	28998	Casp6	3
chr3	130190397	130190547	-0.956767	0.0185409	Intron (NM_001244952/77018, intron 4 of 35)	3	129999114	129999220	107	1	19862	NR_003027	191283	Rnu6	3
chr3	131179382	131179532	-1.22852	0.00308641	Intron (NM_001379587/74442, intron 1 of 5)	3	131112635	131194803	82169	2	74442	NM_001379587	15271	Sgms2	3
chr3	131481091	131481241	-1.84347	0.000396169	Distal Intergenic	3	131271793	131349432	77640	1	23971	NM_001289477	209298	Papss1	3
chr3	131975516	131975666	0.719098	0.0135729	Distal Intergenic	3	131791053	131886065	95013	1	56811	NM_020265	184463	Dkk2	2
chr3	132499608	132499758	-1.43901	0.00670104	Intron (NM_001163455/271981, intron 23 of 25)	3	132547963	132584357	36395	2	101243624	NR_102297	84599	Gm29811	3
chr3	132871036	132871186	-0.966712	0.0129153	Intron (NM_001368752/77669, intron 3 of 13)	3	132865291	132940650	75360	2	77669	NM_029953	69464	Arhgef38	3
chr3	13312711	13312861	-1.54406	0.0142699	Distal Intergenic	3	13536715	14247347	710633	1	76897	NM_001163328	-223854	Ralyl	3
chr3	134742902	134743052	-1.44718	0.0243314	Distal Intergenic	3	134918324	134979301	60978	1	229841	NM_173762	-175272	Cenpe	5
chr3	136700584	136700734	0.830237	0.0219844	Distal Intergenic	3	136995378	137006469	11092	1	229861	NR_163863	-294644	Gm567	2
chr3	136745329	136745479	-1.21514	0.0366103	Distal Intergenic	3	136995378	137006469	11092	1	229861	NR_163863	-249899	Gm567	3
chr3	136995269	136995419	-2.2124	0.0152099	Promoter (<=1kb)	3	136995378	137006469	11092	1	229861	NR_163863	0	Gm567	3
chr3	137261392	137261542	-1.6182	0.0191259	Promoter (2-3kb)	3	137255806	137258423	2618	2	229862	NM_177665	-2969	Gm4861	3
chr3	141447978	141448128	-1.29991	0.0285648	Intron (NM_001293561/22253, intron 4 of 16)	3	141542897	141637181	94285	2	12167	NM_001355043	189053	Bmpr1b	3
chr3	141615037	141615187	-1.21079	0.0287767	Intron (NM_001355043/12167, intron 1 of 10)	3	141542897	141637181	94285	2	12167	NM_001355043	21994	Bmpr1b	3
chr3	142909919	142910069	1.10785	0.0416068	Distal Intergenic	3	142948816	142963757	14942	1	320072	NR_040551	-38747	A830019L24Rik	2
chr3	142989198	142989348	0.920992	0.0340574	Distal Intergenic	3	142948816	142963757	14942	1	320072	NR_040551	40382	A830019L24Rik	2
chr3	143207919	143208069	1.04639	0.030925	Distal Intergenic	3	143376653	143417904	41252	2	621809	NR_040405	209835	Gm6260	2
chr3	143233871	143234021	1.04179	0.0164967	Distal Intergenic	3	143376653	143417904	41252	2	621809	NR_040405	183883	Gm6260	1
chr3	143449540	143449690	-0.774053	0.0137802	Distal Intergenic	3	143376653	143417904	41252	2	621809	NR_040405	-31636	Gm6260	3
chr3	143570169	143570319	-1.22354	0.047159	Distal Intergenic	3	143376653	143417904	41252	2	621809	NR_040405	-152265	Gm6260	3
chr3	143971359	143971509	-1.03441	0.0106321	Distal Intergenic	3	143894291	143911016	16726	2	16911	NM_010723	-60343	Lmo4	3
chr3	144013850	144014000	1.25118	0.0379166	Distal Intergenic	3	143894291	143911016	16726	2	16911	NM_010723	-102834	Lmo4	2
chr3	146146272	146146422	-0.80171	0.0486565	Distal Intergenic	3	146156222	146171603	15382	1	74245	NM_001293672	-9800	Ctbs	3
chr3	146397934	146398084	-1.06369	0.0345124	Distal Intergenic	3	146350944	146391240	40297	2	75015	NM_001368726	-6694	Samd13	3
chr3	146786001	146786151	0.934296	0.0496309	Distal Intergenic	3	146558122	146689763	131642	1	70892	NM_001357217	227879	Ttll7	2
chr3	146956958	146957108	-1.97339	0.00487851	Distal Intergenic	3	146558122	146689763	131642	1	70892	NM_001357217	398836	Ttll7	3
chr3	150660652	150660802	-0.75191	0.042117	Distal Intergenic	3	150729429	150729499	71	2	100628568	NR_039540	68697	Mir3963	3
chr3	151711887	151712037	-1.16113	0.0197287	Distal Intergenic	3	151694081	151697970	3890	1	102634061	NR_166109	17806	Gm31739	3
chr3	152006335	152006485	-1.2501	0.0409375	Intron (NM_001162375/215708, intron 7 of 13)	3	151942621	151971987	29367	2	68810	NM_199465	-34348	Nexn	5
chr3	152184674	152184824	1.26593	0.045213	Intron (NM_001081277/229949, intron 11 of 13)	3	152189197	152195204	6008	2	73187	NR_165813	10380	3110067G11Rik	1
chr3	152572060	152572210	-0.71128	0.00534329	Intron (NM_012028/26938, intron 2 of 4)	3	152525522	152687847	162326	2	26938	NM_012028	115637	St6galnac5	3
chr3	153401820	153401970	-1.14899	0.043797	Intron (NM_011372/20447, intron 1 of 4)	3	152908146	153430770	522625	2	20447	NM_011372	28800	St6galnac3	3
chr3	155058305	155058455	1.45327	0.0292564	Distal Intergenic	3	154799071	154899915	100845	1	74435	NM_028938	259234	Lrriq3	1
chr3	155368023	155368173	0.861482	0.0347481	Distal Intergenic	3	155681991	155714229	32239	1	329780	NR_040553	-313818	9330178D15Rik	2
chr3	155385608	155385758	1.45538	0.0487648	Distal Intergenic	3	155681991	155714229	32239	1	329780	NR_040553	-296233	9330178D15Rik	1
chr3	157015697	157015847	-0.756565	0.0463701	Intron (NM_001039094/320840, intron 6 of 6)	3	157233152	157239727	6576	2	381498	NR_152231	223880	4930592C13Rik	5
chr3	157799637	157799787	-0.915482	0.0258164	Intron (NM_001081358/242274, intron 27 of 27)	3	157742319	157772727	30409	1	67144	NM_024194	57318	Lrrc40	3
chr3	157918965	157919115	-1.10515	0.00745096	Intron (NM_001081358/242274, intron 9 of 27)	3	157742319	157772727	30409	1	67144	NM_024194	176646	Lrrc40	5
chr3	16587901	16588051	0.961247	0.0478052	Distal Intergenic	3	16871258	16886930	15673	1	102632048	NR_153388	-283207	Gm30223	2
chr3	16910361	16910511	1.75581	0.00664891	Distal Intergenic	3	16871258	16886930	15673	1	102632048	NR_153388	39103	Gm30223	2
chr3	17994460	17994610	-1.70266	0.0243249	Distal Intergenic	3	18002608	18003116	509	1	75439	NM_029289	-7998	Cypt12	5
chr3	19823330	19823480	-1.57865	0.0230453	Distal Intergenic	3	19747565	19749560	1996	2	12918	NM_205769	-73770	Crh	3
chr3	20037951	20038101	1.00817	0.0452637	Intron (NM_007752/12870, intron 14 of 18)	3	20011413	20047143	35731	1	12870	NM_001374677	26538	Cp	2
chr3	21124985	21125135	-2.24677	0.00287147	Distal Intergenic	3	20368637	20421341	52705	2	11608	NM_175086	-703644	Agtr1b	3
chr3	21826193	21826343	-1.10782	0.0141641	Intron (NR_166473/319506, intron 1 of 1)	3	21807772	21854935	47164	2	319506	NR_166473	28592	7530428D23Rik	3
chr3	22268430	22268580	1.26396	0.0259529	3' UTR	3	22305534	22305771	238	1	19784	NR_004439	-36954	Rprl2	2
chr3	23512031	23512181	-1.27363	0.0362752	Distal Intergenic	3	22305534	22305771	238	1	19784	NR_004439	1206497	Rprl2	3
chr3	23572207	23572357	-0.943017	0.00900526	Distal Intergenic	3	23852267	24838170	985904	2	635702	NM_001326288	1265813	Naaladl2	5
chr3	27653101	27653251	-0.971657	0.0372943	Intron (NM_001356953/72007, intron 4 of 26)	3	27639049	27639144	96	2	100526525	NR_037275	-13957	Mir3092	3
chr3	27836656	27836806	-1.3829	0.00944095	Distal Intergenic	3	27470284	27764601	294318	2	72007	NM_173182	-72055	Fndc3b	3
chr3	27983516	27983666	-1.08026	0.00729391	Distal Intergenic	3	27992829	28187511	194683	1	18805	NM_001164056	-9163	Pld1	4
chr3	28089012	28089162	-0.993267	0.0430537	Intron (NM_001164056/18805, intron 7 of 26)	3	28038320	28187511	149192	1	18805	NM_008875	50692	Pld1	3
chr3	28349496	28349646	-1.41413	0.010553	Intron (NM_001163009/665113, intron 1 of 30)	3	28317363	28724734	407372	1	665113	NM_026910	32133	Tnik	3
chr3	29189478	29189628	-0.710266	0.043185	Intron (NR_151636/75740, intron 1 of 14)	3	29136680	29745205	608526	1	75740	NR_151638	52798	Egfem1	3
chr3	30649696	30649846	-0.792921	0.0340908	Distal Intergenic	3	30651222	30654019	2798	2	76652	NM_029690	4173	Actrt3	3
chr3	31489992	31490142	0.875439	0.030043	Distal Intergenic	3	31257005	31364468	107464	2	241919	NM_172861	-125524	Slc7a14	2
chr3	36570446	36570596	-0.9794	0.0374332	3' UTR	3	36569776	36575561	5786	2	100503068	NM_001384269	4965	Smim43	3
chr3	36806435	36806585	-1.92227	0.000518575	Distal Intergenic	3	36674631	36744316	69686	2	22065	NM_019510	-62119	Trpc3	3
chr3	37822116	37822266	-1.24025	0.0131957	Distal Intergenic	3	37768339	37778509	10171	2	381438	NM_198657	-43607	Gm5148	3
chr3	38939900	38940050	-0.629076	0.0315647	Promoter (1-2kb)	3	38941089	39066132	125044	1	329628	NM_183221	-1039	Fat4	3
chr3	39123289	39123439	0.594931	0.0230518	Distal Intergenic	3	38941089	39066132	125044	1	329628	NM_183221	182200	Fat4	1
chr3	39872856	39873006	-1.55304	0.0230247	Distal Intergenic	3	40559014	40577061	18048	2	100040882	NR_040445	704055	1700017G19Rik	3
chr3	45411166	45411316	1.73789	0.018604	Distal Intergenic	3	45371019	45393744	22726	2	72274	NR_040594	-17422	1700027H10Rik	2
chr3	47270834	47270984	1.11437	0.0421012	Distal Intergenic	3	46855103	46855217	115	2	102465199	NR_105800	-415617	Mir6379	2
chr3	48484788	48484938	-1.21546	0.040813	Distal Intergenic	3	48560167	48563538	3372	2	66332	NR_003617	78600	1700018B24Rik	3
chr3	51240831	51240981	0.969914	0.0420389	Intron (NM_001291059/69257, intron 1 of 9)	3	51160141	51248065	87925	2	69257	NM_001291059	7084	Elf2	1
chr3	51461014	51461164	-0.943076	0.0457411	Intron (NM_080793/73251, intron 1 of 7)	3	51467406	51474537	7132	1	100039684	NR_033624	-6242	5031434O11Rik	3
chr3	52083617	52083767	-0.924507	0.0230142	Distal Intergenic	3	51595034	52012427	417394	2	433586	NM_001004176	-71190	Maml3	3
chr3	52946422	52946572	-0.991102	0.0280059	Promoter (2-3kb)	3	52948968	53169100	220133	1	108927	NM_175386	-2396	Lhfp	3
chr3	53642737	53642887	0.645436	0.0499544	Distal Intergenic	3	53421359	53564776	143418	2	242022	NM_172862	-77961	Frem2	2
chr3	55260739	55260889	-0.877167	0.0172266	Intron (NM_001111053/13175, intron 3 of 6)	3	55284875	55310640	25766	2	101056032	NR_165824	49751	Gm9831	3
chr3	55572263	55572413	-0.902094	0.00965853	Intron (NM_030595/26422, intron 49 of 57)	3	55689931	55692708	2778	1	17116	NM_010750	-117518	Mab21l1	3
chr3	55713693	55713843	0.722032	0.0106219	Intron (NM_030595/26422, intron 39 of 57)	3	55689931	55692708	2778	1	17116	NM_010750	23762	Mab21l1	2
chr3	56659519	56659669	1.09599	0.024097	Distal Intergenic	3	57193032	57209409	16378	2	17112	NM_001355130	549740	Tm4sf1	2
chr3	57542293	57542443	0.851736	0.0132481	Distal Intergenic	3	57551770	57559105	7336	2	52245	NM_175095	16662	Commd2	2
chr3	58371048	58371198	-1.13409	0.0417927	3' UTR	3	58322141	58374208	52068	1	72033	NM_001347233	48907	Tsc22d2	3
chr3	60199686	60199836	-0.881058	0.0367718	Distal Intergenic	3	60380251	60537171	156921	1	56758	NM_001253713	-180415	Mbnl1	3
chr3	60527806	60527956	0.605357	0.0291352	Intron (NM_001253713/56758, intron 6 of 9)	3	60408600	60537171	128572	1	56758	NM_020007	119206	Mbnl1	1
chr3	61012121	61012271	-1.33666	0.0263561	Distal Intergenic	3	60910206	60916403	6198	1	18441	NM_008772	101915	P2ry1	3
chr3	63309523	63309673	1.51477	0.00881262	Distal Intergenic	3	63346672	63365318	18647	1	102637430	NR_153189	-36999	Gm34240	1
chr3	65322595	65322745	-2.22049	0.00144466	Distal Intergenic	3	65287078	65299974	12897	2	67437	NM_026155	-22621	Ssr3	3
chr3	68546114	68546264	-1.40319	0.0244046	Distal Intergenic	3	68597977	68605883	7907	1	16159	NM_001159424	-51713	Il12a	3
chr3	68788974	68789124	-1.18793	0.0368592	Distal Intergenic	3	68776919	68779496	2578	1	68725	NM_001167996	12055	1110032F04Rik	5
chr3	69575251	69575401	-2.28707	0.000846909	Distal Intergenic	3	69629388	69656379	26992	1	97112	NM_133787	-53987	Nmd3	3
chr3	70109017	70109167	-1.47349	0.00187798	Distal Intergenic	3	69914946	69936041	21096	1	229389	NM_001018031	194071	Otol1	3
chr3	75012299	75012449	-1.42232	0.0113624	Intron (NM_001310529/213234, intron 6 of 16)	3	74945202	75051079	105878	2	213234	NM_001310529	38630	Zbbx	4
chr3	77235859	77236009	1.24162	0.0180875	Distal Intergenic	3	75982890	76617312	634423	1	213262	NM_001253719	1252969	Fstl5	2
chr3	79404096	79404246	0.97541	0.0472562	Intron (NM_001162999/329679, intron 8 of 16)	3	79363278	79474986	111709	2	329679	NM_001162999	70740	Fnip2	1
chr3	79610560	79610710	-1.5292	0.0027758	Intron (NM_212452/381489, intron 2 of 17)	3	79548918	79645258	96341	2	381489	NM_212452	34548	Rxfp1	3
chr3	79792124	79792274	0.74854	0.0471927	Promoter (<=1kb)	3	79793237	79853585	60349	1	68659	NM_133187	-963	Gask1b	2
chr3	79841417	79841567	0.997281	0.0380328	Intron (NM_133187/68659, intron 2 of 3)	3	79793237	79853585	60349	1	68659	NM_133187	48180	Gask1b	2
chr3	83144655	83144805	1.26681	0.0190392	Intron (NM_001357165/100534287, intron 1 of 19)	3	83032583	83036553	3971	2	100038599	NM_001358023	-108102	Gm10710	2
chr3	85862793	85862943	1.11615	0.03356	Distal Intergenic	3	85878425	86037828	159404	1	27059	NM_001082414	-15482	Sh3d19	1
chr3	86575577	86575727	-1.11752	0.0384443	Intron (NM_001077687/80877, intron 47 of 50)	3	86453357	86455590	2234	2	23937	NM_011839	-119987	Mab21l2	3
chr3	87005847	87005997	-0.682538	0.0102728	Intron (NM_001170985/170643, intron 2 of 15)	3	86985900	87081844	95945	2	170643	NM_001170985	75847	Kirrel	3
chr3	88391050	88391200	0.677414	0.0320702	Exon (NM_001002011/16905, exon 9 of 12)	3	88390512	88400619	10108	2	16905	NM_019390	9419	Lmna	1
chr3	88584790	88584940	-1.22815	0.0225231	Distal Intergenic	3	88593094	88620240	27147	1	74200	NM_028814	-8154	Khdc4	3
chr3	90536686	90536836	-1.61934	0.0215356	Distal Intergenic	3	90520201	90521721	1521	1	20200	NM_011313	16485	S100a6	3
chr3	9254810	9254960	0.600253	0.043849	Distal Intergenic	3	9315627	9350392	34766	1	229055	NM_177660	-60667	Zbtb10	2
chr3	94294187	94294337	-1.67365	0.00955179	Intron (NM_011281/19885, intron 2 of 10)	3	94284739	94305581	20843	1	19885	NR_121656	9448	Rorc	3
chr3	96078925	96079075	-0.927839	0.0204178	Promoter (<=1kb)	3	96079822	96084880	5059	1	107701	NM_153053	-747	Sf3b4	3
chr3	96882489	96882639	-1.34295	0.0329791	Distal Intergenic	3	96820882	96833367	12486	2	14616	NM_008123	-49122	Gja8	5
chr3	97203183	97203333	0.654775	0.0449613	Distal Intergenic	3	97110978	97134680	23703	2	77578	NM_029933	-68503	Bcl9	2
chr3	97482779	97482929	-1.15848	0.0390083	Intron (NM_026539/68058, intron 15 of 22)	3	97468064	97517506	49443	2	68058	NM_026539	34577	Chd1l	5
chr3	97683660	97683810	-0.793111	0.0259838	Intron (NM_001039376/83679, intron 8 of 46)	3	97646160	97675330	29171	2	83679	NR_110360	-8330	Pde4dip	3
chr3	98883213	98883363	-1.1107	0.0455544	Distal Intergenic	3	98957138	98961058	3921	1	102634753	NR_110516	-73775	Gm12440	5
chr4	100778806	100778956	1.02337	0.0499465	Intron (NM_198037/320508, intron 4 of 26)	4	100633876	100860945	227070	1	320508	NM_198037	144930	Cachd1	2
chr4	100992309	100992459	1.06565	0.0246466	Intron (NM_183024/242570, intron 8 of 11)	4	100926235	101009567	83333	1	242570	NM_183024	66074	Raver2	1
chr4	102002303	102002453	-1.45833	0.0200858	Distal Intergenic	4	102111939	102413121	301183	1	18578	NM_001177983	-109486	Pde4b	4
chr4	102497310	102497460	-1.45004	0.0218474	Distal Intergenic	4	102447040	102464459	17420	1	18578	NM_001177981	50270	Pde4b	4
chr4	104165104	104165254	-0.779816	0.044724	Intron (NM_001369048/13131, intron 3 of 9)	4	104224735	104537586	312852	1	13131	NM_010014	-59481	Dab1	3
chr4	104493301	104493451	-1.01823	0.0325462	Intron (NM_001369048/13131, intron 6 of 9)	4	104623514	104661745	38232	1	110382	NM_001316671	-130063	C8b	5
chr4	106806603	106806753	-0.82971	0.0214096	Intron (NM_023672/72475, intron 4 of 17)	4	106780382	106906891	126510	1	72475	NM_001355532	26221	Ssbp3	3
chr4	108554270	108554420	1.19011	0.046994	Intron (NM_001384118/230597, intron 4 of 18)	4	108477153	108491319	14167	1	319965	NM_177045	77117	Cc2d1b	2
chr4	10861372	10861522	-1.52501	0.0442873	Distal Intergenic	4	10874498	10899423	24926	1	67157	NM_026005	-12976	Cfap418	5
chr4	11018967	11019117	1.30541	0.0333494	Distal Intergenic	4	10988662	11007619	18958	2	71801	NM_175175	-11348	Plekhf2	2
chr4	110737407	110737557	-0.83466	0.0298894	Intron (NM_001048189/78933, intron 3 of 12)	4	110254895	111521521	1266627	1	78933	NM_001284190	482512	Agbl4	5
chr4	111307098	111307248	1.20686	0.0209067	Intron (NM_001048189/78933, intron 6 of 12)	4	111272203	111317495	45293	1	67621	NR_033793	34895	Bend5	2
chr4	111401986	111402136	-1.93895	0.00354811	Intron (NM_001048189/78933, intron 7 of 12)	4	111272203	111317495	45293	1	67621	NR_033793	129783	Bend5	3
chr4	116306034	116306184	-0.958778	0.0386096	Intron (NM_001042743/17776, intron 1 of 29)	4	116163957	116321378	157422	2	17776	NM_001042743	15194	Mast2	3
chr4	117929153	117929303	1.36064	0.0117887	Intron (NM_001161774/20441, intron 2 of 11)	4	117789350	117992143	202794	2	20441	NM_001161774	62840	St3gal3	1
chr4	118283737	118283887	1.02793	0.044177	Promoter (1-2kb)	4	118285290	118290149	4860	1	54325	NM_001039175	-1403	Elovl1	1
chr4	119225559	119225709	-1.42408	0.0387158	Intron (NM_028506/73332, intron 1 of 10)	4	119180090	119217091	37002	2	73332	NM_001270446	-8468	Ccdc30	4
chr4	120271206	120271356	-1.42488	0.0234078	Intron (NM_001159630/29871, intron 1 of 17)	4	120262545	120387397	124853	1	29871	NM_001379186	8661	Scmh1	5
chr4	120647314	120647464	-1.02693	0.0232912	Intron (NM_001357192/18046, intron 2 of 9)	4	120629803	120629894	92	2	723836	NR_029602	-17420	Mir30e	3
chr4	120749885	120750035	-1.47438	0.00629695	3' UTR	4	120778399	120782202	3804	2	73172	NM_001160043	32167	Exo5	3
chr4	12282846	12282996	-1.9925	0.0134944	Distal Intergenic	4	12153142	12172015	18874	2	68099	NM_026558	-110831	Cibar1	3
chr4	124403605	124403755	-0.731897	0.0403414	Distal Intergenic	4	124343419	124379752	36334	2	78460	NR_040774	-23853	1700057H15Rik	5
chr4	12489373	12489523	-0.988706	0.0455741	Distal Intergenic	4	12153142	12172015	18874	2	68099	NM_026558	-317358	Cibar1	3
chr4	125324224	125324374	-1.19041	0.035347	Distal Intergenic	4	125384489	125607966	223478	1	14807	NM_001081097	-60115	Grik3	3
chr4	12620653	12620803	1.01093	0.0419297	Distal Intergenic	4	12906837	12981485	74649	1	208820	NM_001171801	-286034	Triqk	2
chr4	126481310	126481460	-1.86823	0.00364201	Exon (NM_175554/269582, exon 21 of 26)	4	126503647	126508164	4518	1	230757	NM_001013755	-22187	5730409E04Rik	3
chr4	127411473	127411623	-0.640371	0.0226615	Distal Intergenic	4	127368634	127370635	2002	1	73488	NR_166431	42839	1700080G11Rik	3
chr4	128155068	128155218	0.741251	0.0414249	Promoter (<=1kb)	4	128154837	128156783	1947	1	75242	NR_130980	231	Hmgb4os	2
chr4	128159282	128159432	1.07168	0.0446763	Intron (NM_001281955/329942, intron 5 of 70)	4	128154837	128156783	1947	1	75242	NR_130980	4445	Hmgb4os	1
chr4	128843379	128843529	-1.41649	0.00363909	Exon (NM_001301841/242669, exon 4 of 9)	4	128824026	128856248	32223	2	242669	NM_001301841	12719	Azin2	3
chr4	13027677	13027827	1.29166	0.0235884	Distal Intergenic	4	12906837	12981485	74649	1	208820	NM_173746	120840	Triqk	1
chr4	130563844	130563994	-0.653247	0.0473265	Distal Intergenic	4	130519848	130553629	33782	1	20970	NM_011520	43996	Sdc3	3
chr4	131638943	131639093	-1.57059	0.00432764	Intron (NR_102393/545681, intron 2 of 4)	4	131626789	131647340	20552	2	545681	NR_102393	8247	Gm12992	3
chr4	131648826	131648976	-2.37739	0.000589597	Promoter (<=1kb)	4	131649082	131650451	1370	1	623230	NM_001201367	-106	Tmem200b	5
chr4	132940657	132940807	0.872216	0.0226735	Promoter (<=1kb)	4	132936651	132939847	3197	2	14748	NM_008154	-810	Gpr3	1
chr4	133124805	133124955	0.912671	0.031758	Intron (NM_001358455/20544, intron 1 of 11)	4	133097087	133097175	89	1	100628620	NR_039582	27718	Mir5122	1
chr4	133147478	133147628	1.02554	0.0177753	Exon (NM_001358455/20544, exon 8 of 12)	4	133097087	133097175	89	1	100628620	NR_039582	50391	Mir5122	1
chr4	13338878	13339028	-1.28521	0.0215042	Distal Intergenic	4	13743302	13895055	151754	1	12395	NM_001111026	-404274	Runx1t1	3
chr4	135528901	135529051	0.96695	0.048729	Exon (NM_001085509/242702, exon 28 of 37)	4	135487026	135542878	55853	1	242702	NM_001085509	41875	Myom3	2
chr4	13624305	13624455	-1.27724	0.0125299	Distal Intergenic	4	13743302	13895055	151754	1	12395	NM_001111026	-118847	Runx1t1	3
chr4	136781181	136781331	-1.63622	0.0106039	Distal Intergenic	4	136707043	136776006	68964	2	230848	NM_198248	-5175	Zbtb40	3
chr4	138258775	138258925	-1.02823	0.0490612	Distal Intergenic	4	138182459	138187437	4979	1	66259	NM_025451	76316	Camk2n1	3
chr4	138524643	138524793	-1.01072	0.0303637	Distal Intergenic	4	138503046	138509363	6318	1	18782	NM_011109	21597	Pla2g2d	3
chr4	138528250	138528400	-1.40304	0.00571032	Intron (NM_011110/18784, intron 4 of 4)	4	138526558	138546568	20011	2	18784	NM_011110	18168	Pla2g5	3
chr4	139122855	139123005	-1.18967	0.0164478	Intron (NM_001160319/69116, intron 8 of 105)	4	139107970	139216843	108874	1	69116	NM_001160319	14885	Ubr4	3
chr4	139285643	139285793	-0.896877	0.0423544	Intron (NM_183148/212632, intron 4 of 11)	4	139302031	139347693	45663	1	212632	NM_001205173	-16238	Iffo2	3
chr4	140848124	140848274	-0.711289	0.0154292	Intron (NM_001025608/213491, intron 1 of 3)	4	140840289	140867107	26819	2	213491	NM_001025608	18833	Szrd1	3
chr4	141133958	141134108	-0.776297	0.0478877	Intron (NM_019701/56365, intron 16 of 19)	4	141111922	141126017	14096	2	12733	NM_024412	-7941	Clcnka	5
chr4	141233642	141233792	-1.08401	0.0463415	Intron (NM_001347235/56381, intron 3 of 14)	4	141262860	141264728	1869	1	100042951	NR_166589	-29068	Gm4123	3
chr4	142211427	142211577	0.85178	0.0488702	Distal Intergenic	4	141866551	142205043	338493	2	71529	NM_001109684	-6384	Kazn	2
chr4	143051748	143051898	1.34935	0.0463109	Distal Intergenic	4	143076320	143097598	21279	1	242735	NM_001162983	-24422	Lrrc38	2
chr4	144633269	144633419	1.41088	0.0191217	Intron (NM_001172424/20148, intron 2 of 6)	4	144619707	144654779	35073	1	20148	NM_001357277	13562	Dhrs3	2
chr4	14712800	14712950	-1.5957	0.00106414	Intron (NM_028499/73314, intron 5 of 7)	4	14665754	14796052	130299	2	73314	NM_028499	83102	Lrrc69	3
chr4	14803010	14803160	-0.708823	0.0393933	Distal Intergenic	4	14665754	14796052	130299	2	73314	NM_028499	-6958	Lrrc69	5
chr4	149229018	149229168	-0.600897	0.0354329	Distal Intergenic	4	149212806	149222057	9252	2	69928	NM_027263	-6961	Cenps	3
chr4	150083758	150083908	-1.032	0.0250335	Intron (NM_001291004/100198, intron 1 of 4)	4	150063931	150087693	23763	2	100198	NM_001291004	3785	H6pd	3
chr4	150500164	150500314	-1.04134	0.0458391	Intron (NM_001085492/68703, intron 2 of 22)	4	150366373	150706423	340051	1	68703	NM_001085492	133791	Rere	3
chr4	150621564	150621714	-0.791027	0.0169239	Intron (NM_001085492/68703, intron 11 of 22)	4	150713853	150736631	22779	2	242773	NM_001355737	114917	Slc45a1	5
chr4	151184391	151184541	-0.687307	0.0229959	Intron (NM_001081557/100072, intron 11 of 23)	4	151174027	151175906	1880	1	105704528	NM_001308446	10364	Gm13090	3
chr4	151265854	151266004	-0.940379	0.0277819	Intron (NM_001081557/100072, intron 6 of 23)	4	151174027	151175906	1880	1	105704528	NM_001308446	91827	Gm13090	5
chr4	151369626	151369776	1.38329	0.0125043	Intron (NM_001081557/100072, intron 6 of 23)	4	151174027	151175906	1880	1	105704528	NM_001308446	195599	Gm13090	2
chr4	151470680	151470830	-0.877139	0.00951785	Intron (NM_001081557/100072, intron 5 of 23)	4	151174027	151175906	1880	1	105704528	NM_001308446	296653	Gm13090	3
chr4	151958818	151958968	-1.09995	0.0335619	Distal Intergenic	4	151875029	151946225	71197	2	100072	NM_001195565	-12593	Camta1	3
chr4	152210388	152210538	-0.796268	0.0269204	Promoter (2-3kb)	4	152205333	152213382	8050	2	56226	NM_019585	2844	Espn	3
chr4	152699279	152699429	-1.04041	0.00641662	Distal Intergenic	4	152781997	152785379	3383	1	330004	NR_033138	-82568	Gm833	3
chr4	153035315	153035465	1.14564	0.0458255	Distal Intergenic	4	152781997	152785379	3383	1	330004	NR_033138	253318	Gm833	1
chr4	154449342	154449492	-1.13204	0.0386608	Intron (NM_001177995/70673, intron 4 of 15)	4	154362927	154384352	21426	2	230972	NM_001112744	-64990	Arhgef16	3
chr4	155445843	155445993	-0.997642	0.0218167	Promoter (<=1kb)	4	155344575	155445885	101311	2	18762	NM_008860	0	Prkcz	3
chr4	155734648	155734798	0.921066	0.0416064	Promoter (2-3kb)	4	155735112	155737747	2636	2	26561	NM_001320235	2949	Mmp23	1
chr4	156144292	156144442	-1.67245	0.0103598	Promoter (<=1kb)	4	156137173	156144259	7087	2	100415901	NR_132444	-33	Gm13648	3
chr4	156270486	156270636	-0.687507	0.0396186	Promoter (<=1kb)	4	156249749	156270716	20968	2	11603	NM_001369026	80	Agrn	3
chr4	16531528	16531678	-1.42441	0.00659122	Distal Intergenic	4	16675923	16676029	107	1	19862	NR_003027	-144245	Rnu6	3
chr4	17225234	17225384	0.601289	0.0432121	Distal Intergenic	4	17546446	17636191	89746	2	102631866	NR_168595	410807	Gm30092	2
chr4	17774236	17774386	-1.83671	0.00849096	Distal Intergenic	4	17853072	18117479	264408	1	17389	NM_001379518	-78686	Mmp16	3
chr4	17894626	17894776	-0.914421	0.0382901	Intron (NM_001379518/17389, intron 2 of 10)	4	17853465	18117479	264015	1	17389	NM_019724	41161	Mmp16	5
chr4	20008552	20008702	-0.975673	0.0149161	Promoter (<=1kb)	4	20008329	20030822	22494	1	50500	NM_015767	223	Ttpa	5
chr4	24752665	24752815	0.824	0.0266475	Intron (NM_001033531/212390, intron 3 of 9)	4	24612561	24851124	238564	2	212390	NM_001033531	98309	Klhl32	2
chr4	26069576	26069726	-1.52995	0.00141948	Distal Intergenic	4	25609333	25800003	190671	2	14348	NM_010243	-269573	Fut9	3
chr4	32060769	32060919	-1.149	0.0496869	Distal Intergenic	4	31964107	32023466	59360	1	26409	NM_172688	96662	Map3k7	4
chr4	35401911	35402061	-1.70765	0.000709502	Distal Intergenic	4	35191285	35225836	34552	2	73205	NM_028466	-176075	C9orf72	3
chr4	38507361	38507511	1.19755	0.040356	Distal Intergenic	4	38571667	38855483	283817	2	102636968	NR_151606	347972	Gm12381	2
chr4	3952722	3952872	-1.03366	0.0140131	Distal Intergenic	4	3939424	3943525	4102	1	66433	NR_104356	13298	Chchd7	5
chr4	40509561	40509711	0.586145	0.0281595	Intron (NR_040644/71293, intron 3 of 6)	4	40482840	40525548	42709	2	71293	NR_040644	15837	4933428C19Rik	2
chr4	41365077	41365227	1.21995	0.0298922	Intron (NM_001290454/67123, intron 1 of 5)	4	41351963	41389766	37804	1	67123	NM_001355508	13114	Ubap1	1
chr4	42844950	42845100	2.19977	0.00826089	Intron (NR_155456/102638670, intron 3 of 3)	4	42848071	42853888	5818	2	433698	NM_001277167	8788	Fam205a1	1
chr4	42870829	42870979	1.25801	0.0221326	Intron (NR_155456/102638670, intron 3 of 3)	4	42868003	42874234	6232	2	277773	NM_001356379	3255	Fam205c	1
chr4	43189539	43189689	-1.32441	0.0439108	Intron (NM_001081413/22249, intron 11 of 39)	4	43267159	43373831	106673	1	320571	NM_177195	-77470	Atp8b5	3
chr4	44156591	44156741	-0.866222	0.0381648	Intron (NM_001379581/73469, intron 2 of 11)	4	44126216	44167435	41220	2	73469	NM_001379581	10694	Rnf38	5
chr4	46068679	46068829	-1.07669	0.0345908	Intron (NM_021883/21916, intron 2 of 9)	4	46039222	46116032	76811	1	21916	NM_021883	29457	Tmod1	3
chr4	46770113	46770263	0.878977	0.0399437	Intron (NM_001081141/242425, intron 7 of 18)	4	46604390	46650199	45810	2	381605	NM_198664	-119914	Tbc1d2	2
chr4	48093334	48093484	-1.73954	0.00466409	Distal Intergenic	4	48124919	48186506	61588	1	67727	NM_026343	-31435	Stx17	3
chr4	48611747	48611897	-1.19784	0.0450426	Intron (NM_001356272/230157, intron 3 of 9)	4	48585174	48663131	77958	1	230157	NM_021436	26573	Tmeff1	3
chr4	49391159	49391309	0.851089	0.0130918	Intron (NM_001356289/209186, intron 1 of 3)	4	49379840	49405758	25919	2	209186	NM_001356289	14449	Acnat2	2
chr4	50259340	50259490	1.12824	0.00386701	Distal Intergenic	4	49661611	49845769	184159	2	242443	NM_001276355	-413571	Grin3a	2
chr4	50772587	50772737	-1.45463	0.014734	Distal Intergenic	4	51216678	51229928	13251	1	74914	NM_001162865	-443941	Cylc2	3
chr4	51889418	51889568	0.793278	0.0492901	Distal Intergenic	4	51968094	52051110	83017	2	329844	NR_040668	161542	C630028M04Rik	2
chr4	54027730	54027880	0.909705	0.0339984	Distal Intergenic	4	53826045	53862018	35974	1	52076	NM_028053	201685	Tmem38b	2
chr4	55256652	55256802	0.636933	0.0300243	Distal Intergenic	4	55350042	55392237	42196	1	19359	NM_009011	-93240	Rad23b	2
chr4	55443548	55443698	-1.21409	0.0374226	Distal Intergenic	4	55410443	55418842	8400	2	100415914	NR_040674	-24706	Gm12505	3
chr4	57705705	57705855	-1.8365	0.00422141	Intron (NM_001384149/677884, intron 6 of 6)	4	57568248	57896984	328737	1	677884	NM_001304544	137457	Pakap	3
chr4	58271982	58272132	-0.613985	0.0403933	Distal Intergenic	4	58285962	58356093	70132	1	18198	NM_001165996	-13830	Musk	5
chr4	59416506	59416656	-1.5083	0.0114679	Intron (NM_001163288/634731, intron 3 of 16)	4	59314683	59438633	123951	2	634731	NM_001163288	21977	Susd1	3
chr4	59819598	59819748	0.847491	0.0259622	Intron (NM_172468/209131, intron 1 of 8)	4	59805650	59904740	99091	1	209131	NM_172468	13948	Snx30	1
chr4	6139230	6139380	1.29811	0.0477156	Distal Intergenic	4	6191105	6219788	28684	1	68053	NM_026534	-51725	Ubxn2b	2
chr4	62181931	62182081	1.68714	0.0160703	Distal Intergenic	4	62204666	62216649	11984	1	20530	NM_025286	-22585	Slc31a2	2
chr4	62571281	62571431	-1.0382	0.0133272	Intron (NM_019492/50780, intron 19 of 19)	4	62592211	62621256	29046	1	50780	NM_001310706	-20780	Rgs3	3
chr4	63147345	63147495	-0.695601	0.0409926	Intron (NM_025685/373864, intron 3 of 60)	4	63133649	63253227	119579	1	373864	NM_025685	13696	Col27a1	5
chr4	63453245	63453395	-1.47246	0.0287047	Distal Intergenic	4	63463002	63468938	5937	1	66290	NM_024173	-9607	Atp6v1g1	3
chr4	64572502	64572652	-2.34876	0.000424652	Distal Intergenic	4	64172290	64194840	22551	2	102633436	NR_151546	-377662	Gm11217	3
chr4	64852293	64852443	1.32777	0.0175993	Distal Intergenic	4	65042411	65275746	233336	1	18491	NM_021362	-189968	Pappa	2
chr4	65439827	65439977	-1.56138	0.0129368	Intron (NM_019514/56079, intron 18 of 21)	4	65523223	65534477	11255	1	69807	NM_001161782	-83246	Trim32	3
chr4	65613619	65613769	-1.42519	0.00701021	Intron (NM_019514/56079, intron 12 of 21)	4	65523223	65534477	11255	1	69807	NM_053084	90396	Trim32	3
chr4	65618364	65618514	-0.751168	0.0288408	Intron (NM_019514/56079, intron 12 of 21)	4	65523223	65534477	11255	1	69807	NM_053084	95141	Trim32	3
chr4	65752474	65752624	-1.49731	0.0387598	Intron (NM_019514/56079, intron 9 of 21)	4	65523223	65534477	11255	1	69807	NM_053084	229251	Trim32	3
chr4	65814739	65814889	1.00493	0.0265292	Intron (NM_019514/56079, intron 9 of 21)	4	65523223	65534477	11255	1	69807	NM_053084	291516	Trim32	2
chr4	66141272	66141422	-0.911265	0.00218239	Intron (NM_019514/56079, intron 2 of 21)	4	65299040	66322720	1023681	2	56079	NM_019514	181298	Astn2	3
chr4	66177273	66177423	0.885704	0.0200906	Intron (NM_019514/56079, intron 2 of 21)	4	65299040	66322720	1023681	2	56079	NM_019514	145297	Astn2	2
chr4	66531860	66532010	-1.52336	0.0222927	Distal Intergenic	4	65299040	66322720	1023681	2	56079	NM_207109	-209140	Astn2	3
chr4	68520896	68521046	-1.45338	0.0462227	Distal Intergenic	4	68230894	68240198	9305	2	102633975	NR_151548	-280698	Gm12911	4
chr4	69014088	69014238	-1.16135	0.0274395	Distal Intergenic	4	68679609	68872634	193026	2	56710	NM_019967	-141454	Brinp1	3
chr4	69650104	69650254	-1.46103	0.0446092	Distal Intergenic	4	70135092	70328672	193581	2	214444	NM_001313762	678418	Cdk5rap2	3
chr4	69842177	69842327	1.24354	0.0342467	Distal Intergenic	4	70135092	70328672	193581	2	214444	NM_001313762	486345	Cdk5rap2	2
chr4	69923334	69923484	-1.11145	0.0401596	Distal Intergenic	4	70135092	70328672	193581	2	214444	NM_001313762	405188	Cdk5rap2	5
chr4	70183565	70183715	1.37101	0.00340254	Intron (NM_001313762/214444, intron 21 of 33)	4	70135092	70328672	193581	2	214444	NM_001313762	144957	Cdk5rap2	1
chr4	71221944	71222094	-0.909295	0.0345305	Distal Intergenic	4	70543415	70583376	39962	1	102634677	NR_168633	678529	Gm32209	3
chr4	72069189	72069339	1.32723	0.0485722	Intron (NM_001285529/21885, intron 8 of 19)	4	72028182	72119130	90949	2	21885	NM_001285529	49791	Tle1	1
chr4	72812340	72812490	1.23705	0.0347389	Distal Intergenic	4	72768820	72770871	2052	2	353204	NM_001199270	-41469	Aldoart1	2
chr4	73938453	73938603	-1.0496	0.0484511	Intron (NM_172869/242506, intron 1 of 13)	4	73931840	74120451	188612	1	242506	NM_001163732	6613	Frmd3	5
chr4	74608061	74608211	-1.33998	0.0334933	Distal Intergenic	4	74170116	74324101	153986	1	76804	NM_144787	437945	Kdm4c	3
chr4	76111877	76112027	-0.73447	0.0195084	Intron (NM_001352628/19266, intron 4 of 30)	4	75859474	76262480	403007	2	19266	NM_001352628	150453	Ptprd	3
chr4	77266568	77266718	1.32681	0.0221032	Intron (NM_001368991/19266, intron 5 of 39)	4	75859476	78129979	2270504	2	19266	NM_001368991	863261	Ptprd	1
chr4	77329062	77329212	1.47598	0.0228993	Intron (NM_001368991/19266, intron 4 of 39)	4	75859476	78129979	2270504	2	19266	NM_001368991	800767	Ptprd	2
chr4	77698168	77698318	-1.14029	0.0497718	Intron (NM_001368991/19266, intron 2 of 39)	4	75859476	78129979	2270504	2	19266	NM_001368991	431661	Ptprd	5
chr4	82474203	82474353	-1.04622	0.0306457	Distal Intergenic	4	82426226	82465529	39304	1	102635783	NR_137202	47977	Gm11266	5
chr4	85964235	85964385	-0.933206	0.0260166	Distal Intergenic	4	85972152	86346619	374468	1	77739	NM_029967	-7767	Adamtsl1	3
chr4	87191829	87191979	-1.05247	0.0155927	Distal Intergenic	4	86901361	87148777	247417	2	76376	NM_172426	-43052	Slc24a2	3
chr4	87903016	87903166	-0.70484	0.021248	Intron (NM_027326/70122, intron 2 of 10)	4	87688162	87951644	263483	2	70122	NM_027326	48478	Mllt3	3
chr4	8954403	8954553	1.12417	0.0400095	Distal Intergenic	4	8751324	8868449	117126	1	320790	NM_001355382	203079	Chd7	2
chr4	94834545	94834695	1.65248	0.0372995	3' UTR	4	94795504	94817080	21577	2	67753	NM_027089	-17465	Eqtn	2
chr4	94911720	94911870	0.898122	0.0270044	Distal Intergenic	4	94937273	94940459	3187	2	16476	NM_010591	28589	Jun	1
chr4	95282072	95282222	0.945213	0.0175821	Distal Intergenic	4	95445744	95815176	369433	1	75578	NM_001113412	-163522	Fggy	2
chr4	98754006	98754156	0.757013	0.0414578	Distal Intergenic	4	98706712	98712077	5366	2	545660	NR_151512	-41929	I0C0044D17Rik	2
chr5	100238591	100238741	1.30031	0.0308266	Intron (NR_045993/76003, intron 1 of 4)	5	100225821	100243132	17312	1	76003	NR_045993	12770	Tmem150cos	1
chr5	101188497	101188647	1.32566	0.0279812	Distal Intergenic	5	101057866	101061558	3693	2	102640815	NR_168093	-126939	Gm36793	2
chr5	102115501	102115651	-1.07283	0.0221183	Intron (NM_172882/72145, intron 5 of 66)	5	101980819	102217787	236969	2	72145	NM_172882	102136	Wdfy3	3
chr5	10219865	10220015	1.82818	0.00195621	Distal Intergenic	5	9535236	9775352	240117	2	108069	NM_181850	-444513	Grm3	2
chr5	102514475	102514625	-1.29454	0.00731128	Distal Intergenic	5	102629257	103045803	416547	1	231532	NM_029270	-114632	Arhgap24	3
chr5	104349632	104349782	-0.855883	0.0281276	Promoter (<=1kb)	5	104350483	104361968	11486	1	13406	NM_016779	-701	Dmp1	3
chr5	106943821	106943971	-1.23484	0.0459542	Distal Intergenic	5	106764607	106844696	80090	2	52397	NR_156476	-99125	Zfp644	3
chr5	108107544	108107694	1.11207	0.0148315	Intron (NM_026062/67266, intron 1 of 4)	5	108055908	108134943	79036	2	67266	NM_026062	27249	Dipk1a	2
chr5	108148949	108149099	-0.767283	0.0394034	Distal Intergenic	5	108055908	108134943	79036	2	67266	NM_026062	-14006	Dipk1a	5
chr5	108670551	108670701	-0.93264	0.0489703	Intron (NM_007756/12889, intron 3 of 3)	5	108666420	108697893	31474	2	12889	NM_007756	27192	Cplx1	3
chr5	110830392	110830542	0.599019	0.0373103	Intron (NM_029337/75560, intron 38 of 51)	5	110813941	110814007	67	2	102466216	NR_105993	-16385	Mir7026	2
chr5	111145181	111145331	-0.835785	0.0409571	Intron (NM_001267622/209683, intron 2 of 22)	5	111152010	111152118	109	1	735278	NR_030482	-6679	Mir701	3
chr5	111922358	111922508	-1.47158	0.0119408	Distal Intergenic	5	111882150	111909594	27445	2	269683	NR_045834	-12764	E130006D01Rik	3
chr5	111983838	111983988	-0.73265	0.0128223	Distal Intergenic	5	111882150	111909594	27445	2	269683	NR_045834	-74244	E130006D01Rik	3
chr5	112015081	112015231	-1.20534	0.00772881	Distal Intergenic	5	111882150	111909594	27445	2	269683	NR_045834	-105487	E130006D01Rik	5
chr5	112936406	112936556	-1.29638	0.0194048	Intron (NM_028901/74376, intron 31 of 43)	5	112941158	112949567	8410	1	67360	NR_040675	-4602	1700095B10Rik	3
chr5	113322930	113323080	0.903908	0.0391309	Exon (NM_001375886/243219, exon 6 of 13)	5	113234189	113311179	76991	2	243219	NM_172884	-11751	2900026A02Rik	1
chr5	113436338	113436488	-0.963276	0.0142133	Intron (NM_172718/52850, intron 3 of 24)	5	113405340	113428467	23128	2	52850	NM_001309526	-7871	Sgsm1	3
chr5	113445925	113446075	-1.29935	0.000911825	Intron (NM_172718/52850, intron 2 of 24)	5	113391086	113458652	67567	2	52850	NM_172718	12577	Sgsm1	3
chr5	113448454	113448604	-1.08126	0.000443777	Intron (NM_172718/52850, intron 2 of 24)	5	113391086	113458652	67567	2	52850	NM_172718	10048	Sgsm1	3
chr5	116009236	116009386	-1.9482	0.000708847	Intron (NM_007708/12704, intron 4 of 46)	5	115983715	116144400	160686	1	12704	NM_007708	25521	Cit	3
chr5	116336007	116336157	-1.51483	0.0243438	Intron (NM_001360004/269693, intron 2 of 13)	5	116261673	116267169	5497	1	320805	NR_153384	74334	C330018A13Rik	3
chr5	116650320	116650470	-1.00908	0.0272855	Intron (NM_026886/68955, intron 1 of 12)	5	116576781	116603546	26766	1	76798	NR_015595	73539	Srrm4os	3
chr5	116998922	116999072	-2.5695	0.000440305	Distal Intergenic	5	117229743	117254058	24316	2	71954	NM_001122666	254986	Suds3	3
chr5	118307737	118307887	-1.16195	0.00711909	Promoter (<=1kb)	5	118307829	118327543	19715	1	12123	NM_007545	0	Hrk	3
chr5	118315785	118315935	-1.50989	0.0277993	Intron (NM_007545/12123, intron 1 of 1)	5	118307829	118327543	19715	1	12123	NM_007545	7956	Hrk	3
chr5	118526626	118526776	-1.01305	0.0169164	Distal Intergenic	5	118383292	118401179	17888	1	76792	NM_001081236	143334	Spring1	3
chr5	118875855	118876005	0.882539	0.0315145	Intron (NM_001347445/76199, intron 14 of 30)	5	118698784	118903502	204719	1	76199	NM_172424	177071	Med13l	1
chr5	120162255	120162405	0.996805	0.0496808	Distal Intergenic	5	120254578	120337036	82459	1	74111	NM_028762	-92173	Rbm19	2
chr5	120253048	120253198	1.19216	0.0111397	Promoter (1-2kb)	5	120254578	120337036	82459	1	74111	NM_028762	-1380	Rbm19	1
chr5	120286406	120286556	-0.831924	0.0112462	Intron (NM_028762/74111, intron 21 of 23)	5	120259161	120277328	18168	2	100503427	NR_045793	-9078	Gm10390	5
chr5	120509439	120509589	-1.32692	0.0383335	Distal Intergenic	5	120557721	120569832	12112	2	102634302	NR_166585	60243	Gm27199	5
chr5	122181716	122181866	-1.36643	0.0299416	5' UTR	5	121998279	122185888	187610	2	13048	NM_007804	4022	Cux2	3
chr5	123019419	123019569	-0.728222	0.035555	Intron (NM_001378864/30841, intron 6 of 11)	5	123008736	123038413	29678	2	30841	NM_013910	18844	Kdm2b	3
chr5	123448431	123448581	1.25512	0.0153796	Intron (NM_001370840/269701, intron 18 of 20)	5	123482511	123512146	29636	1	77045	NM_029850	-33930	Bcl7a	2
chr5	124087275	124087425	1.13769	0.0495033	Intron (NM_001134767/208908, intron 6 of 12)	5	124068752	124107958	39207	1	208908	NM_001134767	18523	Ccdc62	2
chr5	125207650	125207800	-0.778317	0.0367111	Intron (NM_001253904/20602, intron 2 of 47)	5	125094217	125256278	162062	2	20602	NM_001253904	48478	Ncor2	3
chr5	127045511	127045661	-1.76556	0.00761484	Distal Intergenic	5	127107853	127165593	57741	1	71247	NR_040685	-62192	4933438B17Rik	3
chr5	127623839	127623989	1.55813	0.02774	Intron (NM_175432/208213, intron 5 of 8)	5	127672730	127694456	21727	2	100561	NM_133895	70467	Slc15a4	2
chr5	128380070	128380220	-1.45044	0.0296521	Intron (NM_172885/243274, intron 1 of 8)	5	127860555	128510141	649587	2	243274	NM_172885	129921	Tmem132d	3
chr5	128897044	128897194	-0.589721	0.008405	Intron (NM_001081388/231760, intron 3 of 21)	5	128813310	128832538	19229	1	57749	NM_021311	83734	Piwil1	3
chr5	129542965	129543115	-0.817217	0.00697848	Distal Intergenic	5	129578295	129648448	70154	1	231769	NM_001359952	-35180	Sfswap	3
chr5	129598253	129598403	-0.888448	0.0260199	Intron (NM_001359952/231769, intron 7 of 17)	5	129578304	129648448	70145	1	231769	NM_001378917	19949	Sfswap	3
chr5	129807840	129807990	1.94922	0.0212668	Intron (NM_008095/14467, intron 1 of 9)	5	129802139	129835389	33251	1	14467	NM_008095	5701	Nipsnap2	1
chr5	130487060	130487210	-0.6395	0.0448366	Intron (NM_181045/140904, intron 2 of 6)	5	130477633	130869486	391854	1	140904	NM_021371	9427	Caln1	3
chr5	131694018	131694168	-0.820091	0.0382169	Intron (NM_001363480/319974, intron 5 of 18)	5	131909108	131912607	3500	1	75369	NR_040704	-214940	4930563F08Rik	5
chr5	131785394	131785544	-1.10124	0.0467345	Intron (NM_001363480/319974, intron 5 of 18)	5	131909108	131912607	3500	1	75369	NR_040704	-123564	4930563F08Rik	3
chr5	131854362	131854512	-0.857243	0.0382046	Intron (NM_001363480/319974, intron 4 of 18)	5	131909108	131912607	3500	1	75369	NR_040704	-54596	4930563F08Rik	4
chr5	132164818	132164968	-1.10112	0.0132975	Intron (NM_001363480/319974, intron 2 of 18)	5	131909108	131912607	3500	1	75369	NR_040704	255710	4930563F08Rik	3
chr5	132411699	132411849	-1.27728	0.0252121	Intron (NM_001363480/319974, intron 1 of 18)	5	131466171	132572059	1105889	2	319974	NM_001363480	160210	Auts2	5
chr5	132466994	132467144	-1.00472	0.0402324	Intron (NM_001363480/319974, intron 1 of 18)	5	131466171	132572059	1105889	2	319974	NM_001363480	104915	Auts2	3
chr5	133775933	133776083	-1.21213	0.028087	Distal Intergenic	5	134127251	134128480	1230	2	102640952	NR_166664	352397	Gm15627	4
chr5	134136082	134136232	1.21473	0.0369163	Intron (NM_030719/80909, intron 1 of 8)	5	134128587	134170597	42011	1	80909	NM_030719	7495	Castor2	1
chr5	134306043	134306193	-1.25424	0.0389833	Intron (NM_001359064/14886, intron 10 of 34)	5	134266686	134341252	74567	2	14886	NM_001359064	35059	Gtf2i	3
chr5	134685682	134685832	-1.11677	0.0489532	3' UTR	5	134648726	134668263	19538	2	22384	NM_033561	-17419	Eif4h	3
chr5	134982082	134982232	1.75311	0.00566187	Distal Intergenic	5	134973978	134975788	1811	2	12740	NM_009903	-6294	Cldn4	2
chr5	135841970	135842120	-0.757126	0.0153006	Distal Intergenic	5	135846960	135903626	56667	1	58212	NM_021403	-4840	Srrm3	3
chr5	136505251	136505401	-0.787292	0.0192574	Intron (NM_001291239/13047, intron 2 of 22)	5	136276989	136594835	317847	2	13047	NM_001291239	89434	Cux1	3
chr5	136509581	136509731	-1.18422	0.0449155	Intron (NM_001291239/13047, intron 2 of 22)	5	136276989	136594835	317847	2	13047	NM_001291239	85104	Cux1	3
chr5	137438851	137439001	1.4898	0.00896614	Intron (NM_011741/22635, intron 29 of 87)	5	137376899	137475326	98428	2	22635	NM_011741	36325	Zan	2
chr5	139001144	139001294	1.77522	0.0227616	Distal Intergenic	5	138961769	138980699	18931	2	18590	NM_008808	-20445	Pdgfa	1
chr5	139417190	139417340	-0.859776	0.0304927	Intron (NM_028469/73212, intron 2 of 4)	5	139408934	139413555	4622	1	76854	NM_029771	8256	Gper1	3
chr5	140046187	140046337	-1.09182	0.0178434	Intron (NM_001359027/17120, intron 6 of 6)	5	139994444	140160673	166230	2	17120	NM_001359027	114336	Mad1l1	3
chr5	140278056	140278206	0.788868	0.0437758	Intron (NM_001359025/17120, intron 9 of 17)	5	139994444	140307307	312864	2	17120	NM_001359025	29101	Mad1l1	1
chr5	142060874	142061024	0.780408	0.0346756	Intron (NM_177879/330222, intron 22 of 44)	5	142387252	142447770	60519	1	17425	NM_199068	-326228	Foxk1	1
chr5	143808719	143808869	-1.1997	0.0415417	Exon (NM_013557/15467, exon 2 of 15)	5	143803547	143839535	35989	1	15467	NM_013557	5172	Eif2ak1	3
chr5	144063302	144063452	1.00004	0.0481385	Intron (NM_001081109/231876, intron 1 of 13)	5	144037179	144125026	87848	1	231876	NM_001081109	26123	Lmtk2	1
chr5	144086450	144086600	-0.972239	0.0453589	Intron (NM_001081109/231876, intron 6 of 13)	5	144127104	144131259	4156	1	17341	NM_010800	-40504	Bhlha15	3
chr5	146211351	146211501	-0.756129	0.0167494	Intron (NM_001359990/264064, intron 4 of 12)	5	146168060	146239684	71625	1	264064	NM_153599	43291	Cdk8	3
chr5	146286130	146286280	-0.969937	0.00365289	Distal Intergenic	5	146321816	146407935	86120	1	245880	NM_145155	-35536	Wasf3	3
chr5	146588798	146588948	-1.44694	0.0305908	Distal Intergenic	5	146518960	146522049	3090	2	14738	NM_001359058	-66749	Gpr12	4
chr5	147917557	147917707	-0.954255	0.0279972	Intron (NM_001359503/77521, intron 1 of 14)	5	147894130	148252875	358746	1	77521	NM_029920	23427	Mtus2	3
chr5	147934157	147934307	-1.17324	0.0315484	Intron (NM_001359503/77521, intron 1 of 14)	5	147894130	148252875	358746	1	77521	NM_029920	40027	Mtus2	3
chr5	148225603	148225753	-2.72665	0.000329728	Exon (NM_001359503/77521, exon 9 of 15)	5	148202027	148252875	50849	1	77521	NM_001359511	23576	Mtus2	3
chr5	149236347	149236497	-0.963807	0.0277465	Distal Intergenic	5	149201814	149224963	23150	1	11690	NM_009663	34533	Alox5ap	3
chr5	151319671	151319821	-1.46167	0.0246523	Intron (NR_045700/625175, intron 2 of 3)	5	151329969	151355583	25615	1	100042166	NR_131166	-10148	Gm3704	3
chr5	17320151	17320301	0.757501	0.0380809	Distal Intergenic	5	17578184	17582987	4804	1	100041749	NM_001374718	-257883	Speer4f2	2
chr5	17778781	17778931	0.898238	0.0373885	Promoter (<=1kb)	5	17779814	17935265	155452	1	20348	NM_013657	-883	Sema3c	2
chr5	20475917	20476067	-1.2882	0.0422037	Intron (NM_001170746/50791, intron 6 of 22)	5	20112516	20909790	797275	1	50791	NM_001170745	363401	Magi2	5
chr5	20568412	20568562	0.730466	0.0219007	Intron (NM_001170746/50791, intron 7 of 22)	5	20112516	20909790	797275	1	50791	NM_001170745	455896	Magi2	2
chr5	21022605	21022755	1.40144	0.0392902	Intron (NM_172992/68770, intron 2 of 17)	5	20963662	21087122	123461	2	68770	NM_172992	64367	Phtf2	2
chr5	22358800	22358950	-1.45536	0.0193753	Intron (NM_001310464/19699, intron 5 of 63)	5	22089452	22549703	460252	2	19699	NM_001310464	190753	Reln	3
chr5	22479253	22479403	-0.978018	0.0308673	Intron (NM_001310464/19699, intron 2 of 63)	5	22089452	22549703	460252	2	19699	NM_001310464	70300	Reln	3
chr5	23248004	23248154	-0.659858	0.042919	Intron (NM_001081231/269629, intron 1 of 3)	5	22943909	22951882	7974	2	330052	NR_027362	-296122	A930003O13Rik	5
chr5	24099636	24099786	0.62542	0.0398615	Distal Intergenic	5	24057231	24057275	45	1	100217436	NR_028536	42405	Snord93	2
chr5	24346118	24346268	-1.97793	0.00326295	Exon (NM_001161800/52323, exon 7 of 10)	5	24369961	24389006	19046	1	231042	NM_153092	-23693	Nupl2	3
chr5	26094845	26094995	-0.759785	0.0218994	Distal Intergenic	5	26140656	26147364	6709	2	100862349	NM_001378637	52369	Gm21663	3
chr5	27832176	27832326	-1.11575	0.0336906	Intron (NM_010075/13483, intron 8 of 25)	5	27700807	27706390	5584	2	73526	NM_028561	-125786	Speer4b	4
chr5	28852237	28852387	-1.13889	0.0182025	Intron (NR_015562/654796, intron 2 of 6)	5	28661838	28672099	10262	2	20423	NM_009170	-180138	Shh	4
chr5	30500530	30500680	-0.918359	0.0118485	Intron (NM_001033460/381738, intron 3 of 16)	5	30486391	30524039	37649	1	381738	NM_001033460	14139	Drc1	3
chr5	30502863	30503013	-1.08131	0.0487119	Exon (NM_001033460/381738, exon 4 of 17)	5	30486391	30524039	37649	1	381738	NM_001033460	16472	Drc1	3
chr5	31748649	31748799	-1.56737	0.00998987	Distal Intergenic	5	31726936	31728741	1806	2	100740	NR_102275	-19908	AI839979	3
chr5	32063764	32063914	-1.38278	0.0315272	Intron (NM_144541/107976, intron 7 of 11)	5	32250067	32250128	62	1	114483662	NR_162804	-186153	Mir12198	3
chr5	32167419	32167569	-0.864521	0.0494027	Intron (NM_144541/107976, intron 10 of 11)	5	32250067	32250128	62	1	114483662	NR_162804	-82498	Mir12198	3
chr5	32275484	32275634	-1.38132	0.0331806	Distal Intergenic	5	32293816	32315183	21368	1	14284	NM_008037	-18182	Fosl2	3
chr5	34385708	34385858	1.16529	0.00303576	Intron (NM_001015039/231125, intron 6 of 12)	5	34333924	34345054	11131	2	17122	NM_010753	-40654	Mxd4	1
chr5	35214332	35214482	-0.80267	0.0134116	Promoter (<=1kb)	5	35214416	35245177	30762	1	231134	NM_172708	0	Dok7	3
chr5	35837214	35837364	-1.03286	0.00238738	Promoter (<=1kb)	5	35818903	35837124	18222	2	78558	NM_001042615	-90	Htra3	3
chr5	36107967	36108117	-1.21761	0.012544	Intron (NM_027373/70292, intron 5 of 16)	5	36050663	36161266	110604	1	70292	NM_027373	57304	Afap1	3
chr5	36652165	36652315	-0.925928	0.00719005	Intron (NM_001113364/100855, intron 11 of 11)	5	36641932	36645515	3584	1	66717	NM_025725	10233	Ccdc96	3
chr5	38370373	38370523	0.644925	0.0238379	Intron (NM_001359466/75079, intron 3 of 6)	5	38357388	38377798	20411	2	75079	NM_001359466	7275	Zbtb49	2
chr5	39220552	39220702	-1.59549	0.00443679	Distal Intergenic	5	38863801	39034036	170236	2	27278	NM_013748	-186516	Clnk	3
chr5	3944068	3944218	-1.30539	0.0206442	Promoter (<=1kb)	5	3940581	3943933	3353	2	545725	NM_172135	-135	Mterf1a	5
chr5	42428128	42428278	-0.988718	0.00880155	Distal Intergenic	5	42225303	42374127	148825	1	433882	NR_131130	202825	Gm16223	3
chr5	45196390	45196540	-1.65671	0.0234746	Intron (NR_131933/52401, intron 5 of 5)	5	45123543	45136147	12605	1	75783	NR_073013	72847	4930431F12Rik	4
chr5	45279452	45279602	-1.07886	0.0113738	Intron (NR_131933/52401, intron 5 of 5)	5	45123543	45136147	12605	1	75783	NR_073013	155909	4930431F12Rik	3
chr5	46274970	46275120	1.17177	0.0375347	Distal Intergenic	5	46084164	46089751	5588	2	78106	NR_110478	-185219	4930405L22Rik	2
chr5	4908476	4908626	0.744981	0.0334065	Intron (NM_001310448/18647, intron 13 of 13)	5	4803839	4808216	4378	2	14362	NM_021457	-100260	Fzd1	2
chr5	49797134	49797284	0.747602	0.0468554	Distal Intergenic	5	48546845	49443001	896157	2	80334	NM_001199244	-354133	Kcnip4	2
chr5	52051677	52051827	1.16044	0.0464406	Distal Intergenic	5	52293244	52293359	116	2	102466648	NR_105845	241532	Mir6417	1
chr5	53139529	53139679	-0.836853	0.0263532	Intron (NR_040413/75954, intron 2 of 2)	5	53130354	53149634	19281	2	75954	NR_040413	9955	5033403H07Rik	3
chr5	54453132	54453282	-1.86525	0.00889898	Distal Intergenic	5	54507334	54515884	8551	1	330086	NR_038045	-54052	Gm10440	4
chr5	60893546	60893696	-1.25817	0.0318841	Distal Intergenic	5	60120462	60143345	22884	2	71057	NR_040683	-750201	4933402J10Rik	5
chr5	61355616	61355766	1.40525	0.0184464	Distal Intergenic	5	61966186	61967820	1635	1	14380	NM_019468	-610420	G6pd2	2
chr5	63251565	63251715	-1.37371	0.0207571	Distal Intergenic	5	62968999	63045661	76663	1	100322896	NM_001170705	282566	Dthd1	3
chr5	63602783	63602933	-0.984193	0.00559985	Distal Intergenic	5	63806446	63967886	161441	1	319807	NM_177006	-203513	Nwd2	3
chr5	63886403	63886553	-1.13759	0.0379264	Intron (NM_177006/319807, intron 2 of 6)	5	63806446	63967886	161441	1	319807	NM_177006	79957	Nwd2	3
chr5	64663659	64663809	0.804373	0.0414765	Distal Intergenic	5	64634351	64641309	6959	1	77382	NR_045413	29308	C030018K13Rik	1
chr5	65365188	65365338	1.33295	0.0322409	Intron (NM_001359880/213081, intron 4 of 25)	5	65357039	65417758	60720	1	213081	NM_153391	8149	Wdr19	2
chr5	65641408	65641558	1.05955	0.0481377	Promoter (<=1kb)	5	65604187	65641404	37218	2	68552	NM_001376978	-4	Smim14	1
chr5	66623748	66623898	-1.86377	0.0273439	Intron (NM_001201413/11787, intron 3 of 16)	5	66456068	66495008	38941	2	11787	NM_001201416	-128740	Apbb2	3
chr5	67029526	67029676	-0.927575	0.00790501	Intron (NM_001001980/77569, intron 2 of 25)	5	67014812	67214502	199691	1	77569	NM_001368863	14714	Limch1	3
chr5	67205494	67205644	0.829073	0.0372377	Intron (NM_001001980/77569, intron 25 of 25)	5	67256023	67287491	31469	1	102635966	NR_166598	-50379	Gm33167	1
chr5	67780489	67780639	1.61688	0.00709667	Intron (NM_001038999/11980, intron 36 of 36)	5	67765226	67771330	6105	1	330096	NM_001033415	15263	Shisa3	1
chr5	68220914	68221064	0.915819	0.0348557	Intron (NM_001018019/433899, intron 1 of 3)	5	68189178	68323741	134564	1	433899	NM_001018019	31736	Grxcr1	2
chr5	70075978	70076128	-2.2409	0.00118507	Distal Intergenic	5	69734087	69749647	15561	2	67980	NM_001359239	-326331	Gnpda2	3
chr5	71703014	71703164	0.906703	0.0282624	Promoter (2-3kb)	5	71600166	71705548	105383	2	78174	NM_030052	2384	Cox7b2	2
chr5	72490328	72490478	-0.964615	0.0136961	Intron (NM_016869/53419, intron 13 of 21)	5	72360686	72456101	95416	1	231287	NM_153389	129642	Atp10d	4
chr5	72893331	72893481	-0.99792	0.0345022	Promoter (<=1kb)	5	72853321	72893945	40625	2	22165	NM_013698	464	Txk	5
chr5	74401739	74401889	-1.46974	0.00569006	Intron (NM_001114660/212986, intron 5 of 8)	5	74355987	74360138	4152	1	68939	NM_026878	45752	Rasl11b	3
chr5	75421070	75421220	-0.81922	0.00266407	Distal Intergenic	5	75337492	75337565	74	1	102465620	NR_105992	83578	Mir7025	3
chr5	75565118	75565268	1.13584	0.028923	Distal Intergenic	5	75735647	75817381	81735	1	16590	NM_001122733	-170379	Kit	2
chr5	76266417	76266567	-1.45143	0.0283891	Distal Intergenic	5	76288120	76303350	15231	1	57357	NM_020611	-21553	Srd5a3	5
chr5	77146328	77146478	-0.74842	0.030436	3' UTR	5	77151902	77157325	5424	1	384185	NM_206935	-5424	Arl9	3
chr5	77526038	77526188	-1.18576	0.0326824	Intron (NM_001159518/29817, intron 2 of 5)	5	77497088	77555892	58805	2	29817	NM_001159518	29704	Igfbp7	3
chr5	77581595	77581745	-1.3069	0.00348955	Distal Intergenic	5	77497088	77555892	58805	2	29817	NM_008048	-25703	Igfbp7	3
chr5	77855500	77855650	0.938905	0.0377436	Distal Intergenic	5	77613335	77616704	3370	1	69370	NR_131050	242165	1700017L05Rik	1
chr5	8046772	8046922	1.38872	0.0154304	Distal Intergenic	5	8010472	8032213	21742	1	117167	NM_054098	36300	Steap4	1
chr5	83202768	83202918	-0.810774	0.034341	Distal Intergenic	5	82946791	82946912	122	2	100316803	NR_035415	-255856	Mir1187	5
chr5	86254572	86254722	-1.28265	0.0311949	Distal Intergenic	5	86219605	86251859	32255	1	56792	NM_019992	34967	Stap1	4
chr5	89276163	89276313	-1.50855	0.00221159	Intron (NM_001136260/54403, intron 8 of 24)	5	89175825	89387515	211691	1	54403	NM_001359213	100338	Slc4a4	3
chr5	90515450	90515600	0.74039	0.0214572	Promoter (<=1kb)	5	90514856	90516347	1492	1	791294	NR_045618	594	Gm9958	2
chr5	91024427	91024577	-0.80286	0.0388736	Distal Intergenic	5	91039104	91040974	1871	1	14825	NM_008176	-14527	Cxcl1	5
chr5	91128270	91128420	0.829359	0.0313363	Intron (NM_026788/665563, intron 6 of 7)	5	91175376	91183071	7696	1	71920	NM_053087	-46956	Epgn	2
chr5	9247178	9247328	-0.728104	0.0431487	Distal Intergenic	5	9168868	9211776	42909	2	23857	NR_152861	-35402	Dmtf1	5
chr5	92472431	92472581	1.28307	0.0314653	Intron (NM_008599/17329, intron 3 of 3)	5	92469190	92475938	6749	2	17329	NM_008599	3357	Cxcl9	1
chr5	92903358	92903508	-0.911237	0.0189566	Intron (NM_015756/27428, intron 1 of 10)	5	92936310	92936421	112	2	100316841	NR_035487	32913	Mir1961	5
chr5	93004213	93004363	-0.83573	0.0457682	Intron (NM_015756/27428, intron 2 of 10)	5	93045852	93113618	67767	1	27428	NM_001077596	-41489	Shroom3	3
chr5	96917036	96917186	0.716077	0.0499008	Intron (NM_175473/231470, intron 66 of 73)	5	96941244	96993827	52584	1	11745	NM_013470	-24058	Anxa3	1
chr5	97370455	97370605	-1.47553	0.0282507	Distal Intergenic	5	97250001	97259455	9455	2	231474	NM_001359913	-111000	Paqr3	5
chr5	97460842	97460992	-2.74853	1.41124e-05	Distal Intergenic	5	97530068	97540189	10122	2	97243	NM_001033191	79197	Naa11	3
chr5	98286916	98287066	-0.889383	0.0238797	Distal Intergenic	5	98328728	98335307	6580	1	77630	NM_029947	-41662	Prdm8	3
chr5	98393979	98394129	-1.62193	0.00166004	Distal Intergenic	5	98402043	98424892	22850	1	14176	NM_001277268	-7914	Fgf5	3
chr5	98732840	98732990	1.186	0.0228985	Intron (NM_001024614/75784, intron 3 of 5)	5	98623415	98623523	109	2	735265	NR_030484	-109317	Mir703	1
chr5	98861937	98862087	1.30872	0.026602	Intron (NM_001024614/75784, intron 3 of 5)	5	99002274	99031912	29639	1	110075	NM_001310677	-140187	Bmp3	1
chr5	99849785	99849935	-0.90879	0.041913	Intron (NR_030692/319818, intron 1 of 3)	5	99830280	99838183	7904	1	105242419	NR_168095	19505	NA	3
chr6	101287546	101287696	-1.01355	0.0274746	Intron (NM_018884/55983, intron 3 of 9)	6	101248897	101268467	19571	1	102637022	NR_166918	38649	Gm33934	3
chr6	101296410	101296560	-1.41391	0.0444678	Intron (NM_018884/55983, intron 3 of 9)	6	101248897	101268467	19571	1	102637022	NR_166918	47513	Gm33934	5
chr6	103726243	103726393	0.730291	0.0421372	Distal Intergenic	6	103940996	103941645	650	2	100846987	NR_144494	215252	Gm21054	2
chr6	107163199	107163349	1.2041	0.0207509	Distal Intergenic	6	107506687	107547189	40503	1	16979	NM_008516	-343338	Lrrn1	2
chr6	108213736	108213886	-0.878574	0.0325948	Intron (NM_010585/16438, intron 2 of 61)	6	108190057	108528077	338021	1	16438	NM_010585	23679	Itpr1	5
chr6	108286495	108286645	0.745728	0.0339848	Intron (NM_010585/16438, intron 4 of 61)	6	108190057	108528077	338021	1	16438	NM_010585	96438	Itpr1	2
chr6	111172440	111172590	-0.859441	0.0410076	Intron (NM_001346640/108073, intron 4 of 10)	6	110622559	111544191	921633	1	108073	NM_177328	549881	Grm7	5
chr6	113536802	113536952	-0.65754	0.047236	Intron (NM_001033244/211651, intron 18 of 43)	6	113508643	113573981	65339	1	211651	NM_001347350	28159	Fancd2	5
chr6	113804402	113804552	-0.776997	0.0320626	Intron (NM_001036684/11941, intron 2 of 19)	6	113720793	113868500	147708	2	11941	NM_001036684	63948	Atp2b2	3
chr6	113975488	113975638	-1.4489	0.00804617	Intron (NM_009723/11941, intron 1 of 21)	6	113981717	114029228	47512	1	102639720	NR_167895	-6079	Gm15083	3
chr6	114040239	114040389	0.657107	0.0332292	Distal Intergenic	6	113720793	114019041	298249	2	11941	NM_009723	-21198	Atp2b2	2
chr6	114367181	114367331	-1.47579	0.0220621	Distal Intergenic	6	114374897	114460259	85363	1	15465	NM_001317125	-7566	Hrh1	3
chr6	115966621	115966771	-0.660457	0.0163253	Intron (NM_026376/67784, intron 1 of 35)	6	115931772	115971966	40195	2	67784	NM_026376	5195	Plxnd1	3
chr6	118688765	118688915	-0.656851	0.020224	Intron (NM_001290335/12288, intron 7 of 41)	6	118564201	118734935	170735	2	12288	NM_001290335	46020	Cacna1c	3
chr6	118731514	118731664	-0.653938	0.0469022	Intron (NM_001290335/12288, intron 2 of 41)	6	118564201	118734935	170735	2	12288	NM_001290335	3271	Cacna1c	3
chr6	118732856	118733006	0.968451	0.0119851	Promoter (1-2kb)	6	118564201	118734935	170735	2	12288	NM_001290335	1929	Cacna1c	2
chr6	118749617	118749767	-1.08178	0.00671313	Intron (NM_001159533/12288, intron 5 of 46)	6	118564201	118734935	170735	2	12288	NM_001290335	-14682	Cacna1c	3
chr6	119201578	119201728	-0.82086	0.0192372	Distal Intergenic	6	119213485	119329368	115884	1	319734	NM_001033382	-11757	Cacna2d4	5
chr6	119284944	119285094	-1.15905	0.0388591	Intron (NM_001033382/319734, intron 24 of 37)	6	119292094	119306165	14072	2	211187	NM_001172207	21071	Lrtm2	3
chr6	121075583	121075733	-0.806174	0.0348097	Intron (NM_001270475/194401, intron 1 of 31)	6	120984184	121058588	74405	2	194401	NR_138097	-16995	Mical3	3
chr6	122228670	122228820	1.59062	0.0258338	Distal Intergenic	6	122247556	122259792	12237	2	50928	NM_016970	30972	Klrg1	2
chr6	122229231	122229381	0.927244	0.026427	Distal Intergenic	6	122247556	122259792	12237	2	50928	NM_016970	30411	Klrg1	2
chr6	122531467	122531617	1.17324	0.0433507	Promoter (<=1kb)	6	122530768	122541139	10372	1	11628	NM_009645	699	Aicda	2
chr6	12315159	12315309	0.706381	0.0425816	3' UTR	6	12099521	12109579	10059	2	625347	NR_003631	-205580	Gm6578	1
chr6	125651841	125651991	1.12039	0.0234781	Intron (NM_011708/22371, intron 44 of 51)	6	125667382	126017091	349710	1	243634	NM_153589	-15391	Ano2	2
chr6	125951772	125951922	-1.33221	0.0108682	Intron (NM_153589/243634, intron 17 of 25)	6	126078375	126141923	63549	2	18205	NM_001164035	190001	Ntf3	5
chr6	12602338	12602488	1.00466	0.0254567	Intron (NM_001164805/330267, intron 1 of 26)	6	12311607	12749252	437646	2	330267	NM_001164805	146764	Thsd7a	1
chr6	126384051	126384201	-0.950495	0.0401746	Distal Intergenic	6	126263612	126305649	42038	2	100038574	NR_045480	-78402	Gm10415	3
chr6	126447401	126447551	-1.00857	0.049343	Distal Intergenic	6	126509514	126512518	3005	2	16493	NM_145983	64967	Kcna5	5
chr6	126695755	126695905	-1.31117	0.00757881	Intron (NM_013568/16494, intron 1 of 1)	6	126685292	126717637	32346	2	16494	NM_013568	21732	Kcna6	3
chr6	128109709	128109859	-0.993572	0.0478433	Intron (NM_001356301/109246, intron 1 of 7)	6	127938362	128101336	162975	2	109246	NM_001379134	-8373	Tspan9	3
chr6	131304185	131304335	-1.92156	0.00498826	Distal Intergenic	6	131276107	131290790	14684	2	243659	NM_172891	-13395	Styk1	3
chr6	134563753	134563903	-2.01129	0.00319083	Distal Intergenic	6	134423441	134543876	120436	2	16974	NM_008514	-19877	Lrp6	3
chr6	13474827	13474977	-1.90752	0.00410624	Distal Intergenic	6	13413336	13415995	2660	1	69413	NR_038149	61491	1700016P04Rik	3
chr6	135774451	135774601	-0.67792	0.0491639	Intron (NM_001363750/14812, intron 6 of 14)	6	135635911	135660389	24479	1	75024	NR_126088	138540	4930425L21Rik	3
chr6	136362405	136362555	1.32746	0.0251356	Distal Intergenic	6	136377317	136392567	15251	2	100502936	NM_001201390	30012	E330021D16Rik	1
chr6	137156163	137156313	1.21377	0.00345816	Distal Intergenic	6	137031823	137147494	115672	2	232441	NM_181988	-8669	Rerg	2
chr6	138509056	138509206	1.45321	0.0183998	Intron (NM_207222/109593, intron 1 of 4)	6	138557622	138576312	18691	1	77982	NR_131103	-48416	B230110G15Rik	1
chr6	139136885	139137035	0.768353	0.0355598	Distal Intergenic	6	139292595	139299574	6980	2	70962	NR_045149	162539	4922502N22Rik	2
chr6	139272840	139272990	0.726454	0.0187117	Distal Intergenic	6	139292595	139299574	6980	2	70962	NR_045149	26584	4922502N22Rik	1
chr6	140079576	140079726	-1.42343	0.00511081	Distal Intergenic	6	139987283	139988563	1281	1	12344	NM_007605	92293	Capza3	3
chr6	14399046	14399196	1.67569	0.00868582	Distal Intergenic	6	14713821	14755273	41453	2	140491	NM_080464	356077	Ppp1r3a	2
chr6	145088654	145088804	-1.29548	0.00368594	Promoter (2-3kb)	6	145091201	145120655	29455	1	16970	NM_001361633	-2397	Lrmp	3
chr6	145367616	145367766	-1.60376	0.000845518	Intron (NM_028742/74071, intron 5 of 9)	6	145342961	145380651	37691	2	74071	NM_028742	12885	Lmntd1	3
chr6	146179240	146179390	-1.87581	0.00304416	Intron (NM_010586/16439, intron 36 of 55)	6	146009797	146403721	393925	2	16439	NM_010586	224331	Itpr2	3
chr6	146924331	146924481	-1.30278	0.00491732	Intron (NM_001170433/67533, intron 22 of 27)	6	146934035	146935016	982	1	66532	NM_025620	-9554	Rep15	3
chr6	147022948	147023098	-1.82075	0.011437	Distal Intergenic	6	146992573	147014276	21704	1	232539	NM_001081237	30375	Klhl42	3
chr6	148161634	148161784	1.25232	0.0344161	Intron (NM_001347518/387314, intron 12 of 18)	6	148080816	148113872	33057	2	67456	NM_026168	-47762	Ergic2	2
chr6	148647556	148647706	1.32281	0.0232078	Distal Intergenic	6	148561476	148579498	18023	2	75831	NR_131024	-68058	4930528G23Rik	1
chr6	15197386	15197536	0.920554	0.0417362	Intron (NM_053242/114142, intron 4 of 18)	6	15185505	15441976	256472	1	114142	NM_212435	11881	Foxp2	1
chr6	17204062	17204212	-1.52517	0.0111957	Intron (NR_102305/319682, intron 2 of 2)	6	17198106	17205694	7589	1	319682	NR_102304	5956	D830026I12Rik	4
chr6	17512525	17512675	-0.792783	0.0413339	Intron (NM_008591/17295, intron 3 of 21)	6	17463956	17573979	110024	1	17295	NM_008591	48569	Met	5
chr6	18654395	18654545	1.17728	0.0140175	Distal Intergenic	6	18366471	18514868	148398	2	30785	NR_149735	-139527	Cttnbp2	2
chr6	22332199	22332349	-0.936879	0.0173908	Intron (NM_138587/27999, intron 3 of 9)	6	22306521	22356080	49560	2	27999	NM_138587	23731	Fam3c	5
chr6	24381274	24381424	1.10219	0.0230241	Distal Intergenic	6	24444864	24515066	70203	2	214704	NM_172535	133642	Iqub	2
chr6	24415637	24415787	-1.63016	0.00472166	Distal Intergenic	6	24444864	24515066	70203	2	214704	NM_172535	99279	Iqub	3
chr6	26299321	26299471	1.29867	0.0378547	Distal Intergenic	6	25931425	25977226	45802	1	626904	NR_040771	367896	Gm20756	2
chr6	27580209	27580359	-1.49582	0.0125149	Intron (NM_001311072/14823, intron 6 of 9)	6	27936654	27936749	96	2	735266	NR_030420	356390	Mir592	4
chr6	28527663	28527813	1.0088	0.0216482	Exon (NM_019776/56463, exon 7 of 24)	6	28480347	28888831	408485	1	56463	NM_019776	47316	Snd1	2
chr6	32453039	32453189	-0.960624	0.0107196	Intron (NM_175750/243743, intron 3 of 31)	6	32488076	32492511	4436	1	319849	NR_040277	-34887	Plxna4os1	3
chr6	32747534	32747684	-1.51894	0.011655	Distal Intergenic	6	32121494	32565127	443634	2	243743	NM_175750	-182407	Plxna4	4
chr6	33538020	33538170	-1.20289	0.00276846	Intron (NM_009148/20336, intron 9 of 17)	6	33226063	33950913	724851	1	20336	NM_009148	311957	Exoc4	4
chr6	36415207	36415357	-1.26866	0.0252295	Intron (NM_203491/243764, intron 2 of 2)	6	36398677	36398760	84	1	735279	NR_030524	16530	Mir490	3
chr6	36567880	36568030	-0.888887	0.0208904	Distal Intergenic	6	36398677	36398760	84	1	735279	NR_030524	169203	Mir490	3
chr6	36614094	36614244	2.79134	0.00043606	Distal Intergenic	6	36691864	36787114	95251	2	19242	NM_008973	172870	Ptn	2
chr6	36751086	36751236	1.33715	0.0315929	Intron (NM_008973/19242, intron 1 of 4)	6	36691864	36787114	95251	2	19242	NM_008973	35878	Ptn	1
chr6	37270489	37270639	-0.858062	0.0312342	Intron (NM_001081206/320127, intron 1 of 33)	6	36814317	37276911	462595	2	320127	NM_001081206	6272	Dgki	3
chr6	37923907	37924057	-1.78761	0.00548977	Intron (NM_001272064/21848, intron 9 of 18)	6	37877422	37945380	67959	1	21848	NM_001272076	46485	Trim24	3
chr6	38240476	38240626	0.689244	0.00742862	Distal Intergenic	6	38100109	38231074	130966	2	330286	NM_194061	-9402	D630045J12Rik	2
chr6	39826765	39826915	-1.16741	0.0323878	Distal Intergenic	6	39848370	40232082	383713	1	434008	NM_001360978	-21455	Tmem178b	3
chr6	39956015	39956165	-0.585609	0.0445486	Intron (NM_001360978/434008, intron 1 of 3)	6	39848370	40232082	383713	1	434008	NM_001360978	107645	Tmem178b	5
chr6	40081526	40081676	-0.816721	0.029436	Intron (NM_001360978/434008, intron 2 of 3)	6	40087187	40232082	144896	1	434008	NM_001004182	-5511	Tmem178b	3
chr6	40224539	40224689	0.812952	0.0291645	3' UTR	6	40302412	40373696	71285	1	69923	NM_023538	-77723	Agk	2
chr6	40380761	40380911	-0.684346	0.00938739	3' UTR	6	40378309	40413069	34761	2	243780	NM_001356375	32158	Dennd11	5
chr6	41612838	41612988	-1.00498	0.0348026	Promoter (<=1kb)	6	41597553	41613339	15787	2	64177	NM_022413	351	Trpv6	4
chr6	42214338	42214488	-0.937024	0.0424566	Distal Intergenic	6	42222869	42227375	4507	1	76263	NM_029555	-8381	Gstk1	4
chr6	42513414	42513564	1.31462	0.0236919	Promoter (2-3kb)	6	42515001	42515954	954	2	546896	NM_001081301	2390	Olfr455	2
chr6	44050197	44050347	0.899777	0.002181	Distal Intergenic	6	44057422	44060289	2868	2	102638722	NR_167996	9942	Gm35216	2
chr6	46479791	46479941	-0.917683	0.0407938	Intron (NM_001004357/66797, intron 13 of 23)	6	47221330	47278305	56976	1	66797	NM_025771	-741389	Cntnap2	5
chr6	47250183	47250333	-0.857321	0.0486975	Intron (NM_001004357/66797, intron 22 of 23)	6	47221330	47278305	56976	1	66797	NM_025771	28853	Cntnap2	3
chr6	52247598	52247748	1.12692	0.0178693	Distal Intergenic	6	52239760	52244588	4829	1	791364	NR_110442	7838	Hottip	2
chr6	54011507	54011657	1.04184	0.0280275	Distal Intergenic	6	54016917	54278797	261881	1	69993	NM_001163640	-5260	Chn2	1
chr6	54090078	54090228	-1.9489	0.00677712	Intron (NM_001163640/69993, intron 1 of 12)	6	54016917	54278797	261881	1	69993	NM_001163640	73161	Chn2	3
chr6	54389985	54390135	1.70014	0.00752427	Intron (NR_033635/100042056, intron 1 of 13)	6	54406671	54480753	74083	1	330319	NM_001167860	-16536	Wipf3	2
chr6	54455875	54456025	-0.820743	0.0202507	Intron (NM_001167860/330319, intron 2 of 8)	6	54246666	54407206	160541	2	100042056	NR_033635	-48669	9130019P16Rik	5
chr6	54594440	54594590	1.00362	0.0460103	Intron (NM_001164361/231999, intron 4 of 13)	6	54580132	54622807	42676	1	231999	NM_001001335	14308	Plekha8	2
chr6	55536786	55536936	-1.42216	0.0114104	Distal Intergenic	6	55428963	55478440	49478	1	11517	NM_007407	107823	Adcyap1r1	3
chr6	56723026	56723176	-0.875943	0.0435401	Intron (NM_030235/78937, intron 12 of 15)	6	56691890	56738896	47007	1	78937	NM_030235	31136	Avl9	5
chr6	56881423	56881573	0.883982	0.0251752	Promoter (2-3kb)	6	56859386	56878871	19486	2	107569	NM_001252374	-2552	Nt5c3	1
chr6	5762932	5763082	-1.60986	0.0106598	Intron (NM_001191023/13426, intron 2 of 15)	6	5725639	6028039	302401	1	13426	NM_010063	37293	Dync1i1	3
chr6	57732490	57732640	1.32078	0.0142965	Intron (NM_146168/232023, intron 4 of 4)	6	57679440	57716434	36995	1	71835	NM_133737	53050	Lancl2	1
chr6	58919427	58919577	-1.08497	0.00909993	Intron (NM_153574/58909, intron 15 of 17)	6	58882218	58884111	1894	2	58243	NM_021432	-35316	Nap1l5	3
chr6	61262821	61262971	0.734	0.0495936	Intron (NM_001164316/232035, intron 1 of 10)	6	61152588	61157794	5207	2	100504262	NR_040287	-105027	A730020E08Rik	2
chr6	65052473	65052623	0.752596	0.048694	Intron (NM_001355250/13990, intron 9 of 23)	6	65020190	65093033	72844	1	13990	NM_001253392	32283	Smarcad1	2
chr6	65671018	65671168	1.1109	0.0220693	Intron (NM_172399/68169, intron 1 of 3)	6	65648595	65683914	35320	1	68169	NM_172399	22423	Ndnf	2
chr6	66991690	66991840	-1.49613	0.00314585	Intron (NM_001177556/14701, intron 2 of 3)	6	67013583	67057636	44054	1	320172	NR_040278	-21743	E230016M11Rik	3
chr6	75733315	75733465	0.912153	0.0271449	Distal Intergenic	6	74428780	74428887	108	2	19862	NR_003027	-1304428	Rnu6	2
chr6	77052836	77052986	0.647524	0.0484838	Intron (NM_001109764/12386, intron 10 of 19)	6	77219460	77222500	3041	1	74342	NM_001362109	-166474	Lrrtm1	2
chr6	78529299	78529449	1.42146	0.0173315	Distal Intergenic	6	78443252	78445857	2606	2	19695	NM_011260	-83442	Reg3g	2
chr6	81184199	81184349	1.26362	0.0440848	Distal Intergenic	6	81872571	81872644	74	2	102465711	NR_106091	688295	Mir7232	2
chr6	8128276	8128426	-1.29952	0.0224463	Intron (NM_001037865/213945, intron 12 of 34)	6	7997808	8192617	194810	2	213945	NM_001037865	64191	Col28a1	3
chr6	81691991	81692141	0.980123	0.0337203	Distal Intergenic	6	81872571	81872644	74	2	102465711	NR_106091	180503	Mir7232	2
chr6	82692402	82692552	-1.19467	0.00952893	Distal Intergenic	6	82702008	82751435	49428	2	15277	NM_013820	58883	Hk2	3
chr6	83996228	83996378	-1.24406	0.0130846	Promoter (<=1kb)	6	83996368	84188041	191674	1	26903	NM_001310152	0	Dysf	3
chr6	84243883	84244033	-0.595069	0.035696	Distal Intergenic	6	84389924	84400820	10897	2	100038556	NR_046063	156787	Gm10445	5
chr6	84527163	84527313	-1.3168	0.0376632	Distal Intergenic	6	84548396	84570792	22397	2	232174	NM_175475	43479	Cyp26b1	5
chr6	85442476	85442626	0.719793	0.0497844	Intron (NM_007638/12468, intron 7 of 11)	6	85423767	85428952	5186	2	73327	NR_028081	-13524	Pradc1	2
chr6	87059787	87059937	-1.90802	0.0117495	Intron (NM_013528/14583, intron 15 of 18)	6	87081728	87089985	8258	1	52372	NM_001167937	-21791	D6Ertd527e	3
chr6	8710300	8710450	1.26426	0.0382511	Intron (NM_001252266/15893, intron 5 of 11)	6	8630527	8758458	127932	2	15893	NM_001252266	48008	Ica1	2
chr6	88253341	88253491	-1.58441	2.75603e-05	Intron (NM_023060/65967, intron 6 of 6)	6	88199250	88200238	989	1	56691	NM_019964	54091	Dnajb8	3
chr6	88254352	88254502	-1.28233	0.0159269	Intron (NM_023060/65967, intron 6 of 6)	6	88199250	88200238	989	1	56691	NM_019964	55102	Dnajb8	3
chr6	88463964	88464114	-1.02491	0.0259487	Intron (NM_019685/56505, intron 8 of 10)	6	88442391	88474548	32158	1	56505	NM_019685	21573	Ruvbl1	3
chr6	88838037	88838187	1.03204	0.0152935	Intron (NM_176973/319655, intron 2 of 7)	6	88819539	88851047	31509	2	319655	NM_176973	12860	Podxl2	1
chr6	89027941	89028091	0.669786	0.0256596	Distal Intergenic	6	89073092	89087021	13930	1	232217	NR_134977	-45001	4933427D06Rik	1
chr6	89358743	89358893	-1.26513	0.0449316	Distal Intergenic	6	89293296	89339595	46300	2	18844	NM_008881	-19148	Plxna1	4
chr6	89503019	89503169	1.49699	0.00980395	Intron (NM_001167736/66098, intron 4 of 6)	6	89360128	89572634	212507	2	66098	NM_001167736	69465	Chchd6	1
chr6	9017346	9017496	0.854464	0.0244723	Intron (NM_008751/18231, intron 1 of 1)	6	8950019	9248578	298560	1	18231	NM_008751	67327	Nxph1	2
chr6	90856183	90856333	-1.2486	0.0281417	Distal Intergenic	6	90636580	90787105	150526	2	232227	NM_001356440	-69078	Iqsec1	3
chr6	91220535	91220685	-0.778505	0.015848	Intron (NM_001081437/14115, intron 2 of 16)	6	91189746	91249522	59777	1	14115	NM_007992	30789	Fbln2	3
chr6	92361235	92361385	0.992424	0.0212714	Intron (NM_001134460/243548, intron 7 of 7)	6	92347873	92458373	110501	2	243548	NM_001134460	96988	Prickle2	1
chr6	92489042	92489192	-0.968014	0.0112002	Intron (NM_001134459/243548, intron 1 of 7)	6	92347873	92511842	163970	2	243548	NM_001134459	22650	Prickle2	3
chr6	93297613	93297763	-1.06588	0.0295519	Distal Intergenic	6	92749681	92920515	170835	2	101401	NM_175314	-377098	Adamts9	3
chr6	94997204	94997354	1.31949	0.0239392	Distal Intergenic	6	94920815	94928526	7712	1	78773	NR_040761	76389	4930511E03Rik	2
chr6	95227539	95227689	-1.6611	0.0363544	Distal Intergenic	6	95267555	95310974	43420	2	414067	NR_033559	83285	AY512915	4
chr6	96416486	96416636	0.675159	0.0255653	Intron (NM_182808/320265, intron 2 of 4)	6	96141484	96143186	1703	2	78482	NR_003643	-273300	1700123L14Rik	2
chr6	97506324	97506474	0.914248	0.0375829	Intron (NM_145148/232288, intron 1 of 23)	6	97263828	97464781	200954	2	232288	NM_001346637	-41543	Frmd4b	2
chr6	97695748	97695898	-1.45395	0.0344079	Distal Intergenic	6	97784019	97998319	214301	1	17342	NM_001113198	-88121	Mitf	3
chr6	98217647	98217797	-0.850772	0.0162577	Intron (NM_001128092/330390, intron 3 of 3)	6	98214975	98319715	104741	2	330390	NM_001128092	101918	Mdfic2	3
chr6	98362572	98362722	0.707544	0.0439181	Distal Intergenic	6	98214975	98319715	104741	2	330390	NM_001128092	-42857	Mdfic2	1
chr6	99143321	99143471	-1.44658	0.00200777	Intron (NM_001197321/108655, intron 2 of 17)	6	99161923	99161980	58	2	114482918	NR_162807	18509	Mir12201	3
chr6	99498264	99498414	-0.75774	0.0484285	Promoter (<=1kb)	6	98902303	99497954	595652	2	108655	NM_001347345	-310	Foxp1	5
chr6	99728434	99728584	0.768491	0.0461479	Distal Intergenic	6	99688260	99703353	15094	2	50501	NM_015768	-25081	Prok2	2
chr7	100666887	100667037	-0.834472	0.0128735	Distal Intergenic	7	100645775	100661260	15486	2	18442	NM_001302346	-5627	P2ry2	3
chr7	101603418	101603568	-0.674175	0.0351819	Distal Intergenic	7	101619050	101664166	45117	1	101706	NM_133947	-15482	Numa1	3
chr7	102247716	102247866	-2.78992	0.000518124	Distal Intergenic	7	102253563	102254516	954	1	259106	NM_147102	-5697	Olfr552	3
chr7	110154555	110154705	-0.736091	0.0155997	Intron (NM_177324/319934, intron 2 of 40)	7	109907220	110214127	306908	2	319934	NM_177324	59422	Sbf2	3
chr7	110913273	110913423	-1.52814	0.0476141	Distal Intergenic	7	110716880	110721882	5003	2	75479	NR_015573	-191391	1700012D14Rik	3
chr7	111792323	111792473	1.3157	0.0152439	Distal Intergenic	7	111825043	111953182	128140	1	320878	NM_001193305	-32570	Mical2	1
chr7	112425968	112426118	-0.967407	0.00869143	Intron (NM_001166584/21676, intron 2 of 13)	7	112553169	112556665	3497	1	78748	NM_175279	-127051	Rassf10	3
chr7	112544581	112544731	-1.77213	0.00175362	Distal Intergenic	7	112553169	112556665	3497	1	78748	NM_175279	-8438	Rassf10	3
chr7	112657253	112657403	-2.08346	0.000780347	Distal Intergenic	7	112699443	112741222	41780	2	75239	NR_045978	83819	4930543E12Rik	3
chr7	113310271	113310421	0.851529	0.0471486	Distal Intergenic	7	113365235	113642610	277376	1	233744	NM_145584	-54814	Spon1	2
chr7	113743245	113743395	-0.890717	0.0472566	Distal Intergenic	7	113646017	113717016	71000	2	66922	NM_025846	-26229	Rras2	3
chr7	116456490	116456640	-1.179	0.0224347	Distal Intergenic	7	116103604	116139823	36220	1	53322	NM_001360375	352886	Nucb2	3
chr7	116482930	116483080	-1.40224	0.0495418	Distal Intergenic	7	116103604	116139823	36220	1	53322	NM_001360375	379326	Nucb2	3
chr7	116547387	116547537	-1.37179	0.0340499	Distal Intergenic	7	116980214	117266853	286640	1	233781	NM_175645	-432677	Xylt1	5
chr7	118272525	118272675	1.14593	0.0367811	Exon (NM_001105252/74424, exon 21 of 22)	7	118287781	118304961	17181	2	56209	NM_019580	32286	Gde1	2
chr7	121436079	121436229	-1.07187	0.0107714	Distal Intergenic	7	121464261	121517951	53691	1	20277	NM_001272023	-28032	Scnn1b	3
chr7	121490026	121490176	-1.47334	0.000279577	Intron (NM_001272023/20277, intron 1 of 12)	7	121464261	121517951	53691	1	20277	NR_073548	25765	Scnn1b	3
[truncated: 374 more rows]

## Sheet: Suppl. Data 8c
Supplementary Data 8c. Genes annotated to DARs which overlap the enriched Estrogen Response Early geneset
Kdm4b
Adcy9
Med24
Mlph
Bcl11b
Fhl2
Rasgrp1
Tsku
Frk
Ptges
