# Supplementary material for: Egr1 is a sex-dependent regulator of neuronal chromatin, structural plasticity, and behaviour
Source: Nat Commun. 2025 Dec 13;16:11405. doi: 10.1038/s41467-025-66217-6 (PMC12738549; doi:10.1038/s41467-025-66217-6)
Supplement: Supplementary file 11 — Supplementary Data 9 [file 41467_2025_66217_MOESM11_ESM.xlsx]

## Sheet: Suppl. Data 9
Supplementary Data 9. Top transcription factor motifs identified in regions less accessible after Egr1 knockdown*
*Hypergeometric test was used for this analysis
Rank	P-value	log P-pvalue	% of Targets	% of Background	Best Match/Details
1	1e-43	-101.3	0.7874	0.391	Egr1(Zf)/K562-Egr1-ChIP-Seq(GSE32465)/Homer (0.83)
2	1e-39	-90.44	0.3256	0.0682	Olig2(bHLH)/Neuron-Olig2-ChIP-Seq(GSE30882)/Homer(0.94)
3	1e-20	-46.73	0.113	0.0133	Rfx5(HTH)/GM12878-Rfx5-ChIP-Seq(GSE31477)/Homer(0.879)
4	1e-18	-42.29	0.1395	0.0251	Fra1(bZIP)/BT549-Fra1-ChIP-Seq(GSE46166)/Homer(0.886)
5	1e-12	-28.5	0.0532	0.0042	NFIA/MA0670.2/Jaspar(0.855)
6 ^	1e-11	-26.09	0.2126	0.0839	Tgif2(Homeobox)/mES-Tgif2-ChIP-Seq(GSE55404)/Homer(0.787)
7 ^	1e-11	-25.7	0.0299	0.0008	POL003.1_GC-box/Jaspar(0.832)
8 ^	1e-09	-22.6	0.1495	0.0512	ZNF416(Zf)/HEK293-ZNF416.GFP-ChIP-Seq(GSE58341)/Homer(0.774)
9 ^	1e-09	-22.47	0.0199	0.0002	PB0180.1_Sp4_2/Jaspar(0.727)
10 ^	1e-09	-21.87	0.0133	0	DMRTA2/MA1478.2/Jaspar(0.696)
^ - possible false positive
