# Supplementary material for: Egr1 is a sex-dependent regulator of neuronal chromatin, structural plasticity, and behaviour
Source: Nat Commun. 2025 Dec 13;16:11405. doi: 10.1038/s41467-025-66217-6 (PMC12738549; doi:10.1038/s41467-025-66217-6)
Supplement: Supplementary file 12 — Supplementary Data 10 [file 41467_2025_66217_MOESM12_ESM.xlsx]

## Sheet: Suppl. Data 10
Supplementary Data 10. RNA-seq data basic information
Experiment	Sample Name	Group	Sex	RNA RQN / RIN	Average library size (bp)	M Seqs	Mapped (%)	Average mapped length	Number of splices: total	Mismatch rate per base, %	Deletion rate per base	Deletion average length	Insertion rate per base	Insertion average length
Overexpression	Egr1-RNAseq-1	Female	eGFP	7.6	359	70.5M	90.91%	266.33	16.2M	0.28%	0.02%	2.78	0.01%	1.50
	Egr1-RNAseq-2	Male	Egr1	8.2	354	72.7M	90.16%	270.55	19.4M	0.29%	0.02%	2.58	0.01%	1.47
	Egr1-RNAseq-3	Female	Egr1	7.3	396	87.1M	89.87%	274.17	15.9M	0.27%	0.01%	1.97	0.01%	1.34
	Egr1-RNAseq-4	Male	eGFP	8.7	352	79.5M	89.23%	271.95	25.4M	0.30%	0.02%	3.06	0.01%	1.57
	Egr1-RNAseq-5	Female	eGFP	8	382	97.8M	89.89%	270.36	23.1M	0.31%	0.02%	2.85	0.01%	1.55
	Egr1-RNAseq-6	Male	Egr1	7.1	366	98.9M	90.59%	268.48	18.9M	0.28%	0.01%	2.29	0.01%	1.45
	Egr1-RNAseq-7	Female	Egr1	8.9	370	65.4M	91.06%	269.98	14.3M	0.27%	0.01%	2.34	0.01%	1.43
	Egr1-RNAseq-8	Male	eGFP	7.6	355	73.3M	90.66%	273.93	16.3M	0.29%	0.02%	2.61	0.01%	1.48
	Egr1-RNAseq-9	Female	eGFP	8.3	370	73M	90.13%	270.88	15.5M	0.30%	0.02%	2.43	0.01%	1.48
	Egr1-RNAseq-10	Male	Egr1	7.9	370	81.6M	89.53%	273.75	19.9M	0.30%	0.02%	2.61	0.01%	1.49
	Egr1-RNAseq-11	Female	Egr1	7.9	364	76.8M	90.30%	275.53	17.4M	0.28%	0.01%	2.23	0.01%	1.42
	Egr1-RNAseq-12	Male	eGFP	7.6	351	70.9M	89.14%	269.50	20.1M	0.33%	0.02%	2.82	0.01%	1.58
Knockdown	FC1	Female	scrmbl	6.8	364	56.6M	0.94	274.6	13.8M	0.002	0	2	0	1.3
	FC2	Female	scrmbl	7.8	376	52.2M	0.936	279.4	18.5M	0.002	0	2.6	0	1.5
	FC3	Female	scrmbl	8	363	53.6M	0.941	270.1	15.3M	0.002	0	2.1	0	1.5
	FE1	Female	shRNA	6.9	381	68.7M	0.944	275.4	13.3M	0.001	0	1.8	0	1.3
	FE2	Female	shRNA	8.2	375	53.7M	0.926	276.4	19.6M	0.002	0	2.8	0	1.6
	FE3	Female	shRNA	8.2	364	54.7M	0.904	272.1	25.6M	0.002	0	2.9	0	1.6
	MC1	Male	scrmbl	6.2	377	54.6M	0.942	277.8	10.6M	0.002	0	1.9	0	1.3
	MC2	Male	scrmbl	7.7	374	61.0M	0.913	270.2	21.8M	0.002	0	2.9	0	1.6
	MC3	Male	scrmbl	7.4	369	55.3M	0.921	275.2	25.2M	0.002	0	3	0	1.6
	ME1	Male	shRNA	7.2	368	56.2M	0.912	277.5	22.0M	0.002	0	2.9	0	1.6
	ME2	Male	shRNA	7.4	362	58.4M	0.92	274.6	23.8M	0.002	0	2.7	0	1.5
	ME3	Male	shRNA	7.7	358	57.6M	0.92	266.6	22.6M	0.002	0	2.7	0	1.6
				Average	367.5
