# Supplementary material for: Egr1 is a sex-dependent regulator of neuronal chromatin, structural plasticity, and behaviour
Source: Nat Commun. 2025 Dec 13;16:11405. doi: 10.1038/s41467-025-66217-6 (PMC12738549; doi:10.1038/s41467-025-66217-6)
Supplement: Supplementary file 13 — Supplementary Data 11 [file 41467_2025_66217_MOESM13_ESM.xlsx]

## Sheet: Suppl. Data 11
Supplementary Data 11. ATAC-seq data basic information
Experiment	Sample	Group	Sex	Total Reads Pairs	Total Reads	Total Passed QC	Mapped	Supplementary Alignments	Duplicates	Paired in Sequencing	Properly Paired	Self and mate mapped	Singletons	Mate mapped to diff chr	Diff chr (mapQ >= 5)	Peaks	FRiP (%)
Overexpression	Egr1-ATACseq-1	eGFP	Female	125.4M	250.8M	250.8M	249.4M	0.1M	0.0M	250.7M	247.9M	248.8M	0.5M	0.4M	0.2M	176702	33.2
	Egr1-ATACseq-2	Egr1	Female	80.1M	160.3M	160.3M	159.2M	0.1M	0.0M	160.2M	157.5M	158.6M	0.6M	0.3M	0.1M	178028	35.8
	Egr1-ATACseq-3	eGFP	Male	65.5M	131.0M	131.0M	130.4M	0.0M	0.0M	130.9M	129.1M	130.0M	0.3M	0.2M	0.1M	144054	28.5
	Egr1-ATACseq-4	Egr1	Male	83.5M	167.0M	167.0M	165.7M	0.1M	0.0M	166.9M	164.1M	165.3M	0.4M	0.3M	0.1M	164834	31.1
	Egr1-ATACseq-5	eGFP	Female	94.3M	188.6M	188.6M	187.8M	0.1M	0.0M	188.5M	186.6M	187.4M	0.4M	0.3M	0.1M	155062	30
	Egr1-ATACseq-6	Egr1	Female	94.5M	189.1M	189.1M	187.9M	0.1M	0.0M	189.0M	186.8M	187.5M	0.3M	0.3M	0.1M	199172	42.3
	Egr1-ATACseq-7	eGFP	Male	58.0M	116.0M	116.0M	115.3M	0.0M	0.0M	115.9M	113.9M	114.8M	0.5M	0.2M	0.1M	153902	34.7
	Egr1-ATACseq-8	Egr1	Male	59.6M	119.3M	119.3M	118.2M	0.0M	0.0M	119.3M	116.7M	117.7M	0.5M	0.2M	0.1M	175634	40.5
	Egr1-ATACseq-9	eGFP	Female	147.3M	294.8M	294.8M	293.1M	0.1M	0.0M	294.7M	290.9M	292.2M	0.8M	0.4M	0.2M	198462	38.7
	Egr1-ATACseq-10	Egr1	Female	90.6M	181.2M	181.2M	180.3M	0.1M	0.0M	181.1M	178.6M	179.8M	0.4M	0.3M	0.1M	159594	29.7
	Egr1-ATACseq-11	eGFP	Male	114.9M	229.8M	229.8M	229.0M	0.1M	0.0M	229.8M	227.7M	228.5M	0.4M	0.3M	0.2M	161873	28.1
	Egr1-ATACseq-12	Egr1	Male	67.9M	135.8M	135.8M	135.0M	0.0M	0.0M	135.8M	133.5M	134.5M	0.4M	0.2M	0.1M	155580	30.6
	Egr1-ATACseq-13	eGFP	Female	122.6M	245.4M	245.4M	244.4M	0.1M	0.0M	245.3M	242.9M	243.8M	0.5M	0.3M	0.2M	166883	30.7
	Egr1-ATACseq-14	Egr1	Female	78.6M	157.3M	157.3M	156.1M	0.1M	0.0M	157.2M	154.5M	155.7M	0.4M	0.3M	0.1M	167826	33.6
	Egr1-ATACseq-15	eGFP	Male	102.3M	204.6M	204.6M	203.7M	0.1M	0.0M	204.5M	202.2M	203.2M	0.4M	0.3M	0.2M	151838	28.6
	Egr1-ATACseq-16	Egr1	Male	50.7M	101.4M	101.4M	100.7M	0.0M	0.0M	101.3M	99.5M	100.4M	0.3M	0.2M	0.1M	129824	25.5
Knockdown	FC1	Female	scrmbl	55.6M	111.3M	111.3M	107.0M	0.0M	0.0M	111.3M	103.0M	105.8M	1.2M	0.7M	0.4M	110349	21.4
	FC2	Female	scrmbl	49.1M	98.3M	98.3M	94.1M	0.0M	0.0M	98.2M	90.7M	93.0M	1.1M	0.7M	0.4M	106392	22.3
	FC3	Female	scrmbl	57.4M	114.9M	114.9M	104.7M	0.0M	0.0M	114.9M	100.6M	103.4M	1.2M	0.7M	0.4M	138240	28.2
	FE1	Female	shRNA	49.0M	97.9M	97.9M	93.9M	0.0M	0.0M	97.9M	90.2M	93.0M	0.8M	0.5M	0.3M	102477	20.4
	FE2	Female	shRNA	47.2M	94.5M	94.5M	90.9M	0.0M	0.0M	94.4M	87.4M	90.0M	0.9M	0.5M	0.3M	109814	22.8
	FE3	Female	shRNA	67.9M	135.9M	135.9M	129.0M	0.1M	0.0M	135.8M	123.7M	127.0M	1.9M	1.0M	0.6M	121482	22.6
	MC1	Male	scrmbl	45.9M	91.9M	91.9M	87.8M	0.0M	0.0M	91.8M	84.1M	86.3M	1.4M	0.7M	0.4M	104838	23.8
	MC2	Male	scrmbl	61.3M	122.6M	122.6M	117.7M	0.0M	0.0M	122.6M	113.1M	116.4M	1.3M	0.7M	0.4M	123391	25.6
	MC3	Male	scrmbl	57.4M	114.8M	114.8M	108.0M	0.0M	0.0M	114.7M	103.4M	106.5M	1.4M	0.7M	0.4M	119738	25.2
	ME1	Male	shRNA	86.7M	173.4M	173.4M	167.5M	0.1M	0.0M	173.3M	160.7M	165.6M	1.8M	1.1M	0.6M	123580	21.9
	ME2	Male	shRNA	70.0M	140.0M	140.0M	131.8M	0.1M	0.0M	139.9M	126.8M	129.6M	2.2M	1.1M	0.6M	106899	19.6
	ME3	Male	shRNA	52.5M	105.1M	105.1M	99.1M	0.0M	0.0M	105.1M	95.6M	98.1M	1.0M	0.6M	0.3M	118653	24.8
