# Supplementary material for: Egr1 is a sex-dependent regulator of neuronal chromatin, structural plasticity, and behaviour
Source: Nat Commun. 2025 Dec 13;16:11405. doi: 10.1038/s41467-025-66217-6 (PMC12738549; doi:10.1038/s41467-025-66217-6)
Supplement: Supplementary file 16 — Source Data [file 41467_2025_66217_MOESM16_ESM.xlsx]

## Sheet: Source Data
Source Data
Egr1 is a sex-dependent regulator of neuronal chromatin, structural plasticity, and behaviour
Rocks et al.
Raw data for graphs in Figures: 1b, 1c, 1e, 1f, 1h, 1i, 4g, and Supplementary Figures: 1, 2d, 3, 4a, 4b, 12

## Sheet: Fig. 1b
Fig. 1b. Egr1 gene expression over the oestrus cycle
ID	Group	Egr1_ddCt
EC13	Pro	0.590007
EC14	Pro	0.729338
EC23	Pro	0.862648
EC24	Pro	0.84827
EC25	Pro	1.35023
EC34	Pro	0.565414
EC35	Est	1.1307
EC45	Est	1.15738
EC54	Est	0.861352
EC57	Est	1.05928
EC20	Est	0.8375
EC27	Met	0.740752
EC28	Met	0.777268
EC36	Met	0.583878
EC39	Met	0.527218
EC42	Met	0.671461
EC52	Met	0.411898
EC53	Die	0.057955
EC58	Die	0.301726
EC16	Die	0.427265
EC17	Die	0.378176
EC19	Die	0.294182
EC37	Die	0.306003

## Sheet: Fig. 1c
Fig. 1c. Elevated plus maze (EPM) open arms time (OAT) across the oestrus cycle
ID	Group	EPM_OAT
EC13	Diestrus	15.5
EC14	Diestrus	19.9
EC23	Diestrus	20.9
EC24	Diestrus	30.9
EC25	Diestrus	21.8
EC34	Diestrus	23.4
EC35	Diestrus	17.4
EC45	Diestrus	27.3
EC54	Diestrus	16.8
EC57	Diestrus	20.7
EC20	Estrus	20.5
EC22	Estrus	18.2
EC27	Estrus	12.4
EC28	Estrus	14.2
EC36	Estrus	12.5
EC39	Estrus	32.1
EC42	Estrus	58.7
EC52	Estrus	15.3
EC53	Estrus	16.9
EC58	Estrus	26.7
EC16	Metestrus	23
EC17	Metestrus	8.8
EC19	Metestrus	52.1
EC37	Metestrus	17.3
EC43	Metestrus	12.3
EC47	Metestrus	24
EC48	Metestrus	14.8
EC15	Proestrus	26.6
EC21	Proestrus	42.7
EC26	Proestrus	67.3
EC29	Proestrus	44
EC32	Proestrus	44.1
EC38	Proestrus	48.9
EC46	Proestrus	51.4
EC49	Proestrus	33.5
EC50	Proestrus	15.1
EC51	Proestrus	26.7
EC59	Proestrus	21.9

## Sheet: Fig. 1e
Fig. 1e. (and Suppl Fig. 12a) Egr1 expression in the cyclical oestradiol replacement experiment
AnimalID	Group	Phase	ddct
LO1	OVX-Veh	OVX-Veh	0.85566
LO2	OVX-Veh	OVX-Veh	0.831257
LO3	OVX-Veh	OVX-Veh	1.16353
LO4	OVX-Veh	OVX-Veh	1.15666
LO5	OVX-Veh	OVX-Veh	1.02244
LO6	OVX-Veh	OVX-Veh	0.874692
LO7	OVX-Veh	OVX-Veh	1.06551
LO8	OVX-Veh	OVX-Veh	1.0963
LO17	OVX-1ug EB	OVX-1ug EB	1.73882
LO18	OVX-1ug EB	OVX-1ug EB	1.66251
LO19	OVX-1ug EB	OVX-1ug EB	1.11674
LO20	OVX-1ug EB	OVX-1ug EB	1.34347
LO21	OVX-1ug EB	OVX-1ug EB	1.49383
LO22	OVX-1ug EB	OVX-1ug EB	1.80914
LO23	OVX-1ug EB	OVX-1ug EB	1.56217
LO24	OVX-1ug EB	OVX-1ug EB	1.9912
LO25	Sham	Pro	1.6115
LO26	Sham	Pro	1.84126
LO28	Sham	Pro	1.92667
LO34	Cycling	Pro	1.61666
LO35	Cycling	Pro	1.60876

## Sheet: Fig. 1f
Fig. 1f. (and Suppl. Fig. 12b) Time spent in the centre of the open field in the cyclical oestradiol replacement experiment
AnimalID	Group	Phase	CenterTime
LO1	OVX-Veh	OVX-Veh	47
LO2	OVX-Veh	OVX-Veh	39
LO3	OVX-Veh	OVX-Veh	43.2
LO4	OVX-Veh	OVX-Veh	48.9
LO5	OVX-Veh	OVX-Veh	42.9
LO6	OVX-Veh	OVX-Veh	52.8
LO7	OVX-Veh	OVX-Veh	50.2
LO8	OVX-Veh	OVX-Veh	49.2
LO17	OVX-1ug EB	OVX-1ug EB	81.5
LO18	OVX-1ug EB	OVX-1ug EB	79.4
LO19	OVX-1ug EB	OVX-1ug EB	85.6
LO20	OVX-1ug EB	OVX-1ug EB	74.5
LO21	OVX-1ug EB	OVX-1ug EB	73
LO22	OVX-1ug EB	OVX-1ug EB	63.4
LO23	OVX-1ug EB	OVX-1ug EB	69.4
LO24	OVX-1ug EB	OVX-1ug EB	72
LO25	Sham	Pro	95.2
LO26	Sham	Pro	93.5
LO28	Sham	Pro	95.3
LO34	Cycling	Pro	93.6
LO35	Cycling	Pro	101

## Sheet: Fig. 1h
Fig. 1h. Open field (OF) center entries (CE), elevated plus maze (EPM) open arms time (OAT), and forced swim test (FST) time immobile (TI) for eGFP vs. Egr1 virus females
Code	Cohort	Group	OF_CE	EPM_OAT	FST_TI
OE2	C1	Egr1	22	26.8	137.1
OE3	C1	Egr1	37	22.3	187.2
OE4	C1	eGFP	11	7.4	157.2
OE5	C1	eGFP	14	13.5	151.4
OE6	C1	eGFP	17	12.1	173.1
OE8	C1	Egr1	47	23.5	70
OE9	C1	Egr1	39	21.6	147.7
OE11	C1	eGFP	39	12.3	116.3
OE12	C1	eGFP	27	9.3	190.5
OE13	C2	Egr1	77	22.1	107.9
OE14	C2	Egr1	54	16.5	101.6
OE15	C2	Egr1	47	16.7	112.9
OE16	C2	eGFP	18	5	151.6
OE17	C2	eGFP	43	4.7	228.2
OE18	C2	eGFP	45	8.9	210
OE19	C2	Egr1	28	8.5	184.7
OE20	C2	Egr1	48	24	106
OE21	C2	Egr1	48	8.9	158
OE22	C2	eGFP	27	6.6	182.4
OE24	C2	eGFP	37	12.5	151.9

## Sheet: Fig. 1i
Fig. 1i. Open field (OF) center entries (CE), elevated plus maze (EPM) open arms time (OAT), and forced swim test (FST) time immobile (TI) for eGFP vs. Egr1 virus males
Code	Cohort	Group	OF_CE	EPM_OAT	FST_TI
OEM1	C1	Egr1	43	28.2	157.7
OEM2	C1	Egr1	34	58.3	125.7
OEM3	C1	Egr1	46	41.2	144.5
OEM4	C1	eGFP	60	29.9	121.2
OEM5	C1	eGFP	46	10.5	71.6
OEM6	C1	eGFP	49	35.9	91.2
OEM7	C1	Egr1	42	11.1	149.3
OEM8	C1	Egr1	35	10.8	184.8
OEM9	C1	Egr1	84	26.9	147
OEM10	C1	eGFP	41	28.2	167.3
OEM11	C1	eGFP	73	35.9	104.2
OEM12	C1	eGFP	46	19.3	127.7
OEM14	C2	Egr1	30	52.4	148.4
OEM15	C2	Egr1	47	26.5	32.3
OEM16	C2	eGFP	42	45.4	76.3
OEM17	C2	eGFP	46	6.7	0
OEM18	C2	eGFP	26	38.2	8.6
OEM19	C2	Egr1	58	17.5	56.7
OEM21	C2	Egr1	46	23.3	120.8
OEM22	C2	eGFP	57	16.9	127.5
OEM23	C2	eGFP	30	15.2	47.2
OEM24	C2	eGFP	39	32.5	83.6

## Sheet: Fig. 4g
Fig. 4g. Ventral hippocampal dendritic spine density for animals receiving eGFP versus Egr1 virus
Left boxplot (female data)						Right boxplot (male data)
Group	Slide	Image	DendriteBranch	Spine_per10um		Group	Slide	Image	DendriteBranch	Spine_per10um
eGFP	1	1	1	5.528		Egr1	2	1	1	4.595
eGFP	1	1	2	3.636		Egr1	2	1	2	4.269
eGFP	1	1	3	2.813		Egr1	2	1	3	5.267
eGFP	1	1	4	4.751		Egr1	2	1	4	7.19
eGFP	1	2	1	2.153		Egr1	2	2	1	8.681
eGFP	1	2	2	5.837		Egr1	2	2	2	3.739
eGFP	1	2	3	2.388		Egr1	2	2	3	7.349
eGFP	1	2	4	3.449		Egr1	2	2	4	6.987
eGFP	1	3	1	5.754		Egr1	2	3	1	5.755
eGFP	1	3	2	3.906		Egr1	2	3	2	8.63
eGFP	1	3	3	3.231		Egr1	2	3	3	4.603
eGFP	1	3	4	4.801		Egr1	2	3	4	7.107
eGFP	1	4	1	5.035		Egr1	2	4	1	9.09
eGFP	1	4	2	4.835		Egr1	2	4	2	5.92
eGFP	1	4	3	5.112		Egr1	2	4	3	6.829
eGFP	1	4	4	4.738		Egr1	2	4	4	7.229
eGFP	3	1	1	4.254		eGFP	4	1	1	4.565
eGFP	3	1	2	6.485		eGFP	4	1	2	5.788
eGFP	3	1	3	4.514		eGFP	4	1	3	3.855
eGFP	3	1	4	4.141		eGFP	4	1	4	4.33
eGFP	3	2	1	5.016		eGFP	4	2	1	4.156
eGFP	3	2	2	2.936		eGFP	4	2	2	5.183
eGFP	3	2	3	4.957		eGFP	4	2	3	5.82
eGFP	3	2	4	3.006		eGFP	4	2	4	6.238
eGFP	3	3	1	4.295		eGFP	4	3	1	4.587
eGFP	3	3	2	5.018		eGFP	4	3	2	3.802
eGFP	3	3	3	7.022		eGFP	4	3	3	8.372
eGFP	3	3	4	5.991		eGFP	4	3	4	4.493
eGFP	3	4	1	6.416		eGFP	4	4	1	5.64
eGFP	3	4	2	3.692		eGFP	4	4	2	4.667
eGFP	3	4	3	4.993		eGFP	4	4	3	5.043
eGFP	3	4	4	4.605		eGFP	4	4	4	4.961
Egr1	6	1	1	9.705		eGFP	5	1	1	4.152
Egr1	6	1	2	7.272		eGFP	5	1	2	7.919
Egr1	6	1	3	9.142		eGFP	5	1	3	6.249
Egr1	6	1	4	8.253		eGFP	5	1	4	4.554
Egr1	6	2	1	7.407		eGFP	5	2	1	7.369
Egr1	6	2	2	8.063		eGFP	5	2	2	7.947
Egr1	6	2	3	4.88		eGFP	5	2	3	8.445
Egr1	6	2	4	5.272		eGFP	5	2	4	5.462
Egr1	6	3	1	8.338		eGFP	5	3	1	8.821
Egr1	6	3	2	9.144		eGFP	5	3	2	8.318
Egr1	6	3	3	8.284		eGFP	5	3	3	6.665
Egr1	6	3	4	7.301		eGFP	5	3	4	10.285
Egr1	6	4	1	9.21		eGFP	5	4	1	5.521
Egr1	6	4	2	8.712		eGFP	5	4	2	6.363
Egr1	6	4	3	12.565		eGFP	5	4	3	4.806
Egr1	6	4	4	6.541		eGFP	5	4	4	5.655
Egr1	10	1	1	7.362		eGFP	7	1	1	3.438
Egr1	10	1	2	6.228		eGFP	7	1	2	7.519
Egr1	10	1	3	5.484		eGFP	7	1	3	6.663
Egr1	10	1	4	8.692		eGFP	7	1	4	6.707
Egr1	10	2	1	5.843		eGFP	7	2	1	6.376
Egr1	10	2	2	6.055		eGFP	7	2	2	6.3
Egr1	10	2	3	5.857		eGFP	7	2	3	5.611
Egr1	10	2	4	7.039		eGFP	7	2	4	5.085
Egr1	10	3	1	5.238		eGFP	7	3	1	5.583
Egr1	10	3	2	5.622		eGFP	7	3	2	5.564
Egr1	10	3	3	7.598		eGFP	7	3	3	5.04
Egr1	10	3	4	7.832		eGFP	7	3	4	4.986
Egr1	10	4	1	8.468		eGFP	7	4	1	8.494
Egr1	10	4	2	10.211		eGFP	7	4	2	7.573
Egr1	10	4	3	7.303		eGFP	7	4	3	7.513
Egr1	10	4	4	6.754		eGFP	7	4	4	6.703
Egr1	11	1	1	4.813		eGFP	8	1	1	4.767
Egr1	11	1	2	8.919		eGFP	8	1	2	3.05
Egr1	11	1	3	8.908		eGFP	8	1	3	2.605
Egr1	11	1	4	8.588		eGFP	8	1	4	4.075
Egr1	11	2	1	5.01		eGFP	8	2	1	6.739
Egr1	11	2	2	6.432		eGFP	8	2	2	2.356
Egr1	11	2	3	7.803		eGFP	8	2	3	4.93
Egr1	11	2	4	8.428		eGFP	8	2	4	6.545
Egr1	11	3	1	5.401		eGFP	8	3	1	7.51
Egr1	11	3	2	5.159		eGFP	8	3	2	4.059
Egr1	11	3	3	7.137		eGFP	8	3	3	7.193
Egr1	11	3	4	8.458		eGFP	8	3	4	7.06
Egr1	11	4	1	4.951		eGFP	8	4	1	7.488
Egr1	11	4	2	5.276		eGFP	8	4	2	6.389
Egr1	11	4	3	8.473		eGFP	8	4	3	4.261
Egr1	11	4	4	6.458		eGFP	8	4	4	4.872
eGFP	14	1	1	6.038		Egr1	9	1	1	9.317
eGFP	14	1	2	1.966		Egr1	9	1	2	10.116
eGFP	14	1	3	1.959		Egr1	9	1	3	5.98
eGFP	14	1	4	4.168		Egr1	9	1	4	7.687
eGFP	14	2	1	5.04		Egr1	9	2	1	6.785
eGFP	14	2	2	6.815		Egr1	9	2	2	4.825
eGFP	14	2	3	3.796		Egr1	9	2	3	4.722
eGFP	14	2	4	3.941		Egr1	9	2	4	7.246
eGFP	14	3	1	4.704		Egr1	9	3	1	6.013
eGFP	14	3	2	3.517		Egr1	9	3	2	4.337
eGFP	14	3	3	2.669		Egr1	9	3	3	5.719
eGFP	14	3	4	5.838		Egr1	9	3	4	6.503
eGFP	14	4	1	7.872		Egr1	9	4	1	7.671
eGFP	14	4	2	8.718		Egr1	9	4	2	8.396
eGFP	14	4	3	7.406		Egr1	9	4	3	7.12
eGFP	14	4	4	5.315		Egr1	9	4	4	6.785
Egr1	15	1	1	7.356		Egr1	12	1	1	8.442
Egr1	15	1	2	8.702		Egr1	12	1	2	4.936
Egr1	15	1	3	6.207		Egr1	12	1	3	3.559
Egr1	15	1	4	8.955		Egr1	12	1	4	3.867
Egr1	15	2	1	6.17		Egr1	12	2	1	4.224
Egr1	15	2	2	4.597		Egr1	12	2	2	5.327
Egr1	15	2	3	4.839		Egr1	12	2	3	6.495
Egr1	15	2	4	8.534		Egr1	12	2	4	6.914
Egr1	15	3	1	8.513		Egr1	12	3	1	2.884
Egr1	15	3	2	9.921		Egr1	12	3	2	5.81
Egr1	15	3	3	6.153		Egr1	12	3	3	3.103
Egr1	15	3	4	6.922		Egr1	12	3	4	3.92
Egr1	15	4	1	6.496		Egr1	12	4	1	9.785
Egr1	15	4	2	10.417		Egr1	12	4	2	11.638
Egr1	15	4	3	6.397		Egr1	12	4	3	7.651
Egr1	15	4	4	9.154		Egr1	12	4	4	5.926
Egr1	17	1	1	5.297		eGFP	13	1	1	6.093
Egr1	17	1	2	9.049		eGFP	13	1	2	4.702
Egr1	17	1	3	6.548		eGFP	13	1	3	4.518
Egr1	17	1	4	6.753		eGFP	13	1	4	9.184
Egr1	17	2	1	5.561		eGFP	13	2	1	7.488
Egr1	17	2	2	5.43		eGFP	13	2	2	8.365
Egr1	17	2	3	8.918		eGFP	13	2	3	7.859
Egr1	17	2	4	8.731		eGFP	13	2	4	7.652
Egr1	17	3	1	6.476		eGFP	13	3	1	6.25
Egr1	17	3	2	11.473		eGFP	13	3	2	5.779
Egr1	17	3	3	4.631		eGFP	13	3	3	7.979
Egr1	17	3	4	6.097		eGFP	13	3	4	4.977
Egr1	17	4	1	6.124		eGFP	13	4	1	7.018
Egr1	17	4	2	7.062		eGFP	13	4	2	10.86
Egr1	17	4	3	6.132		eGFP	13	4	3	6.497
Egr1	17	4	4	4.328		eGFP	13	4	4	6.966
eGFP	18	1	1	4.258		Egr1	16	1	1	7.387
eGFP	18	1	2	5.098		Egr1	16	1	2	9.382
eGFP	18	1	3	5.3		Egr1	16	1	3	7.419
eGFP	18	1	4	3.63		Egr1	16	1	4	6.205
eGFP	18	2	1	5.077		Egr1	16	2	1	9.398
eGFP	18	2	2	3.89		Egr1	16	2	2	7.019
eGFP	18	2	3	5.688		Egr1	16	2	3	10.37
eGFP	18	2	4	4.423		Egr1	16	2	4	10.861
eGFP	18	3	1	2.442		Egr1	16	3	1	9.09
eGFP	18	3	2	7.135		Egr1	16	3	2	10.642
eGFP	18	3	3	3.967		Egr1	16	3	3	10.384
eGFP	18	3	4	3.779		Egr1	16	3	4	9.667
eGFP	18	4	1	4.156		Egr1	16	4	1	4.755
eGFP	18	4	2	5.998		Egr1	16	4	2	3.852
eGFP	18	4	3	6.969		Egr1	16	4	3	6.127
eGFP	18	4	4	4.514		Egr1	16	4	4	6.496
eGFP	19	1	1	3.742		Egr1	20	1	1	4.812
eGFP	19	1	2	5.844		Egr1	20	1	2	3.984
eGFP	19	1	3	6.458		Egr1	20	1	3	5.405
eGFP	19	1	4	4.75		Egr1	20	1	4	5.365
eGFP	19	2	1	6.739		Egr1	20	2	1	4.583
eGFP	19	2	2	5.285		Egr1	20	2	2	7.704
eGFP	19	2	3	6.055		Egr1	20	2	3	8.77
eGFP	19	2	4	4.235		Egr1	20	2	4	5.343
eGFP	19	3	1	6.455		Egr1	20	3	1	8.362
eGFP	19	3	2	6.613		Egr1	20	3	2	9.829
eGFP	19	3	3	5.947		Egr1	20	3	3	9.042
eGFP	19	3	4	5.074		Egr1	20	3	4	10.579
eGFP	19	4	1	4.399		Egr1	20	4	1	11.82
eGFP	19	4	2	4.823		Egr1	20	4	2	5.728
eGFP	19	4	3	5.448		Egr1	20	4	3	7.585
eGFP	19	4	4	4.797		Egr1	20	4	4	10.675

## Sheet: Suppl. Fig. 1
Suppl. Fig. 1. Ppp1r1b gene expression over the oestrus cycle
ID	Group	Ppp1r1b_ddCt
EC13	Pro	0.753972
EC14	Pro	3.44505
EC23	Pro	1.1294
EC24	Pro	1.71902
EC25	Pro	2.76161
EC34	Pro	1.40891
EC35	Est	1.09621
EC45	Est	1.42494
EC54	Est	0.689442
EC57	Est	0.777279
EC20	Est	0.832546
EC22	Est	1.43492
EC27	Met	1.67949
EC28	Met	2.10849
EC36	Met	0.870486
EC39	Met	1.70852
EC42	Met	0.875377
EC52	Met	0.636444
EC53	Die	0.291591
EC58	Die	0.81013
EC16	Die	0.601577
EC17	Die	0.573039
EC19	Die	0.532995
EC37	Die	0.488328

## Sheet: Suppl. Fig. 2d
Suppl. Fig. 2d. Egr1 gene expression from surgery pilot
Group	ddCt_mean	StandardError
eGFP	1.01963	0.199099
Egr1	9.55562	2.86189

[truncated: 3 more sheets: Suppl. Fig. 3, Suppl. Fig. 4a, Suppl. Fig. 4b]
